# Supplementary material for: A multicenter clinical AI system study for detection and diagnosis of focal liver lesions
Source: Nat Commun. 2024 Feb 7;15:1131. doi: 10.1038/s41467-024-45325-9 (PMC10850133; doi:10.1038/s41467-024-45325-9)
Supplement: Supplementary file 4 — Source data [file 41467_2024_45325_MOESM4_ESM.zip]

Archive with 40 entries (39 files):
- 2024-01-18-Cai-24-00871-SourceData/
- __MACOSX/._2024-01-18-Cai-24-00871-SourceData
- 2024-01-18-Cai-24-00871-SourceData/Source_data_Table_3.xlsx
- __MACOSX/2024-01-18-Cai-24-00871-SourceData/._Source_data_Table_3.xlsx
- 2024-01-18-Cai-24-00871-SourceData/Source_data_Table_S3.xlsx
- __MACOSX/2024-01-18-Cai-24-00871-SourceData/._Source_data_Table_S3.xlsx
- 2024-01-18-Cai-24-00871-SourceData/.DS_Store
- __MACOSX/2024-01-18-Cai-24-00871-SourceData/._.DS_Store
- 2024-01-18-Cai-24-00871-SourceData/Source_data_Table_S2.xlsx
- __MACOSX/2024-01-18-Cai-24-00871-SourceData/._Source_data_Table_S2.xlsx
- 2024-01-18-Cai-24-00871-SourceData/Source_data_Table_2.xlsx
- __MACOSX/2024-01-18-Cai-24-00871-SourceData/._Source_data_Table_2.xlsx
- 2024-01-18-Cai-24-00871-SourceData/Source_data_Figure_S3.xlsx
- __MACOSX/2024-01-18-Cai-24-00871-SourceData/._Source_data_Figure_S3.xlsx
- 2024-01-18-Cai-24-00871-SourceData/Source_data_Table_S5.xlsx
- __MACOSX/2024-01-18-Cai-24-00871-SourceData/._Source_data_Table_S5.xlsx
- 2024-01-18-Cai-24-00871-SourceData/Source_data_Figure_7.xlsx
- __MACOSX/2024-01-18-Cai-24-00871-SourceData/._Source_data_Figure_7.xlsx
- 2024-01-18-Cai-24-00871-SourceData/Source_data_Figure_6.xlsx
- __MACOSX/2024-01-18-Cai-24-00871-SourceData/._Source_data_Figure_6.xlsx
- 2024-01-18-Cai-24-00871-SourceData/Source_data_Table_S4.xlsx
- __MACOSX/2024-01-18-Cai-24-00871-SourceData/._Source_data_Table_S4.xlsx
- 2024-01-18-Cai-24-00871-SourceData/Source_data_Figure_S2.xlsx
- __MACOSX/2024-01-18-Cai-24-00871-SourceData/._Source_data_Figure_S2.xlsx
- 2024-01-18-Cai-24-00871-SourceData/Source_data_Figure_5.xlsx
- __MACOSX/2024-01-18-Cai-24-00871-SourceData/._Source_data_Figure_5.xlsx
- 2024-01-18-Cai-24-00871-SourceData/Source_data_Table_S7.xlsx
- __MACOSX/2024-01-18-Cai-24-00871-SourceData/._Source_data_Table_S7.xlsx
- 2024-01-18-Cai-24-00871-SourceData/Source_data_Figure_S1.xlsx
- __MACOSX/2024-01-18-Cai-24-00871-SourceData/._Source_data_Figure_S1.xlsx
- 2024-01-18-Cai-24-00871-SourceData/Source_data_Table_S6.xlsx
- __MACOSX/2024-01-18-Cai-24-00871-SourceData/._Source_data_Table_S6.xlsx
- 2024-01-18-Cai-24-00871-SourceData/Source_data_Figure_4.xlsx
- __MACOSX/2024-01-18-Cai-24-00871-SourceData/._Source_data_Figure_4.xlsx
- 2024-01-18-Cai-24-00871-SourceData/Source_data_Figure_3.xlsx
- __MACOSX/2024-01-18-Cai-24-00871-SourceData/._Source_data_Figure_3.xlsx
- 2024-01-18-Cai-24-00871-SourceData/Source_data_Table_S1.xlsx
- __MACOSX/2024-01-18-Cai-24-00871-SourceData/._Source_data_Table_S1.xlsx
- 2024-01-18-Cai-24-00871-SourceData/Source_data_Table_1.xlsx
- __MACOSX/2024-01-18-Cai-24-00871-SourceData/._Source_data_Table_1.xlsx
