# Supplementary material for: A multicenter clinical AI system study for detection and diagnosis of focal liver lesions
Source: Nat Commun. 2024 Feb 7;15:1131. doi: 10.1038/s41467-024-45325-9 (PMC10850133; doi:10.1038/s41467-024-45325-9)
Supplement: Supplementary file 4 — Source data [file 41467_2024_45325_MOESM4_ESM.zip › 2024-01-18-Cai-24-00871-SourceData/Source_data_Table_3.xlsx]

## Sheet: Sheet1
Approach	Recall of detection	Accuracy	Benign lesions				Malignant lesions
			Sen	Spe	F1-score		Sen	Spe	F1-score
Junior1	0.766	0.727	0.767	0.361	0.83		0.361	0.767	0.23
Junior2	0.883	0.81	0.857	0.452	0.89		0.452	0.857	0.36
Junior3	0.796	0.767	0.804	0.494	0.86		0.494	0.804	0.33
Senior1	0.911	0.905	0.937	0.663	0.95		0.663	0.937	0.62
Senior2	0.911	0.87	0.894	0.688	0.92		0.688	0.894	0.55
Senior3	0.962	0.907	0.931	0.729	0.95		0.729	0.931	0.65
Junior1+LiAIDS	0.97	0.893	0.899	0.854	0.936		0.854	0.899	0.68
Junior2+LiAIDS	0.954	0.907	0.933	0.734	0.946		0.734	0.933	0.671
Junior3+LiAIDS	0.965	0.904	0.931	0.728	0.944		0.728	0.931	0.667
Senior1+LiAIDS	0.975	0.932	0.957	0.771	0.961		0.771	0.957	0.753
Senior2+LiAIDS	0.969	0.913	0.946	0.695	0.95		0.695	0.946	0.679
Senior3+LiAIDS	0.972	0.927	0.953	0.75	0.958		0.75	0.953	0.727
LiAIDS	0.965	0.9	0.9	0.9	0.94		0.9	0.9	0.692
LiAIDS = Liver Artificial Intelligence Diagnosis System.
Spe=Specificity; Sen=Sensitivity.
