# Supplementary material for: A multicenter clinical AI system study for detection and diagnosis of focal liver lesions
Source: Nat Commun. 2024 Feb 7;15:1131. doi: 10.1038/s41467-024-45325-9 (PMC10850133; doi:10.1038/s41467-024-45325-9)
Supplement: Supplementary file 4 — Source data [file 41467_2024_45325_MOESM4_ESM.zip › 2024-01-18-Cai-24-00871-SourceData/Source_data_Table_S3.xlsx]

## Sheet: Sheet1
		Clinical Data Only	Image Data Only	Image + Clinical Data (LiAIDS)
Internal validation	AUC (95%CI)	0.801 (0.776-0.827)	0.949 (0.938-0.960)	0.982 (0.974-0.989)
	Accuracy (95%CI)	0.649 (0.605-0.694)	0.786 (0.748-0.824)	0.880 (0.847-0.911)
	Precision (95%CI)	0.466 (0.409-0.532)	0.753 (0.700-0.803)	0.855 (0.811-0.895)
	Sensitivity (95%CI)	0.440 (0.419-0.461)	0.769 (0.720-0.814)	0.864 (0.825-0.901)
	Specificity (95%CI)	0.976 (0.969-0.982)	0.963 (0.955-0.971)	0.979 (0.973-0.985)
ZZH	AUC (95%CI)	0.734 (0.687-0.779)	0.952 (0.932-0.968)	0.973 (0.960-0.985)
	Accuracy (95%CI)	0.484 (0.450-0.519)	0.794 (0.766-0.822)	0.872 (0.848-0.895)
	Precision (95%CI)	0.350 (0.315-0.387)	0.667 (0.624-0.712)	0.740 (0.697-0.787)
	Sensitivity (95%CI)	0.372 (0.339-0.406)	0.702(0.635-0.768)	0.760 (0.693-0.828)
	Specificity (95%CI)	0.967 (0.962-0.971)	0.974(0.969-0.978)	0.983 (0.979-0.987)
QZH	AUC (95%CI)	0.779 (0.757-0.802)	0.948(0.929-0.965)	0.970 (0.958-0.981)
	Accuracy (95%CI)	0.167 (0.140-0.194)	0.809(0.778-0.839)	0.856 (0.831-0.881)
	Precision (95%CI)	0.390 (0.327-0.449)	0.656(0.608-0.705)	0.676 (0.621-0.732)
	Sensitivity (95%CI)	0.456 (0.413-0.491)	0.752(0.690-0.810)	0.821 (0.773-0.860)
	Specificity (95%CI)	0.975 (0.970-0.980)	0.972(0.967-0.977)	0.979 (0.974-0.983)
NBH	AUC (95%CI)	0.818 (0.778-0.853)	0.923(0.896-0.944)	0.958 (0.929-0.980)
	Accuracy (95%CI)	0.489 (0.449-0.529)	0.701(0.665-0.736)	0.828 (0.798-0.859)
	Precision (95%CI)	0.480 (0.437-0.521)	0.612(0.578-0.646)	0.690 (0.651-0.733)
	Sensitivity (95%CI)	0.438 (0.395-0.477)	0.697(0.632-0.757)	0.778 (0.716-0.841)
	Specificity (95%CI)	0.980 (0.976-0.985)	0.949(0.942-0.955)	0.969 (0.964-0.975)
Prospective cohort	AUC (95%CI)	0.763 (0.744-0.782)	0.956 (0.945-0.967)	0.967 (0.956-0.977)
	Accuracy (95%CI)	0.318 (0.287-0.351)	0.768 (0.740-0.797)	0.805 (0.777-0.833)
	Precision (95%CI)	0.338 (0.294-0.380)	0.700 (0.658-0.741)	0.754 (0.713-0.794)
	Sensitivity (95%CI)	0.396 (0.367-0.424)	0.726 (0.688-0.764)	0.789 (0.755-0.822)
	Specificity (95%CI)	0.952 (0.946-0.958)	0.960 (0.954-0.965)	0.967 (0.961-0.972)
LiAIDS: Liver Artificial Intelligence Diagnosis System；
ZZH=Zhangzhou Hospital; QZH=Quzhou People’s Hospital; NBH=Ningbo No.2 Hospital.
