# Supplementary material for: A multicenter clinical AI system study for detection and diagnosis of focal liver lesions
Source: Nat Commun. 2024 Feb 7;15:1131. doi: 10.1038/s41467-024-45325-9 (PMC10850133; doi:10.1038/s41467-024-45325-9)
Supplement: Supplementary file 4 — Source data [file 41467_2024_45325_MOESM4_ESM.zip › 2024-01-18-Cai-24-00871-SourceData/Source_data_Table_S2.xlsx]

## Sheet: Sheet1
		LiAIDS	Junior 1	Junior 2	Junior 3	Senior 1	Senior 2	Senior3	Junior 1	Junior 2	Junior 3	Senior 1	Senior 2	Senior 3
									+ LiAIDS	+ LiAIDS	+ LiAIDS	+ LiAIDS	+ LiAIDS	+ LiAIDS
HCC	Sensitivity	0.882(0.767-0.974)	0.412	0.457	0.571	0.686	0.706	0.829	0.903	0.806	0.71	0.871	0.871	0.833
	Specificity	0.972(0.957-0.984)	0.942	1	0.993	0.999	0.982	0.996	0.988	0.997	0.992	0.997	0.99	0.997
	Precision	0.638(0.500-0.778)	0.246	1	0.8	0.96	0.667	0.906	0.8	0.926	0.815	0.931	0.818	0.926
ICC	Sensitivity	0.400(0.100-0.750)	0.1	0.222	0.778	0.333	0.444	0.222	0.647	0.2	0.412	0.333	0.118	0.313
	Specificity	0.994(0.987-0.998)	0.986	0.997	0.954	0.997	0.986	1	0.995	0.998	0.993	0.998	0.998	1
	Precision	0.500(0.143-0.875)	0.091	0.5	0.171	0.6	0.286	1	0.786	0.75	0.636	0.857	0.667	1
HM	Sensitivity	0.889(0.773-0.974)	0.385	0.5	0.366	0.718	0.73	0.756	0.912	0.909	0.909	0.912	0.824	0.882
	Specificity	0.932(0.913-0.952)	0.997	0.996	0.974	0.991	0.968	0.996	0.973	0.973	0.957	0.982	0.993	0.978
	Precision	0.438(0.324-0.556)	0.882	0.87	0.455	0.824	0.551	0.912	0.66	0.652	0.536	0.738	0.875	0.698
HH	Sensitivity	0.761(0.715-0.808)	0.896	0.983	0.975	0.986	0.885	0.992	0.926	0.952	0.945	0.955	0.965	0.971
	Specificity	0.987(0.974-0.997)	0.814	0.783	0.81	0.903	0.983	0.905	0.959	0.956	0.987	0.99	0.959	0.965
	Precision	0.984(0.967-0.996)	0.796	0.777	0.803	0.9	0.981	0.903	0.957	0.955	0.986	0.99	0.959	0.965
FNH	Sensitivity	0.897(0.817-0.962)	0.121	0.144	0.221	0.727	0.899	0.609	0.774	0.82	0.903	0.967	0.823	0.823
	Specificity	0.934(0.913-0.953)	0.998	0.992	0.998	0.994	0.968	0.998	0.991	0.988	0.982	0.991	0.993	0.998
	Precision	0.616(0.517-0.711)	0.917	0.722	0.95	0.941	0.8	0.981	0.906	0.877	0.848	0.922	0.927	0.981
HC	Sensitivity	0.896(0.833-0.951)	0.956	0.982	0.866	0.938	0.934	0.964	0.88	0.981	0.981	0.991	1	0.954
	Specificity	0.994(0.987-1.000)	0.911	0.973	0.967	0.979	0.99	0.979	0.981	0.977	0.981	0.966	0.957	0.986
	Precision	0.972(0.937-1.000)	0.639	0.865	0.822	0.89	0.943	0.893	0.905	0.898	0.914	0.859	0.824	0.937
HA	Sensitivity	0.873(0.776-0.953)	0.642	0.5	0.582	0.949	0.873	0.963	0.927	0.852	0.782	0.893	0.873	1
	Specificity	0.983(0.972-0.993)	0.994	0.996	0.995	0.995	0.976	0.986	0.979	0.991	1	0.996	0.995	0.981
	Precision	0.828(0.722-0.923)	0.929	0.89	0.939	0.961	0.821	0.895	0.81	0.902	1	0.962	0.941	0.831
LiAIDS= Liver Artificial Intelligence Diagnosis System；
HCC=Hepatocellular Carcinoma; ICC=Intrahepatic Cholangiocarcinoma; HM= Hepatic Metastasis; HH= Hepatic Haemangioma; FNH= Focal Nodular Hyperplasia; HC= Hepatic Cyst;
HA= Hepatic Abscess.
