# Supplementary material for: A multicenter clinical AI system study for detection and diagnosis of focal liver lesions
Source: Nat Commun. 2024 Feb 7;15:1131. doi: 10.1038/s41467-024-45325-9 (PMC10850133; doi:10.1038/s41467-024-45325-9)
Supplement: Supplementary file 4 — Source data [file 41467_2024_45325_MOESM4_ESM.zip › 2024-01-18-Cai-24-00871-SourceData/Source_data_Table_2.xlsx]

## Sheet: Sheet1
		Internal validation		External test cohorts				Prospective cohort
		cohort
				ZZH	QZH	NBH
Binary
AUC (95%CI)		0.980(0.967-0.990)		0.989(0.983-0.994)	0.977(0.963-0.988)	0.981(0.972-0.989)		0.971 (0.957-0.981)
Accuracy(95%CI)		0.934(0.911-0.955)		0.946(0.930-0.961)	0.922(0.901-0.943)	0.917(0.894-0.937)		0.898 (0.878-0.919)
Precision (95%CI)		0.922(0.881-0.961)		0.902(0.861-0.941)	0.761(0.699-0.824)	0.868(0.828-0.905)		0.749 (0.695-0.802)
Sensitivity (95%CI)		0.922(0.879-0.958)		0.906(0.867-0.943)	0.932(0.887-0.968)	0.959(0.932-0.981)		0.912 (0.873-0.949)
Specificity (95%CI)		0.943(0.912-0.969)		0.962(0.945-0.976)	0.919(0.894-0.941)	0.884(0.848-0.918)		0.893 (0.869-0.919)
Seven-category
AUC (95%CI)		0.982 (0.974-0.989)		0.973(0.960-0.985)	0.970(0.958-0.981)	0.958(0.929-0.980)		0.967(0.956-0.977)
Accuracy (95%CI)		0.880(0.847-0.911)		0.872(0.848-0.895)	0.856(0.831-0.881)	0.828(0.798-0.859)		0.805 (0.777-0.833)
Patient-wise Accuracy (95%CI)
Binary		0.951 (0.925, 0.974)		0.943 (0.923, 0.961)	0.889 (0.855, 0.923)	0.909 (0.878, 0.937)		0.873(0.842-0.903)
Seven-category		0.912 (0.879, 0.941)		0.904 (0.878, 0.928)	0.886 (0.848, 0.919)	0.884 (0.850, 0.915)		0.833(0.799-0.864)
CT acquisition parameters
Seven-category Accuracy (95%CI)
Slice thickness	[2.5-5mm)	0.729 (0.665, 0.792)		-	-	-		-
	[5.0-7mm)	0.892 (0.859, 0.925)		0.872 (0.848-0.895)	0.856 (0.831-0.881)	0.828(0.798-0.859)		0.789(0.760, 0.818)
	[7.0-10mm)	0.835 (0.758, 0.912)		-	-	-		0.949(0.899, 0.987)
mAs	[0-100)	0.859(0.809, 0.905)		0.740(0.630, 0.836)	0.849(0.813, 0.881)	0.837(0.800, 0.872)		0.813(0.776, 0.853)
	[100,200]	0.891(0.842, 0.939)		0.870(0.832, 0.905)	0.861(0.799, 0.917)	0.800(0.746, 0.859)		0.825(0.780, 0.867)
	[200,500)	0.918(0.852, 0.984)		0.897(0.868, 0.927)	0.878(0.800, 0.944)	0.917(0.750, 1.000)		0.722(0.639, 0.796)
LiAIDS = Liver Artificial Intelligence Diagnosis System.
AUC=area under the receiver operating characteristic curve.
ZZH=Zhangzhou Hospital; QZH=Quzhou People’s Hospital; NBH=Ningbo No.2 Hospital.
