# Supplementary material for: A multicenter clinical AI system study for detection and diagnosis of focal liver lesions
Source: Nat Commun. 2024 Feb 7;15:1131. doi: 10.1038/s41467-024-45325-9 (PMC10850133; doi:10.1038/s41467-024-45325-9)
Supplement: Supplementary file 4 — Source data [file 41467_2024_45325_MOESM4_ESM.zip › 2024-01-18-Cai-24-00871-SourceData/Source_data_Figure_S3.xlsx]

## Sheet: distribution of case source
	UIH	TOSHIBA	Philips	GE	SIEMENS
Sir Run Run Shaw Hospital	246	31	10	2172	5832
Zhangzhou Municipal Hospital of Fujian Province	0	0	0	824	20
Ningbo No.2 Hospital	6	0	0	0	650
Quzhou People's Hospital	0	217	39	0	273
The First Hospital of Jiaxing	0	0	0	180	290
Zhejiang Provincial People's Hospital	0	1	0	15	345
Zhejiang Cancer Hospital	0	0	1	103	228
The Second Hospital of Jiaxing	0	0	0	100	160
Taizhou Municipal Central Hospital	0	0	0	156	0
Ningbo First Hospital	0	0	0	0	126
The Second Affiliated Hospital of Zhejiang University School of Medicine	1	13	0	7	82
Yinzhou People's Hospital	1	0	96	0	4
Jinhua Municipal Central Hospital	0	0	83	0	2
Jinhua Guangfu Hospital	0	0	69	0	0
Lishui People's Hospital	0	0	0	25	40
The First People’s Hospital of Wenling	19	14	0	30	0
Huzhou Central Hospital	0	43	5	0	3
Shaoxing People's Hospital	0	0	29	19	0

## Sheet: distribution of case attribute
	Gender		Lesion State			Lesions									History of Hepatitis		History of Extra-Hepatic Tumors		History of Liver Cirrhosis
	male	female	malignant	benign	no lesion	malignant	HCC	ICC	HM	benign	HH	FNH	HC	HA	yes	no	yes	no	yes	no
Internal Training Cohort- from 15 hospitals (Age = 52.68±14.64)	3807	3094	1760	2346	2795	3914	1155	613	2146	8650	2652	453	5035	510	1251	5650	832	6069	572	6329
Internal Validation Cohort- from 15 hospitals (Age = 52.66±14.69)	1132	669	387	763	651	1155	752	78	325	1700	304	183	1153	60	591	1210	122	1679	220	1581
External Validation Cohort- ZZH (Age = 54.14±13.85)	525	319	159	457	228	298	106	13	179	1325	213	42	801	269	115	729	286	558	39	805
External Validation Cohort- QZH (Age = 56.09±13.04)	293	236	141	188	200	171	106	44	21	1350	211	19	1118	2	105	424	13	516	56	473
External Validation Cohort- NBH (Age = 56.11±12.74)'	384	272	187	269	200	577	117	28	432	1101	441	18	597	45	120	536	89	567	53	603
Prospective Cohort- SRRSH (Age = 50.6 ±15.46)	667	523	111	420	659	437	64	57	316	1367	473	102	721	71	80	1145	137	1088	40	1185

## Sheet: size of lesions
Internal Training Cohort- from 15 hospitals (Age = 52.68±14.64)	malignant	8.12732	11.8282	8.85521	8.64961	443.759	3.04788	1.97587	43.4251	308.338	135.977	130.573	27.0923	12.6556	129.737	44.4364	33.5921	3.63638	13.9692	9.10787	9.96043	0.823271	3.28404	39.3626	159.195	0.967313	24.8158	4.83174	26.4983	467.433	8.48852	242.124	224.928	54.0473	18.6464	261.694	60.2237	186.414	412.863	14.3723	11.2349	462.743	129.804	639.529	3.62314	5.03909	139.415	47.3884	54.2256
	HCC	443.759	27.0923	129.737	44.4364	9.10787	9.96043	0.823271	3.28404	24.8158	4.83174	8.48852	242.124	261.694	60.2237	462.743	129.804	639.529	3.62314	5.03909	139.415	47.3884	54.2256	72.8003	12.4302	31.9378	18.8242	1.39053	33.3408	13.6179	28.9347	245.704	15.318	15.5805	2.81543	57.4121	114.014	40.8411	608.057	56.9849	51.4934	2.74689	6.74762	22.1385	17.86	119.137	1.30292	118.329	28.003
	ICC	43.4251	308.338	33.5921	39.3626	26.4983	467.433	224.928	18.6464	186.414	412.863	46.8251	1.85103	3.98476	4.77662	6.50688	46.331	25.204	586.806	1.92626	2.42962	397.641	4.71978	37.2359	183.167	24.4552	38.6562	0.807976	15.6706	159.432	60.7442	147.6	164.019	191.337	81.9219	105.463	15.005	193.979	269.034	342.385	150.374	274.551	107.616	223.682	12.3497	68.2519	26.94	4.71305	11.8884
	HM	8.12732	11.8282	8.85521	8.64961	3.04788	1.97587	135.977	130.573	12.6556	3.63638	13.9692	159.195	0.967313	54.0473	14.3723	11.2349	24.5289	1.2681	1.80092	7.52594	86.689	2.86923	1.92455	1.66851	2.51343	4.04197	36.647	74.4715	499.749	1.21938	1.94513	19.9039	102.085	10.8899	57.6734	6.01738	5.24888	9.11905	2.27493	7.5381	0.795959	0.746521	28.1547	5.76218	3.1422	817.692	44.465	13.4332
	benign	3.44806	4.42807	0.640321	3.69261	0.938946	1.19629	4.40063	7.18348	0.981354	3.06766	5.53003	169.839	1.00676	4.63452	20.9558	139.432	6.74781	1.93221	240.657	1.43461	3.7384	289.674	103.956	1.965	6.39968	0.305098	0.36955	46.92	0.83239	2.35522	9.50678	225.886	2.96035	1.30765	1.14944	1.23349	3.20925	1330.89	1.55677	501.512	2.43212	1.75066	2.05457	44.1036	28.8338	5.16057	187.256	1.11312
	HH	4.42807	501.512	140.33	1096.97	1.905	241.573	23.8136	577.523	8.91636	188.73	17.3663	389.294	15.6522	117.078	667.777	326.098	168.005	7.40548	0.724651	37.1154	2.15426	12.4419	154.022	1.37153	2.36921	120.379	1.63555	3.03658	103.401	5.12674	479.392	78.3037	142.976	30.5249	99.3536	103.932	7.77121	422.052	5.33848	10.6613	4.60525	16.3625	7.48382	67.2656	7.63335	3.15194	5.07042	17.3108
	FNH	0.938946	6.39968	8.412	15.527	28.1829	1.49644	4.306	6.34556	21.8656	4.17054	6.90408	4.42132	14.1106	2.52709	3.67822	1.50046	9.61826	112.099	5.09524	9.9223	11.2453	61.4144	38.0523	103.132	6.00845	3.5571	1.409	10.8394	7.93416	2.60637	2.08133	3.57039	18.3955	98.7149	11.2126	135.739	105.096	37.04	4.16848	2.87414	109.893	11.5289	38.4918	30.9784	61.9718	5.7221	2.10685	101.44
	HC	3.44806	0.640321	3.69261	1.19629	4.40063	7.18348	0.981354	3.06766	5.53003	169.839	1.00676	4.63452	20.9558	139.432	6.74781	1.93221	240.657	1.43461	3.7384	289.674	103.956	1.965	0.305098	0.36955	0.83239	2.35522	9.50678	225.886	2.96035	1.30765	1.14944	1.23349	3.20925	1330.89	1.55677	2.43212	1.75066	2.05457	44.1036	28.8338	5.16057	187.256	1.11312	3.9804	1.27185	31.8671	1.72168	1.46366
	HA	46.92	14.6373	310.175	101.993	191.07	95.3744	152.527	44.4134	522.839	3.47713	1218.33	5.83248	10.7943	60.7737	689.923	112.487	49.2585	226.231	5.70688	115.572	10.1068	308.41	119.937	184.098	640.131	234.866	109.394	3.56215	18.8878	137.525	172.34	2.69165	3.88184	325.239	257.104	9.30816	73.4549	94.4238	22.2463	381.576	109.311	99.2678	8.25447	70.3423	13.5939	18.9547	509.881	656.441
Internal Validation Cohort- from 15 hospitals (Age = 52.66±14.69)	malignant	12.9162	16.6756	8.2425	10.9974	15.7097	1.22845	48.8504	2.28396	2.86372	22.8777	48.0924	0.670588	6.57825	1.48326	1.49935	0.769794	1.7193	1.74344	0.351369	1.60933	1.46449	0.512302	2.08676	0.50962	0.469387	0.38892	0.348687	0.992417	1.39743	0.979006	2.12403	6.90732	0.243907	1.87866	2.31372	33.8925	72.5955	18.551	8.43745	36.5559	16.7889	0.991938	57.4559	7.10132	1.56081	4.67287	16.4614	52.3743
	HCC	12.9162	48.8504	2.28396	2.86372	22.8777	48.0924	18.551	981.857	7.87635	67.2586	182.751	0.613681	39.0544	30.7835	210.971	272.077	193.491	35.9101	92.9981	54.8718	25.9803	294.829	5.51329	127.922	4.29004	195.068	412.631	11.818	81.8405	170.004	3.58878	17.3653	738.061	0.21363	1.80185	2.77309	1.06815	0.150798	0.469986	0.673563	24.9084	2.2229	1.4699	15.3671	376.106	976.85	1127.14	22.0646
	ICC	16.6756	304.265	51.8839	51.213	22.8953	20.9638	187.668	10.4386	132.327	27.4369	33.6161	456.175	48.3922	165.144	217.487	1.25527	740.329	71.616	401.536	102.501	90.4483	58.7336	15.581	437.131	1.13697	1.98549	7.03093	75.2183	21.8739	40.6672	507.002	91.1529	10.7217	34.7648	52.3173	2.09703	146.318	84.7206
	HM	8.2425	10.9974	15.7097	1.22845	0.670588	6.57825	1.48326	1.49935	0.769794	1.7193	1.74344	0.351369	1.60933	1.46449	0.512302	2.08676	0.50962	0.469387	0.38892	0.348687	0.992417	1.39743	0.979006	2.12403	6.90732	0.243907	1.87866	2.31372	33.8925	72.5955	8.43745	36.5559	16.7889	0.991938	57.4559	7.10132	1.56081	4.67287	16.4614	52.3743	20.6873	13.1008	122.342	127.092	5.1416	61.6671	5.00026	10.6898
	benign	110.028	112.264	2.18535	0.321865	239.443	43.174	4.2794	0.690312	0.183364	0.517734	0.20224	0.115951	88.2897	0.1035	139.123	7.11877	0.227305	5.97575	258.644	0.109816	0.0794411	1.99979	64.2009	2.22968	2.04428	3.53238	4.60272	1.30583	0.191593	2.28605	0.545403	0.64694	3.12156	1.07529	7.02193	0.518185	20.4849	2.55213	0.433583	0.973671	1.13276	41.381	0.38514	19.3669	3.38942	2.23981	10.4795	0.139726
	HH	139.123	7.11877	258.644	7.02193	0.973671	1.13276	41.381	209.826	1.27111	0.916169	12.5379	8.75144	27.2218	3.12228	1.80675	7.35192	0.821901	2.42991	3.46069	30.3375	119.721	253.131	1.03878	371.844	14.4517	74.4752	15.8008	147.973	35.6724	9.17053	1.64465	444.815	66.2526	2.74263	20.0317	48.3207	126.308	23.4801	35.8028	2.17656	1.27695	6.48101	138.291	21.1048	2.9062
	FNH	2.18535	88.2897	5.97575	1.99979	2.22968	2.04428	3.53238	4.60272	2.28605	0.545403	0.64694	3.12156	20.4849	19.3669	3.38942	10.4795	53.9963	76.0375	59.5217	18.5939	2.24904	27.9352	34.8505	1.39256	3.17064	10.4197	92.6774	119.637	241.232	1.11401	7.20628	16.7305	4.21957	8.21281	26.3378	37.0427	60.9894	69.1023	1.21306	7.15221	1.29295	13.4956	24.028	166.955	9.00208	65.7542	45.3908	4.80385
	HC	0.321865	4.2794	0.690312	0.183364	0.517734	0.20224	0.115951	0.1035	0.227305	0.109816	0.0794411	1.30583	0.191593	1.07529	0.518185	2.55213	0.433583	0.38514	2.23981	0.139726	0.115069	0.124626	0.257279	1.27651	0.67467	0.0894843	0.097877	0.519887	0.124524	3.81541	2.16541	0.367081	0.355957	1.58327	2.47316	0.300339	1.95406	2.97743	0.667419	0.0624971	0.468097	0.118737	2.41356	3.9206	0.147768	0.932681	0.398052	0.375509
	HA	110.028	112.264	239.443	43.174	64.2009	797.648	127.748	37.4725	56.8206	354.99	214.495	141.097	195.514	128.06	373.445	14.5588	222.947	160.257	41.1792	48.8321	5.65829	4.2166	2.67343	0.461901	4.58188	111.771	45.2978	15.5144	38.4199	94.3538	212.412	280.15	671.37	293.251	148.763	49.0565	683.846	29.8479	112.917	13.5855	221.93	443.545	315.155	497.021	161.216
External Validation Cohort- ZZH (Age = 54.14±13.85)	malignant	319.271	283.649	10.087	514.406	2.39162	194.654	291.404	57.4717	0.601521	0.615234	909.763	6.2915	1.87727	2.05575	5.14598	3.28125	23.172	9.12964	29.3298	60.1758	15.0073	3.92578	2.15698	0.651855	2.49756	70.7043	344.78	172.361	1.17792	78.7562	3.25535	2.026	10.1102	0.216845	2.29426	12.4387	183.619	9.99068	4.65202	13.361	56.31	10.849	2.03132	2.17689	7.00378	640.193	7.84621	1.33524
	HCC	283.649	10.087	514.406	2.39162	194.654	291.404	909.763	29.3298	70.7043	344.78	172.361	2.29426	12.4387	183.619	640.193	7.84621	81.8188	645.022	14.3869	15.9851	67.4463	184.594	939.967	17.8037	32.0032	0.56186	74.2822	287.267	333.582	748.826	202.365	268.586	6.40957	361.56	54.8804	179.22	91.6352	570.78	3.10547	1599.05	191.336	617.292	48.1384	517.167	2.69362	34.6484	63.5234	4.04297
	ICC	72.5244	290.493	716.129	29.5538	334.091	286.512	23.1288	435.114	4.92188	489.826
	HM	319.271	57.4717	0.601521	0.615234	6.2915	1.87727	2.05575	5.14598	3.28125	23.172	9.12964	60.1758	15.0073	3.92578	2.15698	0.651855	2.49756	1.17792	78.7562	3.25535	2.026	10.1102	0.216845	9.99068	4.65202	13.361	56.31	10.849	2.03132	2.17689	7.00378	1.33524	3.21167	16.0229	2.60376	54.6194	257.702	3.25928	48.0917	23.2662	4.67545	11.2683	3.65106	15.3103	11.6409	7.11253	5.04639	9.66797
	benign	101.997	18.0737	6.56147	173.412	361.884	1.21626	150.301	67.3828	24.793	263.563	56.6322	372.341	18.4257	6.70979	90.2747	226.866	180.221	345.676	325.28	7.13562	487.542	126.033	427.185	248.318	214.244	134.638	212.385	7.24731	317.568	386.759	181.823	504.649	0.443115	147.291	0.465433	103.105	425.255	647.113	521.548	0.625675	0.490723	114.061	61.9069	333.111	78.4915	219.459	80.5225	158.099
	HH	0.54864	0.949219	0.373755	4.07183	1.48686	4.27674	4.40895	12.7147	31.9067	2.15859	6.97254	0.668335	2.77191	7.2876	2.97363	28.3777	16.9189	0.560303	185.91	5.67158	0.163147	8.85248	9.88649	1.66466	3.98309	0.616361	0.391934	3.25879	1.06092	46.5117	22.2475	2.84874	18.9917	1.31836	10.1668	9.4587	3.61715	3.88101	2.52319	51.5955	5.44825	28.6317	25.2878	42.3147	5.84377	7.10587	1.90063	207.941
	FNH	5.89317	10.6158	19.3115	0.8494	2.70996	45.2637	15.9337	21.9886	4.86694	2.7824	3.56285	7.61719	7.10449	3.74348	11.1084	11.3297	4.27013	5.48377	12.2937	1.41787	3.78086	54.3018	23.3389	4.53845	3.64219	5.90614	6.05872	1.3556	7.47286	22.6165	3.31816	5.32365	1.81117	10.6621	1.31963	0.378	11.4124
	HC	1.21626	0.625675	0.490723	0.29415	2.72461	0.936111	2.45583	0.434518	4.84267	1.61221	0.388184	0.406522	0.419742	0.783299	1.08032	1.10719	0.277625	0.122287	3.76099	229.034	0.221439	0.13916	0.925416	0.234375	0.28093	298.883	498.664	0.360251	3.96937	0.27432	0.670166	2.68371	0.214829	0.826264	0.234659	1101.89	2.77294	121.226	4.86694	0.779994	0.297455	1.47406	2.03922	0.247879	0.0991517	0.214829	0.251396	0.167597
	HA	101.997	18.0737	6.56147	173.412	361.884	150.301	67.3828	24.793	263.563	56.6322	372.341	18.4257	6.70979	90.2747	226.866	180.221	345.676	325.28	7.13562	487.542	126.033	427.185	248.318	214.244	134.638	212.385	7.24731	317.568	386.759	181.823	504.649	0.443115	147.291	0.465433	103.105	425.255	647.113	521.548	114.061	61.9069	333.111	78.4915	219.459	80.5225	158.099	128.372	472.278	109.348
External Validation Cohort- QZH (Age = 56.09±13.04)	malignant	63.5669	23.615	50.7373	73.2901	24.4088	1.58513	14.3561	70.7029	20.6023	3.98806	466.09	4.91554	155.027	31.1514	23.043	4.6357	161.001	4.62413	0.352512	6.78887	63.0251	13.1504	189.618	248.025	1.94273	20.1236	105.603	49.5656	1.79444	14.374	327.526	43.9473	114.291	19.2844	108.129	55.3066	51.5231	58.7247	917.225	125.631	13.2544	36.6435	3.52001	15.3401	108.486	24.8691	78.6994	94.9681
	HCC	63.5669	23.615	73.2901	70.7029	3.98806	466.09	4.91554	31.1514	23.043	4.6357	6.78887	13.1504	248.025	1.94273	20.1236	105.603	49.5656	1.79444	14.374	327.526	19.2844	55.3066	51.5231	917.225	15.3401	108.486	24.8691	78.6994	7.70508	30.6899	323.874	3.91687	0.955998	15.3742	11.9369	752.454	15.3166	28.8982	6.87094	593.549	40.6708	13.1123	5.7744	897.23	22.7001	47.4275	171.557	22.8055
	ICC	50.7373	14.3561	20.6023	155.027	161.001	189.618	43.9473	114.291	108.129	58.7247	125.631	13.2544	94.9681	391.818	6.84601	41.3189	26.2185	12.8885	36.4371	92.139	10.8756	40.3044	70.2826	3.54774	11.2273	0.696415	1.45677	1.93372	18.1762	63.3686	38.0002	10.5274	99.2827	43.7748	10.0692	199.892	360.481	49.0621	22.3549	86.6077
	HM	24.4088	1.58513	4.62413	0.352512	63.0251	36.6435	3.52001	28.1309	30.7651	29.064	27.2794	2.24523	80.4002
	benign	296.966	0.077824	0.83363	0.0895459	528.841	3.96737	1.57897	10.6452	0.153907	0.156757	1.69012	1.0289	0.145356	1.00039	2.10054	0.370516	0.629878	0.131106	0.310664	8.87529	0.179558	0.279312	0.156757	0.136806	0.285012	215.721	230.479	0.091577	6.65924	224.529	0.470703	0.0644531	0.189453	5.81641	5.75391	3.50781	0.693359	0.117188	0.162109	0.808594	0.0429688	0.152344	1.11523	0.504507	267.906	0.935632	40.2169	32.8541
	HH	230.479	6.65924	224.529	0.808594	1.11523	165.763	4.86589	120.015	0.641899	178.792	17.3398	97.7524	181.94	2.64596	103.484	28.0577	0.503989	362.853	177.183	2.65844	41.596	100.275	1.80721	380.303	129.666	0.147034	5.27859	155.783	1.1982	0.307274	6.95744	0.662613	3.83835	1.01109	446.771	11.8452	4.66467	0.816821	1.06061	1.43258	0.766555	3.54938	274.618	13.2115	145.408	63.8248	19.9968	128.224
	FNH	89.5577	2.84218	41.287	58.7037	1.65087	75.5489	0.98448	46.0183	2.41377	64.8011	2.46551	81.6054	56.4178	53.3524	3.87732	96.8349
	HC	296.966	0.077824	0.83363	0.0895459	528.841	3.96737	1.57897	10.6452	0.153907	0.156757	1.69012	1.0289	0.145356	1.00039	2.10054	0.370516	0.629878	0.131106	0.310664	8.87529	0.179558	0.279312	0.156757	0.136806	0.285012	215.721	0.091577	0.470703	0.0644531	0.189453	5.81641	5.75391	3.50781	0.693359	0.117188	0.162109	0.0429688	0.152344	0.504507	267.906	0.935632	40.2169	32.8541	455.406	1.30175	10.7935	7.16794	7.44094
	HA	292.205	299.093
External Validation Cohort- NBH (Age = 56.11±12.74)	malignant	182.611	62.4808	42.3516	66.2964	36.1416	262.582	43.7798	554.133	86.9359	9.45753	9.0044	112.561	80.2451	5.869	97.2738	5.08547	2.48425	4.10514	2.06464	6.52998	15.3839	780.89	2.58869	2.22044	1.45545	72.3643	84.2688	5.75681	41.1131	8.16826	12.8448	25.7113	21.457	120.65	89.1876	20.2513	12.2977	101.702	117.499	156.82	14.4143	87.5712	7.5827	7.36657	1605.4	85.1847	817.663	8.4929
	HCC	80.2451	780.89	72.3643	84.2688	101.702	156.82	14.4143	87.5712	7.5827	7.36657	817.663	8.4929	8.38036	488.931	19.5662	5.58568	232.244	11.7607	12.8719	9.89033	13.9117	11.615	4.6363	38.3953	52.4351	18.8506	12.3721	8.1193	3.97887	68.3076	13.5041	141.798	26.0291	119.854	442.342	34.6733	175.94	62.6794	151.702	5.91179	80.681	4.20241	4.95777	0.844475	14.8632	5.54176	6.28245	6.45745
	ICC	182.611	62.4808	42.3516	66.2964	36.1416	262.582	43.7798	554.133	86.9359	9.45753	9.0044	112.561
	HM	5.869	97.2738	5.08547	2.48425	4.10514	2.06464	6.52998	15.3839	2.58869	2.22044	1.45545	5.75681	41.1131	8.16826	12.8448	25.7113	21.457	120.65	89.1876	20.2513	12.2977	117.499	1605.4	85.1847	5.55191	2.20667	48.7012	20.142	25.618	27.3041	6.34078	4.71967	1.5669	4.09616	2.67023	25.9107	7.34924	4.25611	10.624	13.5382	10.4315	2.60788	0.797003	6.23777	3.90911	2.14703	3.88471	1.71871
	benign	22.399	13.0183	78.3723	139.054	20.8735	34.6048	6.41985	156.473	1.43329	0.772747	44.2514	26.3265	179.659	17.6922	4.82684	82.011	238.363	43.4245	11.3766	115.832	122.893	76.1637	7.59256	35.6545	26.0155	33.3611	34.3625	35.8435	13.4429	9.74586	31.2401	213.465	3.74335	2.79635	389.517	4.11398	18.0466	20.8387	2.31524	0.436838	0.478983	0.494313	15.4923	35.6392	1.7859	52.3411	103.476	8.20169
	HH	2.31524	8.50057	21.9994	1.26403	4.20233	4.39436	75.324	14.7613	3.55298	0.710596	7.51337	3.7241	18.7106	1.97993	5.25335	8.57234	4.57353	5.21358	5.43788	6.66424	63.2778	73.2192	159.443	1.28123	141.583	4.28093	4.32371	45.6324	11.6997	19.1599	0.920282	57.7812	13.1354	10.1014	0.784186	13.4495	11.9084	0.996538	59.2826	0.72048	72.9994	4.68482	3.88825	6.99019	5.62334	0.307594	4.45536	35.5409
	FNH	13.0183	34.6048	43.4245	11.3766	76.1637	7.59256	34.3625	35.8435	20.8387	15.4923	35.6392	11.9175	150.702
	HC	6.41985	1.43329	0.772747	0.436838	0.478983	0.494313	1.7859	8.20169	3.79034	0.967592	1.06945	0.119038	0.809517	18.3349	1.02648	1.86715	0.687421	0.840917	0.396407	0.66501	0.454893	1.15144	1.24357	0.775754	1.18489	0.361826	0.945619	0.687944	1.99577	0.644188	0.994237	1.43909	1.18871	0.204195	0.318447	1.98866	1.08755	0.664479	0.317898	0.867647	3.42603	1.65223	0.763042	0.710501	7.76006	0.103855	1.01096	55.5755
	HA	22.399	78.3723	139.054	20.8735	156.473	44.2514	26.3265	179.659	17.6922	4.82684	82.011	238.363	115.832	122.893	35.6545	26.0155	33.3611	13.4429	9.74586	31.2401	213.465	3.74335	2.79635	389.517	4.11398	18.0466	52.3411	103.476	27.9078	234.08	23.287	8.94367	222.001	354.406	137.245	171.276	701.703
Prospective Cohort- SRRSH (Age = 50.6 ±15.46)	malignant	20.6058	39.6183	237.972	8.05692	26.1886	30.5968	6.01376	4.78425	25.516	7.35899	28.0256	0.781102	4.36115	18.2799	0.665383	1.79002	7.06246	11.062	11.8539	87.5774	3.81149	0.640069	5.9559	1.4284	1.87681	7.80378	12.4723	0.34354	1.26929	21.7407	0.426713	4.7734	1.09571	0.578594	0.527967	3.86935	13.4632	6.97929	1.14996	5.39177	0.846193	71.9409	2.6882	19.7653	0.966647	53.5818	50.6861	12.3791
	HCC	39.6183	237.972	63.3628	9.7565	958.856	54.1458	81.9042	180.703	13.3219	3.668	1.85249	1.01101	36.5692	10.2023	6.97419	3.851	3.71995	11.7407	42.2765	94.5965	6.07763	40.3089	364.028	24.0151	64.5763	18.65	1927.84	9.80435	7.10019	37.5723	21.1799	17.6841	21.6902	13.3988	25.5936	4.94953	2.22223	1.85359	71.6639	61.215	81.9089	5.21648	19.4535	16.1765	452.441	452.441	452.441
	ICC	153.969	29.0938	249.742	3.28982	122.582	56.8582	14.7518	85.6991	8.80499	121.769	1028.92	452.441	475.101	294.839	230.846	263.15	311.936	171.372	171.372	235.403	136.877	141.771	115.073	95.5193	70.2825	70.2825	59.2539	75.7206	90.4908	79.9347	59.7912	43.6583	47.0468	24.1781	25.9762	25.9762	22.5149	34.7549	15.6032	15.6032	21.4257	21.4257	24.837	24.837	15.2136	20.1886	14.5199	15.1653
	HM	20.6058	8.05692	26.1886	30.5968	6.01376	4.78425	25.516	7.35899	28.0256	0.781102	4.36115	18.2799	0.665383	1.79002	7.06246	11.062	11.8539	87.5774	3.81149	0.640069	5.9559	1.4284	1.87681	7.80378	12.4723	0.34354	1.26929	21.7407	0.426713	4.7734	1.09571	0.578594	0.527967	3.86935	13.4632	6.97929	1.14996	5.39177	0.846193	71.9409	2.6882	19.7653	0.966647	53.5818	50.6861	12.3791	1.98613	0.544023
	benign	5.61969	7.55527	0.314464	150.38	2.00619	3.7541	0.728993	0.144181	2.98104	0.516704	0.611795	135.9	26.3236	4.5564	2.78677	1.18461	1.35369	0.845814	1.74423	0.949011	1.36685	1.37043	3.21736	0.455618	2.80347	12.8923	260.683	30.6742	83.1006	9.07471	0.257795	184.453	2.22162	2.02881	0.446754	3.59257	1.04104	1.42971	1.2	1.44201	0.906563	0.1472	0.483656	0.107479	0.172901	1.84427	0.477832	0.764653
	HH	5.61969	7.55527	150.38	1.35369	0.949011	1.37043	1.04104	1.42971	1.2	1.44201	0.906563	1.84427	0.477832	0.764653	0.686515	3.19166	9.46985	0.420571	0.933767	0.981044	1.52054	0.69581	1.38455	1.49435	0.726652	27.5842	44.1039	28.5069	13.4676	60.2095	6.976	9.91789	10.0539	10.0177	5.20183	63.0858	6.14014	14.9045	14.0681	3.72645	1.06426	577.674	5.39493	1.66697	83.061	85.4389	16.9126	8.0043
	FNH	26.3236	4.5564	2.78677	1.18461	0.845814	1.74423	1.36685	3.21736	2.80347	2.22162	2.02881	0.446754	57.9394	36.2022	24.0627	5.92159	12.0805	4.07446	5.89193	20.1101	309.089	18.0969	134.148	10.293	9.08503	35.9348	0.408108	31.9089	10.0869	10.6822	5.02938	3.10139	2.70334	2.39527	12.8421	11.7023	6.39688	0.913839	0.838411	7.73137	5.87082	53.1187	17.7986	13.2914	76.7444	8.86353	1.35812	1.46744
	HC	0.314464	0.144181	2.98104	0.516704	0.611795	0.455618	0.257795	0.1472	0.483656	0.107479	0.172901	0.848151	0.707961	0.679923	0.575958	0.531464	0.876189	0.488329	0.677307	0.252136	0.163456	42.9239	0.425244	1.43461	0.551414	6.79455	0.728989	0.728989	3.6495	0.339059	0.231176	0.101718	0.749011	0.114047	0.188264	0.176118	1.14956	0.1472	0.485992	0.118274	0.128815	0.0674748	0.193223	0.542865	0.180955	0.220827	0.288301	0.245363
	HA	2.00619	3.7541	0.728993	135.9	12.8923	260.683	30.6742	83.1006	9.07471	184.453	3.59257	29.5171	23.3674	21.872	51.6401	8.7689	319.458	146.355	14.7924	3.02811	176.897	12.406	185.125	701.916	97.2009	39.9875	82.4949	10.0727	9.11236	4.21973	2.04911	47.8166	20.7138	79.6798	39.5213	2.9096	6.48539	128.185	11.191	108.736	121.091	472.305	247.438	627.574	301.21	42.0575	246.356	166.188
[truncated: 1,073 more columns]
