# Supplementary material for: A multicenter clinical AI system study for detection and diagnosis of focal liver lesions
Source: Nat Commun. 2024 Feb 7;15:1131. doi: 10.1038/s41467-024-45325-9 (PMC10850133; doi:10.1038/s41467-024-45325-9)
Supplement: Supplementary file 4 — Source data [file 41467_2024_45325_MOESM4_ESM.zip › 2024-01-18-Cai-24-00871-SourceData/Source_data_Table_S5.xlsx]

## Sheet: Sheet1
	Without Phase-interaction				With Phase-interaction
	ZZH	QZH	NBH		ZZH	QZH	NBH
Binary
AUC (95%CI)	0.983	0.983	0.979		0.989	0.977	0.981
	(0.976-0.990)	(0.974-0.991)	(0.970-0.988)		(0.983-0.994)	(0.963-0.988)	(0.972-0.989)
Accuracy (95%CI)	0.936	0.92	0.877		0.946	0.922	0.917
	(0.919-0.951)	(0.900-0.940)	(0.851-0.902)		(0.930-0.961)	(0.901-0.943)	(0.894-0.937)
Precision (95%CI)	0.856	0.746	0.795		0.902	0.761	0.868
	(0.809-0.897)	(0.678-0.808)	(0.748-0.838)		(0.861-0.941)	(0.699-0.824)	(0.828-0.905)
Sensitivity (95%CI)	0.929	0.959	0.974		0.906	0.932	0.959
	(0.895-0.961)	(0.926-0.987)	(0.954-0.992)		(0.867-0.943)	(0.887-0.968)	(0.932-0.981)
Specificity (95%CI)	0.939	0.91	0.801		0.962	0.919	0.884
	(0.919-0.958)	(0.885-0.932)	(0.757-0.844)		(0.945-0.976)	(0.894-0.941)	(0.848-0.918)
Seven-category
AUC (95%CI)	0.958	0.948	0.951		0.973	0.97	0.958
	(0.923-0.981)	(0.932-0.963)	(0.920-0.977)		(0.960-0.985)	(0.958-0.981)	(0.929-0.980)
Accuracy (95%CI)	0.868	0.826	0.801		0.872	0.856	0.828
	(0.845-0.891)	(0.798-0.854)	(0.769-0.834)		(0.848-0.895)	(0.831-0.881)	(0.798-0.859)
AUC=area under the receiver operating characteristic curve.
ZZH=Zhangzhou Hospital; QZH=Quzhou People’s Hospital; NBH=Ningbo No.2 Hospital.
