# Supplementary material for: A multicenter clinical AI system study for detection and diagnosis of focal liver lesions
Source: Nat Commun. 2024 Feb 7;15:1131. doi: 10.1038/s41467-024-45325-9 (PMC10850133; doi:10.1038/s41467-024-45325-9)
Supplement: Supplementary file 4 — Source data [file 41467_2024_45325_MOESM4_ESM.zip › 2024-01-18-Cai-24-00871-SourceData/Source_data_Figure_7.xlsx]

## Sheet: b
patient	nums of nodules	voxel(mm3)	types	benign
1	7	[927599.3688964844, 155662.98706054688, 8782.731483459473, 497.85064697265625, 494.952449798584, 111.195068359375, 212.281494140625]	['HC', 'HC', 'HC', 'HC', 'HC', 'HC', 'HC']	0
2	3	[5222.873687744141, 122.0097541809082, 725.6369590759277]	['FNH', 'HC', 'FNH']	0
3	1	[98773.89511108398]	['FNH']	0
4	1	[982674.7396773372]	['HC']	0
5	2	[3609.433822631836, 78818.81492614746]	['HH', 'HH']	0
6	3	[68430.86902618408, 406.66818618774414, 117.12043762207031]	['FNH', 'HC', 'HC']	0
7	4	[92820.03662109375, 679.1033935546875, 951.668701171875, 3076.754150390625]	['HH', 'HC', 'HC', 'HC']	0
8	16	[101378.5400390625, 150.787353515625, 558.65478515625, 692.138671875, 2580.6884765625, 264.495849609375, 140.899658203125, 4741.14990234375, 348.541259765625, 93.93310546875, 390.56396484375, 996.185302734375, 380.67626953125, 140.899658203125, 123.59619140625, 155.731201171875]	['HH', 'HC', 'HC', 'HC', 'HC', 'HC', 'HC', 'HC', 'HC', 'HC', 'HC', 'HC', 'HC', 'HC', 'HC', 'HC']	0
9	1	[192.27890254668574]	['HH']	0
10	4	[98.63662719726562, 4157.243728637695, 20597.64862060547, 2787.935256958008]	['HC', 'HH', 'HH', 'HH']	0
11	17	[137.77999706570654, 6047.816713305224, 58215.67454965748, 344.44999266426635, 833.9315611871712, 627.2615655886113, 5018.092524708891, 456.84946395471115, 707.0289323108625, 746.9126156719881, 279.18578352787904, 2570.6846820943665, 17120.97753011227, 3720.0599207740765, 2548.929945715571, 6359.634601401296, 27026.63416125728]	['HC', 'HC', 'HC', 'HC', 'HC', 'HC', 'HC', 'HC', 'HC', 'HC', 'HC', 'HC', 'HA', 'HC', 'HC', 'HC', 'HA']	0
12	4	[4074.4558715820312, 593.3163833618164, 42815.91547012329, 908.3516311645508]	['HC', 'HC', 'HH', 'HH']	0
13	4	[543778.9914737116, 4509.470825130611, 2699.937946256544, 10851.974956133654]	['HC', 'HC', 'HC', 'HC']	0
14	7	[764012.8135681152, 1593.4944152832031, 235.98670959472656, 1140.2130126953125, 5035.161972045898, 238.32321166992188, 9864.71176147461]	['HC', 'HC', 'HC', 'HC', 'HC', 'HC', 'HH']	0
15	3	[211.7786407470703, 13693.084716796875, 112062.81280517578]	['HC', 'HH', 'HH']	0
16	2	[172721.38870239258, 2259.4722747802734]	['HH', 'HH']	0
17	36	[667.2477722167969, 2245.433807373047, 1627.5043487548828, 104.43878173828125, 2613.870620727539, 104.43878173828125, 275.6023406982422, 258.1958770751953, 1140.1233673095703, 118.94416809082031, 3182.4817657470703, 818.1037902832031, 3138.965606689453, 359.73358154296875, 675.9510040283203, 240.78941345214844, 200.17433166503906, 821.0048675537109, 1607.1968078613281, 313.31634521484375, 348.129…	['HC', 'HC', 'HC', 'HC', 'HC', 'HC', 'HC', 'HC', 'HC', 'HC', 'HC', 'HC', 'HC', 'HC', 'HC', 'HC', 'HC', 'HC', 'HC', 'HC', 'HC', 'HC', 'HC', 'HC', 'HC', 'HC', 'HC', 'HC', 'HC', 'HC', 'HC', 'HC', 'HC', 'HC', 'HC', 'HC']	0
18	5	[2209019.389857341, 500.0117928721619, 768.7097189483236, 33475.08858167973, 2960.3501942477997]	['HH', 'HH', 'HH', 'HH', 'HH']	0
19	7	[179099.8935699463, 7058.572769165039, 6511.831283569336, 6469.77424621582, 2114.534378051758, 1591.1579132080078, 186.920166015625]	['HH', 'HH', 'HH', 'HH', 'HH', 'HH', 'HC']	0
20	1	[44643.83361816406]	['HH']	0
21	3	[6977.927154859233, 98306.25080307953, 1198.465549789864]	['HH', 'HH', 'HH']	0
22	15	[463179.7169930934, 714.0953877713619, 2093.818150569423, 1098.6082888790181, 2113.205355667288, 571.9225503870183, 8614.38146515136, 26437.68535178861, 1279.5555364590919, 833.6498192081962, 2639.891094159288, 539.6105418905767, 743.1761954181594, 287.5768756183312, 197.10325182829445]	['HC', 'HC', 'HC', 'HC', 'HC', 'HC', 'HC', 'HC', 'HC', 'HC', 'HC', 'HC', 'HC', 'HC', 'HC']	0
23	26	[9985.514216032858, 2837.2553466822005, 884.8291214090707, 284.3057504855375, 484.4802074600486, 1296.7823517044415, 84.1312935110264, 147.95503341594298, 278483.28475875716, 678.8525062613854, 2373.0826928282618, 1299.6834307910285, 551.2050264515523, 174.06474519522703, 110.24100529031045, 435.1618629880676, 136.3507170695945, 745.5773252528891, 319.1186995245829, 368.4370439965639, 423.5575466…	['HC', 'HC', 'HC', 'HC', 'HC', 'HC', 'HC', 'HC', 'HH', 'HC', 'HC', 'HC', 'HC', 'HC', 'HC', 'HC', 'HC', 'HC', 'HC', 'HC', 'HC', 'HC', 'HC', 'HC', 'HC', 'HC']	0
24	2	[31686.076035456077, 2335.0831309310706]	['HH', 'HH']	0
25	10	[8703.319288793818, 339228.3945705279, 118.43124348675133, 647.24051672992, 3574.971024321005, 762.9175452518632, 165.25289788849022, 272.66728151600887, 18417.435469672237, 203.8119073958046]	['HH', 'HH', 'HC', 'HH', 'HC', 'HC', 'HC', 'HC', 'HC', 'HC']	0
26	6	[752.6272010803223, 867.3398971557617, 139949.48921203613, 1273.0311393737793, 229.4253921508789, 551.1805152893066]	['HC', 'HC', 'HH', 'HH', 'HC', 'HC']	0
27	1	[2905.3125]	['HH']	0
28	4	[3358661.015000508, 11461.050362710574, 8355.555248237359, 4198.398441611861]	['HH', 'HH', 'HH', 'HH']	0
29	8	[219.1782736941281, 78761.90491362853, 2872.388955254626, 757.5108757498813, 446.04701313190986, 361.4518899517201, 1976.4496961189798, 215.3330408223013]	['HC', 'HH', 'HH', 'HC', 'HC', 'HC', 'HH', 'HC']	0
30	20	[20458.68428436847, 15123.19102230279, 6697.975120542238, 18531.183702429193, 311.1179046914975, 629.3879451230293, 8242.836440389674, 2556.888527062307, 228.86834368110158, 722.3657097434768, 919.0494425944235, 518.5298411524958, 2942896.4450877043, 2249.3466902408263, 30739.879410667956, 67262.26056715375, 88511.25585079602, 214.56407220103273, 168.07518989080899, 214.56407220103273]	['HC', 'HC', 'HC', 'HC', 'HC', 'HC', 'HC', 'HC', 'HC', 'HC', 'HC', 'HC', 'HC', 'HC', 'HC', 'HC', 'HC', 'HC', 'HC', 'HC']	0
31	1	[76672.19223022461]	['FNH']	0
32	1	[53859.375]	['HH']	0
33	8	[472936.54185971856, 2227.217572940274, 1236.0625340121314, 3984.789008248899, 2034.1728415211298, 71991.2784961005, 1048.7803318890813, 999.7988328722834]	['HH', 'HH', 'HH', 'HH', 'HH', 'HH', 'HH', 'HH']	0
34	1	[89632.37824228292]	['HH']	0
35	5	[88.53864669799805, 6515.536308288574, 264106.24265670776, 946.6824531555176, 835.4415893554688]	['HC', 'HH', 'HH', 'HH', 'HH']	0
36	8	[84130.14221191406, 65387.733459472656, 112.92266845703125, 2759.7198486328125, 1415.6646728515625, 123.93951416015625, 1140.2435302734375, 148.7274169921875]	['HH', 'HH', 'HC', 'HH', 'HH', 'HC', 'HH', 'HH']	0
37	4	[96649.38926696777, 113.14201354980469, 519.2928314208984, 156.65817260742188]	['HH', 'HC', 'HC', 'HC']	0
38	3	[25531.34408641662, 839.1673572092841, 118.77445671269868]	['HH', 'HH', 'HC']	0
39	8	[730313.5551131801, 1671.152071729964, 272.78255466382575, 134.95557967578748, 312.9820890353369, 2790.996243507775, 4706.216916779057, 140.69837030028907]	['HC', 'HC', 'HC', 'HC', 'HC', 'HC', 'HC', 'HC']	0
40	27	[1873645.8833694458, 5001.184558868408, 6678.747253417969, 4247.725257873535, 2921.9519233703613, 4355.362300872803, 5791.397972106934, 4940.802803039551, 2543.90962600708, 976.6092681884766, 1333.6492156982422, 1170.881004333496, 721.9557762145996, 834.8434066772461, 488.3046340942383, 574.9393272399902, 553.9369773864746, 603.8175582885742, 614.318733215332, 643.196964263916, 343.91347885131836…	['HC', 'HC', 'HC', 'HC', 'HC', 'HC', 'HC', 'HC', 'HC', 'HC', 'HC', 'HC', 'HC', 'HC', 'HC', 'HC', 'HC', 'HC', 'HC', 'HC', 'HC', 'HC', 'HC', 'HC', 'HC', 'HC', 'HC']	0
41	6	[524299.3831634521, 44391.20292663574, 2683.8446044921875, 1852.8461456298828, 1132.16796875, 389.1827392578125]	['HC', 'HC', 'HC', 'HC', 'HC', 'HC']	0
42	9	[368432.0700073242, 843.1045532226562, 949.3588256835938, 1575.3350830078125, 503.5528564453125, 422.70721435546875, 127.04315185546875, 94.70489501953125, 90.08514404296875]	['HC', 'HC', 'HC', 'HC', 'HC', 'HC', 'HC', 'HC', 'HC']	0
43	3	[498.814697265625, 93328.00415039062, 334.0478515625]	['HH', 'HH', 'HH']	0
44	10	[239203.50960580347, 606.67840411198, 606.67840411198, 297.46812072587403, 160.47622302316887, 356.1789340270334, 332.6946087065696, 520.5692112702795, 129.16378926255055, 121.33568082239599]	['HC', 'HC', 'HC', 'HC', 'HC', 'HC', 'HC', 'HC', 'HC', 'HC']	0
45	12	[232287.8786468506, 31721.406494140625, 876.1817932128906, 815.7554626464844, 722.0946502685547, 694.9028015136719, 752.3078155517578, 492.47459411621094, 580.0927734375, 335.3661346435547, 154.08714294433594, 93.66081237792969]	['HC', 'HC', 'HC', 'HC', 'HC', 'HC', 'HC', 'HC', 'HC', 'HC', 'HC', 'HC']	0
46	5	[101.53770446777344, 1386.7149353027344, 17345.54100036621, 2178.709030151367, 252.3937225341797]	['HC', 'HC', 'HC', 'HC', 'HH']	0
47	3	[1932.2799110412598, 321908.801612854, 625.0794792175293]	['HC', 'HH', 'HC']	0
48	2	[317178.6225128174, 1847.2175598144531]	['HC', 'HC']	0
49	6	[1239235.7711791992, 11076.313018798828, 2628.376007080078, 3231.800079345703, 713.6650085449219, 182.7678680419922]	['HH', 'HH', 'HH', 'HH', 'HH', 'HC']	0
50	2	[212430.15656039238, 461.537130418002]	['HC', 'HC']	0
51	7	[1134655.751953125, 2723.0712890625, 953.96484375, 473.4228515625, 131.7041015625, 124.5849609375, 163.740234375]	['HC', 'HC', 'HC', 'HC', 'HC', 'HC', 'HC']	0
52	42	[303411.36162149685, 35470.46274575836, 9025.913812454026, 2771.093394141981, 2733.7093348618196, 1500.0353786164856, 1880.8854825331323, 969.6490375791925, 862.1698671487277, 731.325659668162, 1000.0235857443238, 677.5860744529297, 612.1639707126468, 731.325659668162, 714.9701337330913, 630.8560003527276, 682.2590818629499, 574.7799114324852, 635.5290077627478, 920.5824597739803, 754.69069671826…	['HC', 'HC', 'HC', 'HC', 'HC', 'HC', 'HC', 'HC', 'HC', 'HC', 'HC', 'HC', 'HC', 'HC', 'HC', 'HC', 'HC', 'HC', 'HC', 'HC', 'HC', 'HC', 'HC', 'HC', 'HC', 'HC', 'HC', 'HC', 'HC', 'HC', 'HC', 'HC', 'HC', 'HC', 'HC', 'HC', 'HC', 'HC', 'HC', 'HC', 'HC', 'HC']	0
53	1	[331771.63887023926]	['HC']	0
54	5	[3759.726620727716, 522485.3500518698, 12095.7314671622, 1202.3946710680525, 239.2825216055826]	['HC', 'HC', 'HH', 'HH', 'HH']	0
55	2	[153597.0805599541, 1317.7880896256977]	['HH', 'HH']	0
56	4	[42976.77031086669, 2131.762382761524, 201622.30649878213, 245.12513186792717]	['HH', 'HH', 'HH', 'HH']	0
57	5	[398788.7121446141, 7242.1212715419115, 5221.449355868697, 1298.1160769744938, 1447.1820379667802]	['HH', 'HH', 'HH', 'HH', 'HH']	0
58	2	[883219.74609375, 1287.3046875]	['HH', 'HH']	0
59	13	[707497.501373291, 757.0266723632812, 1387.8822326660156, 179.91065979003906, 978.9943695068359, 98.13308715820312, 100.46958923339844, 114.48860168457031, 2343.5115814208984, 591.1350250244141, 98.13308715820312, 114.48860168457031, 2266.407012939453]	['HC', 'HC', 'HC', 'HC', 'HC', 'HC', 'HC', 'HC', 'HC', 'HC', 'HC', 'HC', 'HH']	0
60	1	[1804.50439453125]	['HCC']	1
61	1	[60258.27598571777]	['HCC']	1
62	4	[11054.443359375, 5529.693603515625, 177.978515625, 227.4169921875]	['HM', 'HM', 'HM', 'HM']	1
63	12	[5607.6088920242455, 7175.402878086024, 4602.912298869902, 362.15807427656586, 301.4089779463032, 525.713333627273, 457.95472618198005, 1268.7215118204856, 1537.4194378966472, 385.5231113266669, 658.8940448128488, 98.1331556104243]	['HM', 'HM', 'HM', 'HM', 'HM', 'HM', 'HM', 'HM', 'HM', 'HC', 'HM', 'HM']	1
64	2	[275.6023406982422, 5651.298522949219]	['HC', 'ICC']	1
65	3	[344.9263012502726, 1566.2209086401267, 12062.200505203979]	['HCC', 'HC', 'HCC']	1
66	30	[256.89896545373614, 344.24461370800645, 616.5575170889667, 303.1407792354087, 444.4352102349635, 464.9871274712624, 146.43241030862958, 1122.6484790328268, 1032.7338411240194, 339.1066343989317, 585.7296412345183, 644.8164032888778, 858.0425446154787, 110.46655514510654, 13584.817293193566, 149.00139996316696, 2389.160378719746, 161.84634823585378, 184.96725512669002, 156.70836892677903, 228.640…	['HM', 'HM', 'HM', 'HM', 'HM', 'HM', 'HM', 'HM', 'HM', 'HM', 'HM', 'HM', 'HM', 'HM', 'HM', 'HM', 'HM', 'HM', 'HM', 'HM', 'HM', 'HM', 'HM', 'HM', 'HM', 'HM', 'HM', 'HM', 'HM', 'HM']	1
67	1	[1799.6669905497065]	['ICC']	1
68	4	[20677.642822265625, 185723.05297851562, 828.094482421875, 793.487548828125]	['HM', 'ICC', 'HH', 'HM']	1
69	3	[867.890625, 383264.1162109375, 503.6865234375]	['HC', 'HH', 'HC']	1
70	1	[328.24684143066406]	['HC']	1
71	1	[10058.016357421875]	['HCC']	1
72	1	[70607.40832752254]	['HCC']	1
73	2	[7882.14071658142, 201.41244394010494]	['HCC', 'HC']	1
74	1	[3623.84033203125]	['HCC']	1
75	3	[44332.79296875, 627.1484375, 538.02734375]	['HCC', 'HCC', 'HC']	1
76	1	[10372.5]	['HCC']	1
77	4	[45538.20991516113, 893.5317993164062, 1528.8677215576172, 153.75709533691406]	['HCC', 'HCC', 'HCC', 'HCC']	1
78	6	[556.2554740905762, 1049.0597534179688, 277.07021713256836, 869.2813682556152, 160.74302673339844, 186.12350463867188]	['HM', 'HM', 'HM', 'HM', 'HM', 'HM']	1
79	31	[726964.1175054357, 1165.0843953342542, 4578.577272892508, 3175.8769811413995, 3492.698176363872, 2810.5106027799993, 1949.472354473763, 362.811368722509, 1067.9940290563995, 413.91156150032714, 235.06088677796356, 656.6374771949634, 240.17090605574538, 562.1021205559998, 270.8310217224363, 235.06088677796356, 236.33839159740901, 219.7308289446181, 360.8951114933408, 217.1758193057272, 278.496050…	['HM', 'HM', 'HM', 'HM', 'HM', 'HM', 'HM', 'HM', 'HM', 'HM', 'HM', 'HM', 'HM', 'HM', 'HM', 'HM', 'HM', 'HM', 'HM', 'HM', 'HM', 'HC', 'HC', 'HC', 'HC', 'HC', 'HC', 'HC', 'HC', 'HC', 'HC']	1
80	5	[692.304573059082, 583.1155967712402, 371.7071533203125, 459.9876022338867, 31523.089771270752]	['HC', 'HC', 'HC', 'HC', 'HCC']	1
81	1	[114028.88860531044]	['HCC']	1
82	1	[2094.047245672405]	['HCC']	1
83	1	[14953.61328125]	['HCC']	1
84	1	[119899.94049072266]	['HCC']	1
85	9	[315591.7751312256, 1156.8630981445312, 1950.413818359375, 2741.5743255615234, 669.2596435546875, 475.6523895263672, 148.19320678710938, 1149.6924591064453, 922.6222229003906]	['HM', 'HM', 'HC', 'HC', 'HC', 'HM', 'HC', 'HC', 'HC']	1
86	1	[155728.66424560547]	['ICC']	1
87	2	[7642.1661376953125, 238.128662109375]	['HCC', 'HCC']	1
88	1	[4775.812149047852]	['HM']	1
89	8	[262.705078125, 8100.791015625, 239.0185546875, 424.2041015625, 71.0595703125, 88.2861328125, 92.5927734375, 109.8193359375]	['HC', 'ICC', 'HC', 'HC', 'HC', 'HC', 'HC', 'HC']	1
90	2	[206.80389404296875, 31272.508850097656]	['HC', 'ICC']	1
91	4	[2374.8912811279297, 17364.58969116211, 48206.92777633667, 3814.7292137145996]	['HM', 'HM', 'HM', 'HM']	1
92	2	[26237.342834472656, 397.4475860595703]	['HCC', 'HCC']	1
93	1	[216077.95726776123]	['ICC']	1
94	4	[179056.87866210938, 279.404296875, 812.8125, 212.728271484375]	['HCC', 'HC', 'HC', 'HC']	1
95	1	[6885.913689947489]	['HCC']	1
96	2	[287126.7283630371, 566.4804840087891]	['HCC', 'HC']	1
97	2	[6990.216064453125, 1324.7705078125]	['HM', 'HC']	1
98	1	[37103.848571777344]	['ICC']	1
99	8	[34451.88371658325, 484.34412002563477, 3449.629955291748, 2345.5791664123535, 461.0786819458008, 162.8580665588379, 4079.911823272705, 2461.9063568115234]	['HM', 'HC', 'HC', 'HH', 'HC', 'HC', 'HC', 'HC']	1
100	3	[76829.2293548584, 713.6650085449219, 110.24093627929688]	['ICC', 'ICC', 'HC']	1
101	5	[245.3327178955078, 2042.1028137207031, 175.23765563964844, 175.23765563964844, 107.47909545898438]	['HC', 'HCC', 'HC', 'HC', 'HC']	1
102	1	[1243190.87184906]	['HCC']	1
103	8	[57933.56895446777, 12159.156799316406, 278.0437469482422, 189.2566680908203, 1133.2035064697266, 212.62168884277344, 551.4144897460938, 93.4600830078125]	['HC', 'HC', 'HC', 'HC', 'HM', 'HM', 'HC', 'HC']	1
104	2	[203292.17786181398, 434.589689131879]	['HM', 'HM']	1
105	1	[27493.50929260254]	['ICC']	1
106	4	[2106.182098388672, 699.1596221923828, 4995.655059814453, 356.83250427246094]	['HM', 'HC', 'HM', 'HC']	1
107	7	[175.23765563964844, 100.46958923339844, 179.91065979003906, 73083.44841003418, 355.1483154296875, 609.8270416259766, 130.8441162109375]	['HC', 'HC', 'HC', 'HCC', 'HC', 'HC', 'HC']	1
108	1	[454.8506736755371]	['HM']	1
109	1	[536793.1278384592]	['HCC']	1
110	2	[8826.123313903809, 1740.8108520507812]	['HM', 'HM']	1
111	20	[372676.30629474355, 158.12938684365298, 578.3636477706212, 959.6071009827162, 426.7327288794471, 201.45250652684558, 116.97242314462002, 487.38509643591675, 1971.2019455852635, 218.78175440012262, 535.0405280874286, 142.96629495453558, 75.81545944558705, 86.6462393663852, 158.12938684365298, 93.14470731886409, 88.81239535054483, 67.15083550894853, 142.96629495453558, 227.44637833676114]	['HCC', 'HC', 'HC', 'HC', 'HC', 'HC', 'HC', 'HC', 'HC', 'HC', 'HC', 'HC', 'HC', 'HC', 'HC', 'HC', 'HC', 'HC', 'HC', 'HC']	1
112	2	[1015.625, 1742.1875]	['HM', 'HM']	1
113	14	[1933.6177315400396, 308.4501698683082, 1578.7342027668249, 4673.18590692953, 782.7337643969972, 145.93341370113507, 315.08350685472345, 351.5668602800072, 732.9837369988829, 567.1503123385022, 119.40006575547415, 245.43346849736352, 285.23349041585493, 122.71673424868176]	['HM', 'HM', 'HM', 'HM', 'HM', 'HM', 'HM', 'HM', 'HM', 'HM', 'HM', 'HM', 'HM', 'HM']	1
114	14	[428683.5021972656, 31672.760009765625, 131.011962890625, 1542.48046875, 2024.505615234375, 798.431396484375, 410.33935546875, 289.215087890625, 98.876953125, 153.25927734375, 182.92236328125, 81.573486328125, 133.48388671875, 148.3154296875]	['HM', 'HC', 'HM', 'HM', 'HM', 'HC', 'HM', 'HC', 'HC', 'HC', 'HC', 'HC', 'HC', 'HC']	1
115	29	[319139.38751220703, 17527.1484375, 2242.532730102539, 3533.5121154785156, 2990.430450439453, 6776.91650390625, 3196.9871520996094, 8798.967361450195, 275.6023406982422, 728.1703948974609, 3536.4131927490234, 571.5122222900391, 2016.2487030029297, 1589.7903442382812, 394.5465087890625, 455.46913146972656, 957.3554992675781, 673.0499267578125, 638.2369995117188, 681.7531585693359, 693.357467651367…	['ICC', 'ICC', 'ICC', 'ICC', 'ICC', 'ICC', 'ICC', 'ICC', 'ICC', 'ICC', 'ICC', 'HC', 'HC', 'HC', 'HC', 'ICC', 'HC', 'HC', 'HC', 'HC', 'HC', 'HC', 'HC', 'HC', 'HC', 'HC', 'HC', 'HC', 'HC']	1
116	1	[538274.0020751953]	['HCC']	1
117	2	[2088.775634765625, 2776.3309478759766]	['HM', 'HH']	1
118	24	[495234.5450592041, 11475.03038406372, 1691.1172485351562, 8124.218673706055, 4233.5063552856445, 4904.8113441467285, 1925.3598403930664, 1702.543716430664, 845.5586242675781, 539.9006080627441, 362.79035568237305, 111.40806198120117, 608.459415435791, 465.62856674194336, 417.06607818603516, 211.38965606689453, 117.12129592895508, 205.67642211914062, 297.0881652832031, 102.83821105957031, 177.110…	['ICC', 'ICC', 'ICC', 'ICC', 'ICC', 'ICC', 'ICC', 'ICC', 'ICC', 'ICC', 'HC', 'HC', 'HC', 'ICC', 'HC', 'HC', 'ICC', 'HC', 'HC', 'HC', 'HC', 'HC', 'HC', 'HC']	1
119	15	[133795.25451899043, 12991.203407537541, 3190.694668890046, 5663.4830372798315, 21954.154795601396, 308.19209869960673, 3002.153620273816, 7436.494052151687, 20250.033779262394, 34822.0813636591, 43281.04802561418, 699.7773535179306, 1080.4852401468565, 1000.7178734246054, 964.4599794599458]	['HM', 'HM', 'HM', 'HM', 'HM', 'HM', 'HM', 'HM', 'HM', 'HM', 'HM', 'HM', 'HM', 'HM', 'HM']	1
120	1	[155513.5668182373]	['ICC']	1
121	13	[1091.9359740919638, 1582.12395007752, 813056.2024302223, 1051.3686933207453, 2914.0830020658595, 7565.797863832244, 858.6741096574575, 638.9346721466908, 365.1055269409662, 480.04615579275185, 317.777032707878, 686.263166379779, 243.40368462731078]	['HM', 'HM', 'ICC', 'HM', 'HM', 'HM', 'HM', 'HM', 'HM', 'HM', 'HM', 'HM', 'HM']	1
122	22	[603.0639257748167, 123.43413685449462, 253.9216529578175, 190.44123971836314, 666.5443390142709, 3928.732241597343, 30075.609117003718, 218.6547567136762, 176.3344812207066, 342.0888935681708, 130.4875161033229, 46150.26042508333, 236.28820483574685, 292.71523882637297, 342.0888935681708, 370.3024105634839, 3837.0383113625758, 33066.2419185069, 603.0639257748167, 218.6547567136762, 112.854067981…	['HC', 'HC', 'HC', 'HC', 'HC', 'HC', 'HC', 'HC', 'HC', 'HC', 'HC', 'ICC', 'HC', 'HC', 'ICC', 'HC', 'HC', 'ICC', 'HC', 'HC', 'HC', 'ICC']	1
123	1	[27892.987632751465]	['HCC']	1
124	1	[44867.889404296875]	['HM']	1
125	1	[6246.145067895317]	['HCC']	1
126	3	[428232.3390197754, 234.2456817626953, 91.46736145019531]	['HCC', 'HC', 'HC']	1
127	7	[841.771076002783, 304.25460578413845, 158.888516353939, 169.0303365467436, 354.96370674816154, 348.2024932862918, 155.5079096230041]	['HM', 'HM', 'HM', 'HM', 'HM', 'HM', 'HCC']	1
128	16	[840.035564266492, 10870.88646609785, 561.8598528208668, 11507.110122968536, 4877.71470267527, 110.16859859232682, 567.3682827504831, 1938.967335224952, 261.6504216567762, 3630.0553236171686, 531.5634882079769, 338.76844067140496, 710.587460920508, 382.8358801083357, 79.87223397943694, 107.41438362751865]	['HM', 'HM', 'HM', 'HM', 'HM', 'HC', 'HC', 'HC', 'HC', 'HM', 'HM', 'HM', 'HM', 'HM', 'HC', 'HC']	1
129	3	[193790.21484375, 915.1611328125, 930.234375]	['HCC', 'HCC', 'HCC']	1
130	15	[149981.98738275663, 52519.46188677525, 16999.681510739407, 3190.6309141778165, 948.4175777994875, 1391.473964508737, 376.4944478729824, 2876.405135588957, 1520.003228122491, 522.668081196068, 2692.952100467158, 1161.3896527607253, 449.97914275158166, 439.5950086880836, 169.60752303713463]	['HM', 'HM', 'HM', 'HM', 'HM', 'HM', 'HM', 'HM', 'HM', 'HM', 'HM', 'HH', 'HM', 'HC', 'HC']	1
131	11	[200.17433166503906, 1206.84814453125, 336.52496337890625, 469.9745178222656, 47128.000259399414, 2964.9009704589844, 205.9764862060547, 191.47109985351562, 1073.3985900878906, 356.83250427246094, 362.63465881347656]	['HM', 'HM', 'HM', 'HM', 'HC', 'HC', 'HM', 'HM', 'HC', 'HC', 'HM']	1
132	1	[231005.44830693878]	['HH']	1
133	1	[123405.73649483702]	['ICC']	1
134	7	[543.4695526957967, 859.3612302002284, 536.6761832870992, 226052.76375911228, 370.2386327740115, 295.51156927833944, 339.6684704348729]	['HM', 'HM', 'HM', 'ICC', 'HC', 'HM', 'HM']	1
135	3	[278968.3550262451, 144.3659210205078, 1791.7195129394531]	['HCC', 'HC', 'HCC']	1
136	1	[164485.27908325195]	['ICC']	1
137	44	[1949.0298461914062, 1612.8434753417969, 3110.8349609375, 1637.49755859375, 9094.47265625, 2849.8203125, 1683.46240234375, 865.9990692138672, 1990.44189453125, 1629.8655700683594, 1572.416000366211, 1005.48095703125, 925.5764007568359, 233.92822265625, 750.2119140625, 936.2152099609375, 817.060546875, 512.7906036376953, 1091.5418243408203, 650.484619140625, 91.49375915527344, 455.54443359375, 855…	['HM', 'HM', 'HM', 'HM', 'HM', 'HM', 'HM', 'HM', 'HM', 'HM', 'HM', 'HM', 'HM', 'HM', 'HM', 'HM', 'HM', 'HM', 'HM', 'HM', 'HM', 'HC', 'HC', 'HC', 'HC', 'HC', 'HC', 'HC', 'HC', 'HC', 'HC', 'HC', 'HC', 'HC', 'HC', 'HC', 'HC', 'HC', 'HC', 'HC', 'HC', 'HC', 'HC', 'HC']	1
138	13	[3752.98828125, 158.4375, 201.34765625, 6601.5625, 234.35546875, 181.54296875, 287.16796875, 112.2265625, 118.828125, 386.19140625, 712.96875, 118.828125, 653.5546875]	['HC', 'HC', 'HC', 'HM', 'HC', 'HC', 'HC', 'HC', 'HC', 'HC', 'HC', 'HC', 'HH']	1
139	3	[170473.99520874023, 17404.603958129883, 214.95819091796875]	['HM', 'HM', 'HC']	1
140	6	[296.0654067993164, 12341.252746582031, 1916.6339492797852, 1353.0708503723145, 392.15681076049805, 257.109432220459]	['HM', 'HM', 'HM', 'HC', 'HM', 'HC']	1
141	5	[766824.1604583805, 19374.28872194377, 3147.270490648608, 815.4397930485256, 147.19973341563644]	['ICC', 'HM', 'HM', 'HM', 'HC']	1
142	1	[117922.98889160156]	['HCC']	1
143	2	[797271.1544036865, 3234.701156616211]	['ICC', 'HM']	1
144	1	[854.6114390676036]	['HM']	1
145	1	[917810.4858398438]	['ICC']	1
146	10	[558.113891514961, 179.1476688813455, 12285.395908286117, 1147.2341103363087, 275.6117982789931, 161.92193148890846, 1939.618030388414, 4692.290865699857, 120.58016174705948, 168.81222644588325]	['HC', 'HC', 'HC', 'HC', 'HC', 'HC', 'HC', 'HCC', 'HC', 'HC']	1
147	10	[166.65252493698006, 276.762228913199, 107.13376603091575, 44677.756372837175, 187.48409055410258, 110.10970397621897, 202.36378028061864, 300.56973247562473, 119.03751781212861, 175.58033877288972]	['HC', 'HC', 'HC', 'HCC', 'HC', 'HC', 'HC', 'HC', 'HC', 'HC']	1
148	1	[33034.56687927246]	['HCC']	1
149	28	[134901.74631734035, 24617.32235213341, 6826.224164979248, 2706.349776999631, 10297.003760061034, 4380.048747116351, 2853.871320840047, 3988.446103467246, 3197.194186505015, 1011.1931277788511, 308.45413712086975, 3551.2458917220138, 549.8530270415504, 973.6421893467455, 1877.546921605294, 2073.348243429846, 946.8200904666696, 1223.0877089314486, 2236.9630465983073, 394.28485353711176, 1480.57985…	['ICC', 'ICC', 'ICC', 'ICC', 'ICC', 'ICC', 'ICC', 'ICC', 'ICC', 'ICC', 'ICC', 'ICC', 'ICC', 'ICC', 'ICC', 'ICC', 'ICC', 'ICC', 'ICC', 'ICC', 'ICC', 'ICC', 'ICC', 'ICC', 'ICC', 'ICC', 'ICC', 'ICC']	1
150	6	[853.537679650093, 2269.7426564996886, 381.4693540335611, 233.64997934555618, 221180.69983558415, 143.0510077625854]	['HC', 'HC', 'HC', 'HC', 'HCC', 'HC']	1
151	1	[250509.3603515625]	['ICC']	1
152	1	[5757.215576171875]	['HCC']	1
153	14	[927165.9375, 1549.6875, 720.0, 306.5625, 11188.125, 1065.9375, 140.625, 6530.625, 697.5, 196.875, 112.5, 191.25, 123.75, 98.4375]	['HM', 'HM', 'HM', 'HM', 'HH', 'HM', 'HM', 'HH', 'HM', 'HM', 'HM', 'HM', 'HM', 'HM']	1
154	15	[218175.50659179688, 99713.134765625, 57653.80859375, 15252.685546875, 2313.720703125, 8572.3876953125, 2481.8115234375, 2588.104248046875, 880.0048828125, 299.102783203125, 1025.390625, 736.63330078125, 449.89013671875, 274.383544921875, 355.95703125]	['HM', 'HM', 'HM', 'HM', 'HM', 'HM', 'HM', 'HM', 'HM', 'HM', 'HM', 'HM', 'HC', 'HC', 'HC']	1
155	7	[2016.731968661949, 1506.938036997005, 20350.07600174466, 7307.0463538642, 359.1001279652437, 3058.763589989665, 5155.651837215284]	['HM', 'HM', 'HM', 'HM', 'HM', 'HM', 'HM']	1
156	3	[323225.9308657951, 1323.3104570769028, 117.6275961846136]	['ICC', 'HC', 'HC']	1
157	3	[45486.23618471855, 289.74088238554884, 1673.7159482484365]	['ICC', 'HC', 'HH']	1
158	18	[479.1580390930176, 1093.0259895324707, 586.5849304199219, 1058.9222145080566, 436.5283203125, 3241.5638160705566, 1186.8113708496094, 504.7358703613281, 3459.8279762268066, 1505.6816673278809, 610.4575729370117, 499.620304107666, 1365.8561897277832, 2494.6911430358887, 2711.250114440918, 2980.669937133789, 668.4339904785156, 446.7594528198242]	['HM', 'HM', 'HM', 'HM', 'HM', 'HM', 'HM', 'HM', 'HM', 'HM', 'HM', 'HM', 'HM', 'HM', 'HM', 'HM', 'HM', 'HM']	1
159	6	[201807.05548053829, 695.0910745654412, 221.16534190718582, 265.398410288623, 622.4224622245086, 521.3183059240808]	['HM', 'HC', 'HM', 'HM', 'HM', 'HM']	1
160	5	[717.2017097473145, 1038.6033058166504, 202.3639678955078, 371.9925880432129, 178.5564422607422]	['HM', 'HM', 'HC', 'HM', 'HM']	1
161	2	[70750.90759277344, 172.6032829284668]	['ICC', 'HC']	1
162	2	[61357.71249935544, 332.87510102617546]	['HCC', 'HC']	1
163	12	[586348.7873857722, 832.0062131015778, 1627.5741978921378, 151.82595129590837, 343.1266499287529, 12385.961106720204, 233.81196499569887, 127.53379908856303, 3956.5842907713723, 10454.735006236251, 361.34576408426193, 1196.388496211758]	['ICC', 'ICC', 'ICC', 'ICC', 'HM', 'HM', 'HM', 'HM', 'HM', 'HM', 'HM', 'HM']	1
164	30	[19007.911357329755, 107548.67067810461, 12023.489465434468, 15714.235103196723, 4442.035190959989, 4699.130475324234, 5301.8760864448495, 5750.364526946919, 3596.477366828699, 3633.613352347979, 1211.2044507826595, 1825.376518986131, 2482.3978012503094, 1128.3626369319588, 1102.6531084955345, 2376.703073233898, 819.8482956948664, 1331.1822501526399, 662.7345108056062, 1368.3182356719199, 799.851…	['HM', 'HM', 'HM', 'HM', 'HM', 'HM', 'HM', 'HM', 'HM', 'HM', 'HM', 'HM', 'HM', 'HM', 'HM', 'HM', 'HM', 'HM', 'HM', 'HM', 'HM', 'HM', 'HC', 'HC', 'HC', 'HC', 'HC', 'HC', 'HC', 'HC']	1
165	2	[8742.594112197374, 177.18554552649152]	['HCC', 'HC']	1
166	1	[2629.219563890262]	['HCC']	1
167	1	[1091.797866821289]	['ICC']	1
168	22	[838127.6121063232, 5486.9268226623535, 2370.818576812744, 28333.275566101074, 3186.6500663757324, 1124.9886856079102, 671.6808128356934, 736.0885620117188, 236.16174697875977, 533.6642074584961, 653.2785987854004, 812.7644538879395, 202.42435455322266, 196.290283203125, 564.3345642089844, 898.6414527893066, 634.8763847351074, 545.9323501586914, 628.7423133850098, 432.45203018188477, 150.28474807…	['HCC', 'HCC', 'HH', 'HC', 'HC', 'HC', 'HC', 'HC', 'HC', 'HC', 'HC', 'HC', 'HC', 'HC', 'HC', 'HC', 'HC', 'HC', 'HC', 'HC', 'HC', 'HC']	1
169	4	[488.95751953125, 596.9091796875, 136.527099609375, 11611.153564453125]	['HC', 'HC', 'HC', 'HCC']	1
170	1	[98033.42754364014]	['HCC']	1
171	1	[31944.672164916992]	['ICC']	1
172	1	[2268.7450975648094]	['HCC']	1
173	1	[25145.70466557745]	['HCC']	1
174	2	[757851.4575958252, 107.47909545898438]	['HCC', 'HC']	1
175	3	[11972.244984471763, 1684.6191713122837, 33685.37391513064]	['HC', 'HC', 'ICC']	1
176	2	[17302.024841308594, 409.05189514160156]	['HCC', 'HC']	1
177	8	[1114.2239203329223, 124.64199786775062, 3720.374784840435, 5031.004277571024, 328.60163074225164, 207.7366631129177, 974.4738015115048, 120.86496762933393]	['HC', 'HC', 'HC', 'ICC', 'HC', 'HC', 'ICC', 'HC']	1
178	2	[971.433219909668, 1539.211540222168]	['HCC', 'HH']	1
179	2	[11614.81819750311, 7500.486888447181]	['ICC', 'HC']	1
180	1	[48447.370529174805]	['ICC']	1
181	1	[1628.739440976687]	['HM']	1
182	1	[91203.50074768066]	['HCC']	1
183	3	[68097.93111509566, 474.9494955117302, 794.3120873213418]	['HCC', 'HCC', 'HCC']	1
