# Supplementary material for: A multicenter clinical AI system study for detection and diagnosis of focal liver lesions
Source: Nat Commun. 2024 Feb 7;15:1131. doi: 10.1038/s41467-024-45325-9 (PMC10850133; doi:10.1038/s41467-024-45325-9)
Supplement: Supplementary file 4 — Source data [file 41467_2024_45325_MOESM4_ESM.zip › 2024-01-18-Cai-24-00871-SourceData/Source_data_Figure_6.xlsx]

## Sheet: a
CSWin-Transformer+Internal	CSWin-Transformer+ZZH	CSWin-Transformer+QZH	CSWin-Transformer+NBH	CSWin-Transformer+NBH	3D CSWin-Transformer+Internal	3D CSWin-Transformer+ZZH	3D CSWin-Transformer+QZH	3D CSWin-Transformer+NBH
Recall	Recall	Recall	Recall	Recall	Recall	Recall	Recall	Recall
0.911	0.9546	0.9717	0.9246	0.9246	0.9252	0.9603	0.9735	0.9271
0.9235	0.956	0.97	0.9276	0.9276	0.9323	0.9616	0.9742	0.9281
0.9051	0.9579	0.9742	0.9256	0.9256	0.918	0.9639	0.9749	0.9299
0.9183	0.9583	0.9722	0.9264	0.9264	0.9275	0.9605	0.972	0.9319
0.9243	0.9603	0.9718	0.923	0.923	0.9281	0.9653	0.9728	0.9265
0.9106	0.952	0.9702	0.9274	0.9274	0.9259	0.9591	0.975	0.9264
0.9215	0.9514	0.9724	0.9295	0.9295	0.9334	0.9581	0.9742	0.9327
0.9181	0.9581	0.9717	0.9265	0.9265	0.931	0.965	0.9717	0.9263
0.922	0.9601	0.973	0.9194	0.9194	0.9297	0.9642	0.9758	0.9257
0.9296	0.9572	0.9707	0.9167	0.9167	0.9337	0.9648	0.9714	0.928
0.9243	0.9577	0.97	0.9233	0.9233	0.9322	0.9651	0.9745	0.9283
0.9193	0.9583	0.9737	0.9248	0.9248	0.9319	0.9622	0.9768	0.9297
0.9063	0.9557	0.9738	0.9248	0.9248	0.9239	0.9615	0.9743	0.9279
0.9298	0.9584	0.969	0.9158	0.9158	0.9412	0.9625	0.9736	0.925
0.914	0.9582	0.9728	0.9269	0.9269	0.9251	0.9628	0.9721	0.9334
0.9351	0.9576	0.9692	0.9269	0.9269	0.945	0.9615	0.9736	0.93
0.9224	0.9568	0.9705	0.9294	0.9294	0.9341	0.9613	0.97	0.9303
0.9117	0.9521	0.9693	0.9208	0.9208	0.9208	0.9579	0.9727	0.9261
0.9082	0.9575	0.9734	0.9229	0.9229	0.9212	0.9635	0.9734	0.9272
0.9211	0.9547	0.9708	0.9268	0.9268	0.9293	0.9586	0.971	0.9319
0.9147	0.9555	0.9708	0.9261	0.9261	0.9262	0.9612	0.972	0.9286
0.92	0.9584	0.9729	0.9271	0.9271	0.9333	0.9632	0.9745	0.9297
0.9244	0.9592	0.9703	0.9211	0.9211	0.936	0.9638	0.9696	0.9244
0.9211	0.9547	0.9703	0.9257	0.9257	0.9311	0.9628	0.9717	0.9289
0.9279	0.964	0.9712	0.9204	0.9204	0.9338	0.9676	0.9729	0.9274
0.9113	0.9566	0.9705	0.9201	0.9201	0.9247	0.9626	0.97	0.9233
0.9127	0.9597	0.9725	0.9303	0.9303	0.9253	0.9633	0.9731	0.9312
0.9173	0.956	0.9741	0.9165	0.9165	0.9335	0.9649	0.972	0.9175
0.9211	0.9563	0.9726	0.9319	0.9319	0.9364	0.963	0.9726	0.9352
0.9226	0.9571	0.9761	0.918	0.918	0.9328	0.9636	0.9746	0.9237
0.9154	0.9559	0.9699	0.9252	0.9252	0.9296	0.9615	0.9674	0.9309
0.9094	0.9552	0.9683	0.9234	0.9234	0.9222	0.96	0.9762	0.9309
0.9092	0.9551	0.9667	0.9235	0.9235	0.9223	0.9602	0.9706	0.9268
0.9219	0.9631	0.9734	0.9185	0.9185	0.9294	0.9684	0.97	0.926
0.9086	0.9547	0.9704	0.9278	0.9278	0.9228	0.9595	0.9697	0.9321
0.919	0.9569	0.9675	0.9313	0.9313	0.9297	0.9651	0.971	0.9292
0.9236	0.9605	0.9672	0.9283	0.9283	0.9316	0.9633	0.9672	0.9329
0.9039	0.9509	0.9747	0.9218	0.9218	0.9148	0.9618	0.9787	0.9282
0.9118	0.9616	0.9677	0.9226	0.9226	0.9237	0.9663	0.9721	0.9267
0.9225	0.9551	0.9742	0.9253	0.9253	0.9324	0.9625	0.975	0.9295
0.9153	0.9565	0.9732	0.9283	0.9283	0.9274	0.9631	0.9765	0.9317
0.9172	0.9556	0.9737	0.9277	0.9277	0.9338	0.9608	0.9759	0.9331
0.9215	0.9562	0.9734	0.9208	0.9208	0.9275	0.9637	0.9732	0.9239
0.9246	0.9582	0.9722	0.9178	0.9178	0.9345	0.9638	0.975	0.9207
0.9207	0.9542	0.9715	0.9303	0.9303	0.9348	0.9611	0.9753	0.9295
0.9198	0.9583	0.9781	0.9238	0.9238	0.9291	0.9629	0.9788	0.931
0.914	0.9592	0.9715	0.9197	0.9197	0.9282	0.9663	0.9759	0.9227
0.9166	0.957	0.9718	0.9245	0.9245	0.9255	0.9663	0.975	0.9268
0.915	0.9554	0.9714	0.9221	0.9221	0.9285	0.9622	0.9695	0.9248
0.9172	0.9545	0.9699	0.9226	0.9226	0.9281	0.9607	0.9681	0.9232
0.9296	0.9592	0.9706	0.9192	0.9192	0.9391	0.9666	0.9723	0.9256
0.9228	0.9614	0.9685	0.9257	0.9257	0.9401	0.9633	0.9702	0.9255
0.9312	0.9558	0.9705	0.9241	0.9241	0.9415	0.9609	0.9712	0.9297
0.9273	0.959	0.9702	0.9293	0.9293	0.9382	0.9643	0.9733	0.9329
0.9267	0.959	0.9745	0.9193	0.9193	0.9356	0.9628	0.9716	0.9242
0.9266	0.953	0.9721	0.9241	0.9241	0.9411	0.9604	0.9747	0.923
0.9211	0.9541	0.9711	0.921	0.921	0.9356	0.9583	0.9728	0.9245
0.9123	0.9596	0.967	0.9199	0.9199	0.9262	0.9651	0.9722	0.9251
0.9174	0.9577	0.9743	0.9238	0.9238	0.9247	0.9633	0.9731	0.9274
0.9245	0.9555	0.9745	0.9284	0.9284	0.9316	0.9628	0.9728	0.9346
0.9029	0.9571	0.9727	0.9298	0.9298	0.9174	0.9618	0.971	0.9351
0.9161	0.9545	0.9721	0.9275	0.9275	0.9244	0.9606	0.9729	0.9297
0.9159	0.9536	0.9678	0.925	0.925	0.9304	0.9592	0.9695	0.9355
0.9234	0.9562	0.9701	0.9238	0.9238	0.9294	0.9651	0.9726	0.9264
0.9269	0.9527	0.973	0.9218	0.9218	0.9339	0.964	0.9735	0.9267
0.9299	0.9544	0.972	0.928	0.928	0.9383	0.9627	0.9722	0.9354
0.925	0.9559	0.9683	0.9209	0.9209	0.9288	0.9614	0.9718	0.9263
0.9229	0.9625	0.9671	0.9244	0.9244	0.9327	0.965	0.9721	0.931
0.9224	0.9621	0.9678	0.924	0.924	0.9321	0.9662	0.9709	0.9288
0.9097	0.9566	0.9765	0.9202	0.9202	0.9295	0.9633	0.9765	0.9266
0.9284	0.9534	0.9667	0.9232	0.9232	0.9394	0.9608	0.9671	0.9237
0.9043	0.9571	0.9714	0.9196	0.9196	0.9176	0.9623	0.9743	0.9239
0.9276	0.9595	0.9678	0.9267	0.9267	0.9357	0.9632	0.971	0.927
0.9283	0.9606	0.9731	0.9235	0.9235	0.9354	0.9628	0.976	0.9291
0.9222	0.9574	0.9747	0.9179	0.9179	0.9322	0.9637	0.9754	0.9229
0.9299	0.9576	0.9717	0.9304	0.9304	0.9434	0.9677	0.9726	0.9346
0.9244	0.957	0.9702	0.9278	0.9278	0.9402	0.9652	0.9709	0.9323
0.9214	0.958	0.9731	0.9302	0.9302	0.931	0.965	0.9744	0.935
0.9131	0.9609	0.9663	0.9198	0.9198	0.9224	0.9654	0.9698	0.9195
0.9188	0.9564	0.9669	0.9145	0.9145	0.9324	0.962	0.9683	0.9191
0.9253	0.9578	0.969	0.9286	0.9286	0.9346	0.9668	0.9729	0.9328
0.9094	0.959	0.9705	0.9199	0.9199	0.9243	0.9628	0.9726	0.93
0.9219	0.9557	0.9746	0.9199	0.9199	0.9297	0.963	0.9758	0.9241
0.9109	0.9591	0.9722	0.925	0.925	0.9238	0.9652	0.9724	0.9276
0.931	0.9595	0.968	0.9275	0.9275	0.9385	0.9634	0.9646	0.9308
0.9145	0.9548	0.9779	0.927	0.927	0.926	0.9603	0.9764	0.9333
0.9134	0.9532	0.969	0.9208	0.9208	0.9282	0.9605	0.9701	0.9237
0.9111	0.9531	0.9742	0.9216	0.9216	0.9227	0.9606	0.9767	0.927
0.9308	0.9562	0.971	0.9289	0.9289	0.9391	0.9611	0.9729	0.9299
0.9251	0.9554	0.9713	0.9215	0.9215	0.932	0.9635	0.9725	0.9252
0.915	0.9566	0.9757	0.9231	0.9231	0.9277	0.9634	0.9781	0.9281
0.9129	0.9569	0.9729	0.9281	0.9281	0.9194	0.9652	0.9764	0.9314
0.9097	0.9562	0.9741	0.9174	0.9174	0.9232	0.9603	0.9757	0.9243
0.9148	0.9571	0.9738	0.9196	0.9196	0.9284	0.9643	0.976	0.9229
0.9165	0.9579	0.9712	0.9189	0.9189	0.9251	0.9645	0.973	0.9226
0.916	0.9564	0.9672	0.9181	0.9181	0.9292	0.9624	0.9704	0.92
0.9265	0.9553	0.9608	0.9225	0.9225	0.9361	0.959	0.9644	0.9288
0.9125	0.9618	0.9708	0.9302	0.9302	0.927	0.9708	0.9747	0.9318
0.9103	0.9562	0.9682	0.9237	0.9237	0.9195	0.9598	0.9699	0.9237
0.9152	0.956	0.971	0.9202	0.9202	0.9261	0.9599	0.9717	0.9252

## Sheet: b
CSWin-Transformer+Internal	CSWin-Transformer+ZZH	CSWin-Transformer+QZH	CSWin-Transformer+NBH	3D CSWin-Transformer+Internal	3D CSWin-Transformer+ZZH	3D CSWin-Transformer+QZH	3D CSWin-Transformer+NBH
Recall <1cm	Recall <1cm	Recall <1cm	Recall <1cm	Recall <1cm	Recall <1cm	Recall <1cm	Recall <1cm
0.8633	0.906	0.9379	0.8758	0.8861	0.9344	0.9506	0.8819
0.8606	0.8981	0.9444	0.8811	0.9041	0.9304	0.9571	0.8924
0.8298	0.9101	0.9482	0.8841	0.8634	0.9416	0.9569	0.8991
0.8631	0.9106	0.9482	0.8839	0.883	0.9297	0.954	0.9074
0.8538	0.9186	0.9405	0.878	0.8742	0.9487	0.9477	0.8892
0.8518	0.9084	0.9485	0.8769	0.887	0.936	0.9608	0.9007
0.8675	0.8984	0.9414	0.8995	0.9065	0.9329	0.9498	0.9119
0.8485	0.908	0.9462	0.8703	0.8846	0.9432	0.9585	0.891
0.8804	0.9136	0.9435	0.8568	0.9163	0.9413	0.9565	0.8893
0.8874	0.8848	0.9518	0.8615	0.8984	0.9259	0.963	0.8935
0.8656	0.9129	0.943	0.8698	0.8957	0.9398	0.9551	0.883
0.8313	0.9233	0.9476	0.8944	0.8695	0.9405	0.96	0.9008
0.826	0.9019	0.9527	0.8581	0.8554	0.9343	0.9593	0.8822
0.883	0.9256	0.9318	0.8764	0.9181	0.9422	0.9462	0.9056
0.8638	0.9212	0.9475	0.8985	0.8785	0.9441	0.9569	0.9166
0.8735	0.896	0.9395	0.9004	0.9057	0.9329	0.9583	0.9172
0.8848	0.9137	0.9318	0.8898	0.9191	0.9384	0.9355	0.9044
0.8641	0.9001	0.9363	0.869	0.8783	0.9324	0.9508	0.8817
0.8447	0.9037	0.944	0.8514	0.8735	0.9328	0.9498	0.8833
0.8796	0.9002	0.9349	0.876	0.896	0.9279	0.9396	0.9062
0.8552	0.8981	0.9377	0.8938	0.8925	0.9293	0.9526	0.9045
0.8554	0.9098	0.9428	0.8894	0.9037	0.9451	0.9512	0.8953
0.8844	0.9109	0.9524	0.8647	0.9069	0.9391	0.9578	0.8832
0.87	0.896	0.9416	0.882	0.8978	0.9263	0.9507	0.8971
0.8773	0.9211	0.9398	0.8723	0.9134	0.9434	0.948	0.9066
0.845	0.9215	0.9398	0.8729	0.8805	0.9489	0.944	0.8896
0.8518	0.9133	0.9474	0.8703	0.8947	0.935	0.9504	0.8806
0.8423	0.9035	0.9469	0.8708	0.886	0.9435	0.9454	0.8943
0.8754	0.9075	0.9468	0.8989	0.9	0.9391	0.9548	0.9199
0.8517	0.9126	0.9529	0.8508	0.8841	0.9458	0.9573	0.8713
0.8399	0.9001	0.9388	0.8978	0.8852	0.9297	0.9388	0.9078
0.8647	0.9015	0.9355	0.8794	0.887	0.928	0.954	0.905
0.844	0.8945	0.9351	0.9014	0.876	0.9227	0.9515	0.9026
0.8761	0.9185	0.9477	0.8758	0.889	0.9415	0.9468	0.8975
0.8364	0.9081	0.9373	0.8876	0.8738	0.9267	0.9522	0.9031
0.8749	0.9043	0.9426	0.8755	0.8983	0.9436	0.9513	0.8864
0.8643	0.9113	0.9302	0.8838	0.8934	0.9327	0.9389	0.9156
0.8447	0.8734	0.9581	0.8828	0.872	0.9212	0.9694	0.8967
0.8585	0.8994	0.9376	0.886	0.8969	0.9261	0.9532	0.9079
0.8849	0.9085	0.9474	0.8694	0.9133	0.9424	0.954	0.8931
0.8579	0.9063	0.9452	0.8713	0.887	0.9444	0.9556	0.8927
0.8801	0.9069	0.9443	0.8654	0.9195	0.9388	0.9484	0.8898
0.8558	0.8986	0.9545	0.8463	0.8812	0.9268	0.9584	0.8808
0.8445	0.9101	0.9415	0.8874	0.8986	0.9372	0.957	0.908
0.8615	0.8988	0.9447	0.881	0.9014	0.9237	0.9538	0.8973
0.8625	0.9098	0.9606	0.8745	0.8954	0.9377	0.9661	0.8926
0.8565	0.9092	0.9392	0.8689	0.8852	0.9446	0.9491	0.8853
0.8718	0.9022	0.946	0.8687	0.8944	0.9405	0.9553	0.8903
0.8483	0.9103	0.9397	0.8545	0.8793	0.9459	0.9382	0.8769
0.8652	0.9014	0.9419	0.8936	0.8893	0.9403	0.9482	0.8902
0.8918	0.9175	0.9429	0.8479	0.9157	0.9513	0.9497	0.8841
0.8651	0.9224	0.94	0.864	0.8951	0.9566	0.9501	0.8783
0.8664	0.8929	0.946	0.8809	0.9008	0.9278	0.957	0.9048
0.8731	0.9109	0.9421	0.8782	0.9138	0.9366	0.9564	0.8927
0.8802	0.9145	0.9421	0.8798	0.9138	0.9453	0.9477	0.9029
0.8531	0.9034	0.9474	0.8848	0.9092	0.9354	0.9549	0.8868
0.8528	0.9062	0.9447	0.8743	0.8944	0.9236	0.9522	0.8843
0.8494	0.9248	0.9388	0.8653	0.891	0.9498	0.9511	0.8995
0.8598	0.9026	0.9477	0.872	0.8879	0.9327	0.9541	0.8992
0.8658	0.9116	0.9446	0.902	0.8921	0.9408	0.9484	0.9209
0.8366	0.8994	0.9563	0.8733	0.8652	0.93	0.9578	0.8868
0.8635	0.8995	0.9411	0.88	0.8847	0.9348	0.9477	0.8931
0.8346	0.9066	0.939	0.8807	0.8816	0.9281	0.9502	0.9089
0.8854	0.9066	0.9308	0.877	0.9066	0.938	0.9512	0.8972
0.8671	0.9011	0.9486	0.8915	0.8935	0.9463	0.9578	0.9098
0.8892	0.9032	0.949	0.8772	0.9141	0.9387	0.9537	0.9123
0.8744	0.9016	0.9333	0.8672	0.895	0.9311	0.9513	0.8965
0.8845	0.9053	0.9306	0.8657	0.9196	0.9327	0.9463	0.8968
0.8538	0.9137	0.9318	0.8618	0.9085	0.9359	0.9448	0.8839
0.8367	0.9025	0.9544	0.8809	0.8713	0.93	0.9625	0.9048
0.8896	0.908	0.9236	0.8919	0.9124	0.9387	0.9335	0.9037
0.8646	0.9034	0.9463	0.8659	0.8877	0.9408	0.9581	0.9016
0.8915	0.9179	0.9275	0.8985	0.9195	0.9413	0.9365	0.9135
0.8871	0.9165	0.9454	0.8882	0.9024	0.939	0.955	0.9012
0.8785	0.9136	0.9518	0.8619	0.8983	0.9397	0.9594	0.8756
0.8863	0.9071	0.9416	0.8925	0.9208	0.9416	0.9472	0.9086
0.8861	0.9094	0.9351	0.8653	0.9265	0.9396	0.9394	0.8926
0.8679	0.9107	0.9481	0.9043	0.908	0.9429	0.9562	0.9211
0.8416	0.9243	0.921	0.8806	0.873	0.9505	0.9408	0.9027
0.8591	0.9088	0.9257	0.8779	0.8922	0.9411	0.937	0.8896
0.8496	0.9071	0.9324	0.8723	0.8888	0.9416	0.9517	0.896
0.8231	0.913	0.943	0.8706	0.8548	0.9412	0.9588	0.8944
0.8801	0.9073	0.9481	0.8891	0.8954	0.9364	0.9537	0.8891
0.8576	0.9022	0.9498	0.8865	0.8803	0.9372	0.9544	0.8983
0.8788	0.9147	0.9371	0.8632	0.916	0.9436	0.9371	0.8973
0.851	0.9133	0.9591	0.8649	0.8757	0.9341	0.9608	0.8979
0.8665	0.8956	0.9355	0.8876	0.8867	0.9335	0.9418	0.9044
0.8425	0.9133	0.9453	0.8733	0.8842	0.9425	0.9539	0.8906
0.8812	0.9147	0.9417	0.8963	0.9164	0.9432	0.9503	0.9228
0.8619	0.9087	0.9458	0.8826	0.8867	0.9461	0.95	0.9118
0.8508	0.9118	0.9498	0.8888	0.8893	0.9427	0.9572	0.9209
0.8539	0.9006	0.9486	0.8922	0.8648	0.9351	0.9609	0.8998
0.8378	0.914	0.953	0.8556	0.8784	0.9386	0.9604	0.8865
0.8622	0.9044	0.9497	0.8723	0.8926	0.9365	0.9598	0.9018
0.8656	0.905	0.9401	0.8624	0.8929	0.9359	0.9493	0.8888
0.8651	0.8985	0.9337	0.881	0.896	0.9236	0.9442	0.9031
0.8878	0.9163	0.918	0.9	0.923	0.9345	0.9311	0.9304
0.8481	0.9017	0.9383	0.9026	0.8818	0.9413	0.9534	0.9127
0.8323	0.9067	0.9418	0.8715	0.8537	0.9307	0.9543	0.8863
0.8444	0.9064	0.9394	0.8438	0.877	0.9343	0.9432	0.8749

## Sheet: c
CSWin-Transformer+Internal	CSWin-Transformer+ZZH	CSWin-Transformer+QZH	CSWin-Transformer+NBH	3D CSWin-Transformer+Internal	3D CSWin-Transformer+ZZH	3D CSWin-Transformer+QZH	3D CSWin-Transformer+NBH
Recall ≥1cm	Recall ≥1cm	Recall ≥1cm	Recall ≥1cm	Recall ≥1cm	Recall ≥1cm	Recall ≥1cm	Recall ≥1cm
0.9208	0.9639	0.987	0.9327	0.9333	0.9653	0.9838	0.9346
0.9369	0.9671	0.9814	0.9357	0.9383	0.9675	0.9817	0.9343
0.9208	0.9673	0.9849	0.9329	0.9294	0.9682	0.9823	0.9354
0.9296	0.9682	0.9822	0.9345	0.9367	0.9669	0.9794	0.9365
0.9402	0.9681	0.9865	0.9301	0.9402	0.9684	0.9847	0.9323
0.9235	0.9608	0.9793	0.9368	0.9344	0.9638	0.9809	0.9312
0.9323	0.9607	0.9855	0.9352	0.9387	0.9625	0.9846	0.9367
0.9324	0.967	0.9828	0.9352	0.9406	0.9689	0.9774	0.9318
0.9302	0.9687	0.9859	0.9318	0.9323	0.9684	0.9843	0.9328
0.9375	0.9708	0.9791	0.9269	0.9402	0.9722	0.9752	0.9343
0.9357	0.9662	0.9823	0.9324	0.9393	0.97	0.9834	0.936
0.9352	0.965	0.985	0.9305	0.9432	0.9663	0.984	0.9351
0.9243	0.9647	0.9827	0.9368	0.9392	0.9661	0.9806	0.9362
0.9393	0.9645	0.9849	0.9238	0.9459	0.9663	0.9853	0.929
0.9237	0.966	0.9833	0.9325	0.934	0.9667	0.9784	0.9367
0.9486	0.9694	0.9811	0.9322	0.9536	0.967	0.9798	0.9326
0.9304	0.9653	0.9847	0.9367	0.9373	0.9658	0.9826	0.935
0.9218	0.9634	0.9843	0.9312	0.9297	0.9634	0.9826	0.9349
0.9215	0.9676	0.9858	0.9345	0.9312	0.9693	0.9834	0.9343
0.9305	0.965	0.9871	0.9366	0.9368	0.9644	0.9853	0.9368
0.9279	0.967	0.9839	0.932	0.9336	0.9676	0.9798	0.933
0.9326	0.9676	0.9862	0.9345	0.939	0.9667	0.9848	0.9365
0.9327	0.9679	0.9781	0.9302	0.9421	0.9682	0.9747	0.931
0.9313	0.9663	0.9835	0.9345	0.9378	0.97	0.9814	0.9353
0.9385	0.9723	0.9855	0.9289	0.9381	0.9723	0.9842	0.9311
0.9243	0.9637	0.9829	0.9288	0.9333	0.9653	0.9806	0.9295
0.924	0.9692	0.9831	0.9406	0.931	0.9691	0.9828	0.9398
0.9348	0.9655	0.9863	0.9247	0.9445	0.9688	0.9839	0.9216
0.9307	0.9659	0.9831	0.9384	0.944	0.9677	0.9798	0.9382
0.9373	0.9667	0.986	0.9299	0.943	0.9675	0.9819	0.933
0.9312	0.9665	0.9834	0.9296	0.9389	0.9675	0.9799	0.9347
0.9183	0.9652	0.982	0.9309	0.9292	0.966	0.9854	0.9352
0.9231	0.9674	0.9791	0.9274	0.9321	0.9678	0.9781	0.9311
0.9322	0.9725	0.9838	0.9268	0.9384	0.9741	0.9794	0.9315
0.9223	0.964	0.9842	0.9341	0.9321	0.966	0.977	0.9366
0.928	0.9672	0.978	0.9405	0.9361	0.9693	0.9794	0.9362
0.9351	0.9699	0.9822	0.9365	0.939	0.9691	0.9787	0.9361
0.9165	0.9663	0.9818	0.929	0.9238	0.9699	0.9827	0.934
0.9245	0.9731	0.9806	0.93	0.9301	0.9738	0.9803	0.9305
0.9304	0.9638	0.9846	0.9347	0.9365	0.9663	0.9832	0.9356
0.9273	0.9665	0.985	0.9388	0.9359	0.9668	0.9853	0.9388
0.9253	0.9647	0.9859	0.9389	0.9369	0.9648	0.9873	0.941
0.9349	0.9675	0.982	0.9336	0.937	0.971	0.9799	0.9312
0.9415	0.9666	0.9847	0.923	0.942	0.9684	0.9822	0.9228
0.9338	0.9654	0.9826	0.9406	0.9422	0.9687	0.9843	0.9361
0.932	0.9673	0.985	0.9335	0.9362	0.9676	0.9838	0.9385
0.9264	0.9684	0.9869	0.9286	0.9375	0.9704	0.9886	0.9292
0.9261	0.9672	0.9824	0.9344	0.932	0.9712	0.9831	0.9332
0.9294	0.9638	0.9855	0.9346	0.9392	0.9652	0.9834	0.9336
0.9278	0.9644	0.9809	0.9283	0.936	0.9645	0.9759	0.9296
0.9373	0.9683	0.9829	0.9313	0.9438	0.97	0.9822	0.9327
0.9361	0.9686	0.9826	0.9362	0.9505	0.9646	0.9801	0.9336
0.9444	0.9673	0.9805	0.9321	0.9497	0.9669	0.977	0.9343
0.938	0.9684	0.9818	0.9381	0.943	0.9697	0.9804	0.9397
0.9364	0.968	0.9884	0.9261	0.9402	0.9663	0.9819	0.9278
0.9419	0.9627	0.9824	0.9314	0.9478	0.9653	0.983	0.9296
0.9344	0.9634	0.9821	0.9295	0.9437	0.9651	0.9814	0.9317
0.926	0.9666	0.9803	0.9299	0.9338	0.9682	0.9823	0.9298
0.9295	0.9693	0.9854	0.9333	0.9325	0.9698	0.9811	0.9325
0.9356	0.9645	0.9865	0.9335	0.939	0.9673	0.9827	0.9372
0.9167	0.9683	0.9801	0.9388	0.9283	0.968	0.977	0.9428
0.9259	0.9654	0.9855	0.9368	0.9319	0.9657	0.9838	0.9368
0.9323	0.9632	0.9802	0.9322	0.9402	0.9655	0.9778	0.9398
0.9313	0.9665	0.9858	0.9316	0.9342	0.9707	0.9812	0.9313
0.9392	0.9619	0.9837	0.9278	0.9422	0.9672	0.9803	0.93
0.9391	0.9642	0.9818	0.9358	0.9438	0.9673	0.9802	0.9389
0.9348	0.9663	0.9828	0.9311	0.9354	0.9672	0.9802	0.932
0.9303	0.9742	0.9818	0.9348	0.9353	0.9716	0.9824	0.937
0.9359	0.9719	0.9833	0.9352	0.9367	0.9723	0.9822	0.9368
0.9255	0.9671	0.986	0.9276	0.942	0.9697	0.9825	0.9307
0.9356	0.9627	0.9842	0.9291	0.9444	0.9653	0.9809	0.9275
0.9124	0.9681	0.9825	0.9296	0.9237	0.9667	0.9815	0.928
0.9352	0.9673	0.9854	0.932	0.9392	0.9673	0.9861	0.9296
0.9368	0.9689	0.9848	0.9298	0.9422	0.9673	0.9848	0.9342
0.9307	0.9654	0.9838	0.9282	0.9389	0.9681	0.9818	0.9316
0.939	0.9673	0.9848	0.9372	0.9482	0.9727	0.9838	0.9393
0.9323	0.9657	0.9846	0.9386	0.9431	0.9698	0.9839	0.9392
0.9328	0.9669	0.9831	0.9352	0.936	0.9692	0.9817	0.9377
0.9282	0.968	0.9854	0.9266	0.9329	0.9683	0.982	0.9223
0.9323	0.9662	0.9841	0.9211	0.9415	0.9663	0.9814	0.9244
0.9429	0.9674	0.9849	0.9377	0.9453	0.9716	0.982	0.9387
0.928	0.9679	0.983	0.929	0.9393	0.9669	0.9789	0.9366
0.9304	0.9654	0.9861	0.9254	0.9367	0.9683	0.9854	0.9303
0.9217	0.9697	0.982	0.9323	0.9326	0.9704	0.9803	0.9332
0.9424	0.9686	0.9816	0.9372	0.9434	0.9674	0.9768	0.9359
0.928	0.9625	0.986	0.9368	0.9366	0.9652	0.9831	0.9388
0.9241	0.9647	0.9824	0.9273	0.9377	0.9659	0.9814	0.9275
0.924	0.9611	0.9875	0.9307	0.9299	0.9642	0.9871	0.9339
0.9407	0.9633	0.9826	0.9352	0.9436	0.9642	0.9819	0.9312
0.9393	0.964	0.9819	0.9285	0.9421	0.9668	0.9819	0.9276
0.9277	0.9657	0.9869	0.9299	0.9354	0.9676	0.9872	0.9296
0.926	0.9676	0.9835	0.9348	0.9316	0.9709	0.9832	0.9373
0.9258	0.9652	0.9836	0.9288	0.9332	0.9649	0.9826	0.9312
0.9253	0.9669	0.9847	0.9276	0.9355	0.9695	0.9833	0.9264
0.9265	0.9689	0.9844	0.9285	0.9314	0.9705	0.9831	0.9283
0.926	0.9674	0.9816	0.9253	0.9357	0.9697	0.9816	0.9233
0.9344	0.9636	0.9784	0.9266	0.9388	0.9642	0.9781	0.9285
0.926	0.973	0.9844	0.9354	0.9365	0.9763	0.9837	0.9354
0.9262	0.9654	0.9802	0.9329	0.9328	0.9653	0.9771	0.9303
0.9306	0.966	0.9851	0.9336	0.9367	0.965	0.9844	0.9341
