# Supplementary material for: A multicenter clinical AI system study for detection and diagnosis of focal liver lesions
Source: Nat Commun. 2024 Feb 7;15:1131. doi: 10.1038/s41467-024-45325-9 (PMC10850133; doi:10.1038/s41467-024-45325-9)
Supplement: Supplementary file 4 — Source data [file 41467_2024_45325_MOESM4_ESM.zip › 2024-01-18-Cai-24-00871-SourceData/Source_data_Table_S4.xlsx]

## Sheet: Sheet1
	Training using data from a single center				Training using data from multiple centers
	（3,167 cases from SRRSH）				（3,167 cases from 15 hospitals）
	ZZH	QZH	NBH		ZZH	QZH	NBH
Binary
AUC (95%CI)	0.983	0.971	0.982		0.99	0.983	0.982
	(0.975-0.989)	(0.955-0.984)	(0.974-0.989)		(0.985-0.994)	(0.974-0.991)	(0.973-0.990)
Accuracy (95%CI)	0.916	0.892	0.897		0.939	0.901	0.907
	(0.896-0.935)	(0.869-0.915)	(0.872-0.920)		(0.922-0.955)	(0.879-0.923)	(0.884-0.930)
Precision (95%CI)	0.808	0.693	0.834		0.857	0.696	0.837
	(0.758-0.857)	(0.628-0.757)	(0.792-0.874)		(0.813-0.900)	(0.634-0.756)	(0.796-0.878)
Sensitivity (95%CI)	0.92	0.905	0.959		0.938	0.966	0.981
	(0.881-0.952)	(0.855-0.951)	(0.934-0.981)		(0.904-0.967)	(0.933-0.993)	(0.964-0.996)
Specificity (95%CI)	0.915	0.889	0.848		0.939	0.883	0.848
	(0.890-0.938)	(0.864-0.916)	(0.808-0.884)		(0.919-0.958)	(0.858-0.910)	(0.810-0.887)
Seven-category
AUC (95%CI)	0.97	0.968	0.962		0.972	0.967	0.961
	(0.955-0.982)	(0.956-0.979)	(0.939-0.979)		(0.954-0.986)	(0.954-0.979)	(0.930-0.985)
Accuracy (95%CI)	0.846	0.81	0.801		0.891	0.826	0.813
	(0.821-0.871)	(0.782-0.838)	(0.769-0.833)		(0.870-0.912)	(0.797-0.854)	(0.779-0.844)
LiAIDS = Liver Artificial Intelligence Diagnosis System.
AUC=area under the receiver operating characteristic curve.
SRRSH= Sir Run Run Shaw Hospital; ZZH=Zhangzhou Hospital; QZH=Quzhou People’s Hospital; NBH=Ningbo No.2 Hospital.
