# Supplementary material for: A multicenter clinical AI system study for detection and diagnosis of focal liver lesions
Source: Nat Commun. 2024 Feb 7;15:1131. doi: 10.1038/s41467-024-45325-9 (PMC10850133; doi:10.1038/s41467-024-45325-9)
Supplement: Supplementary file 4 — Source data [file 41467_2024_45325_MOESM4_ESM.zip › 2024-01-18-Cai-24-00871-SourceData/Source_data_Figure_S2.xlsx]

## Sheet: a
Without Phase-interaction						With Phase-interaction						ZZH
	Accuracy	AUC	Sensitivity	Specificity	Precision		Accuracy	AUC	Sensitivity	Specificity	Precision		value	name	type
0	0.87218	0.975095	0.680258	0.981015	0.679347	0	0.874687	0.969662	0.677859	0.982955	0.69913	0	0.328064	Without Phase-interaction	HC
1	0.879699	0.983521	0.740197	0.982758	0.728948	1	0.894737	0.984054	0.842883	0.98475	0.766428	1	0.24926	Without Phase-interaction	HC
2	0.890977	0.969705	0.754192	0.983882	0.734702	2	0.882206	0.985289	0.783931	0.983718	0.747035	2	0.214408	Without Phase-interaction	HC
3	0.864662	0.951369	0.692669	0.981025	0.703035	3	0.87594	0.975201	0.772123	0.983406	0.753316	3	0.356404	Without Phase-interaction	HC
4	0.874687	0.935122	0.697531	0.981141	0.690789	4	0.870927	0.976985	0.744747	0.983113	0.737949	4	0.34523	Without Phase-interaction	HC
5	0.870927	0.965698	0.705135	0.980534	0.710628	5	0.884712	0.963564	0.753151	0.983065	0.742652	5	0.38128	Without Phase-interaction	HC
6	0.85213	0.948734	0.705592	0.97975	0.711149	6	0.85589	0.973154	0.775434	0.982368	0.748523	6	0.350467	Without Phase-interaction	HC
7	0.880952	0.938334	0.752035	0.983159	0.746918	7	0.87594	0.968435	0.755664	0.98362	0.747188	7	0.139717	Without Phase-interaction	HC
8	0.845865	0.967329	0.715138	0.977363	0.685477	8	0.858396	0.971372	0.733023	0.980807	0.712728	8	0.287862	Without Phase-interaction	HC
9	0.869674	0.969318	0.72086	0.980945	0.691722	9	0.878446	0.972526	0.774799	0.985528	0.74779	9	0.351982	Without Phase-interaction	HC
10	0.890977	0.948855	0.763954	0.987201	0.765891	10	0.87218	0.967952	0.745956	0.984201	0.731822	10	0.409914	Without Phase-interaction	HC
11	0.858396	0.966396	0.720025	0.97872	0.694958	11	0.865915	0.966098	0.787079	0.981601	0.740539	11	0.194273	Without Phase-interaction	HC
12	0.878446	0.964578	0.716597	0.983645	0.729037	12	0.878446	0.975671	0.751352	0.98511	0.751417	12	0.153323	Without Phase-interaction	HC
13	0.849624	0.952545	0.70368	0.977585	0.708725	13	0.854637	0.971955	0.758505	0.978773	0.733578	13	0.383957	Without Phase-interaction	HC
14	0.873434	0.976921	0.750357	0.981111	0.716105	14	0.863409	0.974764	0.758542	0.982201	0.72565	14	0.416869	Without Phase-interaction	HC
15	0.854637	0.950749	0.685083	0.979259	0.682361	15	0.857143	0.963129	0.716193	0.980645	0.713275	15	0.405837	Without Phase-interaction	HC
16	0.877193	0.950779	0.698349	0.985061	0.72024	16	0.87594	0.977046	0.721748	0.982498	0.719709	16	0.380743	Without Phase-interaction	HC
17	0.874687	0.935529	0.740765	0.9825	0.741696	17	0.877193	0.965638	0.774861	0.983205	0.767089	17	0.430316	Without Phase-interaction	HC
18	0.867168	0.96467	0.714954	0.980981	0.714313	18	0.857143	0.971923	0.748806	0.982544	0.743218	18	0.367337	Without Phase-interaction	HC
19	0.853383	0.950647	0.695645	0.97807	0.699194	19	0.853383	0.962705	0.732162	0.979393	0.729674	19	0.44327	Without Phase-interaction	HC
20	0.865915	0.973177	0.692494	0.981533	0.709785	20	0.860902	0.972825	0.723382	0.982902	0.727113	20	0.389682	Without Phase-interaction	HC
21	0.887218	0.97839	0.737096	0.984658	0.719328	21	0.885965	0.980868	0.780928	0.985036	0.738699	21	0.372797	Without Phase-interaction	HC
22	0.854637	0.915311	0.720938	0.9792	0.687568	22	0.862155	0.966386	0.714866	0.979092	0.682074	22	0.380475	Without Phase-interaction	HC
23	0.890977	0.969042	0.800048	0.984035	0.787963	23	0.880952	0.978064	0.808049	0.986075	0.811325	23	0.0754872	Without Phase-interaction	HC
24	0.880952	0.978614	0.739721	0.982546	0.734641	24	0.883459	0.981204	0.785926	0.982526	0.746273	24	0.427256	Without Phase-interaction	HC
25	0.870927	0.963206	0.755308	0.982069	0.728502	25	0.877193	0.97353	0.799877	0.983998	0.760754	25	0.426624	Without Phase-interaction	HC
26	0.889724	0.954339	0.736614	0.985344	0.751335	26	0.877193	0.969046	0.783023	0.982543	0.753244	26	0.287085	Without Phase-interaction	HC
27	0.877193	0.947469	0.736505	0.98467	0.723929	27	0.880952	0.964592	0.748264	0.98411	0.730046	27	0.387743	Without Phase-interaction	HC
28	0.85213	0.922497	0.654411	0.97889	0.665892	28	0.87594	0.979221	0.784035	0.981453	0.73488	28	0.329959	Without Phase-interaction	HC
29	0.888471	0.943836	0.749469	0.98334	0.742515	29	0.882206	0.977911	0.766977	0.98435	0.746623	29	0.386083	Without Phase-interaction	HC
30	0.873434	0.957627	0.704193	0.981139	0.682015	30	0.878446	0.982902	0.756674	0.983943	0.726515	30	0.313282	Without Phase-interaction	HC
31	0.867168	0.976955	0.689413	0.980064	0.693635	31	0.869674	0.975809	0.771695	0.982656	0.741104	31	0.485217	Without Phase-interaction	HC
32	0.874687	0.921662	0.677447	0.9823	0.688049	32	0.85589	0.961827	0.674881	0.981358	0.68178	32	0.235053	Without Phase-interaction	HC
33	0.873434	0.962907	0.756551	0.981273	0.736888	33	0.859649	0.973583	0.752377	0.982316	0.744241	33	0.197397	Without Phase-interaction	HC
34	0.878446	0.958425	0.710585	0.981322	0.719453	34	0.867168	0.957948	0.717394	0.981222	0.725357	34	0.385082	Without Phase-interaction	HC
35	0.865915	0.925433	0.730924	0.981333	0.712961	35	0.859649	0.966187	0.713917	0.980145	0.693594	35	0.398906	Without Phase-interaction	HC
36	0.867168	0.898946	0.689399	0.980647	0.677834	36	0.85213	0.967815	0.722038	0.979998	0.704432	36	0.389096	Without Phase-interaction	HC
37	0.870927	0.969208	0.697568	0.981246	0.694555	37	0.877193	0.971563	0.749952	0.984012	0.752038	37	0.401722	Without Phase-interaction	HC
38	0.862155	0.934936	0.721376	0.979723	0.689784	38	0.860902	0.963655	0.710223	0.98351	0.708164	38	0.380652	Without Phase-interaction	HC
39	0.867168	0.953594	0.708714	0.981339	0.704093	39	0.867168	0.95511	0.711872	0.981468	0.708583	39	0.337	Without Phase-interaction	HC
40	0.885965	0.926964	0.717665	0.985558	0.75309	40	0.878446	0.968882	0.737564	0.983052	0.723289	40	0.302618	Without Phase-interaction	HC
41	0.868421	0.979889	0.778884	0.980963	0.729884	41	0.880952	0.982325	0.820744	0.983603	0.764304	41	0.405878	Without Phase-interaction	HC
42	0.853383	0.974375	0.721993	0.978566	0.695407	42	0.85213	0.979434	0.765902	0.982112	0.736877	42	0.408526	Without Phase-interaction	HC
43	0.858396	0.969657	0.752495	0.979901	0.710738	43	0.847118	0.969097	0.801843	0.980103	0.724765	43	0.301988	Without Phase-interaction	HC
44	0.870927	0.975404	0.746445	0.981968	0.716984	44	0.870927	0.979792	0.757521	0.980715	0.706014	44	0.293878	Without Phase-interaction	HC
45	0.889724	0.983045	0.786501	0.984142	0.74348	45	0.883459	0.98498	0.825276	0.984744	0.75138	45	0.411454	Without Phase-interaction	HC
46	0.878446	0.972545	0.757289	0.982713	0.706332	46	0.87218	0.973245	0.799496	0.983492	0.724779	46	0.32307	Without Phase-interaction	HC
47	0.85213	0.936819	0.714018	0.978911	0.700608	47	0.858396	0.977151	0.752063	0.981771	0.735037	47	0.398406	Without Phase-interaction	HC
48	0.878446	0.973988	0.729439	0.984626	0.729142	48	0.892231	0.972773	0.809922	0.986762	0.79169	48	0.394875	Without Phase-interaction	HC
49	0.87594	0.969015	0.717679	0.982705	0.718752	49	0.892231	0.974537	0.796728	0.985466	0.770192	49	0.339495	Without Phase-interaction	HC
50	0.894737	0.953942	0.744813	0.98487	0.756249	50	0.879699	0.969928	0.732827	0.98364	0.739125	50	0.397362	Without Phase-interaction	HC
51	0.85589	0.952148	0.723598	0.978047	0.690148	51	0.862155	0.967554	0.782199	0.981848	0.727122	51	0.396451	Without Phase-interaction	HC
52	0.879699	0.960644	0.74313	0.981921	0.725135	52	0.865915	0.971443	0.746008	0.981164	0.729735	52	0.40148	Without Phase-interaction	HC
53	0.87594	0.981671	0.691523	0.983111	0.701512	53	0.892231	0.983288	0.708178	0.985183	0.722389	53	0.392177	Without Phase-interaction	HC
54	0.877193	0.962709	0.758267	0.983384	0.737778	54	0.863409	0.976136	0.730305	0.981889	0.730239	54	0.308837	Without Phase-interaction	HC
55	0.864662	0.946687	0.700084	0.979576	0.686698	55	0.883459	0.972696	0.759643	0.983838	0.738364	55	0.393828	Without Phase-interaction	HC
56	0.884712	0.957466	0.753238	0.98372	0.763216	56	0.883459	0.978321	0.797578	0.985423	0.791343	56	0.368718	Without Phase-interaction	HC
57	0.869674	0.946686	0.678637	0.981349	0.688703	57	0.879699	0.96707	0.751668	0.984376	0.738701	57	0.404187	Without Phase-interaction	HC
58	0.860902	0.976046	0.706803	0.981647	0.708609	58	0.878446	0.980656	0.783561	0.985379	0.769492	58	0.375899	Without Phase-interaction	HC
59	0.888471	0.945155	0.735852	0.983743	0.730097	59	0.87594	0.975734	0.746886	0.983099	0.73704	59	0.0953255	Without Phase-interaction	HC
60	0.877193	0.94727	0.699523	0.983047	0.709737	60	0.885965	0.966609	0.722758	0.985648	0.734217	60	0.350975	Without Phase-interaction	HC
61	0.840852	0.911459	0.659098	0.978463	0.669626	61	0.850877	0.969016	0.689626	0.980482	0.696295	61	0.345088	Without Phase-interaction	HC
62	0.867168	0.950238	0.713381	0.979198	0.692694	62	0.870927	0.969432	0.719488	0.980924	0.704096	62	0.383215	Without Phase-interaction	HC
63	0.865915	0.955424	0.683671	0.980873	0.692632	63	0.862155	0.976115	0.728799	0.979629	0.705241	63	0.385603	Without Phase-interaction	HC
64	0.863409	0.948654	0.702398	0.98046	0.709605	64	0.870927	0.972684	0.777224	0.982916	0.761379	64	0.389429	Without Phase-interaction	HC
65	0.867168	0.967176	0.683561	0.980884	0.696688	65	0.860902	0.965106	0.736417	0.983793	0.741155	65	0.389864	Without Phase-interaction	HC
66	0.898496	0.980979	0.7735	0.984205	0.738128	66	0.880952	0.975574	0.792632	0.983769	0.739253	66	0.266572	Without Phase-interaction	HC
67	0.887218	0.957831	0.754585	0.984223	0.730196	67	0.888471	0.981229	0.810187	0.987091	0.76911	67	0.396239	Without Phase-interaction	HC
68	0.87594	0.978649	0.730879	0.981981	0.708093	68	0.865915	0.982758	0.795956	0.983114	0.743034	68	0.400711	Without Phase-interaction	HC
69	0.883459	0.971696	0.744681	0.984432	0.743027	69	0.894737	0.974807	0.813669	0.9859	0.769508	69	0.397891	Without Phase-interaction	HC
70	0.864662	0.929909	0.679101	0.979333	0.683702	70	0.853383	0.961727	0.70684	0.97927	0.697733	70	0.400293	Without Phase-interaction	HC
71	0.867168	0.954248	0.73251	0.982258	0.736029	71	0.85589	0.973701	0.738411	0.979437	0.725394	71	0.366175	Without Phase-interaction	HC
72	0.864662	0.973445	0.711281	0.980768	0.711028	72	0.865915	0.976268	0.766843	0.983054	0.747693	72	0.394763	Without Phase-interaction	HC
73	0.865915	0.970702	0.691335	0.981373	0.710686	73	0.873434	0.966875	0.775701	0.981872	0.733932	73	0.3989	Without Phase-interaction	HC
74	0.860902	0.954773	0.722593	0.981375	0.725354	74	0.897243	0.979048	0.825526	0.987234	0.818331	74	0.146031	Without Phase-interaction	HC
75	0.867168	0.970182	0.671882	0.979429	0.669781	75	0.859649	0.968513	0.699296	0.97932	0.686832	75	0.396568	Without Phase-interaction	HC
76	0.882206	0.968021	0.677633	0.983574	0.686199	76	0.874687	0.965402	0.735558	0.985979	0.740948	76	0.364223	Without Phase-interaction	HC
77	0.865915	0.960758	0.693288	0.981978	0.694037	77	0.885965	0.962744	0.776905	0.98367	0.741995	77	0.392119	Without Phase-interaction	HC
78	0.899749	0.963952	0.719831	0.984732	0.713307	78	0.87218	0.983261	0.775134	0.982142	0.735237	78	0.353076	Without Phase-interaction	HC
79	0.858396	0.932634	0.709209	0.979953	0.71079	79	0.865915	0.967461	0.736854	0.98038	0.728074	79	0.321995	Without Phase-interaction	HC
80	0.868421	0.951075	0.706738	0.980688	0.742877	80	0.857143	0.968736	0.731252	0.982821	0.764086	80	0.147731	Without Phase-interaction	HC
81	0.850877	0.956068	0.697641	0.97927	0.704294	81	0.878446	0.980665	0.785342	0.982891	0.758923	81	0.353121	Without Phase-interaction	HC
82	0.874687	0.960648	0.69846	0.982467	0.707905	82	0.880952	0.97794	0.750233	0.982386	0.725843	82	0.341354	Without Phase-interaction	HC
83	0.859649	0.934933	0.715778	0.980735	0.692682	83	0.870927	0.967734	0.759279	0.982557	0.718908	83	0.381581	Without Phase-interaction	HC
84	0.879699	0.958562	0.718452	0.983032	0.704847	84	0.873434	0.979403	0.771922	0.984134	0.7407	84	0.378157	Without Phase-interaction	HC
85	0.862155	0.972421	0.696889	0.980565	0.712255	85	0.860902	0.96962	0.706694	0.981252	0.709979	85	0.411876	Without Phase-interaction	HC
86	0.857143	0.951816	0.695687	0.978047	0.685691	86	0.868421	0.96835	0.722076	0.983555	0.727096	86	0.350768	Without Phase-interaction	HC
87	0.87594	0.969597	0.693979	0.983302	0.703214	87	0.882206	0.974778	0.759263	0.985265	0.749477	87	0.362205	Without Phase-interaction	HC
88	0.867168	0.951719	0.690354	0.982821	0.698036	88	0.864662	0.97473	0.7521	0.983733	0.739754	88	0.111542	Without Phase-interaction	HC
89	0.874687	0.960724	0.73882	0.981284	0.730215	89	0.858396	0.970139	0.758194	0.982973	0.756896	89	0.365566	Without Phase-interaction	HC
90	0.863409	0.966032	0.730579	0.980526	0.733085	90	0.868421	0.96916	0.747917	0.982258	0.734619	90	0.410385	Without Phase-interaction	HC
91	0.87218	0.9776	0.713282	0.981503	0.712173	91	0.878446	0.979968	0.755457	0.98338	0.748893	91	0.344853	Without Phase-interaction	HC
92	0.888471	0.964018	0.751425	0.986555	0.722597	92	0.865915	0.960127	0.726637	0.982692	0.698898	92	0.421781	Without Phase-interaction	HC
93	0.863409	0.944282	0.740158	0.982541	0.72514	93	0.878446	0.974884	0.753122	0.983912	0.737052	93	0.417421	Without Phase-interaction	HC
94	0.865915	0.970016	0.695867	0.982047	0.710544	94	0.888471	0.965201	0.788903	0.986138	0.79528	94	0.422434	Without Phase-interaction	HC
95	0.867168	0.976987	0.756816	0.980776	0.743791	95	0.879699	0.980555	0.820724	0.984141	0.769742	95	0.423278	Without Phase-interaction	HC
96	0.860902	0.972053	0.721481	0.980052	0.697707	96	0.85213	0.977447	0.782011	0.978827	0.721129	96	0.34184	Without Phase-interaction	HC
97	0.890977	0.932344	0.712889	0.984626	0.70405	97	0.865915	0.976924	0.687329	0.982092	0.690344	97	0.430329	Without Phase-interaction	HC
98	0.85213	0.950821	0.678966	0.978502	0.659788	98	0.864662	0.966173	0.698907	0.980828	0.691969	98	0.396763	Without Phase-interaction	HC
99	0.873434	0.965603	0.696133	0.98324	0.719632	99	0.87218	0.96485	0.735942	0.984425	0.742419	99	0.416429	Without Phase-interaction	HC
100	0.85213	0.980376	0.721727	0.979541	0.712162	100	0.869674	0.978567	0.776796	0.981898	0.737651	100	0.427269	Without Phase-interaction	HC
101	0.879699	0.961721	0.757166	0.983686	0.771751	101	0.883459	0.972108	0.752485	0.984577	0.770928	101	0.418522	Without Phase-interaction	HC
102	0.87594	0.966537	0.734584	0.983261	0.729424	102	0.870927	0.961416	0.735761	0.982984	0.73283	102	0.428734	Without Phase-interaction	HC
103	0.854637	0.932035	0.695025	0.978916	0.705071	103	0.85213	0.972501	0.679931	0.978618	0.700038	103	0.363449	Without Phase-interaction	HC
104	0.857143	0.940793	0.690247	0.977809	0.687017	104	0.873434	0.976286	0.769739	0.98195	0.735789	104	0.324032	Without Phase-interaction	HC
105	0.868421	0.976948	0.699355	0.982945	0.712585	105	0.865915	0.97729	0.742177	0.981131	0.725502	105	0.157455	Without Phase-interaction	HC
106	0.878446	0.958444	0.740159	0.983463	0.722782	106	0.879699	0.974175	0.744405	0.984949	0.729462	106	0.274038	Without Phase-interaction	HC
107	0.887218	0.96037	0.740378	0.983986	0.722891	107	0.873434	0.977332	0.771695	0.984854	0.752179	107	0.363099	Without Phase-interaction	HC
108	0.862155	0.954717	0.674764	0.979932	0.68623	108	0.854637	0.963654	0.727505	0.981612	0.736225	108	0.448041	Without Phase-interaction	HC
109	0.863409	0.970207	0.710245	0.980353	0.716899	109	0.869674	0.973084	0.757354	0.982561	0.746615	109	0.387365	Without Phase-interaction	HC
110	0.864662	0.920179	0.67558	0.981261	0.697226	110	0.87218	0.967118	0.723328	0.98372	0.734023	110	0.36723	Without Phase-interaction	HC
111	0.864662	0.955933	0.707387	0.980945	0.701276	111	0.859649	0.978445	0.774216	0.982353	0.740881	111	0.379008	Without Phase-interaction	HC
112	0.869674	0.962457	0.679882	0.981223	0.685777	112	0.857143	0.955582	0.698866	0.983787	0.717089	112	0.374025	Without Phase-interaction	HC
113	0.889724	0.976216	0.732473	0.985264	0.732466	113	0.884712	0.979767	0.778713	0.984995	0.753574	113	0.390673	Without Phase-interaction	HC
114	0.849624	0.945137	0.708105	0.979631	0.694204	114	0.873434	0.977115	0.786026	0.982369	0.747517	114	0.385586	Without Phase-interaction	HC
115	0.867168	0.932311	0.693269	0.98221	0.717212	115	0.87594	0.970197	0.697824	0.982223	0.709517	115	0.283175	Without Phase-interaction	HC
116	0.863409	0.959703	0.715749	0.978888	0.740799	116	0.860902	0.969899	0.738055	0.981196	0.755747	116	0.389178	Without Phase-interaction	HC
117	0.850877	0.934592	0.685216	0.980447	0.681057	117	0.849624	0.963617	0.698383	0.979252	0.689748	117	0.158082	Without Phase-interaction	HC
118	0.887218	0.979853	0.757156	0.983357	0.724421	118	0.897243	0.985061	0.84961	0.98555	0.768391	118	0.405852	Without Phase-interaction	HC
119	0.845865	0.945119	0.650462	0.980081	0.661695	119	0.842105	0.958756	0.686998	0.979939	0.684375	119	0.381647	Without Phase-interaction	HC
120	0.854637	0.946433	0.72812	0.978358	0.687149	120	0.842105	0.974297	0.726129	0.978691	0.695574	120	0.398393	Without Phase-interaction	HC
121	0.85589	0.945753	0.683762	0.980038	0.692035	121	0.869674	0.976504	0.713335	0.981004	0.71266	121	0.404649	Without Phase-interaction	HC
122	0.889724	0.977178	0.747316	0.9842	0.759583	122	0.885965	0.969976	0.756122	0.986596	0.764983	122	0.36648	Without Phase-interaction	HC
123	0.87218	0.971032	0.721777	0.981079	0.694794	123	0.859649	0.970878	0.765097	0.983542	0.72537	123	0.41256	Without Phase-interaction	HC
124	0.858396	0.95869	0.701183	0.979935	0.700688	124	0.854637	0.972323	0.755518	0.981584	0.749146	124	0.411113	Without Phase-interaction	HC
125	0.869674	0.943613	0.728641	0.979721	0.701697	125	0.870927	0.972058	0.782949	0.981987	0.72501	125	0.378821	Without Phase-interaction	HC
126	0.867168	0.977302	0.755204	0.981963	0.737633	126	0.87594	0.978714	0.806412	0.983759	0.763914	126	0.360785	Without Phase-interaction	HC
127	0.853383	0.935419	0.715348	0.978001	0.688849	127	0.854637	0.973324	0.771393	0.980766	0.725215	127	0.395013	Without Phase-interaction	HC
128	0.877193	0.982175	0.777552	0.982532	0.731751	128	0.901003	0.988207	0.860258	0.987139	0.788681	128	0.39534	Without Phase-interaction	HC
129	0.892231	0.980054	0.785085	0.985403	0.740134	129	0.883459	0.980776	0.801144	0.984522	0.744298	129	0.395644	Without Phase-interaction	HC
130	0.878446	0.916024	0.769785	0.982582	0.738022	130	0.847118	0.967857	0.746392	0.978923	0.719367	130	0.396076	Without Phase-interaction	HC
131	0.868421	0.962262	0.723738	0.980751	0.742154	131	0.853383	0.967035	0.721948	0.979433	0.724546	131	0.385976	Without Phase-interaction	HC
132	0.865915	0.954467	0.716593	0.980389	0.715442	132	0.862155	0.971948	0.767255	0.980031	0.732501	132	0.395169	Without Phase-interaction	HC
133	0.883459	0.976456	0.722204	0.982446	0.708192	133	0.868421	0.977114	0.770865	0.982498	0.731624	133	0.307784	Without Phase-interaction	HC
134	0.877193	0.946987	0.734347	0.981807	0.714783	134	0.868421	0.977313	0.780877	0.982309	0.736268	134	0.390226	Without Phase-interaction	HC
135	0.882206	0.970222	0.755519	0.982298	0.721132	135	0.873434	0.969055	0.753425	0.984043	0.733988	135	0.349511	Without Phase-interaction	HC
136	0.868421	0.962447	0.736859	0.981605	0.724737	136	0.878446	0.960942	0.785385	0.98317	0.763778	136	0.368375	Without Phase-interaction	HC
137	0.878446	0.96121	0.707158	0.982317	0.713141	137	0.869674	0.970741	0.773876	0.983977	0.759781	137	0.404206	Without Phase-interaction	HC
138	0.853383	0.964129	0.731046	0.978373	0.732962	138	0.883459	0.974247	0.806165	0.984492	0.794371	138	0.409588	Without Phase-interaction	HC
139	0.863409	0.924618	0.702787	0.98255	0.716105	139	0.870927	0.96829	0.75461	0.984046	0.750163	139	0.397181	Without Phase-interaction	HC
140	0.858396	0.954319	0.702462	0.97726	0.698889	140	0.863409	0.970997	0.72548	0.980595	0.724446	140	0.395711	Without Phase-interaction	HC
141	0.857143	0.94558	0.713268	0.979661	0.696369	141	0.863409	0.976272	0.730493	0.979984	0.710107	141	0.375806	Without Phase-interaction	HC
142	0.858396	0.932174	0.66833	0.98109	0.67889	142	0.862155	0.964023	0.667928	0.98242	0.698009	142	0.418874	Without Phase-interaction	HC
143	0.864662	0.953372	0.675591	0.981441	0.675816	143	0.869674	0.971005	0.751341	0.983241	0.728672	143	0.290867	Without Phase-interaction	HC
144	0.844612	0.937603	0.664467	0.977924	0.674255	144	0.867168	0.967425	0.739745	0.980837	0.73475	144	0.390606	Without Phase-interaction	HC
145	0.869674	0.950718	0.714209	0.982235	0.714596	145	0.879699	0.964609	0.77462	0.984292	0.757763	145	0.343148	Without Phase-interaction	HC
146	0.868421	0.945107	0.710611	0.981658	0.715165	146	0.863409	0.967339	0.716126	0.981631	0.724912	146	0.379534	Without Phase-interaction	HC
147	0.879699	0.976798	0.69619	0.982476	0.68588	147	0.882206	0.980578	0.754377	0.984228	0.715528	147	0.385975	Without Phase-interaction	HC
148	0.85213	0.978146	0.763321	0.980598	0.72855	148	0.860902	0.980378	0.794257	0.98143	0.744752	148	0.380182	Without Phase-interaction	HC
149	0.859649	0.96641	0.693499	0.980434	0.714307	149	0.868421	0.976319	0.767271	0.984348	0.765705	149	0.364488	Without Phase-interaction	HC
150	0.857143	0.961118	0.690181	0.980565	0.706832	150	0.87218	0.973408	0.740835	0.983127	0.740879	150	0.371268	Without Phase-interaction	HC
151	0.874687	0.979376	0.687158	0.980336	0.701481	151	0.884712	0.982098	0.7876	0.984219	0.75864	151	0.338888	Without Phase-interaction	HC
152	0.867168	0.939231	0.730417	0.980354	0.71824	152	0.862155	0.971894	0.741998	0.982172	0.738586	152	0.304564	Without Phase-interaction	HC
153	0.862155	0.954048	0.747917	0.980694	0.72541	153	0.882206	0.981257	0.798737	0.985096	0.7701	153	0.351882	Without Phase-interaction	HC
154	0.860902	0.938176	0.693196	0.980835	0.699076	154	0.857143	0.973239	0.713771	0.981794	0.722175	154	0.328395	Without Phase-interaction	HC
155	0.869674	0.947133	0.736629	0.980768	0.715296	155	0.870927	0.972915	0.767985	0.983314	0.743152	155	0.40419	Without Phase-interaction	HC
156	0.878446	0.95493	0.740716	0.982882	0.746766	156	0.867168	0.975034	0.77679	0.981581	0.74682	156	0.40316	Without Phase-interaction	HC
157	0.848371	0.931155	0.648335	0.978464	0.686527	157	0.865915	0.961174	0.74865	0.98354	0.737969	157	0.239521	Without Phase-interaction	HC
158	0.85589	0.960257	0.730943	0.98074	0.726923	158	0.874687	0.97504	0.798318	0.984474	0.785078	158	0.391625	Without Phase-interaction	HC
159	0.878446	0.956972	0.729342	0.980659	0.708693	159	0.873434	0.97361	0.733589	0.981439	0.716651	159	0.393896	Without Phase-interaction	HC
160	0.873434	0.955911	0.77195	0.98192	0.748076	160	0.885965	0.97615	0.810849	0.984151	0.75411	160	0.381607	Without Phase-interaction	HC
161	0.873434	0.958588	0.720913	0.982187	0.714696	161	0.87218	0.973366	0.738337	0.981634	0.726779	161	0.384489	Without Phase-interaction	HC
162	0.878446	0.967807	0.786046	0.983142	0.753723	162	0.867168	0.978947	0.771947	0.98386	0.760535	162	0.360517	Without Phase-interaction	HC
163	0.874687	0.957622	0.710151	0.982841	0.71708	163	0.87218	0.969237	0.725927	0.982185	0.726138	163	0.114927	Without Phase-interaction	HC
164	0.87594	0.935331	0.761134	0.980453	0.722847	164	0.877193	0.974774	0.76521	0.983545	0.744988	164	0.31752	Without Phase-interaction	HC
165	0.889724	0.956682	0.731157	0.985054	0.730335	165	0.878446	0.975245	0.763558	0.984388	0.743636	165	0.390405	Without Phase-interaction	HC
166	0.848371	0.949702	0.678131	0.976283	0.677631	166	0.858396	0.975575	0.772215	0.981172	0.742341	166	0.375116	Without Phase-interaction	HC
167	0.874687	0.945403	0.721907	0.983159	0.725672	167	0.863409	0.97571	0.723581	0.981193	0.716236	167	0.387124	Without Phase-interaction	HC
168	0.85213	0.940162	0.697789	0.978929	0.691948	168	0.85589	0.963782	0.695729	0.980688	0.701183	168	0.37181	Without Phase-interaction	HC
169	0.870927	0.964375	0.689674	0.981683	0.701018	169	0.894737	0.965578	0.791474	0.985289	0.740356	169	0.365678	Without Phase-interaction	HC
170	0.859649	0.940309	0.712814	0.978686	0.713376	170	0.878446	0.970425	0.750577	0.982221	0.741302	170	0.210182	Without Phase-interaction	HC
171	0.87594	0.976756	0.727139	0.983164	0.740514	171	0.893484	0.972476	0.79118	0.986849	0.79309	171	0.356004	Without Phase-interaction	HC
172	0.869674	0.959744	0.711458	0.980477	0.716692	172	0.878446	0.977496	0.748411	0.983884	0.751597	172	0.372048	Without Phase-interaction	HC
173	0.850877	0.962372	0.715833	0.979839	0.710969	173	0.857143	0.96844	0.749115	0.981214	0.742118	173	0.246261	Without Phase-interaction	HC
174	0.849624	0.9524	0.698263	0.979668	0.701901	174	0.883459	0.981383	0.771516	0.983068	0.736394	174	0.404265	Without Phase-interaction	HC
175	0.863409	0.958029	0.694887	0.981574	0.699717	175	0.87594	0.975524	0.777367	0.98484	0.752174	175	0.33582	Without Phase-interaction	HC
176	0.842105	0.971691	0.675073	0.980324	0.701257	176	0.842105	0.975012	0.723372	0.980319	0.727785	176	0.414491	Without Phase-interaction	HC
177	0.862155	0.952125	0.736601	0.981883	0.712307	177	0.864662	0.97207	0.769085	0.984139	0.743398	177	0.381633	Without Phase-interaction	HC
178	0.860902	0.954979	0.720956	0.978682	0.691735	178	0.87218	0.974828	0.771375	0.981685	0.729839	178	0.415022	Without Phase-interaction	HC
179	0.848371	0.951146	0.700721	0.979401	0.694676	179	0.854637	0.976889	0.767494	0.982175	0.732917	179	0.279832	Without Phase-interaction	HC
180	0.869674	0.948622	0.692569	0.982236	0.693119	180	0.879699	0.973157	0.755707	0.98474	0.735559	180	0.154841	Without Phase-interaction	HC
181	0.860902	0.946984	0.688206	0.979042	0.697782	181	0.863409	0.96887	0.724689	0.982779	0.730531	181	0.295349	Without Phase-interaction	HC
182	0.853383	0.952832	0.710991	0.976786	0.678857	182	0.848371	0.968066	0.719373	0.979978	0.706842	182	0.377206	Without Phase-interaction	HC
183	0.893484	0.90877	0.707222	0.985846	0.70198	183	0.882206	0.971132	0.729574	0.985461	0.714058	183	0.401663	Without Phase-interaction	HC
184	0.889724	0.949097	0.742195	0.984988	0.742512	184	0.882206	0.98034	0.749261	0.984295	0.742202	184	0.419294	Without Phase-interaction	HC
185	0.863409	0.96906	0.727826	0.978342	0.689713	185	0.869674	0.974379	0.780518	0.980765	0.729036	185	0.415168	Without Phase-interaction	HC
186	0.859649	0.972607	0.783013	0.980671	0.728773	186	0.858396	0.970133	0.8058	0.981218	0.73454	186	0.379179	Without Phase-interaction	HC
187	0.843358	0.956766	0.696901	0.977073	0.672635	187	0.87594	0.97457	0.786122	0.982743	0.742112	187	0.389426	Without Phase-interaction	HC
188	0.867168	0.960875	0.722037	0.980869	0.691759	188	0.863409	0.979414	0.759296	0.982202	0.723655	0	0.181908	With Phase-interaction	HC
189	0.87594	0.953589	0.733224	0.982297	0.712175	189	0.878446	0.969922	0.770671	0.984306	0.75057	1	0.366366	With Phase-interaction	HC
190	0.864662	0.972915	0.719745	0.981093	0.683554	190	0.868421	0.968602	0.749484	0.983959	0.713777	2	0.421625	With Phase-interaction	HC
191	0.880952	0.964031	0.769948	0.98325	0.727527	191	0.87594	0.983592	0.80145	0.984603	0.751845	3	0.417555	With Phase-interaction	HC
192	0.865915	0.945711	0.709345	0.980154	0.708111	192	0.865915	0.959886	0.716504	0.98123	0.71271	4	0.455502	With Phase-interaction	HC
193	0.868421	0.978148	0.77356	0.980851	0.728546	193	0.874687	0.984299	0.8328	0.984072	0.763746	5	0.470136	With Phase-interaction	HC
194	0.860902	0.960582	0.665655	0.979171	0.688197	194	0.869674	0.959815	0.721588	0.98116	0.726488	6	0.3968	With Phase-interaction	HC
195	0.870927	0.940638	0.735888	0.980658	0.722937	195	0.867168	0.964804	0.767865	0.982853	0.750604	7	0.117454	With Phase-interaction	HC
196	0.860902	0.96405	0.74581	0.979631	0.74719	196	0.879699	0.982234	0.826672	0.982089	0.784374	8	0.18232	With Phase-interaction	HC
197	0.860902	0.94363	0.709872	0.978497	0.717306	197	0.862155	0.972115	0.739223	0.978276	0.73207	9	0.379705	With Phase-interaction	HC
198	0.859649	0.966963	0.704385	0.981041	0.717085	198	0.874687	0.977357	0.75246	0.983457	0.747469	10	0.50924	With Phase-interaction	HC
199	0.865915	0.971452	0.686826	0.981897	0.703594	199	0.853383	0.97388	0.728586	0.980168	0.716179	11	0.323454	With Phase-interaction	HC
200	0.858396	0.975814	0.76576	0.981758	0.738164	200	0.860902	0.976203	0.805193	0.983342	0.76516	12	0.269296	With Phase-interaction	HC
201	0.879699	0.96777	0.686992	0.98097	0.693367	201	0.87594	0.980296	0.729662	0.981767	0.718383	13	0.269743	With Phase-interaction	HC
202	0.838346	0.956515	0.681718	0.977786	0.686715	202	0.850877	0.974954	0.776167	0.979727	0.744213	14	0.449705	With Phase-interaction	HC
203	0.868421	0.925721	0.708492	0.979588	0.696496	203	0.85213	0.971077	0.727922	0.980252	0.715471	15	0.15474	With Phase-interaction	HC
204	0.879699	0.974092	0.745403	0.983412	0.734729	204	0.893484	0.97699	0.788504	0.987219	0.786613	16	0.306865	With Phase-interaction	HC
205	0.874687	0.973321	0.724338	0.981571	0.707233	205	0.867168	0.971406	0.758803	0.983075	0.741594	17	0.585584	With Phase-interaction	HC
206	0.869674	0.963519	0.742729	0.985669	0.749022	206	0.880952	0.980047	0.809849	0.984691	0.755736	18	0.43953	With Phase-interaction	HC
207	0.868421	0.970608	0.708631	0.98271	0.699775	207	0.874687	0.965623	0.735792	0.983379	0.717173	19	0.518679	With Phase-interaction	HC
208	0.874687	0.955216	0.736753	0.983171	0.741294	208	0.873434	0.966776	0.749089	0.982351	0.738041	20	0.493095	With Phase-interaction	HC
209	0.863409	0.945603	0.667005	0.980848	0.679104	209	0.865915	0.966745	0.697701	0.981491	0.716228	21	0.495714	With Phase-interaction	HC
210	0.878446	0.964038	0.736811	0.983214	0.714392	210	0.892231	0.97753	0.787656	0.986584	0.756499	22	0.475572	With Phase-interaction	HC
211	0.83584	0.956592	0.672808	0.977471	0.668069	211	0.849624	0.970135	0.701378	0.979956	0.698921	23	0.0627087	With Phase-interaction	HC
212	0.862155	0.949605	0.673464	0.9849	0.713395	212	0.869674	0.973474	0.755034	0.985017	0.7498	24	0.385231	With Phase-interaction	HC
213	0.862155	0.959124	0.661902	0.979358	0.67066	213	0.85213	0.960639	0.721677	0.981867	0.716447	25	0.53946	With Phase-interaction	HC
214	0.882206	0.922748	0.729795	0.983985	0.727325	214	0.87594	0.964278	0.717029	0.983418	0.723506	26	0.423866	With Phase-interaction	HC
215	0.85213	0.950625	0.655741	0.98069	0.654847	215	0.860902	0.973135	0.706243	0.980671	0.678773	27	0.521975	With Phase-interaction	HC
216	0.873434	0.95555	0.751706	0.97995	0.730355	216	0.879699	0.980441	0.793944	0.98304	0.765963	28	0.406504	With Phase-interaction	HC
217	0.863409	0.945345	0.683103	0.980366	0.6817	217	0.870927	0.975338	0.734247	0.98151	0.720782	29	0.498028	With Phase-interaction	HC
218	0.87218	0.951183	0.701356	0.984687	0.716062	218	0.884712	0.977119	0.768281	0.986142	0.752784	30	0.27635	With Phase-interaction	HC
219	0.892231	0.952709	0.733736	0.986423	0.711889	219	0.893484	0.969948	0.766744	0.986976	0.743619	31	0.577679	With Phase-interaction	HC
220	0.890977	0.97575	0.724166	0.98367	0.703507	220	0.870927	0.973701	0.746884	0.982658	0.716293	32	0.480002	With Phase-interaction	HC
221	0.877193	0.953024	0.759693	0.983211	0.727096	221	0.880952	0.975571	0.776033	0.984032	0.736169	33	0.1394	With Phase-interaction	HC
222	0.87218	0.956475	0.795934	0.981735	0.759274	222	0.887218	0.98519	0.831963	0.983658	0.780274	34	0.392259	With Phase-interaction	HC
223	0.862155	0.95567	0.718379	0.980884	0.696949	223	0.869674	0.97171	0.733863	0.981733	0.710176	35	0.533031	With Phase-interaction	HC
224	0.862155	0.952479	0.733389	0.981177	0.722637	224	0.87594	0.96896	0.764568	0.98079	0.731487	36	0.47424	With Phase-interaction	HC
225	0.859649	0.952972	0.695116	0.978744	0.686047	225	0.860902	0.977981	0.729793	0.981376	0.725796	37	0.487685	With Phase-interaction	HC
226	0.844612	0.967935	0.638898	0.976412	0.660085	226	0.840852	0.966914	0.714405	0.980035	0.710614	38	0.295205	With Phase-interaction	HC
227	0.862155	0.958518	0.716942	0.979497	0.696583	227	0.884712	0.975308	0.756726	0.984294	0.738844	39	0.365678	With Phase-interaction	HC
228	0.864662	0.937421	0.674639	0.980849	0.702417	228	0.854637	0.966816	0.698308	0.982041	0.717679	40	0.470533	With Phase-interaction	HC
229	0.889724	0.971466	0.770067	0.982763	0.743471	229	0.892231	0.975005	0.795867	0.984811	0.767062	41	0.443125	With Phase-interaction	HC
230	0.853383	0.941052	0.711757	0.977791	0.688212	230	0.874687	0.967094	0.771018	0.98126	0.721416	42	0.500855	With Phase-interaction	HC
231	0.869674	0.95982	0.726133	0.983004	0.727053	231	0.883459	0.979797	0.802755	0.985334	0.770258	43	0.39821	With Phase-interaction	HC
232	0.862155	0.979578	0.749102	0.981851	0.726578	232	0.874687	0.980096	0.792575	0.984078	0.756952	44	0.350808	With Phase-interaction	HC
233	0.877193	0.963119	0.740052	0.983619	0.728634	233	0.878446	0.980151	0.798261	0.984898	0.752584	45	0.442148	With Phase-interaction	HC
234	0.857143	0.975503	0.733213	0.979624	0.717698	234	0.850877	0.98001	0.770932	0.979746	0.733893	46	0.518802	With Phase-interaction	HC
235	0.862155	0.954879	0.706061	0.979323	0.717032	235	0.867168	0.964624	0.745933	0.982703	0.764145	47	0.537334	With Phase-interaction	HC
236	0.889724	0.981232	0.762003	0.985408	0.774627	236	0.884712	0.981554	0.78448	0.985627	0.776418	48	0.303943	With Phase-interaction	HC
237	0.853383	0.940424	0.696826	0.979342	0.686086	237	0.869674	0.973875	0.758591	0.982823	0.733921	49	0.459373	With Phase-interaction	HC
238	0.894737	0.980573	0.747946	0.985646	0.736745	238	0.890977	0.987308	0.806864	0.98605	0.77168	50	0.454391	With Phase-interaction	HC
239	0.862155	0.946974	0.668534	0.979574	0.680152	239	0.87218	0.961947	0.762444	0.98126	0.721732	51	0.529013	With Phase-interaction	HC
240	0.87218	0.948609	0.694844	0.981676	0.699967	240	0.874687	0.975196	0.746235	0.983534	0.733084	52	0.516862	With Phase-interaction	HC
241	0.849624	0.977537	0.690827	0.980483	0.710746	241	0.870927	0.981415	0.762105	0.98271	0.757606	53	0.48107	With Phase-interaction	HC
242	0.880952	0.970623	0.712018	0.98295	0.716192	242	0.887218	0.971748	0.739977	0.985776	0.747813	54	0.324476	With Phase-interaction	HC
243	0.867168	0.954979	0.694137	0.981399	0.699962	243	0.867168	0.970307	0.72733	0.98315	0.725562	55	0.392299	With Phase-interaction	HC
244	0.87594	0.968213	0.758667	0.981962	0.704426	244	0.867168	0.966045	0.751504	0.984002	0.710561	56	0.203703	With Phase-interaction	HC
245	0.864662	0.947234	0.713417	0.980377	0.695158	245	0.867168	0.962848	0.709258	0.981774	0.705495	57	0.48479	With Phase-interaction	HC
246	0.873434	0.973097	0.710114	0.98134	0.710939	246	0.892231	0.973259	0.783223	0.98695	0.768267	58	0.448594	With Phase-interaction	HC
247	0.864662	0.977453	0.709581	0.980001	0.725784	247	0.873434	0.981027	0.798952	0.982074	0.76825	59	0.096638	With Phase-interaction	HC
248	0.854637	0.94605	0.734341	0.980332	0.717962	248	0.868421	0.974135	0.78556	0.982174	0.743395	60	0.43237	With Phase-interaction	HC
249	0.867168	0.969946	0.724057	0.982638	0.742706	249	0.884712	0.96938	0.809904	0.983692	0.769483	61	0.494203	With Phase-interaction	HC
250	0.865915	0.974309	0.773353	0.981426	0.737793	250	0.862155	0.978353	0.792784	0.981733	0.751172	62	0.434359	With Phase-interaction	HC
251	0.862155	0.950592	0.666717	0.980891	0.683113	251	0.873434	0.96078	0.728054	0.98323	0.715883	63	0.46683	With Phase-interaction	HC
252	0.850877	0.958887	0.69318	0.978833	0.711432	252	0.85589	0.970052	0.73639	0.982397	0.751538	64	0.361665	With Phase-interaction	HC
253	0.87218	0.97732	0.729918	0.983274	0.710982	253	0.868421	0.981373	0.789541	0.982544	0.730253	65	0.554846	With Phase-interaction	HC
254	0.867168	0.952119	0.731049	0.980588	0.714264	254	0.867168	0.962031	0.73256	0.982493	0.731209	66	0.322564	With Phase-interaction	HC
255	0.87218	0.933671	0.745776	0.982676	0.729576	255	0.853383	0.977703	0.781593	0.978464	0.716485	67	0.481112	With Phase-interaction	HC
256	0.867168	0.974698	0.769899	0.9817	0.728158	256	0.860902	0.975116	0.762372	0.981165	0.729187	68	0.499293	With Phase-interaction	HC
257	0.887218	0.970643	0.753691	0.985123	0.774969	257	0.878446	0.969438	0.806302	0.983675	0.773673	69	0.522266	With Phase-interaction	HC
258	0.85589	0.944377	0.739611	0.978191	0.684267	258	0.867168	0.969576	0.764143	0.982506	0.724781	70	0.572506	With Phase-interaction	HC
259	0.869674	0.968869	0.719592	0.983093	0.717902	259	0.873434	0.977988	0.765903	0.985023	0.764306	71	0.469241	With Phase-interaction	HC
260	0.857143	0.955112	0.718677	0.979518	0.710334	260	0.862155	0.979153	0.795174	0.982255	0.762437	72	0.522319	With Phase-interaction	HC
261	0.862155	0.951115	0.721559	0.979159	0.704667	261	0.865915	0.978625	0.777131	0.980457	0.733187	73	0.49381	With Phase-interaction	HC
262	0.85213	0.941034	0.709127	0.977835	0.69641	262	0.854637	0.960125	0.715851	0.978906	0.708741	74	0.562777	With Phase-interaction	HC
263	0.865915	0.942733	0.71316	0.980737	0.716689	263	0.865915	0.978177	0.754833	0.984034	0.75456	75	0.476336	With Phase-interaction	HC
264	0.85589	0.95363	0.670102	0.979422	0.673102	264	0.859649	0.972074	0.758365	0.980967	0.716917	76	0.447391	With Phase-interaction	HC
265	0.882206	0.972118	0.745656	0.981117	0.721792	265	0.864662	0.972509	0.764748	0.980885	0.739546	77	0.508348	With Phase-interaction	HC
266	0.867168	0.960751	0.703041	0.980823	0.70816	266	0.874687	0.977879	0.761193	0.983157	0.743478	78	0.535755	With Phase-interaction	HC
267	0.882206	0.951012	0.775654	0.983579	0.754079	267	0.879699	0.976558	0.80462	0.984272	0.757561	79	0.411272	With Phase-interaction	HC
268	0.883459	0.944379	0.708606	0.982951	0.718433	268	0.87218	0.967126	0.747826	0.983631	0.741083	80	0.310404	With Phase-interaction	HC
269	0.884712	0.974408	0.75119	0.982944	0.743103	269	0.865915	0.975926	0.746077	0.980432	0.736307	81	0.232583	With Phase-interaction	HC
270	0.857143	0.947187	0.694193	0.980168	0.702503	270	0.867168	0.975352	0.769293	0.980913	0.736307	82	0.405489	With Phase-interaction	HC
271	0.863409	0.933456	0.705491	0.978611	0.69406	271	0.869674	0.974847	0.758586	0.981134	0.734836	83	0.373664	With Phase-interaction	HC
272	0.838346	0.969763	0.703749	0.977726	0.687835	272	0.85213	0.971196	0.745028	0.98036	0.719096	84	0.557955	With Phase-interaction	HC
273	0.893484	0.957923	0.799163	0.98657	0.779196	273	0.878446	0.979991	0.788684	0.985158	0.746122	85	0.57766	With Phase-interaction	HC
274	0.869674	0.963093	0.766192	0.979755	0.745251	274	0.870927	0.975904	0.805051	0.980882	0.753402	86	0.529548	With Phase-interaction	HC
275	0.887218	0.962291	0.723273	0.984194	0.727449	275	0.880952	0.979255	0.763743	0.984555	0.750307	87	0.481485	With Phase-interaction	HC
276	0.870927	0.941924	0.701687	0.980179	0.689954	276	0.879699	0.963591	0.76631	0.982634	0.737259	88	0.140933	With Phase-interaction	HC
277	0.858396	0.956657	0.673603	0.980248	0.670974	277	0.864662	0.975636	0.778505	0.980835	0.71879	89	0.129281	With Phase-interaction	HC
278	0.858396	0.974429	0.696295	0.980367	0.699065	278	0.854637	0.980746	0.767155	0.979748	0.719701	90	0.497384	With Phase-interaction	HC
279	0.870927	0.963319	0.771068	0.982073	0.756047	279	0.894737	0.976773	0.79248	0.98558	0.775978	91	0.528568	With Phase-interaction	HC
280	0.860902	0.968567	0.708164	0.981992	0.716398	280	0.873434	0.968135	0.749239	0.983817	0.749829	92	0.555034	With Phase-interaction	HC
281	0.884712	0.938032	0.744253	0.981351	0.733164	281	0.889724	0.977236	0.784927	0.985297	0.773896	93	0.479176	With Phase-interaction	HC
282	0.860902	0.938693	0.682298	0.980366	0.69213	282	0.870927	0.973433	0.711786	0.984135	0.72733	94	0.582535	With Phase-interaction	HC
283	0.87218	0.953226	0.726571	0.981841	0.744801	283	0.880952	0.974864	0.784302	0.983198	0.76708	95	0.578855	With Phase-interaction	HC
284	0.845865	0.952099	0.69018	0.977461	0.716868	284	0.863409	0.964214	0.742135	0.981328	0.756852	96	0.188244	With Phase-interaction	HC
285	0.869674	0.971044	0.74488	0.980046	0.692488	285	0.850877	0.965957	0.730736	0.979311	0.691546	97	0.513422	With Phase-interaction	HC
286	0.870927	0.94436	0.70975	0.980889	0.723832	286	0.863409	0.980989	0.798593	0.98295	0.764691	98	0.450235	With Phase-interaction	HC
287	0.839599	0.944873	0.658399	0.97602	0.673978	287	0.865915	0.975884	0.725287	0.981181	0.727454	99	0.399534	With Phase-interaction	HC
288	0.867168	0.956264	0.717831	0.980656	0.726373	288	0.87218	0.979033	0.781268	0.984457	0.775933	100	0.440412	With Phase-interaction	HC
289	0.867168	0.947611	0.733401	0.980303	0.708767	289	0.869674	0.972995	0.751912	0.982072	0.725781	101	0.522717	With Phase-interaction	HC
290	0.865915	0.939919	0.691366	0.980279	0.692235	290	0.87218	0.974102	0.745396	0.98366	0.740689	102	0.359344	With Phase-interaction	HC
291	0.874687	0.929089	0.698713	0.982501	0.718365	291	0.893484	0.96964	0.735911	0.986643	0.754535	103	0.416604	With Phase-interaction	HC
292	0.892231	0.978174	0.782207	0.984519	0.740174	292	0.860902	0.980344	0.776737	0.981066	0.718353	104	0.335759	With Phase-interaction	HC
293	0.857143	0.971028	0.713022	0.979251	0.698102	293	0.868421	0.973072	0.758122	0.984653	0.752838	105	0.347627	With Phase-interaction	HC
294	0.884712	0.979097	0.75883	0.982946	0.740184	294	0.894737	0.977137	0.815871	0.98354	0.74955	106	0.533023	With Phase-interaction	HC
295	0.847118	0.956365	0.750003	0.977353	0.718309	295	0.848371	0.979647	0.773385	0.979792	0.738653	107	0.579453	With Phase-interaction	HC
296	0.874687	0.963985	0.714311	0.980238	0.702518	296	0.878446	0.978711	0.75255	0.984828	0.742248	108	0.43852	With Phase-interaction	HC
297	0.85589	0.953101	0.74954	0.979683	0.743416	297	0.862155	0.962156	0.758509	0.981386	0.752883	109	0.491593	With Phase-interaction	HC
298	0.867168	0.97338	0.709098	0.981871	0.721668	298	0.857143	0.970083	0.712464	0.981888	0.727958	110	0.489	With Phase-interaction	HC
299	0.87594	0.979474	0.757619	0.982418	0.735633	299	0.880952	0.980036	0.797354	0.985212	0.75467	111	0.410639	With Phase-interaction	HC
300	0.877193	0.955494	0.745934	0.981632	0.730231	300	0.862155	0.972709	0.752771	0.980859	0.742457	112	0.294389	With Phase-interaction	HC
301	0.87594	0.979321	0.787083	0.98135	0.739072	301	0.888471	0.980631	0.814938	0.986193	0.785635	113	0.291661	With Phase-interaction	HC
302	0.877193	0.969369	0.727885	0.982777	0.721535	302	0.868421	0.968893	0.735711	0.982064	0.733355	114	0.415334	With Phase-interaction	HC
303	0.865915	0.946906	0.703084	0.981139	0.701153	303	0.87594	0.975811	0.795537	0.981738	0.743228	115	0.280891	With Phase-interaction	HC
304	0.858396	0.948698	0.712436	0.978619	0.697156	304	0.870927	0.971544	0.746189	0.981406	0.730302	116	0.360197	With Phase-interaction	HC
305	0.880952	0.94507	0.692561	0.984678	0.720855	305	0.865915	0.970725	0.730442	0.982472	0.733789	117	0.131154	With Phase-interaction	HC
306	0.847118	0.971979	0.654494	0.977029	0.684512	306	0.860902	0.977189	0.759435	0.980865	0.739081	118	0.538245	With Phase-interaction	HC
307	0.87594	0.971912	0.72904	0.981548	0.711755	307	0.880952	0.970474	0.760183	0.983586	0.743168	119	0.497539	With Phase-interaction	HC
308	0.857143	0.957828	0.714661	0.979917	0.737781	308	0.858396	0.97418	0.765465	0.983402	0.7688	120	0.470415	With Phase-interaction	HC
309	0.882206	0.975517	0.746848	0.985792	0.733314	309	0.880952	0.980379	0.826193	0.983491	0.747964	121	0.435288	With Phase-interaction	HC
310	0.845865	0.962493	0.74222	0.980182	0.726716	310	0.879699	0.977776	0.805395	0.983944	0.769572	122	0.543923	With Phase-interaction	HC
311	0.863409	0.96832	0.707187	0.980849	0.704963	311	0.848371	0.971916	0.709245	0.979747	0.712052	123	0.544028	With Phase-interaction	HC
312	0.864662	0.937601	0.717328	0.980549	0.707709	312	0.873434	0.964416	0.769199	0.982042	0.732374	124	0.407126	With Phase-interaction	HC
313	0.883459	0.980098	0.816482	0.984219	0.744092	313	0.87594	0.981941	0.814185	0.984234	0.745218	125	0.500465	With Phase-interaction	HC
314	0.877193	0.949242	0.725991	0.981683	0.72184	314	0.863409	0.974343	0.734304	0.9813	0.723027	126	0.535846	With Phase-interaction	HC
315	0.874687	0.968778	0.696511	0.983146	0.700542	315	0.873434	0.965016	0.700432	0.985713	0.726726	127	0.517912	With Phase-interaction	HC
316	0.864662	0.974988	0.708953	0.983262	0.709801	316	0.868421	0.976242	0.734792	0.983588	0.72564	128	0.469488	With Phase-interaction	HC
317	0.873434	0.977361	0.742743	0.982487	0.707202	317	0.878446	0.969083	0.763284	0.983588	0.730324	129	0.467338	With Phase-interaction	HC
318	0.867168	0.958063	0.728839	0.981072	0.722314	318	0.867168	0.973792	0.731936	0.980719	0.725932	130	0.538226	With Phase-interaction	HC
319	0.87594	0.976053	0.714662	0.98292	0.704102	319	0.869674	0.97717	0.738968	0.982275	0.718416	131	0.314289	With Phase-interaction	HC
320	0.874687	0.943693	0.730693	0.9835	0.728893	320	0.858396	0.966221	0.702601	0.980679	0.71245	132	0.545697	With Phase-interaction	HC
321	0.862155	0.956803	0.744802	0.97804	0.728173	321	0.877193	0.979634	0.798841	0.982326	0.7643	133	0.339186	With Phase-interaction	HC
322	0.867168	0.962615	0.729172	0.980158	0.72976	322	0.867168	0.974801	0.762109	0.981328	0.747655	134	0.462327	With Phase-interaction	HC
323	0.893484	0.939449	0.768829	0.98463	0.716641	323	0.880952	0.983404	0.809091	0.984311	0.726788	135	0.313952	With Phase-interaction	HC
324	0.868421	0.951306	0.734572	0.981417	0.719947	324	0.857143	0.973642	0.754341	0.980954	0.728634	136	0.548748	With Phase-interaction	HC
325	0.862155	0.945894	0.747294	0.980094	0.726793	325	0.847118	0.970167	0.743419	0.979041	0.727401	137	0.535415	With Phase-interaction	HC
326	0.882206	0.967264	0.760443	0.984254	0.769607	326	0.882206	0.971575	0.760236	0.986478	0.788417	138	0.427854	With Phase-interaction	HC
327	0.870927	0.971638	0.665422	0.983737	0.693097	327	0.885965	0.973765	0.784141	0.986393	0.752863	139	0.516843	With Phase-interaction	HC
328	0.867168	0.957918	0.734242	0.982185	0.729575	328	0.868421	0.972003	0.789389	0.98322	0.757728	140	0.415196	With Phase-interaction	HC
329	0.898496	0.957793	0.739188	0.98391	0.694709	329	0.874687	0.978253	0.73129	0.983768	0.700487	141	0.265037	With Phase-interaction	HC
330	0.882206	0.962794	0.753081	0.984394	0.728514	330	0.883459	0.987155	0.83071	0.984107	0.750571	142	0.478759	With Phase-interaction	HC
331	0.879699	0.949486	0.749875	0.98209	0.71746	331	0.885965	0.976658	0.824049	0.982601	0.737854	143	0.633327	With Phase-interaction	HC
332	0.87218	0.939362	0.733252	0.981901	0.725674	332	0.865915	0.966901	0.732061	0.9815	0.720929	144	0.448108	With Phase-interaction	HC
333	0.877193	0.978501	0.727832	0.982004	0.727513	333	0.882206	0.983885	0.789932	0.985205	0.765142	145	0.469188	With Phase-interaction	HC
334	0.87218	0.9671	0.720323	0.980337	0.695385	334	0.867168	0.965856	0.735297	0.980793	0.710968	146	0.478808	With Phase-interaction	HC
335	0.873434	0.974998	0.713755	0.982746	0.724653	335	0.883459	0.97977	0.787413	0.985802	0.774795	147	0.425007	With Phase-interaction	HC
336	0.87594	0.971036	0.749967	0.982842	0.777437	336	0.880952	0.983172	0.825845	0.986035	0.806715	148	0.428219	With Phase-interaction	HC
337	0.864662	0.956379	0.740839	0.982159	0.73957	337	0.859649	0.969936	0.773392	0.979853	0.738923	149	0.42625	With Phase-interaction	HC
338	0.862155	0.92971	0.702785	0.980796	0.709322	338	0.870927	0.966144	0.752715	0.982619	0.741752	150	0.442452	With Phase-interaction	HC
339	0.888471	0.972614	0.761422	0.985112	0.748555	339	0.87594	0.976052	0.808395	0.984458	0.764688	151	0.303784	With Phase-interaction	HC
340	0.864662	0.928831	0.657898	0.9787	0.661586	340	0.857143	0.955112	0.657952	0.982264	0.688595	152	0.244291	With Phase-interaction	HC
341	0.842105	0.934771	0.695871	0.977386	0.68912	341	0.858396	0.971492	0.708578	0.980784	0.717423	153	0.228444	With Phase-interaction	HC
342	0.878446	0.978566	0.697996	0.983602	0.704276	342	0.87218	0.974959	0.712512	0.983938	0.724148	154	0.226602	With Phase-interaction	HC
343	0.868421	0.946417	0.704522	0.980153	0.687908	343	0.878446	0.968296	0.767629	0.983118	0.728206	155	0.491993	With Phase-interaction	HC
344	0.882206	0.955559	0.745177	0.983153	0.729179	344	0.877193	0.976214	0.782876	0.982704	0.749568	156	0.494214	With Phase-interaction	HC
345	0.85213	0.973419	0.711297	0.976443	0.705912	345	0.860902	0.973603	0.775557	0.979529	0.748182	157	0.471403	With Phase-interaction	HC
346	0.879699	0.96294	0.764853	0.982841	0.757816	346	0.887218	0.975502	0.809339	0.984962	0.779191	158	0.475018	With Phase-interaction	HC
347	0.865915	0.933585	0.689979	0.982127	0.700951	347	0.878446	0.973401	0.760118	0.982913	0.746877	159	0.383859	With Phase-interaction	HC
348	0.87594	0.969884	0.702613	0.981592	0.710332	348	0.878446	0.971735	0.72909	0.981991	0.72176	160	0.400056	With Phase-interaction	HC
349	0.878446	0.935132	0.718339	0.983364	0.713273	349	0.853383	0.978196	0.703704	0.982464	0.71304	161	0.5527	With Phase-interaction	HC
350	0.865915	0.96946	0.71061	0.979835	0.722631	350	0.869674	0.968957	0.759261	0.982312	0.751849	162	0.412789	With Phase-interaction	HC
351	0.87594	0.971112	0.714968	0.981359	0.707097	351	0.87218	0.971203	0.760111	0.98207	0.734941	163	0.128122	With Phase-interaction	HC
352	0.868421	0.953731	0.716634	0.982508	0.740155	352	0.868421	0.975732	0.73462	0.98097	0.736865	164	0.522747	With Phase-interaction	HC
353	0.859649	0.978477	0.71463	0.978857	0.722304	353	0.880952	0.97873	0.794242	0.983819	0.791545	165	0.470806	With Phase-interaction	HC
354	0.847118	0.952781	0.672759	0.978971	0.680488	354	0.874687	0.978446	0.788477	0.983804	0.737937	166	0.509663	With Phase-interaction	HC
355	0.863409	0.973323	0.742255	0.978727	0.715456	355	0.85589	0.974889	0.74727	0.979833	0.725026	167	0.293428	With Phase-interaction	HC
356	0.867168	0.95892	0.67946	0.982045	0.697685	356	0.883459	0.972823	0.745988	0.983858	0.738119	168	0.524427	With Phase-interaction	HC
357	0.87218	0.970554	0.739103	0.979929	0.710644	357	0.870927	0.969426	0.754462	0.981809	0.729498	169	0.517698	With Phase-interaction	HC
358	0.85589	0.95399	0.670798	0.977281	0.673297	358	0.858396	0.970433	0.715466	0.978164	0.705127	170	0.132888	With Phase-interaction	HC
359	0.878446	0.973574	0.755756	0.984266	0.749254	359	0.885965	0.975898	0.826057	0.98536	0.775652	171	0.503777	With Phase-interaction	HC
360	0.874687	0.973064	0.692872	0.981935	0.702025	360	0.873434	0.974601	0.747788	0.981879	0.761672	172	0.529773	With Phase-interaction	HC
361	0.874687	0.953953	0.698879	0.982299	0.694301	361	0.860902	0.970307	0.745815	0.983099	0.733297	173	0.390369	With Phase-interaction	HC
362	0.858396	0.950285	0.715348	0.978518	0.687033	362	0.868421	0.972003	0.749426	0.983036	0.725946	174	0.493162	With Phase-interaction	HC
363	0.868421	0.975974	0.726541	0.982449	0.730449	363	0.854637	0.977999	0.76542	0.981232	0.731204	175	0.534447	With Phase-interaction	HC
364	0.890977	0.954589	0.739075	0.985532	0.744581	364	0.885965	0.983834	0.793764	0.983764	0.766891	176	0.569987	With Phase-interaction	HC
365	0.883459	0.965195	0.75278	0.983381	0.718394	365	0.89599	0.977639	0.818858	0.986661	0.769835	177	0.432888	With Phase-interaction	HC
366	0.877193	0.972419	0.676341	0.983841	0.694379	366	0.894737	0.973398	0.72602	0.986686	0.72628	178	0.596454	With Phase-interaction	HC
367	0.867168	0.953543	0.71893	0.980228	0.718284	367	0.862155	0.963029	0.738797	0.98249	0.742669	179	0.344485	With Phase-interaction	HC
368	0.878446	0.967795	0.726652	0.98319	0.729861	368	0.890977	0.973578	0.7835	0.98562	0.776076	180	0.283172	With Phase-interaction	HC
369	0.878446	0.969708	0.74105	0.983107	0.734765	369	0.890977	0.984967	0.828319	0.986413	0.788905	181	0.445197	With Phase-interaction	HC
370	0.874687	0.947645	0.714408	0.983734	0.723316	370	0.864662	0.963852	0.70786	0.982269	0.735048	182	0.405362	With Phase-interaction	HC
371	0.857143	0.97096	0.69637	0.979847	0.698457	371	0.87594	0.969679	0.75452	0.983212	0.733833	183	0.374891	With Phase-interaction	HC
372	0.860902	0.961953	0.721186	0.978754	0.726872	372	0.878446	0.970225	0.788226	0.983009	0.788935	184	0.541348	With Phase-interaction	HC
373	0.85589	0.960891	0.716371	0.978181	0.711847	373	0.868421	0.971467	0.758817	0.981367	0.751803	185	0.548558	With Phase-interaction	HC
374	0.870927	0.971122	0.706033	0.980896	0.714248	374	0.883459	0.968251	0.802102	0.984094	0.760407	186	0.47857	With Phase-interaction	HC
375	0.868421	0.961592	0.68541	0.980784	0.706331	375	0.862155	0.960998	0.752018	0.981305	0.737878	187	0.511249	With Phase-interaction	HC
376	0.868421	0.966565	0.739981	0.982057	0.720726	376	0.880952	0.980923	0.818572	0.985287	0.769952	0	0.443806	Without Phase-interaction	HH
377	0.883459	0.974286	0.740475	0.982915	0.713853	377	0.874687	0.975172	0.84065	0.982988	0.743771	1	0.355101	Without Phase-interaction	HH
378	0.862155	0.97247	0.704531	0.980029	0.70524	378	0.85589	0.978652	0.775054	0.980784	0.74471	2	0.380673	Without Phase-interaction	HH
379	0.880952	0.959436	0.727264	0.983716	0.731712	379	0.873434	0.975945	0.775602	0.984231	0.75791	3	0.374941	Without Phase-interaction	HH
380	0.858396	0.945767	0.70123	0.980762	0.701713	380	0.863409	0.968191	0.727753	0.981722	0.721759	4	0.378163	Without Phase-interaction	HH
381	0.863409	0.95253	0.729369	0.98032	0.705749	381	0.853383	0.971093	0.732694	0.979096	0.700723	5	0.182473	Without Phase-interaction	HH
382	0.892231	0.971534	0.755214	0.983912	0.73136	382	0.893484	0.986645	0.818049	0.98493	0.741226	6	0.184925	Without Phase-interaction	HH
383	0.87218	0.974589	0.700675	0.982406	0.717476	383	0.885965	0.977214	0.806228	0.986514	0.768703	7	0.329768	Without Phase-interaction	HH
384	0.864662	0.911388	0.723301	0.979897	0.708725	384	0.878446	0.96542	0.736348	0.982894	0.730425	8	0.245031	Without Phase-interaction	HH
385	0.874687	0.943721	0.671205	0.98132	0.665051	385	0.883459	0.964723	0.747079	0.983996	0.711104	9	0.462653	Without Phase-interaction	HH
386	0.869674	0.955859	0.727326	0.981042	0.731361	386	0.884712	0.971848	0.80738	0.984057	0.768757	10	0.373317	Without Phase-interaction	HH
387	0.860902	0.971506	0.706757	0.980162	0.704826	387	0.868421	0.972904	0.754718	0.981584	0.730485	11	0.456113	Without Phase-interaction	HH
388	0.874687	0.954682	0.735459	0.980544	0.722974	388	0.865915	0.972238	0.740321	0.982134	0.737172	12	0.459118	Without Phase-interaction	HH
389	0.864662	0.979031	0.698362	0.981032	0.704779	389	0.869674	0.976558	0.764901	0.981208	0.731313	13	0.162643	Without Phase-interaction	HH
390	0.877193	0.978463	0.775884	0.983231	0.736259	390	0.882206	0.976746	0.778527	0.985059	0.754305	14	0.369283	Without Phase-interaction	HH
391	0.870927	0.973231	0.710633	0.982073	0.703155	391	0.873434	0.969708	0.733389	0.984848	0.731584	15	0.140493	Without Phase-interaction	HH
392	0.87594	0.952047	0.711535	0.982511	0.690503	392	0.870927	0.97232	0.758501	0.9823	0.713272	16	0.367558	Without Phase-interaction	HH
393	0.867168	0.976524	0.748356	0.981733	0.706011	393	0.888471	0.985199	0.825062	0.985954	0.743736	17	0.161657	Without Phase-interaction	HH
394	0.870927	0.952038	0.698322	0.981736	0.692535	394	0.870927	0.971492	0.721203	0.981611	0.708699	18	0.443489	Without Phase-interaction	HH
395	0.854637	0.933139	0.699223	0.979031	0.677784	395	0.874687	0.957928	0.715258	0.984136	0.714966	19	0.375275	Without Phase-interaction	HH
396	0.879699	0.967918	0.718303	0.982436	0.718549	396	0.863409	0.965357	0.737955	0.981389	0.721731	20	0.322869	Without Phase-interaction	HH
397	0.870927	0.974878	0.769327	0.980424	0.72746	397	0.859649	0.981562	0.793042	0.979902	0.734737	21	0.361951	Without Phase-interaction	HH
398	0.868421	0.975829	0.70422	0.980901	0.710916	398	0.864662	0.974343	0.746435	0.982472	0.752389	22	0.4541	Without Phase-interaction	HH
399	0.857143	0.941186	0.734357	0.980944	0.740345	399	0.87218	0.973861	0.764376	0.982958	0.751932	23	0.19198	Without Phase-interaction	HH
400	0.864662	0.962625	0.708827	0.980034	0.721214	400	0.870927	0.978011	0.763139	0.983926	0.757994	24	0.197308	Without Phase-interaction	HH
401	0.850877	0.936216	0.667125	0.978656	0.683162	401	0.847118	0.959037	0.711617	0.981185	0.724626	25	0.178671	Without Phase-interaction	HH
402	0.874687	0.905473	0.655686	0.981722	0.682084	402	0.87218	0.971239	0.677655	0.98282	0.698986	26	0.06132	Without Phase-interaction	HH
403	0.869674	0.974929	0.745925	0.982539	0.752404	403	0.87594	0.976721	0.800104	0.982655	0.769837	27	0.426599	Without Phase-interaction	HH
404	0.840852	0.91912	0.666011	0.978302	0.658508	404	0.85213	0.963536	0.719771	0.979868	0.701105	28	0.451368	Without Phase-interaction	HH
405	0.874687	0.968115	0.699026	0.981554	0.685505	405	0.869674	0.972994	0.786834	0.980746	0.719117	29	0.471931	Without Phase-interaction	HH
406	0.85213	0.975906	0.707453	0.97794	0.707618	406	0.864662	0.977346	0.807568	0.97945	0.751249	30	0.466175	Without Phase-interaction	HH
407	0.87218	0.977287	0.730824	0.984012	0.763226	407	0.888471	0.977056	0.819092	0.987571	0.792769	31	0.36843	Without Phase-interaction	HH
408	0.883459	0.95823	0.75461	0.981712	0.753499	408	0.890977	0.981594	0.810601	0.984433	0.787658	32	0.144624	Without Phase-interaction	HH
409	0.853383	0.93295	0.716271	0.983146	0.752407	409	0.867168	0.978779	0.736453	0.982387	0.741463	33	0.278038	Without Phase-interaction	HH
410	0.879699	0.950595	0.688097	0.982963	0.686272	410	0.870927	0.984611	0.801491	0.984384	0.752643	34	0.44471	Without Phase-interaction	HH
411	0.870927	0.944058	0.678093	0.980753	0.673679	411	0.864662	0.969476	0.68006	0.981665	0.688813	35	0.436281	Without Phase-interaction	HH
412	0.873434	0.956067	0.738671	0.98026	0.732393	412	0.888471	0.970092	0.779938	0.98331	0.760214	36	0.189892	Without Phase-interaction	HH
413	0.867168	0.970956	0.727609	0.980642	0.701912	413	0.863409	0.970864	0.758863	0.981975	0.723538	37	0.404681	Without Phase-interaction	HH
414	0.863409	0.970122	0.7131	0.981033	0.7067	414	0.864662	0.9752	0.792823	0.982507	0.761504	38	0.186713	Without Phase-interaction	HH
415	0.873434	0.976725	0.694332	0.984173	0.71803	415	0.885965	0.977996	0.795038	0.985871	0.767483	39	0.255523	Without Phase-interaction	HH
416	0.89599	0.969523	0.734772	0.984447	0.733617	416	0.87218	0.968107	0.736528	0.981578	0.726945	40	0.268087	Without Phase-interaction	HH
417	0.858396	0.96674	0.705836	0.981297	0.739157	417	0.87218	0.969802	0.790115	0.98325	0.800378	41	0.136326	Without Phase-interaction	HH
418	0.877193	0.966402	0.728789	0.981851	0.735106	418	0.862155	0.975551	0.72434	0.982135	0.730928	42	0.183076	Without Phase-interaction	HH
419	0.85213	0.948026	0.678335	0.979205	0.685001	419	0.877193	0.975314	0.728988	0.984507	0.728087	43	0.334743	Without Phase-interaction	HH
420	0.859649	0.955079	0.746556	0.978993	0.739765	420	0.868421	0.977961	0.771076	0.982647	0.76447	44	0.451761	Without Phase-interaction	HH
421	0.887218	0.90817	0.74628	0.984571	0.737749	421	0.887218	0.967179	0.744699	0.985404	0.743104	45	0.463702	Without Phase-interaction	HH
422	0.854637	0.954863	0.679561	0.980956	0.680922	422	0.87218	0.980249	0.756447	0.983036	0.720728	46	0.402203	Without Phase-interaction	HH
423	0.870927	0.960178	0.693838	0.980167	0.70125	423	0.87218	0.971314	0.754016	0.98255	0.744578	47	0.340441	Without Phase-interaction	HH
424	0.87218	0.952725	0.709683	0.981446	0.695577	424	0.874687	0.967727	0.712208	0.9819	0.699293	48	0.372596	Without Phase-interaction	HH
425	0.870927	0.972884	0.741773	0.980389	0.729316	425	0.862155	0.973716	0.776808	0.980228	0.750234	49	0.361347	Without Phase-interaction	HH
426	0.883459	0.960193	0.71394	0.98124	0.725086	426	0.873434	0.977643	0.764254	0.98438	0.763973	50	0.362434	Without Phase-interaction	HH
427	0.864662	0.95433	0.704157	0.979817	0.688572	427	0.858396	0.974207	0.729896	0.980453	0.710998	51	0.333068	Without Phase-interaction	HH
428	0.857143	0.96424	0.682342	0.979557	0.679806	428	0.853383	0.962229	0.742541	0.979759	0.71704	52	0.0650973	Without Phase-interaction	HH
429	0.869674	0.957949	0.684046	0.982046	0.711065	429	0.888471	0.977198	0.803994	0.984429	0.773251	53	0.376389	Without Phase-interaction	HH
430	0.864662	0.940353	0.70569	0.980088	0.686031	430	0.873434	0.977594	0.756795	0.981885	0.713528	54	0.286908	Without Phase-interaction	HH
431	0.893484	0.953404	0.721203	0.985075	0.71647	431	0.882206	0.976028	0.783183	0.985611	0.765133	55	0.258752	Without Phase-interaction	HH
432	0.878446	0.966535	0.768979	0.984151	0.760961	432	0.885965	0.979912	0.81991	0.986297	0.795337	56	0.453373	Without Phase-interaction	HH
433	0.858396	0.939298	0.717665	0.980005	0.728218	433	0.870927	0.973981	0.752932	0.983859	0.77593	57	0.395237	Without Phase-interaction	HH
434	0.906015	0.959384	0.819533	0.987942	0.794314	434	0.888471	0.986227	0.831909	0.987219	0.773771	58	0.438198	Without Phase-interaction	HH
435	0.860902	0.963441	0.721665	0.979456	0.700053	435	0.869674	0.979959	0.77008	0.982855	0.758849	59	0.379346	Without Phase-interaction	HH
436	0.860902	0.915765	0.677198	0.97893	0.666965	436	0.847118	0.968418	0.704455	0.979062	0.699023	60	0.391104	Without Phase-interaction	HH
437	0.868421	0.961116	0.726801	0.98277	0.726738	437	0.874687	0.977337	0.776386	0.983323	0.759471	61	0.348043	Without Phase-interaction	HH
438	0.847118	0.953387	0.67254	0.977141	0.68826	438	0.873434	0.966818	0.759301	0.982804	0.766786	62	0.448436	Without Phase-interaction	HH
439	0.870927	0.976422	0.766241	0.979737	0.736258	439	0.883459	0.981616	0.779252	0.98201	0.757638	63	0.200474	Without Phase-interaction	HH
440	0.87594	0.946537	0.69542	0.9844	0.727576	440	0.853383	0.977616	0.717178	0.983594	0.744241	64	0.349746	Without Phase-interaction	HH
441	0.873434	0.981198	0.76212	0.980899	0.734671	441	0.864662	0.981892	0.766664	0.981959	0.737322	65	0.134851	Without Phase-interaction	HH
442	0.853383	0.96955	0.724753	0.977929	0.709989	442	0.85589	0.974977	0.746792	0.979396	0.717047	66	0.142631	Without Phase-interaction	HH
443	0.863409	0.968176	0.704908	0.979741	0.70877	443	0.862155	0.966811	0.739432	0.980648	0.723029	67	0.21679	Without Phase-interaction	HH
444	0.839599	0.963766	0.682303	0.978584	0.694263	444	0.85213	0.965441	0.744939	0.980094	0.732113	68	0.436665	Without Phase-interaction	HH
445	0.850877	0.955307	0.698563	0.976851	0.672698	445	0.850877	0.969976	0.686205	0.980114	0.690211	69	0.230029	Without Phase-interaction	HH
446	0.849624	0.9366	0.730795	0.977283	0.703255	446	0.859649	0.969855	0.738299	0.982091	0.734563	70	0.391996	Without Phase-interaction	HH
447	0.87218	0.950844	0.756914	0.981731	0.723324	447	0.877193	0.970987	0.769957	0.98378	0.743589	71	0.4372	Without Phase-interaction	HH
448	0.865915	0.958618	0.688254	0.979824	0.681164	448	0.879699	0.961028	0.732969	0.982734	0.72799	72	0.292207	Without Phase-interaction	HH
449	0.859649	0.952003	0.71032	0.977324	0.696485	449	0.859649	0.96398	0.728103	0.980991	0.72951	73	0.35014	Without Phase-interaction	HH
450	0.880952	0.958809	0.688524	0.98386	0.717165	450	0.867168	0.955692	0.76869	0.980165	0.724857	74	0.355929	Without Phase-interaction	HH
451	0.867168	0.959178	0.725462	0.982155	0.71249	451	0.883459	0.974289	0.756231	0.986418	0.757169	75	0.3641	Without Phase-interaction	HH
452	0.848371	0.957141	0.708978	0.979728	0.694389	452	0.869674	0.973193	0.780558	0.981423	0.734293	76	0.406315	Without Phase-interaction	HH
453	0.865915	0.94954	0.72423	0.983651	0.722128	453	0.87594	0.981976	0.781191	0.984395	0.750127	77	0.312131	Without Phase-interaction	HH
454	0.877193	0.947974	0.720495	0.982966	0.713306	454	0.87594	0.97463	0.775225	0.984325	0.741801	78	0.470084	Without Phase-interaction	HH
455	0.868421	0.976536	0.741723	0.98028	0.729747	455	0.859649	0.976578	0.807028	0.98278	0.756858	79	0.368894	Without Phase-interaction	HH
456	0.865915	0.945883	0.728682	0.981806	0.728345	456	0.877193	0.972323	0.763307	0.981431	0.733641	80	0.44798	Without Phase-interaction	HH
457	0.860902	0.94051	0.668748	0.979862	0.667709	457	0.864662	0.962734	0.729279	0.98094	0.70451	81	0.453059	Without Phase-interaction	HH
458	0.878446	0.953797	0.719128	0.983333	0.740134	458	0.894737	0.974114	0.788584	0.986562	0.802231	82	0.458299	Without Phase-interaction	HH
459	0.883459	0.960841	0.775891	0.984682	0.753214	459	0.878446	0.972827	0.783148	0.985352	0.751839	83	0.313085	Without Phase-interaction	HH
460	0.862155	0.954897	0.723961	0.979378	0.716877	460	0.87218	0.97006	0.769173	0.982892	0.763567	84	0.449784	Without Phase-interaction	HH
461	0.887218	0.944207	0.731045	0.984228	0.734989	461	0.890977	0.984386	0.737225	0.986482	0.75139	85	0.463031	Without Phase-interaction	HH
462	0.869674	0.961608	0.718987	0.981408	0.717951	462	0.878446	0.974932	0.779465	0.983723	0.764263	86	0.454013	Without Phase-interaction	HH
463	0.864662	0.96082	0.702146	0.982096	0.712241	463	0.868421	0.979691	0.741756	0.983514	0.745368	87	0.432022	Without Phase-interaction	HH
464	0.879699	0.97083	0.758895	0.982649	0.73812	464	0.874687	0.97079	0.793323	0.982781	0.750835	88	0.46322	Without Phase-interaction	HH
465	0.898496	0.978019	0.770149	0.984397	0.756545	465	0.889724	0.97526	0.776998	0.985713	0.764893	89	0.433859	Without Phase-interaction	HH
466	0.880952	0.964998	0.71187	0.983352	0.716133	466	0.889724	0.980844	0.786671	0.985779	0.762823	90	0.441159	Without Phase-interaction	HH
467	0.862155	0.935458	0.735597	0.980498	0.728188	467	0.864662	0.966781	0.736218	0.983194	0.740935	91	0.374372	Without Phase-interaction	HH
468	0.877193	0.970091	0.718932	0.982734	0.729614	468	0.870927	0.974284	0.755562	0.983822	0.759286	92	0.158022	Without Phase-interaction	HH
469	0.863409	0.956445	0.699597	0.980182	0.696153	469	0.882206	0.981559	0.754492	0.983764	0.738992	93	0.376894	Without Phase-interaction	HH
470	0.859649	0.959245	0.729037	0.980191	0.720362	470	0.864662	0.972097	0.764399	0.982477	0.750953	94	0.320428	Without Phase-interaction	HH
471	0.882206	0.954863	0.688123	0.984143	0.690921	471	0.887218	0.977435	0.774281	0.983841	0.739176	95	0.364614	Without Phase-interaction	HH
472	0.868421	0.969858	0.639904	0.981137	0.678553	472	0.87218	0.967586	0.658457	0.980786	0.690672	96	0.365439	Without Phase-interaction	HH
473	0.868421	0.97317	0.679714	0.980842	0.687272	473	0.867168	0.974878	0.763458	0.982354	0.740637	97	0.373613	Without Phase-interaction	HH
474	0.854637	0.935744	0.673791	0.978648	0.675677	474	0.858396	0.967041	0.727445	0.982068	0.72521	98	0.370019	Without Phase-interaction	HH
475	0.859649	0.970399	0.663464	0.982317	0.693396	475	0.87594	0.975804	0.76833	0.983847	0.727978	99	0.183105	Without Phase-interaction	HH
476	0.867168	0.953346	0.697203	0.979897	0.701186	476	0.867168	0.976818	0.780454	0.981965	0.746106	100	0.374131	Without Phase-interaction	HH
477	0.862155	0.955827	0.653802	0.979014	0.672158	477	0.858396	0.959506	0.690405	0.979639	0.69365	101	0.374447	Without Phase-interaction	HH
478	0.877193	0.9666	0.700357	0.98003	0.706685	478	0.888471	0.98271	0.811786	0.985421	0.781817	102	0.376502	Without Phase-interaction	HH
479	0.873434	0.961485	0.693308	0.982224	0.684993	479	0.880952	0.979064	0.788548	0.983672	0.736675	103	0.420899	Without Phase-interaction	HH
480	0.859649	0.932851	0.674807	0.978405	0.683795	480	0.873434	0.974331	0.718309	0.982661	0.733098	104	0.463344	Without Phase-interaction	HH
481	0.85589	0.956156	0.710639	0.97857	0.699178	481	0.867168	0.966968	0.759369	0.982206	0.738627	105	0.469854	Without Phase-interaction	HH
482	0.853383	0.964928	0.719058	0.978727	0.7102	482	0.859649	0.959313	0.737985	0.981674	0.729949	106	0.218119	Without Phase-interaction	HH
483	0.858396	0.960417	0.69736	0.979085	0.705239	483	0.885965	0.983145	0.7811	0.983399	0.752436	107	0.457187	Without Phase-interaction	HH
484	0.854637	0.974808	0.707071	0.979079	0.670671	484	0.853383	0.975517	0.734904	0.981084	0.699687	108	0.228129	Without Phase-interaction	HH
485	0.862155	0.938568	0.704575	0.979928	0.699281	485	0.850877	0.964724	0.720225	0.981653	0.720573	109	0.337954	Without Phase-interaction	HH
486	0.880952	0.923358	0.739743	0.982675	0.717792	486	0.869674	0.975444	0.736211	0.981762	0.710012	110	0.235933	Without Phase-interaction	HH
487	0.858396	0.961668	0.731269	0.979883	0.731711	487	0.867168	0.974426	0.764727	0.98255	0.757182	111	0.139524	Without Phase-interaction	HH
488	0.860902	0.969282	0.745422	0.979936	0.709708	488	0.862155	0.970288	0.791823	0.981476	0.729703	112	0.464819	Without Phase-interaction	HH
489	0.859649	0.956131	0.677272	0.978926	0.666654	489	0.877193	0.976827	0.804089	0.982709	0.732571	113	0.35296	Without Phase-interaction	HH
490	0.868421	0.974907	0.694956	0.981733	0.696981	490	0.888471	0.975954	0.81226	0.983987	0.748341	114	0.458312	Without Phase-interaction	HH
491	0.870927	0.96041	0.737901	0.981103	0.732396	491	0.85589	0.966926	0.728884	0.981349	0.734875	115	0.447945	Without Phase-interaction	HH
492	0.874687	0.964259	0.750016	0.98217	0.757825	492	0.870927	0.972532	0.772663	0.982351	0.762607	116	0.327521	Without Phase-interaction	HH
493	0.865915	0.946327	0.753598	0.981218	0.716559	493	0.87594	0.98205	0.769494	0.982366	0.732074	117	0.459873	Without Phase-interaction	HH
494	0.848371	0.972342	0.701001	0.978337	0.682057	494	0.860902	0.971566	0.734454	0.981392	0.716018	118	0.467208	Without Phase-interaction	HH
495	0.859649	0.966154	0.677019	0.979442	0.687433	495	0.860902	0.963957	0.713935	0.981362	0.717576	119	0.331471	Without Phase-interaction	HH
496	0.864662	0.950756	0.704094	0.979929	0.708659	496	0.869674	0.96986	0.729477	0.981339	0.73163	120	0.267335	Without Phase-interaction	HH
497	0.857143	0.970523	0.75376	0.980807	0.721509	497	0.870927	0.975045	0.810767	0.98401	0.761788	121	0.459037	Without Phase-interaction	HH
498	0.847118	0.973735	0.685413	0.978615	0.686041	498	0.850877	0.978113	0.819255	0.979549	0.726301	122	0.327811	Without Phase-interaction	HH
499	0.873434	0.963266	0.748811	0.981311	0.737167	499	0.874687	0.976899	0.767811	0.984764	0.766781	123	0.10636	Without Phase-interaction	HH
500	0.860902	0.977501	0.767509	0.982131	0.74451	500	0.867168	0.980841	0.861768	0.983406	0.778006	124	0.326773	Without Phase-interaction	HH
501	0.862155	0.961481	0.706978	0.979214	0.685823	501	0.860902	0.962895	0.761667	0.981081	0.729642	125	0.15776	Without Phase-interaction	HH
502	0.867168	0.977697	0.754913	0.980821	0.716041	502	0.867168	0.977414	0.785206	0.982931	0.741874	126	0.175093	Without Phase-interaction	HH
503	0.848371	0.912845	0.705922	0.978259	0.700042	503	0.868421	0.963651	0.727608	0.982908	0.737141	127	0.349956	Without Phase-interaction	HH
504	0.869674	0.941121	0.71011	0.981001	0.69797	504	0.873434	0.975609	0.765006	0.981564	0.731427	128	0.468074	Without Phase-interaction	HH
505	0.85589	0.956353	0.691906	0.978548	0.69135	505	0.858396	0.968575	0.765233	0.980113	0.744656	129	0.465517	Without Phase-interaction	HH
506	0.853383	0.957125	0.687484	0.979291	0.685644	506	0.85589	0.975561	0.724594	0.980314	0.714925	130	0.203227	Without Phase-interaction	HH
507	0.858396	0.961776	0.696855	0.979603	0.696049	507	0.849624	0.972616	0.729319	0.980558	0.725796	131	0.267249	Without Phase-interaction	HH
508	0.860902	0.96345	0.667451	0.978819	0.671417	508	0.864662	0.967373	0.69871	0.980754	0.693356	132	0.107461	Without Phase-interaction	HH
509	0.889724	0.983435	0.761773	0.984713	0.753284	509	0.883459	0.986287	0.792912	0.983838	0.766062	133	0.298658	Without Phase-interaction	HH
510	0.883459	0.941533	0.763244	0.982341	0.715531	510	0.884712	0.980892	0.763491	0.985957	0.7377	134	0.330813	Without Phase-interaction	HH
511	0.890977	0.948887	0.705115	0.984799	0.711704	511	0.880952	0.978932	0.801612	0.983827	0.736226	135	0.180658	Without Phase-interaction	HH
512	0.868421	0.963506	0.7499	0.981551	0.751013	512	0.868421	0.970674	0.78988	0.982685	0.762868	136	0.156204	Without Phase-interaction	HH
513	0.854637	0.962188	0.697989	0.978239	0.695502	513	0.863409	0.973067	0.768292	0.982091	0.750045	137	0.302244	Without Phase-interaction	HH
514	0.853383	0.967328	0.695709	0.979963	0.701035	514	0.882206	0.977043	0.750321	0.984401	0.755743	138	0.444424	Without Phase-interaction	HH
515	0.870927	0.955081	0.74568	0.982422	0.736142	515	0.878446	0.97933	0.799461	0.983687	0.759414	0	0.591812	With Phase-interaction	HH
516	0.860902	0.966538	0.717511	0.980705	0.702974	516	0.874687	0.968982	0.765526	0.982191	0.732685	1	0.370632	With Phase-interaction	HH
517	0.867168	0.963416	0.726289	0.982269	0.725898	517	0.883459	0.974582	0.722923	0.985419	0.737761	2	0.607341	With Phase-interaction	HH
518	0.883459	0.94984	0.683497	0.982558	0.68247	518	0.878446	0.97603	0.765555	0.984285	0.724889	3	0.520295	With Phase-interaction	HH
519	0.864662	0.973874	0.73897	0.981009	0.71848	519	0.877193	0.977576	0.778386	0.982843	0.745631	4	0.519994	With Phase-interaction	HH
520	0.859649	0.968548	0.784064	0.978737	0.727654	520	0.865915	0.973539	0.800528	0.982907	0.754747	5	0.180877	With Phase-interaction	HH
521	0.853383	0.95486	0.722808	0.980079	0.690253	521	0.858396	0.973834	0.721553	0.982764	0.710255	6	0.507142	With Phase-interaction	HH
522	0.864662	0.962172	0.750655	0.980074	0.725076	522	0.859649	0.97342	0.765429	0.98222	0.749881	7	0.44424	With Phase-interaction	HH
523	0.858396	0.969182	0.671878	0.982065	0.701625	523	0.870927	0.970309	0.768333	0.98351	0.746478	8	0.314173	With Phase-interaction	HH
524	0.863409	0.972087	0.727984	0.981192	0.716019	524	0.873434	0.973923	0.803868	0.982546	0.745059	9	0.604143	With Phase-interaction	HH
525	0.859649	0.939975	0.707945	0.979012	0.713775	525	0.862155	0.961922	0.71099	0.981505	0.727168	10	0.511739	With Phase-interaction	HH
526	0.884712	0.978558	0.722194	0.983861	0.708399	526	0.87218	0.982551	0.787538	0.983281	0.726556	11	0.619529	With Phase-interaction	HH
527	0.870927	0.956571	0.722215	0.983252	0.714047	527	0.865915	0.969932	0.753709	0.984006	0.729782	12	0.614366	With Phase-interaction	HH
528	0.867168	0.973167	0.686446	0.979861	0.686645	528	0.879699	0.973087	0.729231	0.984477	0.726861	13	0.163147	With Phase-interaction	HH
529	0.867168	0.965922	0.769252	0.981048	0.741614	529	0.877193	0.97982	0.782256	0.985996	0.779869	14	0.496984	With Phase-interaction	HH
530	0.884712	0.961579	0.749191	0.98436	0.775255	530	0.870927	0.980477	0.773801	0.984661	0.782548	15	0.0752423	With Phase-interaction	HH
531	0.859649	0.934095	0.75289	0.979981	0.730452	531	0.865915	0.968092	0.80787	0.981549	0.749775	16	0.482556	With Phase-interaction	HH
532	0.867168	0.947896	0.729525	0.981904	0.724329	532	0.888471	0.984738	0.80235	0.98344	0.769004	17	0.140594	With Phase-interaction	HH
533	0.878446	0.977397	0.746308	0.982928	0.757597	533	0.884712	0.976771	0.799717	0.984486	0.79483	18	0.512416	With Phase-interaction	HH
534	0.882206	0.973902	0.703951	0.982166	0.702789	534	0.873434	0.975965	0.755073	0.981615	0.720469	19	0.511194	With Phase-interaction	HH
535	0.870927	0.967174	0.737042	0.979998	0.718974	535	0.87594	0.965559	0.77714	0.984057	0.760072	20	0.361005	With Phase-interaction	HH
536	0.884712	0.976702	0.739116	0.984373	0.728911	536	0.884712	0.977344	0.771947	0.986172	0.755359	21	0.251054	With Phase-interaction	HH
537	0.865915	0.945382	0.708656	0.981119	0.700772	537	0.880952	0.972666	0.777328	0.984352	0.757853	22	0.612676	With Phase-interaction	HH
538	0.870927	0.946724	0.699475	0.983383	0.708769	538	0.858396	0.974969	0.756184	0.982189	0.741633	23	0.175848	With Phase-interaction	HH
539	0.85589	0.964038	0.724629	0.979694	0.69687	539	0.877193	0.982715	0.794347	0.983817	0.75301	24	0.16574	With Phase-interaction	HH
540	0.868421	0.939027	0.677903	0.981149	0.675358	540	0.863409	0.972524	0.767277	0.981971	0.732329	25	0.178063	With Phase-interaction	HH
541	0.853383	0.926409	0.663693	0.978726	0.665971	541	0.873434	0.974128	0.744937	0.98523	0.73101	26	0.0428081	With Phase-interaction	HH
542	0.865915	0.974858	0.736415	0.982306	0.705589	542	0.870927	0.968759	0.815471	0.982486	0.730086	27	0.604288	With Phase-interaction	HH
543	0.87218	0.971108	0.749206	0.980196	0.717758	543	0.864662	0.973809	0.734411	0.98158	0.723996	28	0.601863	With Phase-interaction	HH
544	0.865915	0.959494	0.724297	0.979012	0.697386	544	0.863409	0.97377	0.756223	0.980613	0.723413	29	0.625724	With Phase-interaction	HH
545	0.882206	0.964995	0.780847	0.983233	0.76452	545	0.887218	0.979995	0.843456	0.986312	0.807356	30	0.622288	With Phase-interaction	HH
546	0.890977	0.940231	0.703906	0.984549	0.696168	546	0.87594	0.976376	0.686079	0.982169	0.695286	31	0.510883	With Phase-interaction	HH
547	0.878446	0.975354	0.761858	0.981495	0.746596	547	0.890977	0.981434	0.775324	0.986127	0.778005	32	0.295631	With Phase-interaction	HH
548	0.848371	0.965697	0.689711	0.977937	0.675637	548	0.863409	0.970753	0.755855	0.980976	0.728437	33	0.510741	With Phase-interaction	HH
549	0.874687	0.964756	0.703618	0.982032	0.722001	549	0.877193	0.983893	0.723693	0.983776	0.742206	34	0.608362	With Phase-interaction	HH
550	0.867168	0.975257	0.7577	0.980987	0.712784	550	0.863409	0.977759	0.78649	0.982064	0.727754	35	0.60726	With Phase-interaction	HH
551	0.863409	0.938166	0.712963	0.979887	0.696943	551	0.864662	0.958446	0.730491	0.981434	0.712639	36	0.208969	With Phase-interaction	HH
552	0.909774	0.958438	0.751177	0.986538	0.734708	552	0.897243	0.985335	0.788466	0.987814	0.766654	37	0.537281	With Phase-interaction	HH
553	0.847118	0.968818	0.671076	0.977741	0.673058	553	0.853383	0.973426	0.710875	0.981521	0.710525	38	0.213059	With Phase-interaction	HH
554	0.87594	0.956769	0.728776	0.982669	0.720517	554	0.879699	0.985291	0.735455	0.984854	0.73328	39	0.43165	With Phase-interaction	HH
555	0.864662	0.95948	0.714036	0.982032	0.71338	555	0.887218	0.984629	0.794851	0.984833	0.756032	40	0.46575	With Phase-interaction	HH
556	0.870927	0.952791	0.707757	0.981018	0.717794	556	0.857143	0.969961	0.724506	0.979516	0.720653	41	0.148956	With Phase-interaction	HH
557	0.87594	0.929086	0.716027	0.982774	0.712126	557	0.870927	0.968097	0.731569	0.982938	0.725832	42	0.168786	With Phase-interaction	HH
558	0.853383	0.953797	0.685241	0.978368	0.687737	558	0.85589	0.975102	0.737412	0.982863	0.738233	43	0.477062	With Phase-interaction	HH
559	0.865915	0.975362	0.673182	0.981737	0.680159	559	0.879699	0.976977	0.77157	0.983041	0.726415	44	0.565238	With Phase-interaction	HH
560	0.864662	0.946633	0.694836	0.981992	0.705503	560	0.85213	0.974947	0.76979	0.97999	0.730262	45	0.617436	With Phase-interaction	HH
561	0.868421	0.96064	0.73499	0.980546	0.725454	561	0.870927	0.972481	0.75747	0.983705	0.757945	46	0.485226	With Phase-interaction	HH
562	0.845865	0.949022	0.683515	0.978431	0.691275	562	0.854637	0.970441	0.752386	0.979653	0.727241	47	0.508538	With Phase-interaction	HH
563	0.862155	0.973013	0.733405	0.981454	0.718968	563	0.880952	0.976898	0.799419	0.985696	0.761673	48	0.518681	With Phase-interaction	HH
564	0.850877	0.974655	0.696256	0.978839	0.690685	564	0.849624	0.974842	0.748358	0.982226	0.731416	49	0.516305	With Phase-interaction	HH
565	0.858396	0.94899	0.722307	0.980078	0.716105	565	0.860902	0.966871	0.767538	0.981743	0.751672	50	0.507115	With Phase-interaction	HH
566	0.868421	0.977281	0.733359	0.981268	0.708945	566	0.865915	0.973651	0.713975	0.98092	0.711544	51	0.465305	With Phase-interaction	HH
567	0.853383	0.94026	0.732477	0.979122	0.69864	567	0.854637	0.973408	0.748809	0.979745	0.712281	52	0.0822906	With Phase-interaction	HH
568	0.887218	0.932076	0.725826	0.98519	0.743919	568	0.899749	0.978598	0.801693	0.986068	0.769582	53	0.52061	With Phase-interaction	HH
569	0.853383	0.939107	0.662269	0.978333	0.673106	569	0.864662	0.96768	0.699973	0.982496	0.718737	54	0.217201	With Phase-interaction	HH
570	0.870927	0.959104	0.705727	0.97936	0.687509	570	0.869674	0.974055	0.721171	0.98136	0.709988	55	0.347227	With Phase-interaction	HH
571	0.863409	0.979445	0.83283	0.980425	0.694381	571	0.865915	0.983652	0.84679	0.982965	0.722949	56	0.613058	With Phase-interaction	HH
572	0.879699	0.962507	0.699986	0.982556	0.679659	572	0.877193	0.970199	0.744314	0.984072	0.724535	57	0.560322	With Phase-interaction	HH
573	0.842105	0.961037	0.662302	0.97643	0.676894	573	0.865915	0.961258	0.686569	0.981554	0.709062	58	0.597599	With Phase-interaction	HH
574	0.868421	0.962976	0.663227	0.979667	0.657911	574	0.870927	0.960475	0.697329	0.982875	0.711766	59	0.42625	With Phase-interaction	HH
575	0.853383	0.968007	0.687359	0.979838	0.699338	575	0.862155	0.973863	0.72755	0.981209	0.728333	60	0.515651	With Phase-interaction	HH
576	0.867168	0.96527	0.744046	0.980564	0.735424	576	0.878446	0.974257	0.754666	0.984314	0.765261	61	0.612901	With Phase-interaction	HH
577	0.887218	0.939787	0.704473	0.985478	0.719082	577	0.888471	0.974391	0.769226	0.985338	0.753487	62	0.530238	With Phase-interaction	HH
578	0.892231	0.968716	0.742376	0.983332	0.734848	578	0.883459	0.981151	0.759171	0.984355	0.747985	63	0.312977	With Phase-interaction	HH
579	0.867168	0.964251	0.735795	0.978919	0.713424	579	0.883459	0.97318	0.787282	0.983394	0.764139	64	0.501829	With Phase-interaction	HH
580	0.862155	0.969224	0.696749	0.980397	0.697966	580	0.87594	0.971907	0.758184	0.982565	0.741756	65	0.118963	With Phase-interaction	HH
581	0.867168	0.933844	0.701392	0.979893	0.684899	581	0.879699	0.970405	0.739474	0.983104	0.729627	66	0.119637	With Phase-interaction	HH
582	0.892231	0.956995	0.763499	0.985227	0.775578	582	0.874687	0.966962	0.779469	0.983439	0.753254	67	0.144259	With Phase-interaction	HH
583	0.853383	0.966031	0.721341	0.977005	0.698027	583	0.865915	0.970898	0.744644	0.980155	0.726227	68	0.596372	With Phase-interaction	HH
584	0.868421	0.973902	0.672814	0.980763	0.66927	584	0.877193	0.976899	0.732923	0.984056	0.740873	69	0.491043	With Phase-interaction	HH
585	0.884712	0.958791	0.784506	0.984484	0.751101	585	0.898496	0.976582	0.82123	0.986384	0.757491	70	0.606677	With Phase-interaction	HH
586	0.859649	0.945135	0.665178	0.980817	0.685444	586	0.864662	0.97923	0.728097	0.982384	0.71987	71	0.604643	With Phase-interaction	HH
587	0.865915	0.973912	0.747933	0.981942	0.727225	587	0.860902	0.975912	0.796268	0.981572	0.732986	72	0.435838	With Phase-interaction	HH
588	0.868421	0.959982	0.69207	0.981154	0.703899	588	0.858396	0.960298	0.694889	0.981617	0.710065	73	0.20136	With Phase-interaction	HH
589	0.867168	0.956674	0.745123	0.980034	0.717187	589	0.885965	0.972701	0.793459	0.983588	0.758662	74	0.3421	With Phase-interaction	HH
590	0.858396	0.94547	0.756946	0.980303	0.707123	590	0.865915	0.963516	0.755519	0.981248	0.717223	75	0.519688	With Phase-interaction	HH
591	0.864662	0.927976	0.66939	0.980226	0.692283	591	0.860902	0.963347	0.690357	0.979926	0.702923	76	0.589915	With Phase-interaction	HH
592	0.848371	0.960374	0.714115	0.978779	0.712458	592	0.868421	0.968422	0.757535	0.983325	0.759429	77	0.479285	With Phase-interaction	HH
593	0.87218	0.948044	0.750369	0.981085	0.724895	593	0.887218	0.979882	0.775762	0.984416	0.753476	78	0.6207	With Phase-interaction	HH
594	0.85589	0.972062	0.666829	0.980579	0.692344	594	0.869674	0.969275	0.781759	0.982492	0.745119	79	0.478708	With Phase-interaction	HH
595	0.884712	0.972737	0.696466	0.982452	0.717634	595	0.880952	0.971636	0.785455	0.982909	0.749675	80	0.607495	With Phase-interaction	HH
596	0.865915	0.967267	0.738949	0.980054	0.720655	596	0.864662	0.966306	0.782437	0.981686	0.746494	81	0.551868	With Phase-interaction	HH
597	0.87218	0.971378	0.689316	0.9821	0.711527	597	0.870927	0.97242	0.756428	0.98026	0.730127	82	0.618153	With Phase-interaction	HH
598	0.864662	0.970041	0.721663	0.979592	0.71484	598	0.864662	0.96874	0.720423	0.981777	0.726274	83	0.41417	With Phase-interaction	HH
599	0.874687	0.952344	0.728631	0.982493	0.71701	599	0.860902	0.970783	0.709524	0.983031	0.714519	84	0.569719	With Phase-interaction	HH
600	0.870927	0.92922	0.6784	0.982524	0.695011	600	0.87218	0.975462	0.698912	0.982562	0.706096	85	0.61486	With Phase-interaction	HH
601	0.868421	0.965959	0.704061	0.981182	0.708123	601	0.882206	0.97967	0.761016	0.984116	0.759579	86	0.598063	With Phase-interaction	HH
602	0.873434	0.950278	0.716944	0.980117	0.699674	602	0.869674	0.964227	0.748891	0.983043	0.73851	87	0.595073	With Phase-interaction	HH
603	0.85213	0.944791	0.680418	0.979255	0.682583	603	0.85213	0.954965	0.705006	0.979159	0.693482	88	0.519426	With Phase-interaction	HH
604	0.870927	0.951804	0.693429	0.981245	0.702004	604	0.867168	0.969334	0.683943	0.982979	0.727814	89	0.59358	With Phase-interaction	HH
605	0.887218	0.980104	0.781301	0.983105	0.737532	605	0.898496	0.981493	0.854457	0.986606	0.78052	90	0.594302	With Phase-interaction	HH
606	0.864662	0.974858	0.732082	0.978328	0.708496	606	0.877193	0.974926	0.756114	0.982959	0.752312	91	0.506612	With Phase-interaction	HH
607	0.874687	0.940119	0.689425	0.982231	0.699599	607	0.890977	0.967605	0.750308	0.986208	0.761413	92	0.161274	With Phase-interaction	HH
608	0.854637	0.935675	0.65275	0.979213	0.672807	608	0.867168	0.963788	0.720675	0.984409	0.724315	93	0.508864	With Phase-interaction	HH
609	0.860902	0.951617	0.674802	0.979681	0.681054	609	0.860902	0.956478	0.707605	0.979988	0.694961	94	0.498447	With Phase-interaction	HH
610	0.877193	0.926457	0.738027	0.982037	0.700704	610	0.87594	0.976449	0.732331	0.982831	0.706529	95	0.429645	With Phase-interaction	HH
611	0.863409	0.93704	0.696138	0.981622	0.691735	611	0.877193	0.975583	0.740636	0.982362	0.713989	96	0.506186	With Phase-interaction	HH
612	0.840852	0.953114	0.663249	0.975971	0.663185	612	0.840852	0.962433	0.734428	0.979855	0.722716	97	0.51043	With Phase-interaction	HH
613	0.87218	0.953725	0.688861	0.981521	0.702341	613	0.884712	0.975135	0.753225	0.986476	0.772794	98	0.483949	With Phase-interaction	HH
614	0.864662	0.968849	0.718194	0.979757	0.735967	614	0.888471	0.978071	0.809308	0.98413	0.792254	99	0.211162	With Phase-interaction	HH
615	0.87594	0.963446	0.786064	0.981822	0.740519	615	0.883459	0.977486	0.822669	0.984225	0.764164	100	0.517168	With Phase-interaction	HH
616	0.870927	0.971944	0.719561	0.981924	0.715503	616	0.870927	0.971789	0.744431	0.982764	0.73805	101	0.515953	With Phase-interaction	HH
617	0.869674	0.940105	0.67675	0.980634	0.681865	617	0.867168	0.963814	0.730417	0.983749	0.739138	102	0.517404	With Phase-interaction	HH
618	0.884712	0.981858	0.76903	0.984425	0.740727	618	0.893484	0.977843	0.806294	0.987347	0.776356	103	0.53495	With Phase-interaction	HH
619	0.864662	0.961383	0.688698	0.979179	0.670666	619	0.887218	0.974043	0.801395	0.985034	0.752091	104	0.603697	With Phase-interaction	HH
620	0.83584	0.963769	0.676143	0.976194	0.67057	620	0.847118	0.978225	0.758154	0.979105	0.720976	105	0.613477	With Phase-interaction	HH
621	0.859649	0.969982	0.690844	0.978438	0.690463	621	0.837093	0.964337	0.683692	0.978218	0.703593	106	0.288689	With Phase-interaction	HH
622	0.865915	0.960698	0.72787	0.980734	0.75352	622	0.864662	0.971662	0.744988	0.982585	0.746511	107	0.615562	With Phase-interaction	HH
623	0.87594	0.94437	0.693705	0.982558	0.70565	623	0.882206	0.972504	0.750523	0.983571	0.747785	108	0.303522	With Phase-interaction	HH
624	0.854637	0.936161	0.722171	0.976048	0.710422	624	0.865915	0.974534	0.788406	0.979724	0.767637	109	0.481646	With Phase-interaction	HH
625	0.849624	0.926346	0.708318	0.977957	0.701475	625	0.85213	0.970115	0.736521	0.978899	0.717383	110	0.14109	With Phase-interaction	HH
626	0.89599	0.954839	0.766699	0.985953	0.72732	626	0.882206	0.977396	0.775281	0.985627	0.739102	111	0.12667	With Phase-interaction	HH
627	0.853383	0.942499	0.722511	0.979091	0.703986	627	0.848371	0.960091	0.716682	0.977299	0.695979	112	0.507761	With Phase-interaction	HH
628	0.859649	0.963026	0.735146	0.979	0.714937	628	0.877193	0.976014	0.789236	0.983538	0.75828	113	0.587155	With Phase-interaction	HH
629	0.870927	0.978054	0.686643	0.981521	0.701969	629	0.878446	0.981928	0.760912	0.983047	0.726849	114	0.588514	With Phase-interaction	HH
630	0.862155	0.920154	0.680837	0.979033	0.680811	630	0.865915	0.963055	0.705509	0.980321	0.703734	115	0.608147	With Phase-interaction	HH
631	0.867168	0.962308	0.709261	0.979139	0.705074	631	0.864662	0.974236	0.758329	0.98353	0.759301	116	0.382785	With Phase-interaction	HH
632	0.865915	0.980083	0.742374	0.98085	0.690286	632	0.878446	0.983312	0.850403	0.984654	0.731945	117	0.590838	With Phase-interaction	HH
633	0.869674	0.950518	0.732242	0.983064	0.737791	633	0.870927	0.976871	0.752394	0.984863	0.757891	118	0.622285	With Phase-interaction	HH
634	0.870927	0.968422	0.708639	0.981065	0.689358	634	0.882206	0.973874	0.783743	0.983493	0.73723	119	0.427721	With Phase-interaction	HH
635	0.870927	0.974348	0.695954	0.981248	0.717195	635	0.85213	0.975046	0.767412	0.980766	0.755027	120	0.195697	With Phase-interaction	HH
636	0.882206	0.974421	0.740091	0.98405	0.720038	636	0.892231	0.973054	0.800039	0.985806	0.746805	121	0.59169	With Phase-interaction	HH
637	0.880952	0.971597	0.700727	0.984491	0.705495	637	0.883459	0.9732	0.780014	0.985268	0.766525	122	0.356718	With Phase-interaction	HH
638	0.870927	0.968678	0.77453	0.982276	0.755588	638	0.87218	0.969317	0.779241	0.983136	0.762408	123	0.0752495	With Phase-interaction	HH
639	0.849624	0.955502	0.653453	0.976663	0.667998	639	0.873434	0.968312	0.716003	0.982942	0.732577	124	0.275199	With Phase-interaction	HH
640	0.874687	0.964865	0.724327	0.982653	0.724665	640	0.880952	0.968989	0.796912	0.985643	0.774506	125	0.409982	With Phase-interaction	HH
641	0.862155	0.95247	0.66892	0.982614	0.692304	641	0.857143	0.967098	0.708713	0.981636	0.716929	126	0.169187	With Phase-interaction	HH
642	0.87594	0.950292	0.723789	0.981722	0.723221	642	0.864662	0.969599	0.749945	0.981201	0.729321	127	0.231002	With Phase-interaction	HH
643	0.870927	0.943698	0.719749	0.981465	0.732296	643	0.883459	0.976995	0.740981	0.98409	0.743668	128	0.61346	With Phase-interaction	HH
644	0.847118	0.953851	0.714348	0.977421	0.698557	644	0.834586	0.969758	0.717753	0.979174	0.713024	129	0.622714	With Phase-interaction	HH
645	0.850877	0.953772	0.70041	0.978714	0.695775	645	0.870927	0.978084	0.738363	0.982485	0.734735	130	0.13075	With Phase-interaction	HH
646	0.864662	0.945295	0.700892	0.98006	0.708207	646	0.860902	0.970503	0.726446	0.981004	0.728026	131	0.38232	With Phase-interaction	HH
647	0.863409	0.97874	0.687218	0.981196	0.710005	647	0.880952	0.977037	0.793922	0.983911	0.769846	132	0.103528	With Phase-interaction	HH
648	0.839599	0.962671	0.656121	0.977187	0.679149	648	0.860902	0.963204	0.720782	0.981383	0.731016	133	0.208533	With Phase-interaction	HH
649	0.873434	0.961264	0.726127	0.980954	0.702845	649	0.880952	0.975892	0.780507	0.982798	0.738568	134	0.345815	With Phase-interaction	HH
650	0.857143	0.969731	0.691652	0.980713	0.690143	650	0.882206	0.967712	0.740814	0.984528	0.736484	135	0.605798	With Phase-interaction	HH
651	0.859649	0.973057	0.707138	0.978641	0.702604	651	0.87218	0.978422	0.795081	0.983975	0.760721	136	0.220061	With Phase-interaction	HH
652	0.858396	0.940687	0.70738	0.980179	0.693517	652	0.865915	0.960178	0.707784	0.979261	0.695541	137	0.430415	With Phase-interaction	HH
653	0.858396	0.960451	0.687153	0.981408	0.702632	653	0.868421	0.976957	0.742228	0.981947	0.745283	138	0.402943	With Phase-interaction	HH
654	0.857143	0.966142	0.691857	0.979636	0.689993	654	0.873434	0.967567	0.797359	0.982502	0.737634	0	0.459473	Without Phase-interaction	HCC
655	0.883459	0.971253	0.729669	0.982992	0.718353	655	0.874687	0.976191	0.713781	0.982398	0.709446	1	0.405528	Without Phase-interaction	HCC
656	0.87218	0.970893	0.706405	0.979123	0.699041	656	0.878446	0.975311	0.773856	0.985516	0.793896	2	0.313709	Without Phase-interaction	HCC
657	0.880952	0.972041	0.747329	0.983347	0.732801	657	0.863409	0.969936	0.725171	0.980109	0.712826	3	0.31111	Without Phase-interaction	HCC
658	0.857143	0.96711	0.710064	0.978616	0.688176	658	0.869674	0.96939	0.74152	0.983653	0.733135	4	0.124077	Without Phase-interaction	HCC
659	0.837093	0.94424	0.660299	0.974248	0.653091	659	0.83208	0.961488	0.692171	0.977301	0.69158	5	0.184066	Without Phase-interaction	HCC
660	0.853383	0.945299	0.656441	0.978886	0.662316	660	0.877193	0.976326	0.745422	0.981682	0.732263	6	0.473793	Without Phase-interaction	HCC
661	0.853383	0.935793	0.69027	0.979209	0.687355	661	0.864662	0.971324	0.734854	0.982512	0.725198	7	0.293637	Without Phase-interaction	HCC
662	0.893484	0.961928	0.76239	0.984299	0.752527	662	0.890977	0.974602	0.757475	0.984384	0.748848	8	0.240515	Without Phase-interaction	HCC
663	0.870927	0.955762	0.718968	0.98162	0.710548	663	0.859649	0.962934	0.725815	0.984042	0.732759	9	0.210438	Without Phase-interaction	HCC
664	0.888471	0.956681	0.736278	0.984006	0.722919	664	0.877193	0.980181	0.752245	0.982718	0.728594	10	0.271292	Without Phase-interaction	HCC
665	0.865915	0.931954	0.73893	0.980481	0.706398	665	0.87218	0.969744	0.747364	0.983633	0.726061	11	0.521306	Without Phase-interaction	HCC
666	0.854637	0.967809	0.701288	0.980313	0.693791	666	0.87218	0.969747	0.788384	0.9826	0.746263	12	0.291661	Without Phase-interaction	HCC
667	0.880952	0.960207	0.716453	0.981091	0.701216	667	0.874687	0.974777	0.772808	0.982736	0.740503	13	0.408542	Without Phase-interaction	HCC
668	0.853383	0.931432	0.68382	0.978038	0.677161	668	0.858396	0.968789	0.738676	0.980698	0.712511	14	0.580365	Without Phase-interaction	HCC
669	0.863409	0.949698	0.713932	0.980112	0.717359	669	0.858396	0.97972	0.756063	0.982521	0.747567	15	0.474048	Without Phase-interaction	HCC
670	0.867168	0.946529	0.670987	0.98065	0.673933	670	0.865915	0.979768	0.720894	0.982491	0.708098	16	0.346461	Without Phase-interaction	HCC
671	0.862155	0.954873	0.666747	0.979813	0.679946	671	0.860902	0.968544	0.756238	0.981443	0.723889	17	0.693693	Without Phase-interaction	HCC
672	0.874687	0.984659	0.739186	0.981012	0.701958	672	0.883459	0.991431	0.875157	0.985678	0.773602	18	0.319229	Without Phase-interaction	HCC
673	0.860902	0.958655	0.701781	0.981577	0.701088	673	0.892231	0.972882	0.780423	0.985905	0.761121	19	0.44224	Without Phase-interaction	HCC
674	0.845865	0.95126	0.703798	0.978873	0.710749	674	0.869674	0.9726	0.764905	0.98239	0.759231	20	0.204548	Without Phase-interaction	HCC
675	0.877193	0.957353	0.694402	0.982193	0.691711	675	0.870927	0.965029	0.735903	0.984096	0.734498	21	0.673938	Without Phase-interaction	HCC
676	0.860902	0.954028	0.705938	0.97907	0.697043	676	0.868421	0.966591	0.727576	0.981962	0.730777	22	0.438473	Without Phase-interaction	HCC
677	0.849624	0.969664	0.653156	0.977241	0.661224	677	0.867168	0.970205	0.72394	0.980852	0.714792	23	0.497342	Without Phase-interaction	HCC
678	0.849624	0.965667	0.688029	0.977592	0.688354	678	0.868421	0.973636	0.776516	0.982292	0.755204	24	0.290161	Without Phase-interaction	HCC
679	0.863409	0.955532	0.679378	0.97947	0.687657	679	0.868421	0.977198	0.75875	0.9813	0.739749	25	0.683293	Without Phase-interaction	HCC
680	0.864662	0.938239	0.69575	0.979069	0.675035	680	0.868421	0.97422	0.759861	0.981922	0.716269	26	0.49831	Without Phase-interaction	HCC
681	0.854637	0.955417	0.696736	0.977304	0.705232	681	0.857143	0.964225	0.711655	0.981151	0.736508	27	0.405051	Without Phase-interaction	HCC
682	0.874687	0.959053	0.731232	0.981069	0.701595	682	0.887218	0.969197	0.761137	0.984946	0.735366	28	0.521821	Without Phase-interaction	HCC
683	0.857143	0.972155	0.717496	0.980756	0.719989	683	0.858396	0.972178	0.754952	0.982084	0.737519	29	0.55922	Without Phase-interaction	HCC
684	0.850877	0.956517	0.694727	0.977433	0.691253	684	0.844612	0.963647	0.739836	0.98067	0.732528	30	0.557901	Without Phase-interaction	HCC
685	0.859649	0.966633	0.667463	0.980986	0.682618	685	0.885965	0.970446	0.739869	0.984716	0.731846	31	0.355549	Without Phase-interaction	HCC
686	0.858396	0.930747	0.686328	0.979319	0.693583	686	0.863409	0.969152	0.744651	0.980461	0.718676	32	0.363406	Without Phase-interaction	HCC
687	0.85213	0.96001	0.673392	0.977843	0.688961	687	0.862155	0.960144	0.728968	0.98144	0.730884	33	0.386896	Without Phase-interaction	HCC
688	0.847118	0.961378	0.686237	0.979354	0.702319	688	0.879699	0.973292	0.76992	0.983475	0.756405	34	0.199818	Without Phase-interaction	HCC
689	0.87594	0.94674	0.709921	0.980873	0.708881	689	0.874687	0.976538	0.730124	0.983524	0.741519	35	0.691639	Without Phase-interaction	HCC
690	0.865915	0.951578	0.690688	0.979968	0.69521	690	0.880952	0.968316	0.774445	0.983054	0.752135	36	0.290926	Without Phase-interaction	HCC
691	0.860902	0.956279	0.707682	0.980614	0.701679	691	0.869674	0.972625	0.754212	0.982265	0.737881	37	0.482223	Without Phase-interaction	HCC
692	0.889724	0.95841	0.728385	0.985537	0.757636	692	0.893484	0.970673	0.74983	0.985006	0.752495	38	0.323363	Without Phase-interaction	HCC
693	0.85213	0.939531	0.67994	0.977374	0.694754	693	0.87218	0.975559	0.780817	0.981447	0.747359	39	0.290751	Without Phase-interaction	HCC
694	0.870927	0.969128	0.739005	0.980326	0.72656	694	0.880952	0.968732	0.737632	0.983357	0.743465	40	0.410787	Without Phase-interaction	HCC
695	0.862155	0.977461	0.70316	0.98256	0.697046	695	0.864662	0.982389	0.741035	0.981588	0.711417	41	0.418885	Without Phase-interaction	HCC
696	0.877193	0.962348	0.741351	0.982528	0.727161	696	0.862155	0.981824	0.75515	0.981556	0.728235	42	0.520312	Without Phase-interaction	HCC
697	0.873434	0.970562	0.717597	0.980666	0.708586	697	0.869674	0.973223	0.762299	0.980022	0.722959	43	0.432373	Without Phase-interaction	HCC
698	0.868421	0.95552	0.698633	0.9797	0.689437	698	0.869674	0.972265	0.789462	0.983914	0.760483	44	0.594381	Without Phase-interaction	HCC
699	0.879699	0.967167	0.75496	0.980937	0.696456	699	0.87218	0.970198	0.776454	0.98335	0.727529	45	0.42799	Without Phase-interaction	HCC
700	0.867168	0.971146	0.701342	0.980814	0.694613	700	0.878446	0.97663	0.781147	0.983022	0.743902	46	0.51864	Without Phase-interaction	HCC
701	0.87218	0.974742	0.719948	0.981559	0.698213	701	0.867168	0.980057	0.781646	0.982684	0.732634	47	0.582186	Without Phase-interaction	HCC
702	0.840852	0.952172	0.692824	0.976979	0.683829	702	0.853383	0.971397	0.724712	0.980523	0.724594	48	0.703003	Without Phase-interaction	HCC
703	0.884712	0.975663	0.717169	0.983086	0.708957	703	0.865915	0.977171	0.740188	0.982282	0.711504	49	0.170822	Without Phase-interaction	HCC
704	0.865915	0.972394	0.732627	0.980403	0.729634	704	0.883459	0.974953	0.788602	0.983653	0.76452	50	0.44607	Without Phase-interaction	HCC
705	0.893484	0.955433	0.759834	0.985787	0.735664	705	0.878446	0.984077	0.796529	0.983357	0.73185	51	0.380725	Without Phase-interaction	HCC
706	0.868421	0.934124	0.73593	0.980249	0.72033	706	0.864662	0.973146	0.741228	0.981854	0.726409	52	0.488356	Without Phase-interaction	HCC
707	0.860902	0.973447	0.730983	0.978921	0.712999	707	0.868421	0.975713	0.77717	0.98064	0.746467	53	0.662832	Without Phase-interaction	HCC
708	0.884712	0.938307	0.695383	0.983386	0.70134	708	0.879699	0.982169	0.759946	0.982349	0.731234	54	0.351679	Without Phase-interaction	HCC
709	0.860902	0.928087	0.641041	0.978179	0.655014	709	0.862155	0.966792	0.718456	0.981324	0.709435	55	0.518234	Without Phase-interaction	HCC
710	0.857143	0.971954	0.696241	0.980031	0.68542	710	0.869674	0.971806	0.728545	0.984013	0.73527	56	0.510032	Without Phase-interaction	HCC
711	0.857143	0.951649	0.690369	0.979976	0.691788	711	0.849624	0.971747	0.727713	0.979955	0.713495	57	0.458912	Without Phase-interaction	HCC
712	0.864662	0.961909	0.719222	0.980518	0.719149	712	0.873434	0.974676	0.757419	0.983919	0.751802	58	0.693066	Without Phase-interaction	HCC
713	0.847118	0.95297	0.681988	0.976251	0.680862	713	0.870927	0.971304	0.730872	0.983849	0.733287	59	0.319816	Without Phase-interaction	HCC
714	0.845865	0.962846	0.681509	0.976858	0.700766	714	0.848371	0.971628	0.698082	0.979836	0.719848	60	0.208542	Without Phase-interaction	HCC
715	0.860902	0.961818	0.720408	0.979158	0.688966	715	0.857143	0.963608	0.718782	0.979684	0.698563	61	0.492752	Without Phase-interaction	HCC
716	0.87594	0.957164	0.716039	0.98066	0.707444	716	0.87594	0.977548	0.76251	0.982727	0.732919	62	0.368178	Without Phase-interaction	HCC
717	0.882206	0.9724	0.717316	0.983474	0.720855	717	0.869674	0.973683	0.76279	0.981097	0.728102	63	0.396775	Without Phase-interaction	HCC
718	0.862155	0.974363	0.742245	0.978957	0.71814	718	0.883459	0.974411	0.78993	0.983856	0.775707	64	0.304046	Without Phase-interaction	HCC
719	0.87594	0.964064	0.740748	0.981448	0.731209	719	0.849624	0.959416	0.737635	0.979171	0.722764	65	0.498398	Without Phase-interaction	HCC
720	0.888471	0.939433	0.695671	0.984572	0.706521	720	0.901003	0.967481	0.717092	0.988488	0.742334	66	0.26889	Without Phase-interaction	HCC
721	0.890977	0.95127	0.73707	0.984987	0.71768	721	0.870927	0.980444	0.767981	0.985946	0.739671	67	0.697634	Without Phase-interaction	HCC
722	0.844612	0.929518	0.728857	0.978616	0.720172	722	0.877193	0.971947	0.769061	0.984247	0.760179	68	0.254229	Without Phase-interaction	HCC
723	0.882206	0.966308	0.717222	0.983831	0.738624	723	0.888471	0.982923	0.786697	0.985752	0.775853	69	0.445381	Without Phase-interaction	HCC
724	0.85589	0.971537	0.679337	0.97833	0.670651	724	0.847118	0.968887	0.737189	0.980282	0.716399	70	0.515407	Without Phase-interaction	HCC
725	0.857143	0.980516	0.767059	0.981149	0.719637	725	0.879699	0.984862	0.822523	0.985426	0.784625	71	0.675914	Without Phase-interaction	HCC
726	0.87218	0.939785	0.731929	0.980838	0.722365	726	0.874687	0.976709	0.784872	0.981562	0.760278	72	0.330098	Without Phase-interaction	HCC
727	0.859649	0.934535	0.704886	0.980293	0.713992	727	0.863409	0.974091	0.718887	0.982714	0.746074	73	0.495649	Without Phase-interaction	HCC
728	0.863409	0.957621	0.757117	0.98196	0.720428	728	0.879699	0.972156	0.782061	0.985517	0.754586	74	0.21127	Without Phase-interaction	HCC
729	0.853383	0.946868	0.694238	0.981672	0.699799	729	0.87218	0.968575	0.737034	0.982805	0.721812	75	0.705504	Without Phase-interaction	HCC
730	0.893484	0.968107	0.732347	0.983971	0.716151	730	0.89599	0.979831	0.775644	0.987607	0.771246	76	0.442558	Without Phase-interaction	HCC
731	0.870927	0.927559	0.712561	0.980241	0.699692	731	0.857143	0.978786	0.726624	0.980147	0.716779	77	0.301244	Without Phase-interaction	HCC
732	0.884712	0.962313	0.75309	0.983725	0.735202	732	0.889724	0.983995	0.789679	0.984676	0.760951	78	0.341482	Without Phase-interaction	HCC
733	0.85589	0.966474	0.709611	0.977437	0.688226	733	0.869674	0.966456	0.724417	0.98194	0.724497	79	0.48067	Without Phase-interaction	HCC
734	0.877193	0.974826	0.716296	0.982559	0.727723	734	0.879699	0.976628	0.803318	0.985503	0.774656	80	0.276471	Without Phase-interaction	HCC
735	0.877193	0.977503	0.723594	0.982187	0.710488	735	0.898496	0.983743	0.831416	0.986783	0.771245	81	0.31335	Without Phase-interaction	HCC
736	0.859649	0.98	0.732182	0.980747	0.725038	736	0.874687	0.983515	0.807711	0.984881	0.786568	82	0.659809	Without Phase-interaction	HCC
737	0.869674	0.956001	0.706013	0.982487	0.715766	737	0.884712	0.966636	0.76389	0.984984	0.760154	83	0.472592	Without Phase-interaction	HCC
738	0.879699	0.93418	0.731629	0.983274	0.716459	738	0.879699	0.972847	0.774764	0.98429	0.751913	84	0.485813	Without Phase-interaction	HCC
739	0.869674	0.974385	0.721006	0.980715	0.723738	739	0.87594	0.977553	0.759187	0.983959	0.75826	85	0.703196	Without Phase-interaction	HCC
740	0.873434	0.942902	0.722937	0.98143	0.726467	740	0.878446	0.973646	0.762509	0.983496	0.747423	86	0.344701	Without Phase-interaction	HCC
741	0.893484	0.982138	0.742144	0.984027	0.745415	741	0.894737	0.980929	0.779729	0.985524	0.76582	87	0.507202	Without Phase-interaction	HCC
742	0.877193	0.927254	0.700445	0.983875	0.704435	742	0.877193	0.947946	0.692953	0.985908	0.710936	88	0.210873	Without Phase-interaction	HCC
743	0.853383	0.956171	0.699296	0.979403	0.698945	743	0.858396	0.955049	0.695495	0.982118	0.710954	89	0.69215	Without Phase-interaction	HCC
744	0.860902	0.945976	0.731609	0.979422	0.733022	744	0.862155	0.977661	0.749486	0.981011	0.747585	90	0.115845	Without Phase-interaction	HCC
745	0.840852	0.969077	0.673024	0.97812	0.684262	745	0.854637	0.966746	0.755358	0.980517	0.742589	91	0.514437	Without Phase-interaction	HCC
746	0.887218	0.956912	0.764519	0.984985	0.777165	746	0.870927	0.985515	0.778454	0.985211	0.791734	92	0.286073	Without Phase-interaction	HCC
747	0.864662	0.944956	0.712599	0.98123	0.699986	747	0.865915	0.961787	0.732682	0.982107	0.721561	93	0.514584	Without Phase-interaction	HCC
748	0.882206	0.981076	0.753921	0.981894	0.725563	748	0.883459	0.98554	0.797201	0.98502	0.751046	94	0.484401	Without Phase-interaction	HCC
749	0.873434	0.97524	0.704073	0.982116	0.706746	749	0.878446	0.976216	0.742585	0.984159	0.733234	95	0.521769	Without Phase-interaction	HCC
750	0.854637	0.95972	0.749891	0.979829	0.732998	750	0.877193	0.982909	0.797486	0.984801	0.77542	96	0.23402	Without Phase-interaction	HCC
751	0.860902	0.954029	0.773807	0.979446	0.725835	751	0.869674	0.970925	0.795977	0.981098	0.74139	97	0.135386	Without Phase-interaction	HCC
752	0.874687	0.957148	0.768589	0.981645	0.751656	752	0.873434	0.974935	0.796438	0.983332	0.76357	98	0.50365	Without Phase-interaction	HCC
753	0.884712	0.949126	0.729099	0.983341	0.701591	753	0.883459	0.976851	0.765169	0.984565	0.75012	0	0.291865	With Phase-interaction	HCC
754	0.85589	0.980526	0.684613	0.979478	0.674961	754	0.860902	0.984091	0.755642	0.982327	0.722926	1	0.744545	With Phase-interaction	HCC
755	0.857143	0.957119	0.742602	0.980333	0.718453	755	0.877193	0.974082	0.766814	0.983584	0.740422	2	0.431605	With Phase-interaction	HCC
756	0.877193	0.962939	0.683285	0.984005	0.700245	756	0.877193	0.965104	0.750424	0.983385	0.725442	3	0.317242	With Phase-interaction	HCC
757	0.869674	0.962661	0.744058	0.98245	0.699631	757	0.874687	0.966186	0.77097	0.981467	0.716604	4	0.205824	With Phase-interaction	HCC
758	0.853383	0.963855	0.674905	0.978183	0.671392	758	0.858396	0.974303	0.720541	0.981801	0.722187	5	0.193485	With Phase-interaction	HCC
759	0.867168	0.977318	0.713318	0.978201	0.693435	759	0.877193	0.97122	0.734301	0.982497	0.717082	6	0.665628	With Phase-interaction	HCC
760	0.874687	0.980736	0.754911	0.98236	0.743946	760	0.862155	0.979173	0.775023	0.983073	0.766627	7	0.353888	With Phase-interaction	HCC
761	0.882206	0.952757	0.715374	0.982259	0.700771	761	0.87594	0.973185	0.748113	0.986577	0.760004	8	0.206848	With Phase-interaction	HCC
762	0.883459	0.969493	0.73569	0.983645	0.724319	762	0.884712	0.971127	0.780459	0.98286	0.746672	9	0.248175	With Phase-interaction	HCC
763	0.87594	0.962963	0.702664	0.980878	0.679762	763	0.864662	0.978415	0.786091	0.980182	0.706449	10	0.230095	With Phase-interaction	HCC
764	0.863409	0.959448	0.682909	0.980335	0.70358	764	0.869674	0.962059	0.765528	0.984335	0.748924	11	0.617759	With Phase-interaction	HCC
765	0.860902	0.946158	0.677256	0.980251	0.683391	765	0.873434	0.969307	0.787924	0.982435	0.72905	12	0.255823	With Phase-interaction	HCC
766	0.868421	0.975916	0.72845	0.982681	0.721328	766	0.862155	0.978209	0.81471	0.980768	0.751831	13	0.353304	With Phase-interaction	HCC
767	0.854637	0.942223	0.673922	0.97754	0.657688	767	0.867168	0.961977	0.705074	0.98248	0.704344	14	0.60753	With Phase-interaction	HCC
768	0.877193	0.963385	0.778996	0.982504	0.73494	768	0.880952	0.98166	0.772813	0.983876	0.735489	15	0.31123	With Phase-interaction	HCC
769	0.870927	0.949037	0.710431	0.981067	0.701737	769	0.873434	0.968681	0.725779	0.983465	0.729575	16	0.352218	With Phase-interaction	HCC
770	0.864662	0.954228	0.695004	0.981796	0.697208	770	0.868421	0.95629	0.728546	0.98313	0.728381	17	0.787063	With Phase-interaction	HCC
771	0.878446	0.979269	0.730621	0.982171	0.722671	771	0.874687	0.977388	0.803535	0.983234	0.764887	18	0.426098	With Phase-interaction	HCC
772	0.854637	0.974794	0.735518	0.98049	0.708665	772	0.865915	0.971978	0.79444	0.982026	0.732435	19	0.562441	With Phase-interaction	HCC
773	0.888471	0.919262	0.754132	0.984646	0.737	773	0.878446	0.973485	0.746979	0.983622	0.733722	20	0.261273	With Phase-interaction	HCC
774	0.842105	0.962739	0.673795	0.978158	0.686788	774	0.85213	0.97582	0.76781	0.982141	0.741991	21	0.785926	With Phase-interaction	HCC
775	0.865915	0.956737	0.733466	0.98003	0.696676	775	0.887218	0.974446	0.797878	0.98607	0.751866	22	0.559562	With Phase-interaction	HCC
776	0.862155	0.973549	0.730575	0.979871	0.721991	776	0.858396	0.974771	0.764482	0.982341	0.742729	23	0.647376	With Phase-interaction	HCC
777	0.87218	0.958008	0.702212	0.98108	0.691767	777	0.882206	0.979218	0.751534	0.983158	0.727701	24	0.153176	With Phase-interaction	HCC
778	0.883459	0.96034	0.724014	0.984014	0.73498	778	0.890977	0.968398	0.774313	0.986247	0.778909	25	0.722808	With Phase-interaction	HCC
779	0.883459	0.972717	0.718661	0.982948	0.704866	779	0.885965	0.968868	0.743936	0.985367	0.73033	26	0.385162	With Phase-interaction	HCC
780	0.890977	0.959336	0.751277	0.98381	0.731589	780	0.888471	0.985416	0.759302	0.985012	0.744386	27	0.291796	With Phase-interaction	HCC
781	0.83584	0.950811	0.650276	0.977911	0.645444	781	0.853383	0.965088	0.720902	0.979179	0.700116	28	0.571662	With Phase-interaction	HCC
782	0.869674	0.977489	0.69889	0.981954	0.717913	782	0.890977	0.983508	0.759418	0.983756	0.752425	29	0.59405	With Phase-interaction	HCC
783	0.862155	0.952573	0.69707	0.980736	0.697832	783	0.87594	0.969514	0.754523	0.982338	0.734042	30	0.715356	With Phase-interaction	HCC
784	0.858396	0.953865	0.706088	0.97983	0.704755	784	0.860902	0.976082	0.741256	0.981519	0.727909	31	0.350248	With Phase-interaction	HCC
785	0.860902	0.976664	0.763646	0.98153	0.75379	785	0.880952	0.980621	0.856019	0.983919	0.765788	32	0.369052	With Phase-interaction	HCC
786	0.859649	0.927281	0.669191	0.979527	0.682937	786	0.865915	0.964712	0.703581	0.981367	0.713737	33	0.617993	With Phase-interaction	HCC
787	0.862155	0.946066	0.69341	0.979668	0.688571	787	0.87594	0.966238	0.749825	0.982702	0.736224	34	0.228887	With Phase-interaction	HCC
788	0.859649	0.923411	0.701223	0.979348	0.701634	788	0.873434	0.970536	0.734919	0.980808	0.724326	35	0.615533	With Phase-interaction	HCC
789	0.847118	0.945956	0.662113	0.977627	0.673049	789	0.859649	0.975937	0.803944	0.981522	0.737287	36	0.298744	With Phase-interaction	HCC
790	0.858396	0.939213	0.696856	0.980461	0.714963	790	0.863409	0.968984	0.726153	0.979796	0.721098	37	0.68927	With Phase-interaction	HCC
791	0.869674	0.954187	0.688658	0.979332	0.689184	791	0.874687	0.983889	0.734098	0.982531	0.723952	38	0.285547	With Phase-interaction	HCC
792	0.862155	0.958724	0.714437	0.980283	0.700613	792	0.867168	0.972229	0.7678	0.980914	0.731901	39	0.2112	With Phase-interaction	HCC
793	0.865915	0.918358	0.701225	0.980971	0.694467	793	0.844612	0.959396	0.723246	0.981306	0.708009	40	0.467287	With Phase-interaction	HCC
794	0.868421	0.951431	0.72535	0.979916	0.727661	794	0.862155	0.965418	0.738605	0.982269	0.75225	41	0.445205	With Phase-interaction	HCC
795	0.845865	0.969164	0.710099	0.97779	0.696647	795	0.850877	0.964889	0.769726	0.980531	0.733679	42	0.673984	With Phase-interaction	HCC
796	0.892231	0.977471	0.716663	0.985484	0.73404	796	0.893484	0.978013	0.808251	0.987902	0.776186	43	0.377448	With Phase-interaction	HCC
797	0.877193	0.962836	0.665103	0.980855	0.663039	797	0.883459	0.963805	0.695737	0.983344	0.699716	44	0.576652	With Phase-interaction	HCC
798	0.853383	0.953005	0.673038	0.979617	0.70854	798	0.87218	0.969468	0.738821	0.984533	0.759219	45	0.587501	With Phase-interaction	HCC
799	0.878446	0.969672	0.734131	0.982032	0.744994	799	0.882206	0.969512	0.779423	0.984277	0.778137	46	0.530794	With Phase-interaction	HCC
800	0.864662	0.962934	0.69037	0.981015	0.689709	800	0.87594	0.979271	0.749008	0.98265	0.726792	47	0.740089	With Phase-interaction	HCC
801	0.865915	0.964385	0.715055	0.980509	0.71795	801	0.874687	0.985175	0.796358	0.982984	0.762283	48	0.784325	With Phase-interaction	HCC
802	0.857143	0.976114	0.704353	0.979073	0.716719	802	0.879699	0.975295	0.798916	0.982485	0.777967	49	0.165377	With Phase-interaction	HCC
803	0.844612	0.955374	0.656052	0.979181	0.673362	803	0.85589	0.968746	0.724	0.981193	0.720657	50	0.262865	With Phase-interaction	HCC
804	0.864662	0.950173	0.724	0.980478	0.733115	804	0.859649	0.965554	0.759721	0.981847	0.756955	51	0.296962	With Phase-interaction	HCC
805	0.847118	0.944497	0.694553	0.977277	0.678674	805	0.877193	0.963331	0.741872	0.984474	0.730982	52	0.254468	With Phase-interaction	HCC
806	0.878446	0.952798	0.711208	0.980902	0.687417	806	0.873434	0.975653	0.718124	0.982865	0.706673	53	0.753291	With Phase-interaction	HCC
807	0.888471	0.938114	0.736418	0.984152	0.724354	807	0.885965	0.980526	0.80098	0.985504	0.768989	54	0.404391	With Phase-interaction	HCC
808	0.877193	0.976383	0.73696	0.982577	0.739954	808	0.889724	0.976613	0.76181	0.986436	0.7821	55	0.643135	With Phase-interaction	HCC
809	0.863409	0.946435	0.671025	0.979176	0.675381	809	0.874687	0.976975	0.727732	0.983323	0.7234	56	0.647142	With Phase-interaction	HCC
810	0.857143	0.960271	0.663567	0.978748	0.666212	810	0.865915	0.977066	0.733879	0.982001	0.71851	57	0.49281	With Phase-interaction	HCC
811	0.865915	0.973303	0.763597	0.980406	0.73393	811	0.863409	0.973107	0.801951	0.980526	0.743794	58	0.777716	With Phase-interaction	HCC
812	0.853383	0.955007	0.664557	0.978106	0.675045	812	0.854637	0.971805	0.699394	0.980284	0.707398	59	0.344857	With Phase-interaction	HCC
813	0.869674	0.979764	0.699816	0.980528	0.704717	813	0.877193	0.983476	0.775557	0.982882	0.749176	60	0.373444	With Phase-interaction	HCC
814	0.87594	0.938284	0.690178	0.981323	0.717302	814	0.860902	0.965773	0.715501	0.981701	0.739055	61	0.270706	With Phase-interaction	HCC
815	0.858396	0.950253	0.68122	0.979639	0.68165	815	0.869674	0.974986	0.740503	0.981222	0.717452	62	0.357735	With Phase-interaction	HCC
816	0.87218	0.977563	0.790422	0.98341	0.742721	816	0.908521	0.980984	0.866569	0.988317	0.797623	63	0.406786	With Phase-interaction	HCC
817	0.888471	0.939926	0.75337	0.98186	0.715327	817	0.885965	0.97085	0.768693	0.984994	0.745516	64	0.279447	With Phase-interaction	HCC
818	0.873434	0.95525	0.671446	0.981713	0.681809	818	0.885965	0.981222	0.782113	0.986262	0.755149	65	0.630734	With Phase-interaction	HCC
819	0.862155	0.937402	0.711616	0.978762	0.707611	819	0.873434	0.966804	0.722381	0.982198	0.729364	66	0.624826	With Phase-interaction	HCC
820	0.854637	0.95201	0.685712	0.980975	0.705674	820	0.860902	0.961348	0.731523	0.981	0.721516	67	0.689878	With Phase-interaction	HCC
821	0.878446	0.941246	0.701324	0.981712	0.698915	821	0.873434	0.980213	0.728858	0.984295	0.735583	68	0.267338	With Phase-interaction	HCC
822	0.847118	0.94464	0.720372	0.977829	0.667394	822	0.873434	0.975304	0.766231	0.982433	0.712126	69	0.560198	With Phase-interaction	HCC
823	0.87218	0.975887	0.740755	0.983177	0.72774	823	0.887218	0.979592	0.837247	0.984259	0.762514	70	0.665413	With Phase-interaction	HCC
824	0.867168	0.98135	0.771428	0.981462	0.704887	824	0.880952	0.982649	0.801325	0.983933	0.729543	71	0.682526	With Phase-interaction	HCC
825	0.869674	0.965771	0.720106	0.980686	0.718515	825	0.879699	0.971088	0.752438	0.982747	0.768976	72	0.339376	With Phase-interaction	HCC
826	0.863409	0.942501	0.724414	0.98135	0.708143	826	0.859649	0.962002	0.722777	0.982512	0.719025	73	0.544344	With Phase-interaction	HCC
827	0.867168	0.932104	0.688479	0.980848	0.698628	827	0.863409	0.962624	0.717961	0.979538	0.709224	74	0.235287	With Phase-interaction	HCC
828	0.862155	0.937443	0.675998	0.97985	0.688519	828	0.87594	0.972266	0.742954	0.983147	0.749127	75	0.75849	With Phase-interaction	HCC
829	0.863409	0.92967	0.672588	0.981217	0.678654	829	0.874687	0.973831	0.742529	0.983088	0.716705	76	0.422827	With Phase-interaction	HCC
830	0.864662	0.963322	0.705864	0.981005	0.693409	830	0.865915	0.963187	0.723919	0.983681	0.721858	77	0.161995	With Phase-interaction	HCC
831	0.868421	0.977802	0.705935	0.981159	0.709665	831	0.892231	0.984234	0.833988	0.986375	0.781875	78	0.186962	With Phase-interaction	HCC
832	0.873434	0.972317	0.72084	0.980625	0.718449	832	0.867168	0.971156	0.762532	0.982926	0.759968	79	0.408629	With Phase-interaction	HCC
833	0.862155	0.952791	0.683665	0.97951	0.697447	833	0.868421	0.974795	0.716342	0.982612	0.733549	80	0.294658	With Phase-interaction	HCC
834	0.869674	0.960004	0.707718	0.980319	0.697664	834	0.884712	0.985216	0.822228	0.984126	0.76111	81	0.25219	With Phase-interaction	HCC
835	0.862155	0.947621	0.706779	0.979129	0.69527	835	0.862155	0.968284	0.68706	0.980121	0.701502	82	0.619404	With Phase-interaction	HCC
836	0.849624	0.911821	0.700731	0.978416	0.697967	836	0.859649	0.968726	0.718868	0.979979	0.715624	83	0.471849	With Phase-interaction	HCC
837	0.863409	0.972962	0.727099	0.981868	0.716984	837	0.865915	0.976298	0.789643	0.983927	0.747965	84	0.263667	With Phase-interaction	HCC
838	0.858396	0.95873	0.720254	0.97879	0.713073	838	0.862155	0.974347	0.743934	0.980742	0.739833	85	0.783231	With Phase-interaction	HCC
839	0.873434	0.971631	0.718802	0.984146	0.730537	839	0.879699	0.96946	0.745519	0.984651	0.747423	86	0.469875	With Phase-interaction	HCC
840	0.860902	0.946332	0.679617	0.98016	0.690649	840	0.867168	0.957277	0.713777	0.982772	0.728524	87	0.266585	With Phase-interaction	HCC
841	0.858396	0.947879	0.716288	0.979801	0.69315	841	0.884712	0.970068	0.807526	0.983815	0.73835	88	0.334617	With Phase-interaction	HCC
842	0.877193	0.97509	0.686425	0.981927	0.693315	842	0.873434	0.977256	0.735669	0.98192	0.71264	89	0.643677	With Phase-interaction	HCC
843	0.859649	0.96885	0.726979	0.98115	0.727231	843	0.867168	0.977516	0.769226	0.983495	0.766834	90	0.134654	With Phase-interaction	HCC
844	0.870927	0.954496	0.711218	0.981817	0.730289	844	0.889724	0.975223	0.789029	0.984552	0.784989	91	0.643883	With Phase-interaction	HCC
845	0.845865	0.957451	0.715238	0.976503	0.699614	845	0.873434	0.977338	0.788884	0.982855	0.759432	92	0.298641	With Phase-interaction	HCC
846	0.877193	0.960251	0.750656	0.982532	0.728454	846	0.884712	0.974258	0.787468	0.98354	0.749954	93	0.606043	With Phase-interaction	HCC
847	0.894737	0.971627	0.761559	0.983794	0.751612	847	0.87218	0.970659	0.778602	0.983434	0.757175	94	0.575868	With Phase-interaction	HCC
848	0.870927	0.973419	0.728135	0.980892	0.713671	848	0.879699	0.97732	0.786072	0.983341	0.754542	95	0.633891	With Phase-interaction	HCC
849	0.877193	0.929857	0.678319	0.982859	0.705187	849	0.885965	0.97081	0.687071	0.984566	0.715883	96	0.245839	With Phase-interaction	HCC
850	0.87218	0.969998	0.734614	0.982979	0.736621	850	0.869674	0.965272	0.734796	0.983991	0.742967	97	0.301099	With Phase-interaction	HCC
851	0.869674	0.944753	0.701076	0.980433	0.70927	851	0.873434	0.979519	0.728459	0.980578	0.717405	98	0.624222	With Phase-interaction	HCC
852	0.862155	0.954631	0.689408	0.981321	0.695374	852	0.869674	0.976273	0.765394	0.982774	0.726687	0	0.160274	Without Phase-interaction	FNH
853	0.879699	0.961997	0.732673	0.981858	0.726256	853	0.874687	0.97641	0.763597	0.982147	0.743905	1	0.0946062	Without Phase-interaction	FNH
854	0.868421	0.9492	0.692616	0.980393	0.695672	854	0.869674	0.97605	0.750766	0.982992	0.744938	2	0.271285	Without Phase-interaction	FNH
855	0.865915	0.966495	0.733148	0.981262	0.735009	855	0.864662	0.979773	0.773043	0.982204	0.75767	3	0.0630977	Without Phase-interaction	FNH
856	0.869674	0.950263	0.721552	0.980467	0.704904	856	0.865915	0.966827	0.714135	0.982251	0.71989	4	0.264192	Without Phase-interaction	FNH
857	0.874687	0.958109	0.701142	0.981319	0.682199	857	0.888471	0.970327	0.745489	0.983183	0.727541	5	0.401624	Without Phase-interaction	FNH
858	0.847118	0.944969	0.695372	0.977201	0.691584	858	0.867168	0.976358	0.761583	0.981131	0.747813	6	0.41514	Without Phase-interaction	FNH
859	0.85589	0.959323	0.72864	0.980107	0.72441	859	0.882206	0.976328	0.789733	0.98377	0.77027	7	0.272262	Without Phase-interaction	FNH
860	0.867168	0.9514	0.724229	0.980742	0.699488	860	0.868421	0.973019	0.712058	0.98193	0.700525	8	0.251838	Without Phase-interaction	FNH
861	0.877193	0.951322	0.743257	0.981846	0.737267	861	0.865915	0.977405	0.772789	0.98187	0.745127	9	0.310307	Without Phase-interaction	FNH
862	0.887218	0.985979	0.833956	0.985206	0.758513	862	0.857143	0.98689	0.808637	0.98208	0.730395	10	0.158757	Without Phase-interaction	FNH
863	0.882206	0.968023	0.743682	0.983744	0.758411	863	0.880952	0.977264	0.764974	0.984406	0.766081	11	0.202825	Without Phase-interaction	FNH
864	0.869674	0.953439	0.724144	0.980574	0.705563	864	0.868421	0.972441	0.796371	0.981605	0.737796	12	0.262072	Without Phase-interaction	FNH
865	0.849624	0.940137	0.676297	0.978652	0.695742	865	0.870927	0.97227	0.759237	0.983278	0.749538	13	0.432544	Without Phase-interaction	FNH
866	0.864662	0.96863	0.759688	0.980914	0.754348	866	0.848371	0.970172	0.777709	0.978853	0.745383	14	0.215924	Without Phase-interaction	FNH
867	0.867168	0.963752	0.70883	0.981329	0.713791	867	0.874687	0.978018	0.749149	0.983404	0.742729	15	0.39047	Without Phase-interaction	FNH
868	0.874687	0.93104	0.710322	0.98137	0.715461	868	0.869674	0.963333	0.747698	0.982565	0.737546	16	0.387195	Without Phase-interaction	FNH
869	0.879699	0.943876	0.730666	0.981588	0.7167	869	0.877193	0.974301	0.760166	0.982452	0.730383	17	0.094336	Without Phase-interaction	FNH
870	0.837093	0.964335	0.704704	0.976455	0.695438	870	0.85213	0.972417	0.760035	0.979953	0.739386	18	0.255331	Without Phase-interaction	FNH
871	0.865915	0.965282	0.680777	0.981388	0.683805	871	0.878446	0.970279	0.707147	0.984388	0.721799	19	0.37517	Without Phase-interaction	FNH
872	0.868421	0.9711	0.713084	0.982851	0.70358	872	0.883459	0.976616	0.800641	0.985034	0.748377	20	0.364752	Without Phase-interaction	FNH
873	0.870927	0.964263	0.697976	0.981353	0.704442	873	0.858396	0.976988	0.737634	0.980407	0.715113	21	0.351224	Without Phase-interaction	FNH
874	0.863409	0.952159	0.698641	0.978468	0.698376	874	0.873434	0.975467	0.751576	0.982142	0.752157	22	0.103614	Without Phase-interaction	FNH
875	0.874687	0.983317	0.773457	0.984051	0.716821	875	0.893484	0.98757	0.855132	0.98659	0.755718	23	0.339819	Without Phase-interaction	FNH
876	0.890977	0.967039	0.795964	0.985524	0.767055	876	0.898496	0.985969	0.829614	0.98721	0.783505	24	0.201585	Without Phase-interaction	FNH
877	0.885965	0.955775	0.739019	0.983343	0.724096	877	0.882206	0.982134	0.755629	0.983465	0.733435	25	0.40173	Without Phase-interaction	FNH
878	0.867168	0.96875	0.72997	0.981467	0.713763	878	0.865915	0.968686	0.784185	0.983977	0.752886	26	0.440853	Without Phase-interaction	FNH
879	0.888471	0.960086	0.717408	0.984311	0.701779	879	0.888471	0.979065	0.778199	0.984891	0.749609	27	0.153192	Without Phase-interaction	FNH
880	0.893484	0.981347	0.774357	0.986719	0.751214	880	0.889724	0.978881	0.817451	0.985563	0.762363	28	0.105972	Without Phase-interaction	FNH
881	0.863409	0.956944	0.721854	0.980605	0.713826	881	0.857143	0.971106	0.739908	0.979842	0.725144	29	0.104085	Without Phase-interaction	FNH
882	0.868421	0.961425	0.692646	0.98134	0.680661	882	0.869674	0.981005	0.746767	0.983139	0.722503	30	0.169253	Without Phase-interaction	FNH
883	0.878446	0.923066	0.777942	0.981756	0.738863	883	0.862155	0.973417	0.759421	0.982744	0.751947	31	0.116345	Without Phase-interaction	FNH
884	0.864662	0.962604	0.709077	0.980283	0.725208	884	0.868421	0.97558	0.737084	0.981565	0.740281	0	0.2499	With Phase-interaction	FNH
885	0.853383	0.95747	0.713713	0.980606	0.705555	885	0.877193	0.97453	0.768207	0.983764	0.76078	1	0.13354	With Phase-interaction	FNH
886	0.859649	0.944786	0.718224	0.978746	0.693418	886	0.870927	0.976329	0.744373	0.980727	0.726386	2	0.386666	With Phase-interaction	FNH
887	0.892231	0.968358	0.754908	0.9851	0.740743	887	0.885965	0.982717	0.808835	0.985803	0.769838	3	0.0431149	With Phase-interaction	FNH
888	0.888471	0.963531	0.729673	0.984506	0.736907	888	0.880952	0.973969	0.742303	0.98518	0.743183	4	0.322011	With Phase-interaction	FNH
889	0.864662	0.976626	0.690079	0.979938	0.689205	889	0.863409	0.980136	0.804281	0.980856	0.732838	5	0.582466	With Phase-interaction	FNH
890	0.860902	0.969846	0.721833	0.979717	0.694018	890	0.863409	0.973427	0.746816	0.980783	0.706784	6	0.548755	With Phase-interaction	FNH
891	0.884712	0.974302	0.780448	0.984326	0.778548	891	0.901003	0.971609	0.787382	0.986204	0.781799	7	0.341942	With Phase-interaction	FNH
892	0.860902	0.905903	0.676528	0.97834	0.673863	892	0.874687	0.966529	0.692658	0.981661	0.700641	8	0.507333	With Phase-interaction	FNH
893	0.850877	0.952048	0.688745	0.978372	0.685638	893	0.867168	0.95566	0.708271	0.98289	0.723552	9	0.385598	With Phase-interaction	FNH
894	0.869674	0.956904	0.707511	0.981531	0.712069	894	0.903509	0.985886	0.78486	0.986898	0.771537	10	0.407596	With Phase-interaction	FNH
895	0.889724	0.981666	0.78982	0.982898	0.717791	895	0.888471	0.986	0.826875	0.98614	0.746386	11	0.286626	With Phase-interaction	FNH
896	0.848371	0.950752	0.670206	0.977421	0.67052	896	0.873434	0.963844	0.739458	0.983145	0.73434	12	0.479449	With Phase-interaction	FNH
897	0.865915	0.961073	0.729569	0.981572	0.724982	897	0.858396	0.972125	0.778356	0.981719	0.745629	13	0.570303	With Phase-interaction	FNH
898	0.874687	0.957971	0.706854	0.982123	0.703192	898	0.869674	0.967842	0.735081	0.981363	0.722322	14	0.495791	With Phase-interaction	FNH
899	0.873434	0.944694	0.710237	0.981972	0.720359	899	0.885965	0.978045	0.787788	0.984569	0.766579	15	0.560328	With Phase-interaction	FNH
900	0.883459	0.983097	0.74196	0.983766	0.719265	900	0.884712	0.986317	0.840341	0.984563	0.751364	16	0.56422	With Phase-interaction	FNH
901	0.869674	0.972082	0.658533	0.982115	0.680678	901	0.862155	0.971542	0.670557	0.982477	0.697012	17	0.0724975	With Phase-interaction	FNH
902	0.880952	0.954162	0.722582	0.983213	0.712418	902	0.869674	0.975675	0.741922	0.983632	0.736929	18	0.207302	With Phase-interaction	FNH
903	0.883459	0.968383	0.757065	0.983191	0.764265	903	0.883459	0.983333	0.801511	0.985735	0.77726	19	0.141044	With Phase-interaction	FNH
904	0.850877	0.955534	0.679288	0.977595	0.679686	904	0.857143	0.970517	0.743847	0.979279	0.719052	20	0.478938	With Phase-interaction	FNH
905	0.848371	0.954207	0.690099	0.979968	0.697437	905	0.870927	0.982492	0.763489	0.982498	0.735277	21	0.351798	With Phase-interaction	FNH
906	0.859649	0.954902	0.727808	0.978596	0.718291	906	0.870927	0.976395	0.765686	0.981529	0.744472	22	0.129578	With Phase-interaction	FNH
907	0.877193	0.96765	0.711179	0.981171	0.704595	907	0.880952	0.966478	0.750585	0.983727	0.740938	23	0.486935	With Phase-interaction	FNH
908	0.909774	0.982421	0.814522	0.988537	0.791592	908	0.893484	0.983783	0.852149	0.986299	0.780774	24	0.288363	With Phase-interaction	FNH
909	0.893484	0.972777	0.783733	0.984956	0.737488	909	0.887218	0.97316	0.783967	0.986672	0.737472	25	0.504821	With Phase-interaction	FNH
910	0.887218	0.936574	0.743724	0.984161	0.742832	910	0.874687	0.969681	0.731112	0.983684	0.727232	26	0.519127	With Phase-interaction	FNH
911	0.882206	0.983358	0.740263	0.982374	0.728685	911	0.885965	0.987874	0.798581	0.98441	0.761082	27	0.300567	With Phase-interaction	FNH
912	0.889724	0.961371	0.763445	0.984225	0.74196	912	0.879699	0.979586	0.801507	0.983625	0.746853	28	0.244391	With Phase-interaction	FNH
913	0.874687	0.962446	0.718726	0.98219	0.714576	913	0.884712	0.976116	0.77268	0.985035	0.75837	29	0.081305	With Phase-interaction	FNH
914	0.854637	0.964048	0.67975	0.978197	0.674904	914	0.879699	0.980894	0.759613	0.983382	0.753186	30	0.492282	With Phase-interaction	FNH
915	0.87218	0.964452	0.716654	0.982223	0.705691	915	0.883459	0.959818	0.758384	0.98556	0.746698	31	0.119479	With Phase-interaction	FNH
916	0.858396	0.963066	0.638822	0.97957	0.659506	916	0.860902	0.950845	0.677592	0.981348	0.688209	0	0.259122	Without Phase-interaction	HM
917	0.879699	0.949171	0.753456	0.984129	0.741284	917	0.879699	0.976532	0.78958	0.984739	0.766077	1	0.483747	Without Phase-interaction	HM
918	0.862155	0.946865	0.716687	0.979318	0.698259	918	0.859649	0.973443	0.728084	0.980485	0.720235	2	0.370335	Without Phase-interaction	HM
919	0.867168	0.938028	0.696787	0.980985	0.698688	919	0.864662	0.967758	0.731316	0.981787	0.724274	3	0.598002	Without Phase-interaction	HM
920	0.864662	0.960901	0.690512	0.980066	0.707424	920	0.867168	0.97054	0.721822	0.980019	0.716656	4	0.517241	Without Phase-interaction	HM
921	0.867168	0.973275	0.715688	0.980882	0.693028	921	0.882206	0.976028	0.788391	0.985153	0.766721	5	0.502316	Without Phase-interaction	HM
922	0.87218	0.968864	0.71455	0.982557	0.727567	922	0.87594	0.977491	0.758398	0.985028	0.751174	6	0.604608	Without Phase-interaction	HM
923	0.857143	0.935458	0.67244	0.979276	0.692826	923	0.865915	0.9751	0.732364	0.979863	0.725055	7	0.297958	Without Phase-interaction	HM
924	0.885965	0.95399	0.71188	0.984016	0.708448	924	0.873434	0.977045	0.760571	0.984943	0.765123	8	0.307657	Without Phase-interaction	HM
925	0.865915	0.945988	0.694602	0.980421	0.680521	925	0.858396	0.958369	0.706235	0.98117	0.705726	9	0.553612	Without Phase-interaction	HM
926	0.867168	0.941641	0.682951	0.982612	0.698348	926	0.877193	0.981295	0.744791	0.984331	0.737585	10	0.251317	Without Phase-interaction	HM
927	0.859649	0.95843	0.717888	0.980608	0.712697	927	0.850877	0.9757	0.736875	0.980542	0.729838	11	0.326292	Without Phase-interaction	HM
928	0.862155	0.937119	0.721401	0.98118	0.702894	928	0.873434	0.970242	0.797185	0.983453	0.734933	12	0.524211	Without Phase-interaction	HM
929	0.873434	0.943348	0.710354	0.98155	0.705404	929	0.87218	0.9802	0.769928	0.984737	0.755939	13	0.379444	Without Phase-interaction	HM
930	0.854637	0.948576	0.661723	0.980055	0.661753	930	0.862155	0.970129	0.762519	0.983677	0.727986	14	0.414242	Without Phase-interaction	HM
931	0.877193	0.949582	0.714359	0.981221	0.712078	931	0.857143	0.967313	0.714822	0.979342	0.707335	15	0.575349	Without Phase-interaction	HM
932	0.862155	0.972516	0.652144	0.981174	0.664141	932	0.859649	0.970716	0.766926	0.980934	0.709047	16	0.310579	Without Phase-interaction	HM
933	0.858396	0.950593	0.680166	0.978979	0.673329	933	0.850877	0.972214	0.727084	0.979749	0.707111	17	0.311237	Without Phase-interaction	HM
934	0.857143	0.96022	0.721572	0.981424	0.734894	934	0.862155	0.972763	0.790407	0.981869	0.759684	18	0.540254	Without Phase-interaction	HM
935	0.869674	0.948183	0.72422	0.981097	0.713334	935	0.887218	0.976533	0.809907	0.985073	0.782421	19	0.529659	Without Phase-interaction	HM
936	0.85589	0.955881	0.659927	0.97852	0.667036	936	0.87594	0.971693	0.76271	0.98234	0.747839	20	0.264949	Without Phase-interaction	HM
937	0.862155	0.966463	0.682029	0.982966	0.704736	937	0.868421	0.965107	0.768908	0.983564	0.742532	21	0.305425	Without Phase-interaction	HM
938	0.853383	0.944977	0.676496	0.979066	0.670543	938	0.862155	0.969138	0.710959	0.983725	0.716377	22	0.470025	Without Phase-interaction	HM
939	0.880952	0.941168	0.689786	0.981589	0.714558	939	0.874687	0.981738	0.80408	0.983284	0.752696	23	0.238571	Without Phase-interaction	HM
940	0.862155	0.952056	0.673822	0.979775	0.676653	940	0.870927	0.975171	0.716855	0.981876	0.713679	24	0.445506	Without Phase-interaction	HM
941	0.863409	0.974076	0.700664	0.979404	0.709064	941	0.87218	0.97544	0.774868	0.982538	0.747191	25	0.210722	Without Phase-interaction	HM
942	0.858396	0.970282	0.727802	0.982189	0.73462	942	0.843358	0.969504	0.731355	0.980851	0.716581	26	0.287155	Without Phase-interaction	HM
943	0.87218	0.969411	0.745269	0.983451	0.736809	943	0.867168	0.968085	0.742028	0.983503	0.739127	27	0.59302	Without Phase-interaction	HM
944	0.874687	0.95112	0.74331	0.983147	0.736398	944	0.863409	0.970763	0.766491	0.982433	0.740092	28	0.43842	Without Phase-interaction	HM
945	0.867168	0.952105	0.717758	0.980994	0.729323	945	0.850877	0.977615	0.743049	0.980234	0.735505	29	0.391632	Without Phase-interaction	HM
946	0.867168	0.974254	0.711698	0.981418	0.706545	946	0.863409	0.977385	0.762179	0.982276	0.732594	30	0.544661	Without Phase-interaction	HM
947	0.878446	0.948297	0.732819	0.982173	0.725569	947	0.869674	0.965172	0.725843	0.983431	0.738628	31	0.514627	Without Phase-interaction	HM
948	0.878446	0.984257	0.73933	0.982501	0.731653	948	0.882206	0.981874	0.750594	0.9854	0.758089	32	0.579927	Without Phase-interaction	HM
949	0.85589	0.950773	0.674976	0.978245	0.670768	949	0.87594	0.97867	0.794388	0.982633	0.745592	33	0.566327	Without Phase-interaction	HM
950	0.888471	0.96685	0.715108	0.982771	0.702269	950	0.870927	0.963403	0.744129	0.98131	0.711402	34	0.529799	Without Phase-interaction	HM
951	0.868421	0.948992	0.737196	0.979524	0.692867	951	0.874687	0.979059	0.746183	0.983723	0.734206	35	0.556467	Without Phase-interaction	HM
952	0.862155	0.977143	0.70409	0.980302	0.695822	952	0.863409	0.981098	0.782173	0.981368	0.73247	36	0.410376	Without Phase-interaction	HM
953	0.87218	0.959522	0.744625	0.983781	0.749724	953	0.864662	0.976429	0.797551	0.984165	0.781735	37	0.591537	Without Phase-interaction	HM
954	0.867168	0.952447	0.710944	0.979926	0.693902	954	0.865915	0.968337	0.758907	0.98267	0.735664	38	0.550349	Without Phase-interaction	HM
955	0.869674	0.928612	0.666099	0.979118	0.667529	955	0.87218	0.963742	0.695456	0.981831	0.697829	39	0.50223	Without Phase-interaction	HM
956	0.864662	0.974972	0.731298	0.98061	0.728295	956	0.884712	0.975189	0.80686	0.983966	0.789947	40	0.49648	Without Phase-interaction	HM
957	0.884712	0.964199	0.763407	0.983887	0.742216	957	0.883459	0.983374	0.780347	0.984265	0.744072	41	0.52973	Without Phase-interaction	HM
958	0.874687	0.969915	0.729061	0.981713	0.714625	958	0.859649	0.969393	0.7408	0.982442	0.728885	42	0.415208	Without Phase-interaction	HM
959	0.867168	0.96988	0.732242	0.982049	0.707889	959	0.860902	0.970693	0.762142	0.979338	0.70109	43	0.547724	Without Phase-interaction	HM
960	0.87218	0.964675	0.741848	0.981595	0.74165	960	0.877193	0.974257	0.768865	0.983074	0.752234	44	0.440201	Without Phase-interaction	HM
961	0.865915	0.944797	0.678521	0.979545	0.674688	961	0.882206	0.966809	0.744045	0.981364	0.715768	45	0.545979	Without Phase-interaction	HM
962	0.85589	0.970318	0.709788	0.977737	0.702492	962	0.87218	0.965825	0.748727	0.982616	0.745287	46	0.365794	Without Phase-interaction	HM
963	0.854637	0.958371	0.730479	0.979449	0.727429	963	0.85213	0.969524	0.76938	0.981711	0.758496	47	0.331236	Without Phase-interaction	HM
964	0.865915	0.942068	0.750889	0.981704	0.715417	964	0.867168	0.972377	0.772604	0.981509	0.724001	48	0.301698	Without Phase-interaction	HM
965	0.880952	0.939274	0.719752	0.983475	0.71681	965	0.869674	0.963955	0.771032	0.984511	0.743013	49	0.245286	Without Phase-interaction	HM
966	0.87218	0.970423	0.724681	0.982267	0.729753	966	0.879699	0.967333	0.746415	0.985289	0.74763	50	0.272184	Without Phase-interaction	HM
967	0.883459	0.977724	0.783666	0.984744	0.753381	967	0.87218	0.976977	0.775891	0.983491	0.732209	51	0.357004	Without Phase-interaction	HM
968	0.860902	0.973321	0.726953	0.981723	0.722671	968	0.858396	0.976027	0.754648	0.980906	0.721487	52	0.536542	Without Phase-interaction	HM
969	0.869674	0.951454	0.692147	0.980982	0.706648	969	0.87218	0.966105	0.723973	0.982614	0.72905	53	0.248913	Without Phase-interaction	HM
970	0.870927	0.95608	0.733614	0.981261	0.730229	970	0.857143	0.954895	0.72421	0.981857	0.734427	54	0.364994	Without Phase-interaction	HM
971	0.845865	0.961404	0.695006	0.979744	0.719872	971	0.873434	0.973829	0.752179	0.98261	0.751809	55	0.378925	Without Phase-interaction	HM
972	0.868421	0.959934	0.739354	0.983222	0.723375	972	0.864662	0.97738	0.774056	0.983125	0.739981	56	0.511053	Without Phase-interaction	HM
973	0.867168	0.977234	0.695958	0.981612	0.70326	973	0.883459	0.978641	0.760542	0.983696	0.733803	57	0.301339	Without Phase-interaction	HM
974	0.883459	0.978997	0.748728	0.983517	0.734133	974	0.884712	0.98436	0.793155	0.984556	0.74532	58	0.33987	Without Phase-interaction	HM
975	0.859649	0.960862	0.717231	0.980118	0.71061	975	0.85213	0.969949	0.726923	0.979946	0.725466	59	0.380518	Without Phase-interaction	HM
976	0.877193	0.958876	0.738218	0.982636	0.717249	976	0.888471	0.986155	0.826337	0.985446	0.763485	60	0.268137	Without Phase-interaction	HM
977	0.873434	0.977223	0.687874	0.980455	0.676608	977	0.878446	0.974391	0.781745	0.982989	0.725112	61	0.353149	Without Phase-interaction	HM
978	0.870927	0.975775	0.742061	0.982578	0.728294	978	0.883459	0.975689	0.776382	0.985973	0.765621	62	0.326162	Without Phase-interaction	HM
979	0.860902	0.92587	0.647357	0.981372	0.679903	979	0.847118	0.956429	0.657502	0.981965	0.709401	63	0.576815	Without Phase-interaction	HM
980	0.85589	0.968496	0.705553	0.980918	0.70203	980	0.859649	0.972192	0.712271	0.984115	0.735279	64	0.271068	Without Phase-interaction	HM
981	0.87218	0.969069	0.690596	0.980747	0.691612	981	0.870927	0.971625	0.713434	0.982894	0.720946	65	0.200402	Without Phase-interaction	HM
982	0.879699	0.970659	0.754337	0.983252	0.748702	982	0.867168	0.981756	0.775642	0.98264	0.763101	66	0.198242	Without Phase-interaction	HM
983	0.87218	0.958142	0.707607	0.982205	0.717063	983	0.869674	0.955353	0.738601	0.981974	0.715494	67	0.474192	Without Phase-interaction	HM
984	0.870927	0.966165	0.751915	0.983573	0.750334	984	0.879699	0.971844	0.821918	0.985961	0.793806	68	0.289859	Without Phase-interaction	HM
985	0.858396	0.956924	0.735366	0.9791	0.699089	985	0.867168	0.972366	0.752959	0.980472	0.713286	69	0.246949	Without Phase-interaction	HM
986	0.867168	0.978874	0.710211	0.981703	0.701922	986	0.858396	0.984641	0.811707	0.982185	0.739467	70	0.568921	Without Phase-interaction	HM
987	0.865915	0.958488	0.719757	0.981881	0.717616	987	0.879699	0.969619	0.775954	0.98362	0.744687	71	0.560114	Without Phase-interaction	HM
988	0.844612	0.96031	0.684748	0.978228	0.697265	988	0.859649	0.973766	0.744262	0.982293	0.746234	72	0.277641	Without Phase-interaction	HM
989	0.87594	0.954037	0.761273	0.983512	0.761902	989	0.863409	0.980119	0.761425	0.982699	0.749872	73	0.297962	Without Phase-interaction	HM
990	0.870927	0.967674	0.682202	0.981093	0.697333	990	0.865915	0.966968	0.734026	0.982807	0.739379	74	0.342361	Without Phase-interaction	HM
991	0.878446	0.920923	0.727258	0.983018	0.73518	991	0.885965	0.971905	0.762533	0.983928	0.758901	75	0.21915	Without Phase-interaction	HM
992	0.869674	0.968789	0.729416	0.981696	0.737448	992	0.868421	0.969912	0.733842	0.983008	0.749818	76	0.390799	Without Phase-interaction	HM
993	0.883459	0.955859	0.727907	0.984354	0.711775	993	0.877193	0.969551	0.768932	0.983583	0.728358	77	0.562088	Without Phase-interaction	HM
994	0.870927	0.976748	0.673995	0.979932	0.689172	994	0.863409	0.976619	0.758489	0.983189	0.74673	78	0.523508	Without Phase-interaction	HM
995	0.863409	0.949154	0.700877	0.98104	0.709859	995	0.865915	0.978638	0.791291	0.983728	0.752272	79	0.440906	Without Phase-interaction	HM
996	0.854637	0.955015	0.719131	0.97863	0.70304	996	0.863409	0.975473	0.725071	0.981034	0.71606	80	0.495492	Without Phase-interaction	HM
997	0.858396	0.949001	0.721756	0.97952	0.736525	997	0.865915	0.967559	0.764466	0.982564	0.773381	81	0.324138	Without Phase-interaction	HM
998	0.858396	0.953689	0.704608	0.978241	0.697764	998	0.85213	0.970098	0.694588	0.979812	0.701871	82	0.486344	Without Phase-interaction	HM
999	0.857143	0.954082	0.680908	0.978941	0.685323	999	0.877193	0.953743	0.729174	0.982506	0.726037	83	0.281298	Without Phase-interaction	HM
1000	0.862155	0.977426	0.699394	0.980376	0.702958	1000	0.860902	0.980746	0.773146	0.982208	0.739972	84	0.466986	Without Phase-interaction	HM
1001	0.865915	0.963103	0.706064	0.981589	0.711373	1001	0.889724	0.980538	0.760235	0.986772	0.770115	85	0.351583	Without Phase-interaction	HM
1002	0.873434	0.962739	0.734221	0.982679	0.720389	1002	0.869674	0.957727	0.762804	0.983379	0.748711	86	0.293226	Without Phase-interaction	HM
1003	0.857143	0.958332	0.735803	0.979117	0.702082	1003	0.853383	0.977039	0.737657	0.981186	0.719195	87	0.269359	Without Phase-interaction	HM
1004	0.873434	0.962233	0.755564	0.980747	0.71346	1004	0.874687	0.982115	0.779622	0.983579	0.737567	88	0.321636	Without Phase-interaction	HM
1005	0.858396	0.960891	0.718868	0.978787	0.706507	1005	0.878446	0.971766	0.764143	0.982923	0.755129	89	0.383021	Without Phase-interaction	HM
1006	0.849624	0.950072	0.66546	0.978909	0.675864	1006	0.873434	0.964341	0.764425	0.984168	0.747304	90	0.269889	Without Phase-interaction	HM
1007	0.860902	0.970683	0.723673	0.978838	0.713741	1007	0.869674	0.981618	0.817574	0.982203	0.761924	91	0.564933	Without Phase-interaction	HM
1008	0.864662	0.941944	0.703517	0.979936	0.696136	1008	0.884712	0.97637	0.744344	0.986939	0.765982	92	0.272806	Without Phase-interaction	HM
1009	0.862155	0.957493	0.705588	0.980847	0.712258	1009	0.87594	0.969055	0.773693	0.984208	0.764935	93	0.452655	Without Phase-interaction	HM
1010	0.874687	0.942523	0.702856	0.983718	0.715597	1010	0.879699	0.97633	0.754075	0.984667	0.742447	94	0.578126	Without Phase-interaction	HM
1011	0.867168	0.961355	0.734772	0.980821	0.726915	1011	0.870927	0.974148	0.768418	0.982608	0.755426	95	0.402278	Without Phase-interaction	HM
1012	0.867168	0.940059	0.755641	0.982518	0.741368	1012	0.87218	0.968402	0.762704	0.982966	0.751602	96	0.252244	Without Phase-interaction	HM
1013	0.877193	0.964709	0.745763	0.981398	0.727951	1013	0.879699	0.979999	0.810169	0.983396	0.768424	97	0.282006	Without Phase-interaction	HM
1014	0.880952	0.963723	0.730991	0.98462	0.730093	1014	0.873434	0.977851	0.77805	0.982857	0.748491	98	0.250797	Without Phase-interaction	HM
1015	0.870927	0.950219	0.693051	0.981263	0.69455	1015	0.873434	0.970803	0.734822	0.981477	0.711671	99	0.254228	Without Phase-interaction	HM
1016	0.869674	0.963631	0.732949	0.980189	0.714806	1016	0.863409	0.963722	0.735891	0.982814	0.731785	100	0.364768	Without Phase-interaction	HM
1017	0.860902	0.923363	0.68649	0.980704	0.712755	1017	0.868421	0.973501	0.76292	0.982769	0.747498	101	0.561876	Without Phase-interaction	HM
1018	0.873434	0.96883	0.775879	0.983711	0.74062	1018	0.889724	0.968125	0.789312	0.986889	0.753155	102	0.293738	Without Phase-interaction	HM
1019	0.877193	0.958704	0.716621	0.983535	0.714269	1019	0.87594	0.982689	0.776185	0.98416	0.739802	103	0.280165	Without Phase-interaction	HM
1020	0.864662	0.972759	0.76457	0.979942	0.723797	1020	0.874687	0.972935	0.779289	0.981855	0.742217	104	0.342898	Without Phase-interaction	HM
1021	0.878446	0.979589	0.75666	0.981745	0.740614	1021	0.868421	0.978139	0.766843	0.982448	0.750616	105	0.26933	Without Phase-interaction	HM
1022	0.842105	0.976382	0.725121	0.977068	0.702952	1022	0.849624	0.980913	0.808522	0.978403	0.733589	106	0.38167	Without Phase-interaction	HM
1023	0.89599	0.982418	0.751953	0.985341	0.762638	1023	0.880952	0.986512	0.815696	0.984224	0.771667	107	0.314759	Without Phase-interaction	HM
1024	0.864662	0.959736	0.734143	0.979497	0.722998	1024	0.859649	0.971157	0.754165	0.979778	0.729322	108	0.322703	Without Phase-interaction	HM
1025	0.854637	0.94508	0.715898	0.978786	0.711878	1025	0.859649	0.969949	0.773035	0.980635	0.742296	109	0.193034	Without Phase-interaction	HM
1026	0.858396	0.964561	0.704729	0.980336	0.71578	1026	0.868421	0.977509	0.730872	0.984373	0.753058	110	0.340327	Without Phase-interaction	HM
1027	0.877193	0.933486	0.728239	0.983942	0.748278	1027	0.882206	0.977629	0.751918	0.985038	0.762642	111	0.336993	Without Phase-interaction	HM
1028	0.857143	0.975155	0.676546	0.980066	0.685524	1028	0.857143	0.982523	0.736272	0.980642	0.716287	112	0.344184	Without Phase-interaction	HM
1029	0.868421	0.972653	0.717865	0.981829	0.71428	1029	0.870927	0.968456	0.772461	0.983839	0.751884	113	0.424022	Without Phase-interaction	HM
1030	0.890977	0.966241	0.725346	0.9829	0.735872	1030	0.883459	0.975226	0.760681	0.984604	0.764607	114	0.317575	Without Phase-interaction	HM
1031	0.847118	0.941416	0.678236	0.978004	0.68144	1031	0.868421	0.966512	0.694743	0.982655	0.71257	115	0.328788	Without Phase-interaction	HM
1032	0.870927	0.954337	0.762053	0.981818	0.763895	1032	0.867168	0.970217	0.783714	0.982331	0.788135	0	0.312494	With Phase-interaction	HM
1033	0.868421	0.975863	0.72344	0.982033	0.742842	1033	0.867168	0.974745	0.809906	0.984981	0.787027	1	0.615832	With Phase-interaction	HM
1034	0.868421	0.953686	0.735872	0.981799	0.762096	1034	0.873434	0.960323	0.769809	0.98215	0.762536	2	0.437074	With Phase-interaction	HM
1035	0.87594	0.967451	0.731022	0.982541	0.72431	1035	0.859649	0.971767	0.776162	0.981447	0.734593	3	0.680093	With Phase-interaction	HM
1036	0.863409	0.953802	0.701767	0.980261	0.705804	1036	0.880952	0.977079	0.72649	0.984662	0.733358	4	0.687545	With Phase-interaction	HM
1037	0.87594	0.958384	0.739656	0.98261	0.727501	1037	0.874687	0.97113	0.749104	0.985192	0.751401	5	0.303449	With Phase-interaction	HM
1038	0.874687	0.971567	0.747435	0.982041	0.72928	1038	0.87218	0.975123	0.812678	0.983981	0.759707	6	0.678279	With Phase-interaction	HM
1039	0.873434	0.953974	0.690288	0.982109	0.692858	1039	0.877193	0.969314	0.767835	0.984945	0.760931	7	0.415992	With Phase-interaction	HM
1040	0.853383	0.961019	0.731933	0.978046	0.704834	1040	0.863409	0.973954	0.785328	0.983457	0.74953	8	0.267888	With Phase-interaction	HM
1041	0.85589	0.943462	0.688899	0.979249	0.687659	1041	0.858396	0.95481	0.693244	0.982772	0.719579	9	0.432853	With Phase-interaction	HM
1042	0.869674	0.928254	0.734016	0.982558	0.733716	1042	0.889724	0.978942	0.768796	0.986237	0.775029	10	0.32938	With Phase-interaction	HM
1043	0.862155	0.952785	0.647674	0.981188	0.65996	1043	0.869674	0.974695	0.705481	0.984658	0.715124	11	0.339667	With Phase-interaction	HM
1044	0.853383	0.947386	0.690968	0.976978	0.688452	1044	0.843358	0.967456	0.689061	0.97859	0.698021	12	0.555077	With Phase-interaction	HM
1045	0.854637	0.963664	0.699338	0.978291	0.680851	1045	0.850877	0.961689	0.723917	0.97938	0.705387	13	0.660013	With Phase-interaction	HM
1046	0.867168	0.937248	0.680661	0.979282	0.679499	1046	0.864662	0.95865	0.729338	0.97963	0.700349	14	0.455358	With Phase-interaction	HM
1047	0.850877	0.947046	0.720599	0.977591	0.723206	1047	0.877193	0.974318	0.785007	0.981484	0.771398	15	0.404913	With Phase-interaction	HM
1048	0.868421	0.949231	0.71131	0.981636	0.708002	1048	0.877193	0.976507	0.771407	0.984785	0.751218	16	0.604519	With Phase-interaction	HM
1049	0.867168	0.954955	0.679442	0.980351	0.69163	1049	0.865915	0.969534	0.712147	0.982636	0.726987	17	0.425974	With Phase-interaction	HM
1050	0.862155	0.960607	0.687283	0.980321	0.689477	1050	0.87218	0.973463	0.767059	0.983472	0.751489	18	0.702751	With Phase-interaction	HM
1051	0.885965	0.956462	0.755777	0.982515	0.745557	1051	0.877193	0.968292	0.756318	0.982692	0.738167	19	0.662099	With Phase-interaction	HM
1052	0.865915	0.948211	0.727012	0.980616	0.732186	1052	0.865915	0.978731	0.760248	0.983369	0.757555	20	0.353661	With Phase-interaction	HM
1053	0.864662	0.955267	0.729658	0.980156	0.7092	1053	0.860902	0.9688	0.736256	0.982031	0.727521	21	0.348914	With Phase-interaction	HM
1054	0.83208	0.948671	0.6896	0.975074	0.685039	1054	0.845865	0.959819	0.710274	0.979755	0.724818	22	0.454573	With Phase-interaction	HM
1055	0.862155	0.954486	0.675132	0.978218	0.672118	1055	0.869674	0.973126	0.68472	0.981783	0.695936	23	0.293347	With Phase-interaction	HM
1056	0.870927	0.970721	0.782976	0.981486	0.710843	1056	0.879699	0.97436	0.818965	0.98502	0.736783	24	0.447407	With Phase-interaction	HM
1057	0.845865	0.965857	0.696528	0.977577	0.715091	1057	0.870927	0.971265	0.750338	0.981564	0.751378	25	0.19718	With Phase-interaction	HM
1058	0.853383	0.960459	0.730326	0.979706	0.734798	1058	0.862155	0.975974	0.778054	0.981729	0.759021	26	0.340539	With Phase-interaction	HM
1059	0.834586	0.954228	0.663816	0.974769	0.667434	1059	0.854637	0.973187	0.725234	0.978778	0.712817	27	0.655017	With Phase-interaction	HM
1060	0.845865	0.978829	0.769978	0.977494	0.689653	1060	0.87218	0.985501	0.801792	0.982722	0.729657	28	0.600475	With Phase-interaction	HM
1061	0.860902	0.912621	0.686548	0.979141	0.682402	1061	0.87218	0.966846	0.753904	0.983492	0.73249	29	0.49109	With Phase-interaction	HM
1062	0.85213	0.961366	0.701025	0.977397	0.676803	1062	0.85213	0.980797	0.777688	0.979386	0.724363	30	0.579549	With Phase-interaction	HM
1063	0.865915	0.947057	0.709556	0.98033	0.719016	1063	0.857143	0.973034	0.75778	0.979479	0.730669	31	0.571997	With Phase-interaction	HM
1064	0.885965	0.977799	0.74717	0.984002	0.73257	1064	0.87594	0.976977	0.784573	0.986302	0.77702	32	0.613282	With Phase-interaction	HM
1065	0.869674	0.966058	0.681358	0.981768	0.687817	1065	0.868421	0.972242	0.699936	0.983277	0.711535	33	0.665971	With Phase-interaction	HM
1066	0.868421	0.955574	0.726252	0.981415	0.734043	1066	0.860902	0.972343	0.773082	0.981553	0.753805	34	0.664285	With Phase-interaction	HM
1067	0.87218	0.943477	0.734444	0.982186	0.736222	1067	0.878446	0.978603	0.775322	0.983944	0.757263	35	0.535846	With Phase-interaction	HM
1068	0.902256	0.981098	0.772261	0.987577	0.744561	1068	0.87218	0.979111	0.79941	0.984312	0.738193	36	0.237015	With Phase-interaction	HM
1069	0.887218	0.892869	0.746674	0.98488	0.720348	1069	0.874687	0.976162	0.758304	0.985109	0.730225	37	0.687302	With Phase-interaction	HM
1070	0.860902	0.951981	0.686082	0.981023	0.692396	1070	0.850877	0.96153	0.770572	0.979394	0.728826	38	0.674478	With Phase-interaction	HM
1071	0.869674	0.951497	0.699295	0.981695	0.715079	1071	0.882206	0.964612	0.743415	0.984336	0.744825	39	0.563625	With Phase-interaction	HM
1072	0.845865	0.934838	0.687814	0.97614	0.696952	1072	0.865915	0.967039	0.75008	0.981364	0.754948	40	0.688296	With Phase-interaction	HM
1073	0.884712	0.967587	0.750251	0.982832	0.717376	1073	0.868421	0.970201	0.761629	0.982727	0.721666	41	0.695165	With Phase-interaction	HM
1074	0.883459	0.962642	0.722376	0.983947	0.73961	1074	0.880952	0.981054	0.799299	0.984711	0.774278	42	0.50979	With Phase-interaction	HM
1075	0.85589	0.947754	0.696359	0.977866	0.70252	1075	0.869674	0.979226	0.756819	0.981712	0.745758	43	0.523335	With Phase-interaction	HM
1076	0.884712	0.962858	0.752527	0.983453	0.755194	1076	0.889724	0.970576	0.790192	0.984098	0.768795	44	0.38882	With Phase-interaction	HM
1077	0.857143	0.974642	0.708686	0.978017	0.690603	1077	0.862155	0.97301	0.764462	0.980726	0.72448	45	0.705537	With Phase-interaction	HM
1078	0.869674	0.933285	0.716042	0.981106	0.71338	1078	0.888471	0.977321	0.804895	0.984009	0.757057	46	0.512318	With Phase-interaction	HM
1079	0.865915	0.981401	0.713306	0.981488	0.72141	1079	0.893484	0.983919	0.809039	0.987727	0.798139	47	0.639718	With Phase-interaction	HM
1080	0.887218	0.923212	0.732843	0.98414	0.716968	1080	0.878446	0.977243	0.738738	0.983453	0.725491	48	0.298525	With Phase-interaction	HM
1081	0.862155	0.96025	0.701388	0.979995	0.702721	1081	0.888471	0.970365	0.760812	0.984341	0.753241	49	0.289137	With Phase-interaction	HM
1082	0.879699	0.982486	0.761277	0.984807	0.744916	1082	0.874687	0.981931	0.843352	0.983989	0.768889	50	0.267974	With Phase-interaction	HM
1083	0.859649	0.95214	0.711503	0.981796	0.715221	1083	0.874687	0.974582	0.762173	0.983096	0.74151	51	0.498995	With Phase-interaction	HM
1084	0.859649	0.96933	0.746444	0.979319	0.699097	1084	0.865915	0.969604	0.765081	0.981026	0.714567	52	0.604301	With Phase-interaction	HM
1085	0.874687	0.973771	0.713893	0.982378	0.714913	1085	0.901003	0.976237	0.809055	0.986394	0.785927	53	0.311366	With Phase-interaction	HM
1086	0.87594	0.945274	0.752284	0.980212	0.736351	1086	0.854637	0.96967	0.740644	0.980238	0.735093	54	0.460877	With Phase-interaction	HM
1087	0.883459	0.975823	0.698473	0.984445	0.716402	1087	0.889724	0.979269	0.786672	0.985817	0.754851	55	0.481242	With Phase-interaction	HM
1088	0.85589	0.952784	0.686066	0.979389	0.704702	1088	0.859649	0.971899	0.745848	0.982884	0.755236	56	0.354031	With Phase-interaction	HM
1089	0.880952	0.976112	0.726855	0.982783	0.714546	1089	0.87218	0.972238	0.758416	0.985018	0.739813	57	0.37539	With Phase-interaction	HM
1090	0.870927	0.947675	0.690307	0.981447	0.694604	1090	0.877193	0.963599	0.733752	0.98278	0.720111	58	0.32757	With Phase-interaction	HM
1091	0.830827	0.955853	0.674298	0.977024	0.671078	1091	0.840852	0.974916	0.707697	0.977926	0.695443	59	0.307909	With Phase-interaction	HM
1092	0.879699	0.955702	0.70045	0.983633	0.732908	1092	0.888471	0.978804	0.776453	0.984877	0.760791	60	0.397842	With Phase-interaction	HM
1093	0.878446	0.938232	0.725742	0.980984	0.730642	1093	0.885965	0.966267	0.736964	0.984497	0.755498	61	0.622761	With Phase-interaction	HM
1094	0.873434	0.967796	0.677535	0.981649	0.693045	1094	0.877193	0.969426	0.789469	0.983963	0.739354	62	0.385302	With Phase-interaction	HM
1095	0.868421	0.95547	0.777732	0.980794	0.733261	1095	0.853383	0.970526	0.756994	0.980123	0.728061	63	0.681568	With Phase-interaction	HM
1096	0.860902	0.97494	0.755225	0.980204	0.719937	1096	0.865915	0.976627	0.802738	0.982709	0.755014	64	0.409647	With Phase-interaction	HM
1097	0.877193	0.968256	0.749139	0.981002	0.747179	1097	0.868421	0.97905	0.766696	0.982834	0.755897	65	0.428356	With Phase-interaction	HM
1098	0.877193	0.974868	0.746744	0.981977	0.749624	1098	0.873434	0.973337	0.768707	0.985217	0.773676	66	0.313078	With Phase-interaction	HM
1099	0.844612	0.962757	0.661174	0.979117	0.686073	1099	0.845865	0.979061	0.743664	0.980035	0.72984	67	0.541238	With Phase-interaction	HM
1100	0.873434	0.955059	0.731734	0.984451	0.740901	1100	0.864662	0.975868	0.77902	0.983201	0.75791	68	0.352294	With Phase-interaction	HM
1101	0.857143	0.963777	0.702924	0.979735	0.70204	1101	0.865915	0.963438	0.764093	0.982589	0.752782	69	0.682627	With Phase-interaction	HM
1102	0.853383	0.956138	0.699679	0.978163	0.706218	1102	0.854637	0.96413	0.736863	0.980408	0.733423	70	0.702296	With Phase-interaction	HM
1103	0.869674	0.966269	0.683349	0.981965	0.698226	1103	0.865915	0.975475	0.764598	0.982931	0.744934	71	0.623528	With Phase-interaction	HM
1104	0.867168	0.974252	0.692707	0.98202	0.698732	1104	0.85589	0.968552	0.702387	0.982067	0.718004	72	0.300518	With Phase-interaction	HM
1105	0.878446	0.976437	0.735209	0.983887	0.717118	1105	0.870927	0.972216	0.728434	0.983328	0.71674	73	0.407155	With Phase-interaction	HM
1106	0.894737	0.959283	0.698611	0.98496	0.724314	1106	0.894737	0.958241	0.708609	0.986398	0.737987	74	0.295024	With Phase-interaction	HM
1107	0.887218	0.968539	0.733439	0.982567	0.702826	1107	0.901003	0.968062	0.753524	0.98662	0.739255	75	0.226576	With Phase-interaction	HM
1108	0.859649	0.945105	0.714718	0.980048	0.697447	1108	0.859649	0.967048	0.758436	0.981299	0.716652	76	0.591574	With Phase-interaction	HM
1109	0.877193	0.95741	0.693566	0.980186	0.681597	1109	0.869674	0.953828	0.736072	0.980092	0.704007	77	0.571985	With Phase-interaction	HM
1110	0.890977	0.950228	0.7531	0.984867	0.728085	1110	0.904762	0.985115	0.768155	0.987927	0.750879	78	0.458402	With Phase-interaction	HM
1111	0.864662	0.962836	0.711642	0.978724	0.698584	1111	0.870927	0.979765	0.745156	0.98218	0.735313	79	0.515898	With Phase-interaction	HM
1112	0.860902	0.934841	0.763279	0.980807	0.715201	1112	0.857143	0.97733	0.76631	0.981669	0.723568	80	0.633194	With Phase-interaction	HM
1113	0.873434	0.952052	0.697664	0.981178	0.681991	1113	0.877193	0.966997	0.737665	0.983111	0.723049	81	0.294514	With Phase-interaction	HM
1114	0.889724	0.956488	0.71569	0.984266	0.715904	1114	0.877193	0.976189	0.768301	0.984389	0.738563	82	0.70856	With Phase-interaction	HM
1115	0.868421	0.961276	0.750338	0.979528	0.705439	1115	0.859649	0.979348	0.78106	0.979925	0.711138	83	0.459243	With Phase-interaction	HM
1116	0.868421	0.9343	0.751883	0.97978	0.7196	1116	0.864662	0.966695	0.756575	0.980427	0.723632	84	0.618795	With Phase-interaction	HM
1117	0.849624	0.949968	0.655421	0.979702	0.671029	1117	0.863409	0.961469	0.693154	0.982122	0.706572	85	0.3105	With Phase-interaction	HM
1118	0.869674	0.953679	0.698936	0.979263	0.69011	1118	0.865915	0.966668	0.736368	0.979627	0.713487	86	0.3961	With Phase-interaction	HM
1119	0.857143	0.958688	0.708049	0.980052	0.715809	1119	0.858396	0.967156	0.72652	0.98097	0.728286	87	0.294458	With Phase-interaction	HM
1120	0.862155	0.937807	0.705014	0.979578	0.686301	1120	0.878446	0.979589	0.77131	0.982462	0.725135	88	0.591762	With Phase-interaction	HM
1121	0.858396	0.934956	0.678064	0.981688	0.706612	1121	0.85213	0.975797	0.727043	0.980276	0.729009	89	0.536811	With Phase-interaction	HM
1122	0.859649	0.933853	0.7581	0.980983	0.731106	1122	0.843358	0.968387	0.752998	0.979387	0.722775	90	0.345249	With Phase-interaction	HM
1123	0.884712	0.955514	0.694155	0.984594	0.712086	1123	0.87218	0.968539	0.698339	0.982372	0.709162	91	0.64889	With Phase-interaction	HM
1124	0.854637	0.938925	0.741582	0.978651	0.722796	1124	0.868421	0.973549	0.770472	0.983128	0.751918	92	0.465968	With Phase-interaction	HM
1125	0.879699	0.964708	0.705756	0.983584	0.707777	1125	0.883459	0.97662	0.779188	0.983664	0.741411	93	0.378229	With Phase-interaction	HM
1126	0.862155	0.94659	0.736549	0.979827	0.706189	1126	0.862155	0.975027	0.794842	0.980832	0.744184	94	0.533491	With Phase-interaction	HM
1127	0.854637	0.957931	0.687086	0.980541	0.70566	1127	0.878446	0.975679	0.793653	0.98372	0.770654	95	0.579466	With Phase-interaction	HM
1128	0.85589	0.933598	0.692505	0.979584	0.691716	1128	0.867168	0.965445	0.726368	0.980914	0.722486	96	0.339898	With Phase-interaction	HM
1129	0.867168	0.97525	0.756904	0.981197	0.711968	1129	0.864662	0.978602	0.765695	0.980631	0.715422	97	0.399607	With Phase-interaction	HM
1130	0.865915	0.957445	0.695884	0.981106	0.707379	1130	0.867168	0.973508	0.745531	0.98258	0.738923	98	0.267695	With Phase-interaction	HM
1131	0.877193	0.955732	0.707599	0.983215	0.716065	1131	0.880952	0.976064	0.779335	0.985175	0.762749	99	0.223964	With Phase-interaction	HM
1132	0.892231	0.963386	0.740988	0.984905	0.719913	1132	0.890977	0.984915	0.82716	0.984794	0.753422	100	0.522213	With Phase-interaction	HM
1133	0.883459	0.940291	0.691481	0.984106	0.722623	1133	0.878446	0.966159	0.717838	0.984738	0.744493	101	0.716997	With Phase-interaction	HM
1134	0.87218	0.949471	0.763758	0.98067	0.739265	1134	0.863409	0.967872	0.776693	0.980342	0.739858	102	0.332225	With Phase-interaction	HM
1135	0.857143	0.968418	0.733744	0.979489	0.715395	1135	0.865915	0.96959	0.763432	0.981571	0.732229	103	0.305981	With Phase-interaction	HM
1136	0.857143	0.962707	0.705584	0.980528	0.720257	1136	0.870927	0.971668	0.77294	0.983623	0.761801	104	0.327282	With Phase-interaction	HM
1137	0.874687	0.97544	0.736485	0.982313	0.726918	1137	0.879699	0.977653	0.813914	0.985327	0.782098	105	0.348059	With Phase-interaction	HM
1138	0.854637	0.969923	0.700973	0.979828	0.685973	1138	0.884712	0.970474	0.756348	0.98549	0.737598	106	0.444093	With Phase-interaction	HM
1139	0.850877	0.942035	0.712086	0.979152	0.698228	1139	0.853383	0.97387	0.738776	0.979475	0.711254	107	0.429468	With Phase-interaction	HM
1140	0.884712	0.965082	0.752764	0.982631	0.752232	1140	0.888471	0.978542	0.762657	0.984671	0.760847	108	0.438581	With Phase-interaction	HM
1141	0.870927	0.924717	0.693628	0.981994	0.706419	1141	0.883459	0.971406	0.720204	0.982942	0.725179	109	0.382584	With Phase-interaction	HM
1142	0.85213	0.968417	0.699161	0.977047	0.686059	1142	0.863409	0.97653	0.760734	0.981227	0.732545	110	0.408492	With Phase-interaction	HM
1143	0.847118	0.968065	0.728144	0.979227	0.713824	1143	0.865915	0.970484	0.765433	0.980495	0.743926	111	0.48637	With Phase-interaction	HM
1144	0.847118	0.957694	0.67743	0.978138	0.685046	1144	0.87218	0.978403	0.755806	0.98159	0.739428	112	0.343287	With Phase-interaction	HM
1145	0.864662	0.958465	0.687537	0.981347	0.693064	1145	0.867168	0.977393	0.75255	0.983283	0.731048	113	0.54708	With Phase-interaction	HM
1146	0.869674	0.967202	0.715443	0.979831	0.692862	1146	0.85589	0.966406	0.71293	0.979229	0.701263	114	0.316754	With Phase-interaction	HM
1147	0.880952	0.965799	0.73233	0.982904	0.730703	1147	0.863409	0.978466	0.750478	0.981842	0.725667	115	0.417078	With Phase-interaction	HM
1148	0.889724	0.960981	0.74241	0.984379	0.735657	1148	0.897243	0.975825	0.784501	0.986182	0.763133	0	0.070556	Without Phase-interaction	ICC
1149	0.877193	0.971869	0.745925	0.982258	0.723272	1149	0.878446	0.974494	0.800893	0.983468	0.755487	1	0.279484	Without Phase-interaction	ICC
1150	0.860902	0.949285	0.698152	0.981759	0.700736	1150	0.862155	0.966426	0.757776	0.98184	0.722123	2	0.122592	Without Phase-interaction	ICC
1151	0.858396	0.955492	0.685679	0.978876	0.673956	1151	0.864662	0.97608	0.742324	0.98135	0.712649	3	0.108544	Without Phase-interaction	ICC
1152	0.868421	0.933194	0.707135	0.980203	0.700321	1152	0.880952	0.963231	0.754654	0.985125	0.746304	4	0.173375	Without Phase-interaction	ICC
1153	0.847118	0.942727	0.641078	0.97662	0.649923	1153	0.83208	0.966169	0.650908	0.976335	0.663396	5	0.25545	Without Phase-interaction	ICC
1154	0.869674	0.965287	0.713122	0.980039	0.707836	1154	0.864662	0.981439	0.773406	0.982194	0.753274	6	0.373274	Without Phase-interaction	ICC
1155	0.870927	0.970633	0.716114	0.981893	0.720916	1155	0.868421	0.968928	0.755713	0.981892	0.737097	7	0.406496	Without Phase-interaction	ICC
1156	0.869674	0.928694	0.737911	0.980027	0.722969	1156	0.85589	0.980909	0.738532	0.980506	0.725818	8	0.221621	Without Phase-interaction	ICC
1157	0.883459	0.971145	0.720153	0.982849	0.722522	1157	0.878446	0.972682	0.74369	0.983157	0.733358	0	0.155713	With Phase-interaction	ICC
1158	0.885965	0.981308	0.752479	0.983748	0.729019	1158	0.885965	0.980131	0.803996	0.986245	0.761917	1	0.375087	With Phase-interaction	ICC
1159	0.87218	0.962004	0.718965	0.981734	0.711065	1159	0.877193	0.960675	0.72388	0.983747	0.725951	2	0.176994	With Phase-interaction	ICC
1160	0.869674	0.916818	0.685085	0.981926	0.693649	1160	0.87594	0.964178	0.705859	0.983623	0.714346	3	0.104544	With Phase-interaction	ICC
1161	0.884712	0.979103	0.722924	0.984199	0.71776	1161	0.894737	0.986293	0.81871	0.986542	0.768926	4	0.122464	With Phase-interaction	ICC
1162	0.859649	0.937469	0.68848	0.979476	0.685248	1162	0.863409	0.964882	0.751244	0.981605	0.732815	5	0.515685	With Phase-interaction	ICC
1163	0.862155	0.970931	0.683665	0.979166	0.684905	1163	0.868421	0.964164	0.722145	0.980527	0.717495	6	0.474005	With Phase-interaction	ICC
1164	0.859649	0.969449	0.70198	0.980271	0.714208	1164	0.870927	0.971438	0.778837	0.983932	0.779058	7	0.469388	With Phase-interaction	ICC
1165	0.884712	0.975167	0.698456	0.981589	0.695632	1165	0.89599	0.975381	0.742885	0.986609	0.75163	8	0.334901	With Phase-interaction	ICC
1166	0.887218	0.973656	0.782867	0.98408	0.792086	1166	0.882206	0.974702	0.808059	0.984771	0.793183	0	0.54112	Without Phase-interaction	HA
1167	0.870927	0.954345	0.722774	0.979599	0.712879	1167	0.864662	0.973696	0.743618	0.979801	0.723243	1	0.537983	Without Phase-interaction	HA
1168	0.870927	0.945839	0.689866	0.98099	0.702007	1168	0.874687	0.971633	0.777008	0.983418	0.732645	2	0.514146	Without Phase-interaction	HA
1169	0.877193	0.970928	0.751134	0.983495	0.771617	1169	0.849624	0.980521	0.744663	0.97938	0.73263	3	0.520331	Without Phase-interaction	HA
1170	0.868421	0.967377	0.706659	0.983197	0.711951	1170	0.87218	0.96831	0.72441	0.983625	0.725046	4	0.515727	Without Phase-interaction	HA
1171	0.894737	0.946561	0.751183	0.984655	0.736236	1171	0.878446	0.975477	0.76721	0.984345	0.736222	5	0.520459	Without Phase-interaction	HA
1172	0.878446	0.955316	0.711773	0.983469	0.706218	1172	0.877193	0.979409	0.76026	0.982161	0.738439	6	0.514877	Without Phase-interaction	HA
1173	0.890977	0.975104	0.827297	0.984218	0.789095	1173	0.890977	0.978915	0.848827	0.984077	0.769655	7	0.544686	Without Phase-interaction	HA
1174	0.874687	0.950928	0.739647	0.981332	0.7263	1174	0.87218	0.971855	0.76928	0.982722	0.749157	8	0.538301	Without Phase-interaction	HA
1175	0.854637	0.901941	0.663174	0.978348	0.687649	1175	0.849624	0.963044	0.670421	0.978898	0.699931	9	0.130656	Without Phase-interaction	HA
1176	0.885965	0.98144	0.699338	0.983499	0.708255	1176	0.890977	0.983488	0.794338	0.98551	0.75385	10	0.51873	Without Phase-interaction	HA
1177	0.884712	0.921849	0.699752	0.982808	0.707277	1177	0.897243	0.979731	0.73757	0.986331	0.737323	11	0.305557	Without Phase-interaction	HA
1178	0.877193	0.974756	0.710455	0.982502	0.721622	1178	0.873434	0.971722	0.738493	0.984469	0.751388	12	0.533691	Without Phase-interaction	HA
1179	0.887218	0.938219	0.760346	0.983532	0.736706	1179	0.878446	0.972933	0.77986	0.983253	0.735861	13	0.449758	Without Phase-interaction	HA
1180	0.863409	0.970912	0.713154	0.981441	0.713046	1180	0.882206	0.974884	0.837837	0.985726	0.776091	14	0.49663	Without Phase-interaction	HA
1181	0.87218	0.95593	0.658788	0.982248	0.67956	1181	0.865915	0.969354	0.767121	0.982678	0.729841	15	0.537321	Without Phase-interaction	HA
1182	0.885965	0.981826	0.721042	0.985454	0.737359	1182	0.887218	0.988522	0.82823	0.984472	0.766658	16	0.426956	Without Phase-interaction	HA
1183	0.880952	0.946114	0.762613	0.981928	0.759438	1183	0.879699	0.976245	0.775707	0.982833	0.765842	17	0.525002	Without Phase-interaction	HA
1184	0.864662	0.955515	0.706684	0.978883	0.688616	1184	0.862155	0.970031	0.736422	0.979782	0.719695	18	0.203597	Without Phase-interaction	HA
1185	0.85213	0.969656	0.670559	0.979264	0.680956	1185	0.862155	0.966711	0.700515	0.981963	0.70776	19	0.474148	Without Phase-interaction	HA
1186	0.888471	0.953315	0.74551	0.983707	0.737311	1186	0.901003	0.969425	0.784265	0.986561	0.771456	20	0.48221	Without Phase-interaction	HA
1187	0.878446	0.979793	0.745614	0.983101	0.723348	1187	0.879699	0.982144	0.808286	0.986401	0.785353	21	0.294316	Without Phase-interaction	HA
1188	0.873434	0.954778	0.691058	0.982398	0.700562	1188	0.858396	0.967159	0.69971	0.98092	0.699059	22	0.538684	Without Phase-interaction	HA
1189	0.858396	0.93695	0.684425	0.979216	0.700344	1189	0.865915	0.97005	0.736726	0.982247	0.739126	23	0.487598	Without Phase-interaction	HA
1190	0.865915	0.975269	0.784778	0.981514	0.717778	1190	0.870927	0.978901	0.846055	0.982761	0.740888	24	0.526468	Without Phase-interaction	HA
1191	0.877193	0.981594	0.810922	0.982625	0.753083	1191	0.892231	0.986575	0.820125	0.984457	0.752435	25	0.552738	Without Phase-interaction	HA
1192	0.853383	0.950323	0.732774	0.978986	0.722199	1192	0.854637	0.979851	0.77308	0.98057	0.74686	26	0.178471	Without Phase-interaction	HA
1193	0.87594	0.969294	0.731585	0.982799	0.736528	1193	0.87218	0.978975	0.77674	0.983889	0.785268	27	0.501969	Without Phase-interaction	HA
1194	0.860902	0.942477	0.647886	0.981066	0.657737	1194	0.870927	0.9728	0.698115	0.983643	0.704996	28	0.545995	Without Phase-interaction	HA
1195	0.888471	0.950964	0.70592	0.983846	0.707751	1195	0.880952	0.969681	0.773322	0.984124	0.743095	29	0.517244	Without Phase-interaction	HA
1196	0.85589	0.941355	0.670159	0.978989	0.689203	1196	0.848371	0.966637	0.697919	0.978548	0.699576	30	0.555302	Without Phase-interaction	HA
1197	0.885965	0.949876	0.709189	0.98509	0.709537	1197	0.887218	0.976469	0.75036	0.983469	0.7262	31	0.534458	Without Phase-interaction	HA
1198	0.893484	0.970714	0.822715	0.983223	0.761365	1198	0.870927	0.983652	0.834148	0.983298	0.766772	32	0.533876	Without Phase-interaction	HA
1199	0.844612	0.972603	0.689086	0.979	0.709114	1199	0.867168	0.977842	0.768734	0.982728	0.759418	33	0.512055	Without Phase-interaction	HA
1200	0.859649	0.941421	0.703019	0.979978	0.69903	1200	0.878446	0.979297	0.743312	0.982683	0.734072	34	0.556533	Without Phase-interaction	HA
1201	0.883459	0.959421	0.768463	0.983143	0.765365	1201	0.864662	0.969633	0.736015	0.982692	0.743967	35	0.531224	Without Phase-interaction	HA
1202	0.85213	0.942032	0.657676	0.977996	0.670558	1202	0.867168	0.961645	0.690332	0.981349	0.705986	36	0.551413	Without Phase-interaction	HA
1203	0.87594	0.973366	0.704747	0.981944	0.69968	1203	0.873434	0.978356	0.728375	0.982312	0.727108	37	0.538026	Without Phase-interaction	HA
1204	0.877193	0.964252	0.763208	0.983328	0.758557	1204	0.882206	0.97823	0.790263	0.986668	0.791835	38	0.436287	Without Phase-interaction	HA
1205	0.870927	0.977092	0.759512	0.980299	0.731357	1205	0.888471	0.976367	0.818323	0.985998	0.79006	39	0.121779	Without Phase-interaction	HA
1206	0.878446	0.909422	0.704269	0.981767	0.69652	1206	0.85213	0.972077	0.716475	0.979587	0.694265	40	0.461761	Without Phase-interaction	HA
1207	0.878446	0.948784	0.710984	0.983228	0.708947	1207	0.880952	0.981177	0.755993	0.98416	0.731589	41	0.463137	Without Phase-interaction	HA
1208	0.842105	0.964142	0.662326	0.980658	0.686352	1208	0.867168	0.97462	0.79301	0.982955	0.75663	42	0.532815	Without Phase-interaction	HA
1209	0.87218	0.965264	0.72375	0.982312	0.713607	1209	0.863409	0.973884	0.758886	0.981822	0.737187	43	0.533281	Without Phase-interaction	HA
1210	0.869674	0.975355	0.775547	0.982004	0.726256	1210	0.868421	0.973747	0.76654	0.983355	0.725689	44	0.488828	Without Phase-interaction	HA
1211	0.869674	0.959366	0.69494	0.980547	0.703597	1211	0.850877	0.970444	0.745821	0.978419	0.720761	45	0.518619	Without Phase-interaction	HA
1212	0.867168	0.935113	0.717078	0.980341	0.714408	1212	0.869674	0.970091	0.739409	0.982347	0.729201	46	0.510143	Without Phase-interaction	HA
1213	0.873434	0.958649	0.715432	0.981153	0.716335	1213	0.87218	0.97883	0.747687	0.981349	0.741538	47	0.458205	Without Phase-interaction	HA
1214	0.864662	0.974777	0.677622	0.979362	0.66754	1214	0.879699	0.977147	0.799044	0.985056	0.757818	48	0.510753	Without Phase-interaction	HA
1215	0.854637	0.946857	0.726374	0.97763	0.72834	1215	0.848371	0.967347	0.752203	0.978407	0.736924	49	0.533485	Without Phase-interaction	HA
1216	0.874687	0.943591	0.719108	0.980827	0.723367	1216	0.862155	0.978079	0.794879	0.980848	0.738002	50	0.56692	Without Phase-interaction	HA
1217	0.843358	0.941526	0.690558	0.976563	0.706829	1217	0.867168	0.971446	0.719202	0.981265	0.740447	51	0.525521	Without Phase-interaction	HA
1218	0.868421	0.948751	0.6942	0.980498	0.691496	1218	0.87594	0.967131	0.732651	0.985396	0.734843	52	0.525849	Without Phase-interaction	HA
1219	0.859649	0.96246	0.690827	0.981878	0.700168	1219	0.883459	0.977749	0.778669	0.984577	0.750612	53	0.547664	Without Phase-interaction	HA
1220	0.864662	0.962511	0.709187	0.98002	0.713078	1220	0.888471	0.980118	0.811123	0.985697	0.785027	54	0.54739	Without Phase-interaction	HA
1221	0.868421	0.954255	0.717983	0.983004	0.709707	1221	0.860902	0.973429	0.711966	0.982402	0.708357	55	0.533793	Without Phase-interaction	HA
1222	0.867168	0.973974	0.731649	0.979884	0.699116	1222	0.885965	0.975628	0.802839	0.985592	0.762531	56	0.556342	Without Phase-interaction	HA
1223	0.859649	0.962901	0.714611	0.980403	0.709814	1223	0.873434	0.975803	0.794954	0.982071	0.752799	57	0.481968	Without Phase-interaction	HA
1224	0.862155	0.943633	0.719647	0.982441	0.740018	1224	0.883459	0.975969	0.776824	0.985501	0.78363	58	0.505815	Without Phase-interaction	HA
1225	0.85213	0.965579	0.678001	0.979301	0.688181	1225	0.868421	0.962327	0.723666	0.981655	0.722616	59	0.547071	Without Phase-interaction	HA
1226	0.867168	0.96655	0.740665	0.979963	0.721073	1226	0.854637	0.9658	0.75838	0.981634	0.73915	60	0.523533	Without Phase-interaction	HA
1227	0.857143	0.949315	0.701034	0.978295	0.693127	1227	0.860902	0.952626	0.717393	0.980127	0.719244	61	0.515473	Without Phase-interaction	HA
1228	0.880952	0.979876	0.719761	0.983375	0.754162	1228	0.877193	0.979294	0.753292	0.984891	0.75341	62	0.181166	Without Phase-interaction	HA
1229	0.869674	0.944072	0.731327	0.980844	0.724781	1229	0.848371	0.970276	0.718249	0.979034	0.713412	63	0.202724	Without Phase-interaction	HA
1230	0.854637	0.939962	0.672004	0.979359	0.67611	1230	0.874687	0.960984	0.737277	0.982618	0.739173	64	0.541582	Without Phase-interaction	HA
1231	0.864662	0.979637	0.709332	0.980918	0.712411	1231	0.880952	0.986636	0.803341	0.984362	0.754386	65	0.482555	Without Phase-interaction	HA
1232	0.863409	0.963004	0.696148	0.979695	0.681084	1232	0.868421	0.976952	0.740633	0.98203	0.713191	66	0.528289	Without Phase-interaction	HA
1233	0.85213	0.962797	0.704563	0.978822	0.67882	1233	0.870927	0.973932	0.781537	0.982851	0.728755	67	0.550762	Without Phase-interaction	HA
1234	0.890977	0.963722	0.700402	0.984725	0.727664	1234	0.887218	0.972393	0.761193	0.98396	0.764138	68	0.543252	Without Phase-interaction	HA
1235	0.864662	0.946865	0.715483	0.981721	0.708988	1235	0.879699	0.970739	0.750121	0.982351	0.724714	69	0.521637	Without Phase-interaction	HA
1236	0.885965	0.967478	0.747132	0.98309	0.742031	1236	0.862155	0.96471	0.731859	0.982369	0.732366	70	0.480834	Without Phase-interaction	HA
1237	0.883459	0.944823	0.738269	0.981635	0.746757	1237	0.873434	0.973885	0.764673	0.982048	0.76168	71	0.527469	Without Phase-interaction	HA
1238	0.882206	0.946209	0.722966	0.987197	0.737181	1238	0.901003	0.982563	0.800412	0.988301	0.804393	72	0.508003	Without Phase-interaction	HA
1239	0.849624	0.9577	0.706726	0.97812	0.702364	1239	0.87218	0.967771	0.775631	0.982497	0.751793	73	0.566424	Without Phase-interaction	HA
1240	0.85213	0.964563	0.676245	0.978975	0.700002	1240	0.869674	0.970242	0.724449	0.981651	0.721185	74	0.507771	Without Phase-interaction	HA
1241	0.885965	0.976605	0.812009	0.983873	0.753752	1241	0.874687	0.976868	0.797822	0.982599	0.743748	75	0.566682	Without Phase-interaction	HA
1242	0.868421	0.952216	0.711037	0.980412	0.701199	1242	0.858396	0.976224	0.744248	0.98212	0.73894	76	0.542766	Without Phase-interaction	HA
1243	0.864662	0.951618	0.697333	0.981205	0.697674	1243	0.87594	0.975905	0.76583	0.982707	0.739116	77	0.377951	Without Phase-interaction	HA
1244	0.859649	0.949623	0.702314	0.980501	0.725197	1244	0.858396	0.968722	0.75135	0.981062	0.759153	78	0.542431	Without Phase-interaction	HA
1245	0.878446	0.955791	0.716324	0.982739	0.711986	1245	0.869674	0.977391	0.74149	0.983255	0.725812	79	0.543649	Without Phase-interaction	HA
1246	0.863409	0.955449	0.714779	0.978774	0.691646	1246	0.87218	0.969998	0.751655	0.982818	0.743923	80	0.562796	Without Phase-interaction	HA
1247	0.868421	0.975524	0.688167	0.982562	0.694691	1247	0.893484	0.976775	0.770875	0.984543	0.741832	81	0.50195	Without Phase-interaction	HA
1248	0.868421	0.956292	0.759316	0.983238	0.723798	1248	0.888471	0.976267	0.786887	0.985516	0.757831	82	0.313702	Without Phase-interaction	HA
1249	0.858396	0.934461	0.680754	0.980446	0.676595	1249	0.845865	0.960568	0.684943	0.978665	0.678708	83	0.529716	Without Phase-interaction	HA
1250	0.870927	0.930723	0.684763	0.979974	0.691826	1250	0.860902	0.972627	0.709759	0.980545	0.708588	84	0.248047	Without Phase-interaction	HA
1251	0.870927	0.930455	0.744652	0.980178	0.702773	1251	0.874687	0.970818	0.743973	0.982137	0.720361	85	0.141142	Without Phase-interaction	HA
1252	0.873434	0.976063	0.760438	0.982658	0.743995	1252	0.892231	0.979632	0.806129	0.986956	0.789902	86	0.503796	Without Phase-interaction	HA
1253	0.850877	0.960015	0.718357	0.981714	0.71382	1253	0.87218	0.972573	0.777937	0.982973	0.745659	87	0.548958	Without Phase-interaction	HA
1254	0.848371	0.921371	0.718234	0.978191	0.701343	1254	0.85589	0.968973	0.748544	0.980647	0.733382	88	0.505503	Without Phase-interaction	HA
1255	0.868421	0.966885	0.736436	0.982565	0.7083	1255	0.892231	0.980832	0.804088	0.984837	0.756583	89	0.567096	Without Phase-interaction	HA
1256	0.869674	0.948088	0.736742	0.980549	0.710221	1256	0.883459	0.97133	0.765248	0.983295	0.743046	90	0.529343	Without Phase-interaction	HA
1257	0.862155	0.951634	0.700475	0.979434	0.696225	1257	0.882206	0.981228	0.769936	0.984903	0.772126	91	0.271461	Without Phase-interaction	HA
1258	0.864662	0.950423	0.700017	0.98129	0.712322	1258	0.877193	0.966896	0.720771	0.983923	0.730981	92	0.552772	Without Phase-interaction	HA
1259	0.857143	0.970991	0.67925	0.98132	0.694846	1259	0.885965	0.966291	0.761629	0.98573	0.747642	93	0.529683	Without Phase-interaction	HA
1260	0.878446	0.977155	0.75029	0.981554	0.722711	1260	0.883459	0.979253	0.743988	0.984737	0.742098	94	0.547327	Without Phase-interaction	HA
1261	0.867168	0.974365	0.697768	0.979868	0.685916	1261	0.880952	0.971195	0.749521	0.983501	0.734315	95	0.522607	Without Phase-interaction	HA
1262	0.862155	0.966057	0.755344	0.980139	0.716564	1262	0.870927	0.968743	0.806693	0.982543	0.741636	96	0.537152	Without Phase-interaction	HA
1263	0.87594	0.951574	0.723008	0.982232	0.729192	1263	0.864662	0.978893	0.776467	0.981326	0.738444	97	0.552497	Without Phase-interaction	HA
1264	0.887218	0.968977	0.766436	0.983806	0.774165	1264	0.878446	0.978044	0.822245	0.984631	0.783666	98	0.523288	Without Phase-interaction	HA
1265	0.862155	0.97504	0.66506	0.979937	0.674193	1265	0.880952	0.977681	0.821313	0.986746	0.767621	99	0.525674	Without Phase-interaction	HA
1266	0.865915	0.931064	0.675806	0.981844	0.671753	1266	0.87218	0.975331	0.748022	0.984244	0.717108	100	0.528157	Without Phase-interaction	HA
1267	0.874687	0.957646	0.72486	0.982135	0.706971	1267	0.864662	0.977917	0.733969	0.981714	0.713986	101	0.495243	Without Phase-interaction	HA
1268	0.877193	0.975856	0.723731	0.981333	0.709366	1268	0.878446	0.977071	0.794546	0.982258	0.736023	102	0.553618	Without Phase-interaction	HA
1269	0.825815	0.931514	0.653787	0.974831	0.663515	1269	0.842105	0.969109	0.725295	0.979026	0.728507	103	0.505894	Without Phase-interaction	HA
1270	0.880952	0.966192	0.718317	0.983334	0.708465	1270	0.87218	0.980265	0.776283	0.982267	0.731277	104	0.507629	Without Phase-interaction	HA
1271	0.87594	0.97782	0.732417	0.983547	0.723237	1271	0.879699	0.975932	0.73817	0.984971	0.733081	105	0.518982	Without Phase-interaction	HA
1272	0.864662	0.945377	0.7071	0.978735	0.702025	1272	0.87594	0.971864	0.750882	0.981119	0.730766	106	0.522911	Without Phase-interaction	HA
1273	0.868421	0.95484	0.724693	0.981537	0.706393	1273	0.874687	0.970564	0.743786	0.982855	0.721783	107	0.507927	Without Phase-interaction	HA
1274	0.878446	0.96518	0.708762	0.983607	0.704406	1274	0.87218	0.967696	0.712076	0.983018	0.707594	108	0.521067	Without Phase-interaction	HA
1275	0.869674	0.91545	0.662929	0.980562	0.694369	1275	0.860902	0.961891	0.71168	0.980582	0.705773	109	0.546168	Without Phase-interaction	HA
1276	0.834586	0.928005	0.646159	0.977381	0.66437	1276	0.843358	0.962134	0.730345	0.979434	0.699924	110	0.529393	Without Phase-interaction	HA
1277	0.87594	0.960079	0.699198	0.98409	0.708735	1277	0.882206	0.970456	0.753241	0.984535	0.731143	111	0.197128	Without Phase-interaction	HA
1278	0.890977	0.979353	0.763242	0.985929	0.754718	1278	0.887218	0.981438	0.823103	0.984919	0.766254	112	0.529912	Without Phase-interaction	HA
1279	0.87594	0.959804	0.702136	0.983765	0.702526	1279	0.870927	0.978105	0.763592	0.982975	0.71929	113	0.403001	Without Phase-interaction	HA
1280	0.888471	0.943485	0.76111	0.983943	0.718667	1280	0.858396	0.96972	0.740237	0.982076	0.712647	114	0.411639	Without Phase-interaction	HA
1281	0.887218	0.968493	0.757687	0.982861	0.745875	1281	0.887218	0.981629	0.801662	0.984426	0.774058	115	0.533799	Without Phase-interaction	HA
1282	0.840852	0.967641	0.706075	0.978126	0.689833	1282	0.878446	0.97131	0.737967	0.982238	0.725443	116	0.527923	Without Phase-interaction	HA
1283	0.87218	0.977218	0.743637	0.9826	0.714581	1283	0.885965	0.980643	0.820698	0.983656	0.746328	117	0.548248	Without Phase-interaction	HA
1284	0.869674	0.959353	0.742599	0.982866	0.726246	1284	0.885965	0.981491	0.836224	0.985941	0.791161	118	0.508707	Without Phase-interaction	HA
1285	0.880952	0.96032	0.73785	0.983854	0.749588	1285	0.887218	0.974489	0.797964	0.984924	0.772789	119	0.518662	Without Phase-interaction	HA
1286	0.865915	0.968344	0.709272	0.980089	0.716223	1286	0.867168	0.978949	0.763333	0.981961	0.754859	120	0.496086	Without Phase-interaction	HA
1287	0.877193	0.939479	0.743574	0.981839	0.724977	1287	0.873434	0.97641	0.775999	0.984279	0.756891	121	0.529917	Without Phase-interaction	HA
1288	0.865915	0.966765	0.701559	0.982578	0.72306	1288	0.857143	0.9664	0.729815	0.980423	0.731951	122	0.538795	Without Phase-interaction	HA
1289	0.862155	0.956889	0.715628	0.982074	0.720061	1289	0.870927	0.977147	0.761743	0.983036	0.744229	123	0.502449	Without Phase-interaction	HA
1290	0.885965	0.975002	0.719035	0.983059	0.70297	1290	0.877193	0.979086	0.804639	0.982658	0.743439	124	0.519531	Without Phase-interaction	HA
1291	0.887218	0.951659	0.770475	0.98439	0.7317	1291	0.879699	0.977315	0.770831	0.984688	0.731375	125	0.484106	Without Phase-interaction	HA
1292	0.867168	0.951402	0.725022	0.980023	0.714589	1292	0.884712	0.964805	0.781752	0.983422	0.753552	126	0.45551	Without Phase-interaction	HA
1293	0.870927	0.952013	0.692512	0.980818	0.692887	1293	0.870927	0.975731	0.789848	0.981187	0.727227	127	0.413731	Without Phase-interaction	HA
1294	0.880952	0.953003	0.655655	0.981264	0.672604	1294	0.863409	0.964918	0.677135	0.981065	0.688803	128	0.519054	Without Phase-interaction	HA
1295	0.864662	0.975369	0.737516	0.980956	0.700843	1295	0.873434	0.979221	0.808171	0.983873	0.745156	129	0.555474	Without Phase-interaction	HA
1296	0.878446	0.977008	0.731618	0.982864	0.71029	1296	0.868421	0.969795	0.73803	0.982713	0.720074	130	0.445398	Without Phase-interaction	HA
1297	0.844612	0.950585	0.688529	0.977934	0.697218	1297	0.85213	0.961496	0.703817	0.979221	0.708625	131	0.516544	Without Phase-interaction	HA
1298	0.868421	0.957113	0.730446	0.981263	0.7382	1298	0.879699	0.982479	0.78161	0.983231	0.755555	132	0.458824	Without Phase-interaction	HA
1299	0.869674	0.959304	0.7931	0.980245	0.726692	1299	0.868421	0.975668	0.796348	0.982438	0.744778	133	0.553413	Without Phase-interaction	HA
1300	0.867168	0.964599	0.722977	0.980357	0.713178	1300	0.864662	0.964207	0.738167	0.981745	0.737618	134	0.492919	Without Phase-interaction	HA
1301	0.865915	0.948764	0.717368	0.979264	0.695072	1301	0.874687	0.978172	0.806386	0.981774	0.742383	135	0.51305	Without Phase-interaction	HA
1302	0.864662	0.954875	0.671163	0.980423	0.687407	1302	0.868421	0.970601	0.705612	0.981063	0.717139	136	0.446596	Without Phase-interaction	HA
1303	0.874687	0.967296	0.723995	0.983223	0.713426	1303	0.883459	0.970214	0.795907	0.984774	0.740033	137	0.482457	Without Phase-interaction	HA
1304	0.860902	0.946618	0.719287	0.981077	0.725712	1304	0.863409	0.97475	0.752227	0.981824	0.744906	138	0.409201	Without Phase-interaction	HA
1305	0.882206	0.957772	0.716151	0.983705	0.719955	1305	0.897243	0.970092	0.806475	0.986199	0.785687	139	0.498527	Without Phase-interaction	HA
1306	0.857143	0.960974	0.688972	0.979189	0.686631	1306	0.880952	0.976078	0.749577	0.984825	0.749699	140	0.341903	Without Phase-interaction	HA
1307	0.87594	0.979216	0.812536	0.982043	0.740947	1307	0.893484	0.986399	0.83887	0.984985	0.760783	141	0.526021	Without Phase-interaction	HA
1308	0.868421	0.971817	0.720279	0.980932	0.716065	1308	0.880952	0.973303	0.794752	0.983124	0.754474	142	0.528207	Without Phase-interaction	HA
1309	0.85589	0.923175	0.684953	0.97898	0.695829	1309	0.870927	0.969662	0.739264	0.982812	0.745186	143	0.477537	Without Phase-interaction	HA
1310	0.885965	0.97551	0.779066	0.983971	0.762772	1310	0.893484	0.975138	0.848515	0.985592	0.784513	144	0.493333	Without Phase-interaction	HA
1311	0.894737	0.958639	0.798101	0.986756	0.781577	1311	0.877193	0.98025	0.782474	0.984839	0.763199	145	0.405657	Without Phase-interaction	HA
1312	0.87218	0.947739	0.758429	0.981003	0.733953	1312	0.870927	0.975196	0.768592	0.982539	0.74613	146	0.264535	Without Phase-interaction	HA
1313	0.87218	0.97394	0.68035	0.980831	0.713037	1313	0.898496	0.982961	0.782646	0.98678	0.779206	147	0.530999	Without Phase-interaction	HA
1314	0.874687	0.977629	0.738533	0.981775	0.702626	1314	0.867168	0.978809	0.719713	0.98131	0.690508	148	0.238497	Without Phase-interaction	HA
1315	0.869674	0.977959	0.720127	0.98003	0.719716	1315	0.870927	0.979626	0.759073	0.982501	0.752908	149	0.518837	Without Phase-interaction	HA
1316	0.859649	0.934099	0.694445	0.980003	0.68405	1316	0.844612	0.96635	0.715025	0.97794	0.691207	150	0.540061	Without Phase-interaction	HA
1317	0.874687	0.966869	0.729676	0.980473	0.720193	1317	0.847118	0.97434	0.78062	0.977969	0.726709	151	0.485658	Without Phase-interaction	HA
1318	0.879699	0.966792	0.726691	0.98293	0.734703	1318	0.883459	0.965613	0.770261	0.986441	0.761581	152	0.487597	Without Phase-interaction	HA
1319	0.869674	0.937738	0.726759	0.980637	0.696914	1319	0.87594	0.968901	0.753061	0.98365	0.727749	153	0.515615	Without Phase-interaction	HA
1320	0.847118	0.949496	0.657308	0.978126	0.686016	1320	0.867168	0.975659	0.751358	0.982747	0.740884	154	0.517941	Without Phase-interaction	HA
1321	0.882206	0.926713	0.763986	0.981855	0.714088	1321	0.892231	0.977983	0.783468	0.986279	0.749382	155	0.389997	Without Phase-interaction	HA
1322	0.877193	0.951657	0.756421	0.980658	0.727496	1322	0.85213	0.976092	0.763858	0.981262	0.730824	156	0.515393	Without Phase-interaction	HA
1323	0.860902	0.958968	0.706553	0.979833	0.709522	1323	0.868421	0.973104	0.763435	0.983799	0.762213	157	0.559242	Without Phase-interaction	HA
1324	0.870927	0.954518	0.727742	0.982665	0.722982	1324	0.883459	0.978854	0.760422	0.983241	0.735395	158	0.511569	Without Phase-interaction	HA
1325	0.85589	0.97238	0.676388	0.978729	0.661034	1325	0.858396	0.973879	0.73633	0.982967	0.716606	159	0.538958	Without Phase-interaction	HA
1326	0.868421	0.96548	0.717935	0.981383	0.708713	1326	0.87218	0.965176	0.804046	0.982351	0.741737	160	0.490312	Without Phase-interaction	HA
1327	0.869674	0.968789	0.739732	0.98051	0.713657	1327	0.877193	0.971323	0.752517	0.983754	0.741802	161	0.499876	Without Phase-interaction	HA
1328	0.848371	0.923761	0.692427	0.976293	0.678426	1328	0.847118	0.970198	0.709887	0.978404	0.698959	162	0.518242	Without Phase-interaction	HA
1329	0.89599	0.942737	0.725484	0.984543	0.716249	1329	0.883459	0.968821	0.778467	0.983797	0.746897	163	0.524251	Without Phase-interaction	HA
1330	0.87218	0.959307	0.723155	0.980724	0.724119	1330	0.853383	0.972071	0.744528	0.980293	0.731888	164	0.529975	Without Phase-interaction	HA
1331	0.863409	0.970208	0.68978	0.980209	0.691072	1331	0.869674	0.969961	0.744837	0.98315	0.730081	165	0.525581	Without Phase-interaction	HA
1332	0.867168	0.975059	0.732961	0.980789	0.725731	1332	0.877193	0.974209	0.762863	0.985234	0.773572	166	0.435225	Without Phase-interaction	HA
1333	0.85213	0.952452	0.686288	0.97914	0.698252	1333	0.870927	0.978216	0.750598	0.984105	0.754353	167	0.244785	Without Phase-interaction	HA
1334	0.864662	0.944923	0.693187	0.981091	0.709266	1334	0.863409	0.969503	0.7387	0.981737	0.732589	168	0.124953	Without Phase-interaction	HA
1335	0.845865	0.965884	0.686383	0.97852	0.685588	1335	0.853383	0.971526	0.739159	0.980093	0.728649	169	0.526011	Without Phase-interaction	HA
1336	0.869674	0.942892	0.73767	0.980849	0.723069	1336	0.870927	0.970262	0.780628	0.982628	0.760613	170	0.437198	Without Phase-interaction	HA
1337	0.878446	0.962305	0.729204	0.983682	0.741689	1337	0.869674	0.975489	0.768056	0.98181	0.73521	171	0.132105	Without Phase-interaction	HA
1338	0.860902	0.946934	0.715188	0.981152	0.701613	1338	0.868421	0.974327	0.758338	0.984489	0.755917	172	0.389665	Without Phase-interaction	HA
1339	0.888471	0.960918	0.761378	0.982672	0.741495	1339	0.874687	0.976206	0.760353	0.982615	0.741574	173	0.542735	Without Phase-interaction	HA
1340	0.862155	0.949421	0.727269	0.979976	0.714626	1340	0.862155	0.976715	0.794222	0.981474	0.743734	174	0.559951	Without Phase-interaction	HA
1341	0.867168	0.951222	0.741664	0.981568	0.719093	1341	0.857143	0.963391	0.723959	0.980331	0.711318	175	0.543197	Without Phase-interaction	HA
1342	0.85589	0.976458	0.747905	0.98092	0.72698	1342	0.860902	0.982382	0.785982	0.980969	0.738734	176	0.565762	Without Phase-interaction	HA
1343	0.889724	0.954243	0.737861	0.985165	0.710921	1343	0.885965	0.970424	0.730584	0.985623	0.710227	177	0.526763	Without Phase-interaction	HA
1344	0.884712	0.954549	0.760065	0.983587	0.750339	1344	0.885965	0.973242	0.800379	0.984743	0.78384	178	0.522697	Without Phase-interaction	HA
1345	0.87218	0.973454	0.734729	0.980393	0.711656	1345	0.869674	0.976423	0.753304	0.982939	0.732509	179	0.504303	Without Phase-interaction	HA
1346	0.862155	0.930429	0.745592	0.981066	0.726399	1346	0.877193	0.97672	0.770965	0.983566	0.754963	180	0.505339	Without Phase-interaction	HA
1347	0.868421	0.962895	0.69716	0.981192	0.70196	1347	0.873434	0.959319	0.703378	0.983507	0.728625	181	0.507364	Without Phase-interaction	HA
1348	0.885965	0.981407	0.744226	0.984053	0.731385	1348	0.888471	0.982687	0.826748	0.984725	0.762465	182	0.512449	Without Phase-interaction	HA
1349	0.899749	0.965037	0.750342	0.985927	0.752275	1349	0.897243	0.976646	0.807673	0.986442	0.774627	183	0.504651	Without Phase-interaction	HA
1350	0.884712	0.956021	0.696198	0.981914	0.701787	1350	0.877193	0.968393	0.73275	0.983757	0.744026	184	0.549715	Without Phase-interaction	HA
1351	0.883459	0.975976	0.753771	0.984	0.738577	1351	0.885965	0.977736	0.791191	0.986791	0.768653	185	0.554599	Without Phase-interaction	HA
1352	0.860902	0.966696	0.713519	0.981034	0.702678	1352	0.862155	0.975588	0.727776	0.981978	0.715922	186	0.488638	Without Phase-interaction	HA
1353	0.850877	0.959917	0.710996	0.97864	0.707991	1353	0.858396	0.974657	0.751748	0.980945	0.745441	187	0.257881	Without Phase-interaction	HA
1354	0.854637	0.964497	0.721904	0.977835	0.688757	1354	0.849624	0.96413	0.733712	0.978772	0.704791	188	0.548031	Without Phase-interaction	HA
1355	0.854637	0.956752	0.692962	0.978413	0.688374	1355	0.865915	0.964827	0.731858	0.981907	0.730486	189	0.465518	Without Phase-interaction	HA
1356	0.885965	0.978503	0.759576	0.983818	0.74603	1356	0.885965	0.976969	0.840916	0.985767	0.788933	190	0.501197	Without Phase-interaction	HA
1357	0.877193	0.930359	0.708659	0.980961	0.716865	1357	0.865915	0.972415	0.702402	0.982028	0.718509	191	0.459003	Without Phase-interaction	HA
1358	0.898496	0.974995	0.73386	0.984924	0.744489	1358	0.887218	0.973157	0.792788	0.98421	0.757836	192	0.523124	Without Phase-interaction	HA
1359	0.879699	0.943227	0.696888	0.983437	0.719512	1359	0.873434	0.970108	0.737161	0.984214	0.756508	193	0.520416	Without Phase-interaction	HA
1360	0.864662	0.944725	0.686059	0.980845	0.680561	1360	0.874687	0.969791	0.799575	0.982656	0.747041	194	0.543657	Without Phase-interaction	HA
1361	0.863409	0.977108	0.727561	0.981155	0.718933	1361	0.868421	0.975197	0.813335	0.982746	0.761448	195	0.445177	Without Phase-interaction	HA
1362	0.840852	0.939834	0.656252	0.97651	0.661282	1362	0.849624	0.958173	0.713497	0.980072	0.705781	196	0.510619	Without Phase-interaction	HA
1363	0.87594	0.947852	0.709809	0.983454	0.728826	1363	0.879699	0.966096	0.746128	0.983023	0.744287	197	0.508991	Without Phase-interaction	HA
1364	0.870927	0.956114	0.716132	0.982056	0.725169	1364	0.87218	0.974585	0.736353	0.982187	0.736788	198	0.492281	Without Phase-interaction	HA
1365	0.864662	0.954183	0.726207	0.982557	0.737976	1365	0.87218	0.981087	0.78035	0.98443	0.776816	199	0.405976	Without Phase-interaction	HA
1366	0.857143	0.956027	0.673274	0.977923	0.682752	1366	0.860902	0.973774	0.731299	0.978223	0.700528	200	0.501606	Without Phase-interaction	HA
1367	0.877193	0.95824	0.714575	0.979635	0.707463	1367	0.878446	0.967483	0.757722	0.98307	0.738752	201	0.512889	Without Phase-interaction	HA
1368	0.889724	0.975514	0.738871	0.983555	0.718748	1368	0.882206	0.974727	0.7442	0.985421	0.732489	202	0.533052	Without Phase-interaction	HA
1369	0.862155	0.957481	0.689891	0.982527	0.709751	1369	0.87218	0.978483	0.789073	0.984765	0.748	203	0.504476	Without Phase-interaction	HA
1370	0.874687	0.972198	0.753758	0.982509	0.746996	1370	0.892231	0.975585	0.792405	0.985035	0.769944	204	0.519023	Without Phase-interaction	HA
1371	0.873434	0.944904	0.70141	0.983667	0.698702	1371	0.854637	0.980717	0.723227	0.982185	0.70264	205	0.516162	Without Phase-interaction	HA
1372	0.879699	0.970761	0.721371	0.984616	0.732547	1372	0.878446	0.973935	0.738969	0.982963	0.734049	206	0.547802	Without Phase-interaction	HA
1373	0.863409	0.958253	0.770559	0.978705	0.72032	1373	0.864662	0.974395	0.80056	0.982322	0.75411	207	0.507241	Without Phase-interaction	HA
1374	0.859649	0.951027	0.683868	0.98065	0.700556	1374	0.865915	0.966081	0.721025	0.982944	0.738462	208	0.540872	Without Phase-interaction	HA
1375	0.874687	0.919568	0.72613	0.980983	0.73274	1375	0.839599	0.963042	0.718292	0.977522	0.718447	209	0.481139	Without Phase-interaction	HA
1376	0.864662	0.957408	0.775162	0.98023	0.731494	1376	0.87594	0.97433	0.789961	0.980669	0.733816	210	0.478223	Without Phase-interaction	HA
1377	0.849624	0.974299	0.709424	0.978851	0.709383	1377	0.860902	0.976616	0.732024	0.980965	0.732019	211	0.524849	Without Phase-interaction	HA
1378	0.863409	0.966798	0.675105	0.981944	0.69412	1378	0.883459	0.969532	0.782103	0.984038	0.74861	212	0.56407	Without Phase-interaction	HA
1379	0.878446	0.967851	0.764283	0.982918	0.756879	1379	0.880952	0.978289	0.819333	0.98425	0.781739	213	0.549123	Without Phase-interaction	HA
1380	0.863409	0.90439	0.685161	0.979996	0.689294	1380	0.865915	0.970395	0.716993	0.980289	0.71338	214	0.53158	Without Phase-interaction	HA
1381	0.864662	0.965438	0.733614	0.980969	0.748365	1381	0.868421	0.979319	0.73318	0.980973	0.725901	0	0.630842	With Phase-interaction	HA
1382	0.877193	0.975055	0.744397	0.981179	0.720355	1382	0.883459	0.972344	0.783665	0.98298	0.743458	1	0.618969	With Phase-interaction	HA
1383	0.859649	0.962344	0.685797	0.981233	0.701579	1383	0.858396	0.977807	0.756089	0.982874	0.739322	2	0.612906	With Phase-interaction	HA
1384	0.849624	0.943886	0.714043	0.978376	0.70111	1384	0.854637	0.970275	0.766235	0.981561	0.73896	3	0.643989	With Phase-interaction	HA
1385	0.864662	0.965564	0.746935	0.980683	0.739105	1385	0.890977	0.977876	0.81562	0.985586	0.802037	4	0.639213	With Phase-interaction	HA
1386	0.870927	0.962545	0.712317	0.98215	0.712948	1386	0.873434	0.979892	0.754875	0.983259	0.743876	5	0.626375	With Phase-interaction	HA
1387	0.853383	0.950147	0.671104	0.980303	0.667635	1387	0.869674	0.972098	0.744809	0.983208	0.714921	6	0.630429	With Phase-interaction	HA
1388	0.864662	0.964457	0.741351	0.981188	0.727124	1388	0.864662	0.975243	0.7725	0.981297	0.748724	7	0.644732	With Phase-interaction	HA
1389	0.873434	0.954639	0.676911	0.980823	0.683127	1389	0.868421	0.971152	0.71417	0.98259	0.716946	8	0.637888	With Phase-interaction	HA
1390	0.877193	0.984147	0.719582	0.983415	0.713275	1390	0.889724	0.982002	0.77633	0.98575	0.753119	9	0.219815	With Phase-interaction	HA
1391	0.877193	0.975444	0.732684	0.983706	0.738729	1391	0.884712	0.97768	0.799327	0.98517	0.781118	10	0.354864	With Phase-interaction	HA
1392	0.879699	0.967205	0.731228	0.98292	0.719549	1392	0.889724	0.969589	0.835287	0.984532	0.766461	11	0.248601	With Phase-interaction	HA
1393	0.844612	0.946276	0.65359	0.976597	0.664049	1393	0.858396	0.965898	0.694985	0.980338	0.707094	12	0.58801	With Phase-interaction	HA
1394	0.864662	0.972605	0.717061	0.980636	0.717487	1394	0.87594	0.976649	0.758556	0.983622	0.76208	13	0.602488	With Phase-interaction	HA
1395	0.862155	0.952595	0.763534	0.981657	0.742462	1395	0.878446	0.977711	0.805657	0.983754	0.772435	14	0.614945	With Phase-interaction	HA
1396	0.878446	0.982915	0.724429	0.982393	0.717936	1396	0.860902	0.980808	0.774554	0.981664	0.7281	15	0.634623	With Phase-interaction	HA
1397	0.877193	0.970391	0.788184	0.983103	0.763247	1397	0.87218	0.975698	0.830554	0.986057	0.792983	16	0.56132	With Phase-interaction	HA
1398	0.864662	0.955156	0.724466	0.981726	0.740765	1398	0.867168	0.970549	0.718582	0.983473	0.732681	17	0.634993	With Phase-interaction	HA
1399	0.877193	0.92342	0.743324	0.981221	0.721559	1399	0.870927	0.970115	0.74356	0.981883	0.720556	18	0.531487	With Phase-interaction	HA
1400	0.864662	0.950486	0.681835	0.979981	0.688106	1400	0.870927	0.976094	0.759145	0.980228	0.730354	19	0.584476	With Phase-interaction	HA
1401	0.880952	0.963906	0.702411	0.98241	0.711178	1401	0.883459	0.967105	0.73106	0.986772	0.762878	20	0.596506	With Phase-interaction	HA
1402	0.862155	0.938792	0.671907	0.978478	0.685323	1402	0.85589	0.950623	0.647753	0.980424	0.698065	21	0.171936	With Phase-interaction	HA
1403	0.879699	0.979196	0.754406	0.983344	0.737322	1403	0.89599	0.983267	0.825115	0.986953	0.786655	22	0.616072	With Phase-interaction	HA
1404	0.87218	0.954052	0.730115	0.979854	0.735713	1404	0.879699	0.976475	0.754192	0.983829	0.766035	23	0.619224	With Phase-interaction	HA
1405	0.867168	0.958421	0.730873	0.983406	0.72573	1405	0.887218	0.977084	0.802124	0.986384	0.770191	24	0.634863	With Phase-interaction	HA
1406	0.885965	0.962564	0.732575	0.985144	0.767939	1406	0.884712	0.98299	0.770234	0.98548	0.779801	25	0.660556	With Phase-interaction	HA
1407	0.874687	0.960441	0.746572	0.982012	0.753956	1407	0.884712	0.976953	0.786141	0.984023	0.761787	26	0.382958	With Phase-interaction	HA
1408	0.859649	0.949291	0.671812	0.977428	0.667866	1408	0.869674	0.96644	0.727035	0.98162	0.716507	27	0.429487	With Phase-interaction	HA
1409	0.862155	0.952231	0.733315	0.980907	0.741709	1409	0.869674	0.972695	0.799346	0.981773	0.769465	28	0.559255	With Phase-interaction	HA
1410	0.880952	0.95309	0.73992	0.983198	0.732646	1410	0.884712	0.980623	0.785939	0.98292	0.744528	29	0.627936	With Phase-interaction	HA
1411	0.854637	0.927907	0.658769	0.978394	0.658456	1411	0.847118	0.958946	0.708157	0.97935	0.698129	30	0.658291	With Phase-interaction	HA
1412	0.869674	0.941833	0.741554	0.981604	0.733729	1412	0.879699	0.980507	0.798449	0.982941	0.763269	31	0.64521	With Phase-interaction	HA
1413	0.884712	0.962267	0.812511	0.982236	0.742404	1413	0.873434	0.964739	0.801642	0.982046	0.733662	32	0.643335	With Phase-interaction	HA
1414	0.883459	0.970947	0.70797	0.982673	0.726719	1414	0.868421	0.970343	0.716127	0.981604	0.731944	33	0.638544	With Phase-interaction	HA
1415	0.879699	0.968742	0.733909	0.983226	0.733564	1415	0.865915	0.968025	0.766984	0.982501	0.747631	34	0.663372	With Phase-interaction	HA
1416	0.869674	0.974719	0.691244	0.982596	0.703505	1416	0.87594	0.975883	0.781091	0.984536	0.744543	35	0.636379	With Phase-interaction	HA
1417	0.877193	0.95595	0.750739	0.982134	0.738493	1417	0.878446	0.973767	0.80299	0.984536	0.773171	36	0.647357	With Phase-interaction	HA
1418	0.858396	0.969087	0.717937	0.978524	0.697748	1418	0.865915	0.974834	0.745587	0.982158	0.734718	37	0.636432	With Phase-interaction	HA
1419	0.873434	0.948697	0.724135	0.98159	0.714844	1419	0.862155	0.970508	0.715295	0.982732	0.730162	38	0.614275	With Phase-interaction	HA
1420	0.888471	0.960048	0.716664	0.983019	0.709338	1420	0.879699	0.972117	0.765518	0.983667	0.746687	39	0.20791	With Phase-interaction	HA
1421	0.859649	0.970944	0.709749	0.979651	0.720555	1421	0.880952	0.972314	0.78072	0.984309	0.772006	40	0.638402	With Phase-interaction	HA
1422	0.874687	0.957791	0.711168	0.980458	0.727429	1422	0.890977	0.97918	0.796672	0.983856	0.77651	41	0.550594	With Phase-interaction	HA
1423	0.873434	0.97364	0.695392	0.981583	0.692934	1423	0.883459	0.974522	0.800891	0.98321	0.739549	42	0.551153	With Phase-interaction	HA
1424	0.854637	0.940307	0.689837	0.978595	0.678626	1424	0.860902	0.96719	0.729001	0.980728	0.714122	43	0.643597	With Phase-interaction	HA
1425	0.859649	0.971596	0.664964	0.98051	0.689506	1425	0.870927	0.973327	0.745029	0.984365	0.75005	44	0.649077	With Phase-interaction	HA
1426	0.873434	0.957323	0.697404	0.981285	0.703518	1426	0.87594	0.970639	0.740188	0.984567	0.744526	45	0.625063	With Phase-interaction	HA
1427	0.859649	0.969974	0.740142	0.979232	0.713459	1427	0.859649	0.972644	0.801316	0.983269	0.763083	46	0.637052	With Phase-interaction	HA
1428	0.883459	0.980528	0.693501	0.985994	0.725347	1428	0.87594	0.986618	0.816941	0.983869	0.746856	47	0.595139	With Phase-interaction	HA
1429	0.849624	0.950598	0.716117	0.977651	0.712685	1429	0.858396	0.972514	0.758262	0.981874	0.765562	48	0.610076	With Phase-interaction	HA
1430	0.880952	0.976878	0.745263	0.982385	0.705225	1430	0.882206	0.981442	0.787511	0.984487	0.74352	49	0.636156	With Phase-interaction	HA
1431	0.868421	0.945758	0.711752	0.982014	0.705837	1431	0.854637	0.96901	0.719206	0.97963	0.698116	50	0.673439	With Phase-interaction	HA
1432	0.882206	0.973878	0.740322	0.984815	0.746708	1432	0.878446	0.974771	0.792228	0.984661	0.768923	51	0.625067	With Phase-interaction	HA
1433	0.863409	0.964512	0.674384	0.980282	0.678219	1433	0.857143	0.965103	0.693992	0.980469	0.690854	52	0.628227	With Phase-interaction	HA
1434	0.870927	0.9791	0.733017	0.982149	0.733998	1434	0.879699	0.982469	0.803727	0.982774	0.760588	53	0.633897	With Phase-interaction	HA
1435	0.862155	0.948415	0.704761	0.980478	0.70332	1435	0.882206	0.967689	0.746187	0.983918	0.73524	54	0.64807	With Phase-interaction	HA
1436	0.880952	0.96117	0.70636	0.984323	0.70761	1436	0.888471	0.981117	0.780069	0.986207	0.759382	55	0.644498	With Phase-interaction	HA
1437	0.853383	0.96739	0.718263	0.97908	0.736506	1437	0.859649	0.974288	0.769977	0.980111	0.748784	56	0.662034	With Phase-interaction	HA
1438	0.878446	0.96635	0.761324	0.982642	0.714447	1438	0.870927	0.981832	0.752632	0.981627	0.720443	57	0.63813	With Phase-interaction	HA
1439	0.87218	0.959931	0.745114	0.982676	0.728635	1439	0.893484	0.983876	0.807887	0.986015	0.773242	58	0.606826	With Phase-interaction	HA
1440	0.877193	0.939773	0.697593	0.983536	0.709938	1440	0.870927	0.971394	0.684085	0.982328	0.712626	59	0.64069	With Phase-interaction	HA
1441	0.883459	0.924738	0.697202	0.983698	0.702242	1441	0.865915	0.967326	0.677702	0.981445	0.694581	60	0.638655	With Phase-interaction	HA
1442	0.85213	0.957076	0.715963	0.978742	0.686568	1442	0.873434	0.97625	0.753072	0.981219	0.717875	61	0.627289	With Phase-interaction	HA
1443	0.877193	0.968814	0.712231	0.983611	0.733632	1443	0.882206	0.973107	0.764395	0.98301	0.745912	62	0.248847	With Phase-interaction	HA
1444	0.87218	0.944286	0.736554	0.981361	0.724809	1444	0.854637	0.971153	0.730652	0.981273	0.719883	63	0.369167	With Phase-interaction	HA
1445	0.860902	0.961117	0.738906	0.980996	0.717501	1445	0.870927	0.976607	0.789733	0.981783	0.74257	64	0.643975	With Phase-interaction	HA
1446	0.874687	0.950309	0.744206	0.982498	0.731427	1446	0.877193	0.981038	0.800025	0.982626	0.755327	65	0.574539	With Phase-interaction	HA
1447	0.858396	0.948335	0.678215	0.979872	0.691442	1447	0.873434	0.97892	0.757028	0.983913	0.740829	66	0.639249	With Phase-interaction	HA
1448	0.880952	0.963318	0.682503	0.983009	0.688907	1448	0.888471	0.957109	0.706988	0.986002	0.715095	67	0.661129	With Phase-interaction	HA
1449	0.854637	0.959582	0.724564	0.980231	0.711349	1449	0.850877	0.972192	0.73508	0.981706	0.733449	68	0.453623	With Phase-interaction	HA
1450	0.880952	0.945865	0.743624	0.984051	0.725213	1450	0.87218	0.971671	0.78104	0.982177	0.729612	69	0.611392	With Phase-interaction	HA
1451	0.890977	0.944621	0.742875	0.985912	0.739188	1451	0.888471	0.979069	0.782486	0.985945	0.756773	70	0.567945	With Phase-interaction	HA
1452	0.850877	0.92349	0.695993	0.978687	0.699287	1452	0.870927	0.971815	0.740998	0.982802	0.739071	71	0.650268	With Phase-interaction	HA
1453	0.870927	0.977146	0.777265	0.982399	0.73774	1453	0.867168	0.975055	0.769771	0.982933	0.748997	72	0.630219	With Phase-interaction	HA
1454	0.877193	0.944307	0.722632	0.982399	0.704686	1454	0.869674	0.972625	0.78358	0.98106	0.724913	73	0.674395	With Phase-interaction	HA
1455	0.870927	0.958659	0.76338	0.982219	0.736855	1455	0.884712	0.982791	0.827642	0.984969	0.765808	74	0.621241	With Phase-interaction	HA
1456	0.864662	0.97213	0.726964	0.981564	0.713473	1456	0.870927	0.974887	0.768769	0.981425	0.737817	75	0.647365	With Phase-interaction	HA
1457	0.870927	0.975842	0.68083	0.983415	0.690649	1457	0.880952	0.979842	0.759086	0.982262	0.712291	76	0.635521	With Phase-interaction	HA
1458	0.874687	0.980195	0.704384	0.983124	0.714922	1458	0.869674	0.977123	0.783611	0.983442	0.744559	77	0.600376	With Phase-interaction	HA
1459	0.87218	0.958415	0.745627	0.981927	0.734207	1459	0.869674	0.972819	0.742791	0.98305	0.74176	78	0.652414	With Phase-interaction	HA
1460	0.883459	0.951486	0.729884	0.983691	0.724916	1460	0.880952	0.9799	0.753757	0.983112	0.734637	79	0.649789	With Phase-interaction	HA
1461	0.888471	0.954474	0.737979	0.985985	0.752476	1461	0.899749	0.968725	0.808552	0.987352	0.795678	80	0.6595	With Phase-interaction	HA
1462	0.858396	0.971592	0.718539	0.980771	0.725006	1462	0.888471	0.977033	0.79991	0.986214	0.784028	81	0.571658	With Phase-interaction	HA
1463	0.882206	0.950007	0.737417	0.982456	0.750413	1463	0.883459	0.977809	0.77929	0.984554	0.783316	82	0.528904	With Phase-interaction	HA
1464	0.873434	0.955513	0.722032	0.981095	0.71357	1464	0.860902	0.972852	0.749193	0.980131	0.730891	83	0.642989	With Phase-interaction	HA
1465	0.85213	0.965873	0.698233	0.979976	0.690148	1465	0.877193	0.966946	0.760721	0.984981	0.74722	84	0.607999	With Phase-interaction	HA
1466	0.869674	0.951842	0.731074	0.98267	0.723327	1466	0.870927	0.97111	0.752462	0.984298	0.750819	85	0.224114	With Phase-interaction	HA
1467	0.848371	0.940655	0.718329	0.979584	0.720037	1467	0.849624	0.965744	0.724491	0.979541	0.715995	86	0.610458	With Phase-interaction	HA
1468	0.883459	0.965362	0.695591	0.983683	0.697821	1468	0.883459	0.968468	0.728219	0.984205	0.718054	87	0.657025	With Phase-interaction	HA
1469	0.868421	0.971236	0.7271	0.983267	0.75377	1469	0.87594	0.972858	0.778286	0.983928	0.783353	88	0.628889	With Phase-interaction	HA
1470	0.869674	0.970406	0.712345	0.982446	0.722442	1470	0.873434	0.970755	0.78139	0.98466	0.748818	89	0.66922	With Phase-interaction	HA
1471	0.870927	0.973122	0.75341	0.982422	0.734147	1471	0.880952	0.973252	0.785183	0.982645	0.744367	90	0.645426	With Phase-interaction	HA
1472	0.880952	0.954699	0.751479	0.983584	0.719302	1472	0.880952	0.974689	0.794733	0.982678	0.728388	91	0.3974	With Phase-interaction	HA
1473	0.887218	0.961679	0.710779	0.984051	0.72821	1473	0.89599	0.97965	0.744761	0.987144	0.761955	92	0.647161	With Phase-interaction	HA
1474	0.848371	0.956084	0.680629	0.979148	0.684339	1474	0.85213	0.968117	0.753306	0.978032	0.71003	93	0.627657	With Phase-interaction	HA
1475	0.877193	0.954851	0.774565	0.982161	0.75394	1475	0.87594	0.979681	0.804342	0.983723	0.767374	94	0.653491	With Phase-interaction	HA
1476	0.862155	0.948116	0.733795	0.981996	0.738532	1476	0.882206	0.971699	0.768585	0.984542	0.765437	95	0.354788	With Phase-interaction	HA
1477	0.849624	0.932642	0.688067	0.979377	0.686281	1477	0.858396	0.974318	0.757271	0.980108	0.727339	96	0.646989	With Phase-interaction	HA
1478	0.840852	0.957206	0.685098	0.976617	0.669008	1478	0.85213	0.979221	0.752133	0.976889	0.704378	97	0.634525	With Phase-interaction	HA
1479	0.870927	0.97257	0.758883	0.982378	0.737456	1479	0.894737	0.977768	0.810252	0.986158	0.778919	98	0.55214	With Phase-interaction	HA
1480	0.880952	0.955082	0.717953	0.98327	0.705607	1480	0.862155	0.967266	0.743871	0.98231	0.720031	99	0.648868	With Phase-interaction	HA
1481	0.87594	0.96481	0.755683	0.981728	0.733831	1481	0.87218	0.978437	0.801083	0.984741	0.757557	100	0.635174	With Phase-interaction	HA
1482	0.867168	0.975341	0.760851	0.981477	0.729102	1482	0.887218	0.974471	0.811359	0.984805	0.766032	101	0.607553	With Phase-interaction	HA
1483	0.882206	0.948924	0.752446	0.981753	0.744215	1483	0.879699	0.97464	0.768123	0.984317	0.757442	102	0.640986	With Phase-interaction	HA
1484	0.853383	0.925205	0.701786	0.978718	0.697208	1484	0.867168	0.969831	0.756138	0.982027	0.729939	103	0.625061	With Phase-interaction	HA
1485	0.87594	0.978405	0.741496	0.982911	0.742331	1485	0.888471	0.981978	0.821625	0.986569	0.784308	104	0.635945	With Phase-interaction	HA
1486	0.870927	0.966201	0.767987	0.981891	0.757167	1486	0.890977	0.979249	0.831966	0.985937	0.798043	105	0.624152	With Phase-interaction	HA
1487	0.845865	0.969265	0.711297	0.978041	0.700519	1487	0.863409	0.974748	0.764181	0.980515	0.730735	106	0.643149	With Phase-interaction	HA
1488	0.885965	0.937393	0.737103	0.982725	0.729103	1488	0.863409	0.976923	0.737978	0.983063	0.726834	107	0.630833	With Phase-interaction	HA
1489	0.865915	0.957172	0.711957	0.981677	0.714817	1489	0.860902	0.974101	0.765995	0.980997	0.749798	108	0.646972	With Phase-interaction	HA
1490	0.870927	0.965323	0.729945	0.983571	0.728522	1490	0.87218	0.982887	0.809307	0.984477	0.760978	109	0.653276	With Phase-interaction	HA
1491	0.859649	0.963344	0.674942	0.978558	0.680568	1491	0.848371	0.965006	0.72601	0.980526	0.72275	110	0.584332	With Phase-interaction	HA
1492	0.870927	0.97321	0.709324	0.982169	0.716582	1492	0.887218	0.98583	0.77908	0.986659	0.776846	111	0.260735	With Phase-interaction	HA
1493	0.85589	0.961204	0.6683	0.979641	0.690571	1493	0.878446	0.963752	0.757757	0.981074	0.74006	112	0.572969	With Phase-interaction	HA
1494	0.858396	0.933634	0.681915	0.979668	0.683384	1494	0.849624	0.974853	0.734317	0.983495	0.746484	113	0.504594	With Phase-interaction	HA
1495	0.87594	0.977693	0.730441	0.980854	0.732553	1495	0.87594	0.978383	0.779217	0.981097	0.767047	114	0.481568	With Phase-interaction	HA
1496	0.873434	0.942492	0.754276	0.982945	0.730357	1496	0.893484	0.976478	0.780075	0.986321	0.756312	115	0.640945	With Phase-interaction	HA
1497	0.869674	0.973462	0.763821	0.981672	0.752319	1497	0.870927	0.973678	0.806933	0.984044	0.786879	116	0.622693	With Phase-interaction	HA
1498	0.85213	0.976391	0.720318	0.978131	0.686795	1498	0.862155	0.976592	0.807507	0.982445	0.740712	117	0.656954	With Phase-interaction	HA
1499	0.865915	0.963621	0.707648	0.981273	0.696768	1499	0.877193	0.975147	0.757007	0.983587	0.734299	118	0.62809	With Phase-interaction	HA
1500	0.887218	0.961004	0.742839	0.984467	0.758484	1500	0.87594	0.975718	0.734143	0.982457	0.741062	119	0.60442	With Phase-interaction	HA
1501	0.854637	0.973276	0.707705	0.979768	0.700015	1501	0.868421	0.979371	0.791106	0.983738	0.752296	120	0.527578	With Phase-interaction	HA
1502	0.880952	0.979814	0.726603	0.982147	0.72925	1502	0.87594	0.980414	0.75275	0.983034	0.754623	121	0.638876	With Phase-interaction	HA
1503	0.860902	0.923227	0.657829	0.978605	0.656615	1503	0.85589	0.96472	0.695978	0.979373	0.685598	122	0.645365	With Phase-interaction	HA
1504	0.854637	0.944635	0.694399	0.977541	0.673042	1504	0.865915	0.968192	0.709476	0.980847	0.695879	123	0.612614	With Phase-interaction	HA
1505	0.862155	0.982832	0.718373	0.981143	0.714889	1505	0.869674	0.981505	0.778182	0.981954	0.738857	124	0.631858	With Phase-interaction	HA
1506	0.864662	0.951653	0.717532	0.981489	0.727283	1506	0.864662	0.974306	0.77474	0.981849	0.761644	125	0.59299	With Phase-interaction	HA
1507	0.843358	0.959637	0.676545	0.977865	0.6801	1507	0.869674	0.970497	0.751225	0.982459	0.741078	126	0.415305	With Phase-interaction	HA
1508	0.845865	0.963132	0.720534	0.979313	0.729533	1508	0.869674	0.973381	0.803407	0.98188	0.773584	127	0.490075	With Phase-interaction	HA
1509	0.860902	0.969893	0.724558	0.979777	0.686824	1509	0.854637	0.969999	0.759407	0.982272	0.720092	128	0.645622	With Phase-interaction	HA
1510	0.858396	0.97366	0.749469	0.979268	0.718257	1510	0.869674	0.976753	0.823643	0.981644	0.757628	129	0.661169	With Phase-interaction	HA
1511	0.873434	0.937252	0.687964	0.981721	0.707014	1511	0.892231	0.963329	0.773878	0.984682	0.756745	130	0.628915	With Phase-interaction	HA
1512	0.873434	0.966259	0.74274	0.981574	0.738825	1512	0.85589	0.962152	0.772149	0.981504	0.757324	131	0.639253	With Phase-interaction	HA
1513	0.860902	0.94049	0.706278	0.979414	0.696317	1513	0.85213	0.971646	0.725703	0.980223	0.714872	132	0.642285	With Phase-interaction	HA
1514	0.838346	0.953261	0.669168	0.976062	0.673469	1514	0.850877	0.976333	0.711927	0.980543	0.713294	133	0.652337	With Phase-interaction	HA
1515	0.877193	0.960376	0.696772	0.981996	0.714882	1515	0.885965	0.981422	0.804054	0.986968	0.76615	134	0.614562	With Phase-interaction	HA
1516	0.87218	0.975687	0.749282	0.982005	0.719548	1516	0.874687	0.975623	0.763994	0.98207	0.723086	135	0.633779	With Phase-interaction	HA
1517	0.867168	0.972208	0.733558	0.981728	0.731047	1517	0.884712	0.978824	0.796588	0.983717	0.770347	136	0.577261	With Phase-interaction	HA
1518	0.890977	0.965424	0.740852	0.983442	0.727258	1518	0.873434	0.974874	0.735863	0.983585	0.734596	137	0.634704	With Phase-interaction	HA
1519	0.880952	0.951584	0.690656	0.983328	0.679998	1519	0.869674	0.967353	0.695714	0.984178	0.693488	138	0.482519	With Phase-interaction	HA
1520	0.885965	0.953172	0.742281	0.98243	0.721464	1520	0.879699	0.972019	0.805051	0.985814	0.762504	139	0.628229	With Phase-interaction	HA
1521	0.863409	0.927626	0.697007	0.980327	0.690229	1521	0.864662	0.973129	0.740611	0.982608	0.729352	140	0.620418	With Phase-interaction	HA
1522	0.879699	0.953264	0.705877	0.982432	0.706384	1522	0.864662	0.974763	0.755297	0.98242	0.729162	141	0.630383	With Phase-interaction	HA
1523	0.857143	0.958038	0.708025	0.980316	0.708926	1523	0.862155	0.969512	0.715666	0.981696	0.724184	142	0.63069	With Phase-interaction	HA
1524	0.864662	0.920014	0.68489	0.978984	0.679512	1524	0.878446	0.957195	0.710567	0.983489	0.728463	143	0.47289	With Phase-interaction	HA
1525	0.880952	0.961551	0.734963	0.984212	0.74016	1525	0.880952	0.973935	0.782258	0.985478	0.76354	144	0.598994	With Phase-interaction	HA
1526	0.878446	0.940556	0.708407	0.983115	0.717826	1526	0.860902	0.967975	0.707437	0.981076	0.714246	145	0.599411	With Phase-interaction	HA
1527	0.860902	0.972583	0.703277	0.981494	0.708358	1527	0.865915	0.978162	0.77474	0.983486	0.739995	146	0.334231	With Phase-interaction	HA
1528	0.853383	0.968933	0.68948	0.979152	0.685539	1528	0.860902	0.974109	0.750362	0.981214	0.739273	147	0.637992	With Phase-interaction	HA
1529	0.857143	0.966405	0.712034	0.978775	0.708746	1529	0.87594	0.963612	0.733862	0.983108	0.739505	148	0.224137	With Phase-interaction	HA
1530	0.885965	0.955539	0.690812	0.982161	0.700448	1530	0.87218	0.971397	0.678377	0.98165	0.700426	149	0.640916	With Phase-interaction	HA
1531	0.87218	0.95612	0.684296	0.980622	0.688758	1531	0.869674	0.974756	0.764815	0.982776	0.740078	150	0.647421	With Phase-interaction	HA
1532	0.868421	0.93812	0.72782	0.981149	0.72793	1532	0.884712	0.971582	0.76174	0.983467	0.762257	151	0.605477	With Phase-interaction	HA
1533	0.85589	0.958415	0.706708	0.980368	0.714301	1533	0.87594	0.96613	0.761022	0.983862	0.756097	152	0.616657	With Phase-interaction	HA
1534	0.873434	0.91689	0.690684	0.982078	0.708722	1534	0.864662	0.967081	0.73411	0.981015	0.722482	153	0.637511	With Phase-interaction	HA
1535	0.862155	0.969856	0.691624	0.97951	0.708069	1535	0.880952	0.967352	0.766233	0.983315	0.766893	154	0.64281	With Phase-interaction	HA
1536	0.882206	0.945988	0.702312	0.983192	0.710997	1536	0.884712	0.980364	0.769041	0.986296	0.759173	155	0.484542	With Phase-interaction	HA
1537	0.874687	0.976033	0.700211	0.982158	0.711042	1537	0.888471	0.980493	0.799051	0.983725	0.772274	156	0.620096	With Phase-interaction	HA
1538	0.878446	0.954519	0.703981	0.982257	0.711552	1538	0.87218	0.973917	0.755381	0.983228	0.752324	157	0.657735	With Phase-interaction	HA
1539	0.862155	0.956158	0.67878	0.980025	0.694004	1539	0.873434	0.972153	0.725413	0.984077	0.749828	158	0.631653	With Phase-interaction	HA
1540	0.884712	0.958902	0.766122	0.984315	0.751687	1540	0.865915	0.97006	0.748424	0.982927	0.724545	159	0.625032	With Phase-interaction	HA
1541	0.874687	0.94685	0.757601	0.981671	0.749087	1541	0.87594	0.967503	0.76598	0.983021	0.76161	160	0.177286	With Phase-interaction	HA
1542	0.87218	0.978128	0.748721	0.983214	0.767179	1542	0.854637	0.974961	0.760629	0.982249	0.768358	161	0.623049	With Phase-interaction	HA
1543	0.85589	0.968999	0.649083	0.97968	0.668666	1543	0.860902	0.967262	0.733803	0.982356	0.719982	162	0.641208	With Phase-interaction	HA
1544	0.868421	0.951612	0.713766	0.982027	0.702574	1544	0.863409	0.971168	0.744708	0.982254	0.716832	163	0.632789	With Phase-interaction	HA
1545	0.882206	0.967439	0.791852	0.984691	0.747846	1545	0.854637	0.980084	0.80067	0.982585	0.742088	164	0.626831	With Phase-interaction	HA
1546	0.848371	0.937081	0.694233	0.977866	0.700036	1546	0.873434	0.971307	0.767576	0.983151	0.75989	165	0.604732	With Phase-interaction	HA
1547	0.883459	0.947083	0.724779	0.981828	0.716011	1547	0.877193	0.963435	0.765874	0.984423	0.748946	166	0.576439	With Phase-interaction	HA
1548	0.85589	0.950517	0.697329	0.98039	0.680899	1548	0.869674	0.962001	0.734639	0.984271	0.74585	167	0.611877	With Phase-interaction	HA
1549	0.868421	0.939924	0.684251	0.980369	0.69109	1549	0.862155	0.959586	0.70635	0.98007	0.711571	168	0.118079	With Phase-interaction	HA
1550	0.868421	0.954792	0.687857	0.981618	0.699137	1550	0.87218	0.962162	0.724049	0.985817	0.744573	169	0.613854	With Phase-interaction	HA
1551	0.884712	0.938098	0.729998	0.981728	0.698623	1551	0.858396	0.968198	0.737671	0.980987	0.719326	170	0.376643	With Phase-interaction	HA
1552	0.853383	0.943636	0.683222	0.978836	0.697823	1552	0.859649	0.96382	0.74418	0.979475	0.731557	171	0.555133	With Phase-interaction	HA
1553	0.873434	0.944067	0.680051	0.982637	0.692748	1553	0.868421	0.974101	0.716449	0.982962	0.714377	172	0.505324	With Phase-interaction	HA
1554	0.867168	0.977671	0.679091	0.979035	0.682138	1554	0.882206	0.982436	0.787056	0.982979	0.765179	173	0.645157	With Phase-interaction	HA
1555	0.870927	0.973662	0.725903	0.980806	0.730903	1555	0.858396	0.970396	0.748873	0.981765	0.744863	174	0.665568	With Phase-interaction	HA
1556	0.863409	0.9685	0.679425	0.980703	0.707566	1556	0.879699	0.969139	0.768759	0.982949	0.760647	175	0.648716	With Phase-interaction	HA
1557	0.878446	0.972577	0.717817	0.981419	0.707579	1557	0.877193	0.970079	0.759881	0.98493	0.770598	176	0.660438	With Phase-interaction	HA
1558	0.87218	0.92996	0.702623	0.980717	0.704448	1558	0.873434	0.949599	0.702934	0.982753	0.716634	177	0.630767	With Phase-interaction	HA
1559	0.879699	0.945674	0.723992	0.98157	0.722661	1559	0.879699	0.971767	0.760892	0.984494	0.75763	178	0.644162	With Phase-interaction	HA
1560	0.859649	0.938001	0.72052	0.97994	0.710533	1560	0.858396	0.963742	0.744387	0.981048	0.738264	179	0.623626	With Phase-interaction	HA
1561	0.85589	0.950848	0.687295	0.977881	0.682235	1561	0.867168	0.972015	0.715269	0.98167	0.723424	180	0.626049	With Phase-interaction	HA
1562	0.840852	0.961357	0.703533	0.977689	0.68446	1562	0.862155	0.979468	0.793227	0.982986	0.745574	181	0.517405	With Phase-interaction	HA
1563	0.873434	0.962914	0.729281	0.98218	0.70754	1563	0.869674	0.976088	0.744385	0.981971	0.718812	182	0.628708	With Phase-interaction	HA
1564	0.865915	0.958632	0.708344	0.980089	0.698734	1564	0.874687	0.977366	0.741938	0.984101	0.7356	183	0.625498	With Phase-interaction	HA
1565	0.85213	0.951318	0.699477	0.980445	0.702785	1565	0.873434	0.969577	0.777918	0.982348	0.738173	184	0.644411	With Phase-interaction	HA
1566	0.863409	0.954212	0.704329	0.981044	0.695687	1566	0.865915	0.974228	0.735126	0.983129	0.722598	185	0.648204	With Phase-interaction	HA
1567	0.870927	0.949195	0.734084	0.982316	0.737874	1567	0.873434	0.964894	0.766418	0.984676	0.758571	186	0.611639	With Phase-interaction	HA
1568	0.85589	0.939768	0.687307	0.980123	0.693582	1568	0.859649	0.974727	0.756883	0.981736	0.741068	187	0.475443	With Phase-interaction	HA
1569	0.898496	0.947117	0.786767	0.98579	0.735933	1569	0.890977	0.975703	0.778218	0.985525	0.728932	188	0.466593	With Phase-interaction	HA
1570	0.882206	0.966194	0.757571	0.983387	0.768193	1570	0.884712	0.979462	0.780259	0.983847	0.753405	189	0.600464	With Phase-interaction	HA
1571	0.863409	0.966656	0.733944	0.9798	0.71444	1571	0.860902	0.964213	0.766195	0.980447	0.729324	190	0.623934	With Phase-interaction	HA
1572	0.860902	0.940153	0.697353	0.978733	0.694983	1572	0.87594	0.973394	0.733092	0.983127	0.744742	191	0.520507	With Phase-interaction	HA
1573	0.87218	0.960903	0.736492	0.980644	0.745704	1573	0.863409	0.978198	0.770586	0.982753	0.769296	192	0.6337	With Phase-interaction	HA
1574	0.879699	0.966016	0.720244	0.983476	0.741281	1574	0.863409	0.961687	0.729571	0.982479	0.725087	193	0.635193	With Phase-interaction	HA
1575	0.864662	0.9137	0.689742	0.980763	0.683356	1575	0.873434	0.98257	0.752215	0.984424	0.725647	194	0.642231	With Phase-interaction	HA
1576	0.865915	0.952506	0.686982	0.980644	0.676016	1576	0.879699	0.985507	0.77613	0.985506	0.758272	195	0.627019	With Phase-interaction	HA
1577	0.868421	0.96595	0.72938	0.979754	0.697414	1577	0.87218	0.969565	0.758833	0.982324	0.726374	196	0.632118	With Phase-interaction	HA
1578	0.882206	0.976065	0.737421	0.982412	0.727432	1578	0.880952	0.976325	0.79742	0.984398	0.763376	197	0.623228	With Phase-interaction	HA
1579	0.869674	0.981527	0.760639	0.980954	0.700896	1579	0.865915	0.985753	0.781601	0.98252	0.717307	198	0.613117	With Phase-interaction	HA
1580	0.870927	0.936166	0.710041	0.981609	0.713537	1580	0.85589	0.962581	0.732082	0.982386	0.733168	199	0.416449	With Phase-interaction	HA
1581	0.870927	0.953079	0.725058	0.982883	0.737724	1581	0.882206	0.981825	0.782116	0.985584	0.759804	200	0.609258	With Phase-interaction	HA
1582	0.870927	0.962698	0.674561	0.979862	0.678698	1582	0.880952	0.976315	0.744744	0.984445	0.745766	201	0.63566	With Phase-interaction	HA
1583	0.847118	0.961577	0.682884	0.979504	0.699533	1583	0.865915	0.963425	0.782363	0.982966	0.744045	202	0.476679	With Phase-interaction	HA
1584	0.870927	0.984124	0.793375	0.982535	0.73833	1584	0.870927	0.987218	0.819005	0.98104	0.734138	203	0.628618	With Phase-interaction	HA
1585	0.847118	0.963741	0.698842	0.976692	0.687919	1585	0.865915	0.976709	0.761982	0.981901	0.747277	204	0.642936	With Phase-interaction	HA
1586	0.85589	0.960792	0.720883	0.980666	0.709532	1586	0.877193	0.98066	0.777322	0.982868	0.747321	205	0.628601	With Phase-interaction	HA
1587	0.867168	0.971726	0.700309	0.981116	0.696459	1587	0.883459	0.974193	0.779279	0.984576	0.750111	206	0.644836	With Phase-interaction	HA
1588	0.858396	0.884827	0.655042	0.978258	0.656537	1588	0.87594	0.970787	0.690403	0.981656	0.692881	207	0.620436	With Phase-interaction	HA
1589	0.847118	0.935981	0.720232	0.979252	0.709905	1589	0.867168	0.974103	0.784538	0.98257	0.747818	208	0.622525	With Phase-interaction	HA
1590	0.860902	0.973298	0.7099	0.980801	0.712964	1590	0.885965	0.976277	0.790172	0.986512	0.782967	209	0.61456	With Phase-interaction	HA
1591	0.85213	0.918774	0.658074	0.978042	0.659001	1591	0.864662	0.963305	0.693188	0.980236	0.694028	210	0.600671	With Phase-interaction	HA
1592	0.867168	0.948736	0.682469	0.981685	0.697971	1592	0.882206	0.973845	0.769211	0.982525	0.734637	211	0.648625	With Phase-interaction	HA
1593	0.868421	0.965772	0.672376	0.981849	0.691463	1593	0.880952	0.965967	0.788771	0.98395	0.721399	212	0.667242	With Phase-interaction	HA
1594	0.879699	0.95777	0.748652	0.983079	0.736203	1594	0.879699	0.973178	0.770982	0.984166	0.747473	213	0.645133	With Phase-interaction	HA
1595	0.85213	0.960288	0.693526	0.978443	0.674019	1595	0.853383	0.979667	0.709357	0.981019	0.708972	214	0.646983	With Phase-interaction	HA
1596	0.874687	0.964901	0.740646	0.982089	0.737238	1596	0.87218	0.978201	0.774105	0.983329	0.756879
1597	0.865915	0.974575	0.676816	0.980981	0.683943	1597	0.880952	0.978663	0.778048	0.984423	0.756673
1598	0.863409	0.941537	0.706471	0.981348	0.704567	1598	0.87594	0.973443	0.79304	0.983657	0.751747
1599	0.869674	0.961186	0.727327	0.980536	0.730819	1599	0.892231	0.977796	0.804043	0.985253	0.780892
1600	0.860902	0.926408	0.693444	0.9791	0.69318	1600	0.877193	0.963334	0.712892	0.982529	0.721137
1601	0.877193	0.971713	0.739444	0.981088	0.738674	1601	0.859649	0.973925	0.755489	0.978622	0.737621
1602	0.864662	0.947446	0.692883	0.980452	0.695271	1602	0.849624	0.963849	0.709102	0.978828	0.698462
1603	0.864662	0.931019	0.682417	0.979145	0.686205	1603	0.844612	0.970053	0.711871	0.979441	0.71183
1604	0.854637	0.939424	0.682703	0.97954	0.690069	1604	0.863409	0.96984	0.754149	0.980298	0.719472
1605	0.860902	0.979313	0.727513	0.983074	0.715122	1605	0.870927	0.977775	0.782437	0.983488	0.727966
1606	0.863409	0.91975	0.669601	0.979711	0.668267	1606	0.860902	0.975443	0.740528	0.979758	0.700103
1607	0.860902	0.945566	0.708329	0.980794	0.696834	1607	0.860902	0.960682	0.743075	0.98162	0.710664
1608	0.877193	0.979988	0.748537	0.982753	0.718235	1608	0.87594	0.987453	0.790205	0.982461	0.736715
1609	0.87594	0.943757	0.696938	0.982035	0.692459	1609	0.890977	0.957778	0.713	0.985592	0.722211
1610	0.863409	0.954787	0.688035	0.981875	0.707251	1610	0.873434	0.969474	0.73753	0.983172	0.741901
1611	0.880952	0.972413	0.722749	0.982078	0.691634	1611	0.879699	0.966687	0.7203	0.983473	0.702409
1612	0.860902	0.969839	0.689082	0.979934	0.704279	1612	0.864662	0.973295	0.765865	0.983085	0.751962
1613	0.879699	0.96474	0.720841	0.983715	0.708126	1613	0.870927	0.978355	0.741598	0.982959	0.726594
1614	0.868421	0.941614	0.714837	0.981703	0.720416	1614	0.867168	0.964756	0.759424	0.98353	0.761629
1615	0.887218	0.981264	0.840905	0.98193	0.730764	1615	0.893484	0.983392	0.854248	0.985417	0.74985
1616	0.889724	0.962875	0.751702	0.983994	0.74791	1616	0.884712	0.97721	0.789717	0.98711	0.778352
1617	0.848371	0.959572	0.688835	0.978289	0.681519	1617	0.868421	0.971003	0.759897	0.9821	0.730661
1618	0.85589	0.931442	0.676897	0.978128	0.687352	1618	0.847118	0.962985	0.689549	0.977979	0.702505
1619	0.869674	0.911976	0.687354	0.98093	0.699974	1619	0.869674	0.977308	0.770075	0.983012	0.721729
1620	0.865915	0.955582	0.697492	0.981311	0.70731	1620	0.868421	0.97467	0.78448	0.983601	0.747343
1621	0.854637	0.958469	0.696672	0.97929	0.706501	1621	0.858396	0.962656	0.711404	0.981425	0.733688
1622	0.870927	0.943987	0.765766	0.981799	0.728265	1622	0.882206	0.967417	0.779172	0.983905	0.747651
1623	0.853383	0.97222	0.686722	0.981135	0.712666	1623	0.848371	0.969712	0.741916	0.982249	0.747098
1624	0.85213	0.95851	0.682149	0.979028	0.687884	1624	0.849624	0.968579	0.725344	0.979351	0.71792
1625	0.87594	0.974609	0.706803	0.982286	0.720555	1625	0.87594	0.975097	0.773751	0.983344	0.754774
1626	0.870927	0.957305	0.734278	0.982283	0.697079	1626	0.879699	0.974384	0.741112	0.983024	0.707972
1627	0.850877	0.963647	0.707686	0.979091	0.703011	1627	0.867168	0.977238	0.781228	0.98398	0.767536
1628	0.867168	0.956558	0.706637	0.980187	0.696649	1628	0.842105	0.972893	0.752506	0.978202	0.705434
1629	0.87218	0.93101	0.714113	0.982784	0.71561	1629	0.870927	0.969695	0.711704	0.982883	0.727725
1630	0.864662	0.974731	0.727053	0.979974	0.696186	1630	0.863409	0.975002	0.769987	0.980237	0.715499
1631	0.865915	0.966374	0.703979	0.980662	0.681594	1631	0.865915	0.968578	0.770163	0.983635	0.728259
1632	0.865915	0.959863	0.708038	0.979214	0.701098	1632	0.857143	0.968535	0.702998	0.982253	0.724353
1633	0.885965	0.950031	0.732086	0.983601	0.721857	1633	0.874687	0.980114	0.770677	0.985892	0.762399
1634	0.885965	0.950423	0.732543	0.984889	0.72497	1634	0.877193	0.978543	0.761129	0.983924	0.73468
1635	0.867168	0.969664	0.701865	0.98099	0.698693	1635	0.868421	0.974784	0.771452	0.981522	0.727442
1636	0.874687	0.956265	0.697761	0.98207	0.703184	1636	0.869674	0.970737	0.760043	0.98227	0.746075
1637	0.862155	0.952763	0.691034	0.979723	0.691045	1637	0.87218	0.976873	0.735696	0.983017	0.742698
1638	0.874687	0.937042	0.716451	0.982949	0.731473	1638	0.880952	0.983447	0.75331	0.984466	0.750332
1639	0.864662	0.936425	0.738778	0.980905	0.727082	1639	0.859649	0.965636	0.748485	0.981734	0.737857
1640	0.880952	0.968833	0.689718	0.981757	0.698866	1640	0.880952	0.968226	0.740039	0.983792	0.736114
1641	0.863409	0.938788	0.68715	0.978957	0.710329	1641	0.865915	0.97435	0.72126	0.982341	0.736727
1642	0.862155	0.937128	0.702621	0.979821	0.727737	1642	0.863409	0.967764	0.722955	0.980955	0.736131
1643	0.840852	0.927284	0.643904	0.977295	0.643195	1643	0.853383	0.954883	0.690946	0.978621	0.682849
1644	0.87218	0.981719	0.783157	0.982106	0.715491	1644	0.887218	0.982603	0.845004	0.984928	0.739867
1645	0.85589	0.960408	0.721689	0.977629	0.704455	1645	0.860902	0.959517	0.725579	0.981035	0.726294
1646	0.873434	0.977669	0.766834	0.98302	0.729112	1646	0.889724	0.981519	0.824808	0.985195	0.774389
1647	0.868421	0.976818	0.75208	0.98041	0.716344	1647	0.860902	0.973431	0.76004	0.982469	0.736116
1648	0.870927	0.915649	0.678372	0.980478	0.685302	1648	0.850877	0.966563	0.695531	0.980943	0.709222
1649	0.883459	0.954235	0.740213	0.984262	0.73507	1649	0.869674	0.964504	0.785852	0.982982	0.734635
1650	0.858396	0.960652	0.741855	0.979841	0.711805	1650	0.874687	0.983329	0.818231	0.980676	0.736882
1651	0.880952	0.922893	0.6971	0.984095	0.695808	1651	0.880952	0.970804	0.732365	0.984846	0.720145
1652	0.879699	0.972547	0.696296	0.981984	0.714313	1652	0.898496	0.978412	0.795471	0.985208	0.763119
1653	0.87594	0.926345	0.705899	0.981004	0.706312	1653	0.869674	0.976478	0.748515	0.981857	0.734804
1654	0.880952	0.930393	0.72493	0.982549	0.710395	1654	0.878446	0.969125	0.760487	0.983661	0.738249
1655	0.864662	0.974202	0.701866	0.981397	0.687183	1655	0.854637	0.975045	0.768562	0.982015	0.721049
1656	0.844612	0.928921	0.697079	0.97877	0.681638	1656	0.870927	0.967191	0.788466	0.982716	0.736387
1657	0.874687	0.976259	0.68633	0.982097	0.692906	1657	0.877193	0.978515	0.785798	0.982248	0.740031
1658	0.87218	0.974653	0.74101	0.980482	0.711328	1658	0.882206	0.974583	0.794555	0.984523	0.746719
1659	0.857143	0.964172	0.717996	0.979327	0.691498	1659	0.848371	0.968367	0.757116	0.978354	0.702575
1660	0.860902	0.914296	0.687372	0.977332	0.679454	1660	0.849624	0.955698	0.725045	0.978923	0.711144
1661	0.882206	0.973613	0.754163	0.983937	0.743812	1661	0.873434	0.972759	0.821191	0.984106	0.764483
1662	0.890977	0.950296	0.7456	0.9842	0.731299	1662	0.883459	0.968405	0.739152	0.983954	0.729616
1663	0.860902	0.977745	0.720141	0.979997	0.709725	1663	0.864662	0.976359	0.759149	0.983827	0.753712
1664	0.87594	0.94934	0.701538	0.984072	0.713748	1664	0.882206	0.973112	0.76313	0.986049	0.749727
1665	0.882206	0.961671	0.741732	0.983809	0.752473	1665	0.889724	0.975584	0.785153	0.986868	0.808793
1666	0.864662	0.948432	0.73217	0.982356	0.718352	1666	0.870927	0.969535	0.736141	0.983106	0.722562
1667	0.863409	0.97221	0.716417	0.980977	0.71076	1667	0.869674	0.974084	0.746528	0.981949	0.729368
1668	0.874687	0.900598	0.683486	0.981355	0.68263	1668	0.87594	0.96089	0.67999	0.981985	0.69761
1669	0.854637	0.94628	0.743335	0.978949	0.694456	1669	0.883459	0.972428	0.805084	0.982897	0.735004
1670	0.862155	0.962272	0.688131	0.980201	0.70001	1670	0.87594	0.961275	0.766976	0.984872	0.76264
1671	0.862155	0.949034	0.671628	0.980364	0.688204	1671	0.868421	0.962572	0.744845	0.982843	0.742687
1672	0.883459	0.932273	0.723831	0.981667	0.732464	1672	0.868421	0.958173	0.730107	0.981241	0.738405
1673	0.878446	0.974568	0.761432	0.981983	0.7181	1673	0.853383	0.976411	0.76567	0.979712	0.713331
1674	0.878446	0.977343	0.761432	0.981821	0.708423	1674	0.874687	0.981594	0.839035	0.981633	0.721186
1675	0.883459	0.959655	0.736234	0.983197	0.732785	1675	0.87218	0.981697	0.802127	0.98286	0.763485
1676	0.860902	0.909409	0.66329	0.979148	0.671161	1676	0.858396	0.963164	0.691217	0.981222	0.700994
1677	0.863409	0.965032	0.691959	0.980845	0.702098	1677	0.867168	0.965116	0.757485	0.980839	0.729413
1678	0.898496	0.956502	0.750699	0.984798	0.738942	1678	0.870927	0.978892	0.761528	0.982785	0.727071
1679	0.862155	0.966693	0.692371	0.978957	0.683275	1679	0.859649	0.964172	0.728043	0.980747	0.720707
1680	0.874687	0.96104	0.721382	0.981822	0.709887	1680	0.878446	0.973207	0.746298	0.98349	0.728926
1681	0.880952	0.958935	0.732488	0.98473	0.751367	1681	0.873434	0.9798	0.78115	0.983344	0.758808
1682	0.839599	0.951259	0.651105	0.975204	0.639818	1682	0.857143	0.960625	0.730921	0.980828	0.701959
1683	0.857143	0.934518	0.693201	0.979562	0.689662	1683	0.863409	0.946779	0.683569	0.981887	0.700095
1684	0.853383	0.950231	0.681106	0.980631	0.700644	1684	0.870927	0.963167	0.791182	0.983135	0.755711
1685	0.874687	0.95746	0.684337	0.982159	0.698618	1685	0.882206	0.976155	0.765279	0.983346	0.734903
1686	0.870927	0.961801	0.727243	0.981817	0.712831	1686	0.87218	0.973209	0.762439	0.983372	0.735567
1687	0.873434	0.972682	0.708354	0.982118	0.727723	1687	0.878446	0.973567	0.757639	0.983123	0.745009
1688	0.853383	0.933614	0.720328	0.9773	0.712485	1688	0.863409	0.966117	0.749658	0.981272	0.743504
1689	0.877193	0.965435	0.736999	0.984429	0.737247	1689	0.877193	0.979429	0.778953	0.98329	0.755668
1690	0.857143	0.967817	0.664549	0.978961	0.669691	1690	0.868421	0.971549	0.733303	0.980555	0.713114
1691	0.860902	0.974864	0.728748	0.980042	0.712736	1691	0.863409	0.975626	0.755726	0.981331	0.7346
1692	0.874687	0.946757	0.725009	0.983603	0.716402	1692	0.880952	0.981735	0.779316	0.983561	0.739281
1693	0.880952	0.980853	0.716652	0.983502	0.68936	1693	0.894737	0.985342	0.800079	0.985542	0.738552
1694	0.864662	0.932675	0.712211	0.979826	0.699358	1694	0.883459	0.965648	0.743942	0.98313	0.732674
1695	0.863409	0.957126	0.710253	0.980769	0.712073	1695	0.864662	0.971276	0.753251	0.982935	0.756272
1696	0.847118	0.965929	0.671748	0.978709	0.694423	1696	0.867168	0.964613	0.731327	0.983378	0.742426
1697	0.878446	0.939625	0.727211	0.983729	0.717332	1697	0.884712	0.974545	0.760695	0.98469	0.741219
1698	0.870927	0.92683	0.719918	0.980412	0.703662	1698	0.884712	0.970213	0.726886	0.98371	0.726419
1699	0.845865	0.947059	0.717109	0.97807	0.718175	1699	0.869674	0.970464	0.776019	0.982972	0.764234
1700	0.85213	0.91535	0.660043	0.977836	0.673024	1700	0.860902	0.959722	0.669895	0.978333	0.688611
1701	0.879699	0.967351	0.705264	0.983348	0.710155	1701	0.865915	0.962281	0.739231	0.98212	0.725517
1702	0.879699	0.946681	0.698357	0.982843	0.708835	1702	0.874687	0.970643	0.716256	0.982553	0.7227
1703	0.865915	0.967435	0.737093	0.981013	0.716798	1703	0.877193	0.982219	0.816743	0.981594	0.754177
1704	0.87218	0.975063	0.686131	0.981337	0.709409	1704	0.878446	0.974221	0.778285	0.982681	0.742249
1705	0.890977	0.982946	0.738077	0.983826	0.75087	1705	0.893484	0.982418	0.807761	0.986402	0.788797
1706	0.87218	0.942412	0.707275	0.981266	0.714537	1706	0.879699	0.972763	0.752146	0.98332	0.745118
1707	0.870927	0.957248	0.691693	0.982387	0.692176	1707	0.860902	0.968419	0.720445	0.981574	0.705873
1708	0.863409	0.966184	0.708495	0.981567	0.714514	1708	0.865915	0.969734	0.74466	0.982392	0.73463
1709	0.879699	0.950956	0.735378	0.983451	0.741601	1709	0.879699	0.966696	0.779516	0.98407	0.756471
1710	0.853383	0.971368	0.691684	0.979826	0.684579	1710	0.87218	0.982816	0.772078	0.981521	0.732064
1711	0.874687	0.970114	0.693135	0.981695	0.70113	1711	0.864662	0.971779	0.681637	0.980607	0.700616
1712	0.854637	0.916035	0.669765	0.980469	0.686373	1712	0.854637	0.972568	0.714467	0.981257	0.711193
1713	0.87218	0.947052	0.681007	0.983267	0.701055	1713	0.87218	0.965748	0.692609	0.982869	0.707055
1714	0.869674	0.940529	0.719548	0.979513	0.697316	1714	0.868421	0.964182	0.762609	0.982811	0.747739
1715	0.883459	0.955347	0.730017	0.982336	0.742688	1715	0.87218	0.969812	0.784327	0.9825	0.767227
1716	0.880952	0.955353	0.708738	0.983066	0.705767	1716	0.869674	0.974416	0.756171	0.982798	0.727885
1717	0.869674	0.966814	0.71398	0.981373	0.720422	1717	0.854637	0.967005	0.765394	0.979271	0.732359
1718	0.862155	0.958997	0.728257	0.97956	0.710181	1718	0.884712	0.976747	0.796662	0.98332	0.748769
1719	0.887218	0.974148	0.815718	0.982686	0.738031	1719	0.877193	0.976166	0.804315	0.9821	0.72938
1720	0.880952	0.960514	0.73263	0.983502	0.733918	1720	0.865915	0.975296	0.79052	0.983664	0.7668
1721	0.868421	0.938502	0.701127	0.979323	0.686296	1721	0.854637	0.964382	0.691048	0.980196	0.702951
1722	0.869674	0.969294	0.738383	0.981335	0.692485	1722	0.869674	0.976748	0.783818	0.981247	0.711199
1723	0.887218	0.97795	0.734191	0.985433	0.728856	1723	0.893484	0.980811	0.77352	0.985408	0.747086
1724	0.880952	0.983257	0.730675	0.983766	0.738979	1724	0.87218	0.983284	0.775506	0.984272	0.747721
1725	0.863409	0.967628	0.706062	0.979449	0.706875	1725	0.874687	0.962459	0.762218	0.983983	0.747063
1726	0.864662	0.973903	0.747782	0.979867	0.720775	1726	0.859649	0.979896	0.764351	0.980711	0.728507
1727	0.890977	0.931224	0.681045	0.986077	0.737889	1727	0.880952	0.978191	0.742682	0.983744	0.739063
1728	0.877193	0.95536	0.678924	0.981968	0.690584	1728	0.870927	0.967477	0.730667	0.981229	0.722948
1729	0.884712	0.962387	0.739675	0.983895	0.736936	1729	0.880952	0.979487	0.78685	0.984212	0.760045
1730	0.869674	0.957858	0.733009	0.980643	0.729473	1730	0.885965	0.97105	0.798826	0.984336	0.770549
1731	0.849624	0.955764	0.676432	0.978306	0.674161	1731	0.840852	0.976284	0.739511	0.979951	0.709792
1732	0.877193	0.970825	0.72027	0.982398	0.726229	1732	0.874687	0.97651	0.744017	0.981711	0.73518
1733	0.870927	0.94475	0.685395	0.981673	0.681641	1733	0.865915	0.961001	0.710355	0.981428	0.69187
1734	0.880952	0.971252	0.728872	0.981401	0.705205	1734	0.879699	0.976787	0.741257	0.984129	0.734696
1735	0.869674	0.954881	0.733279	0.980619	0.72829	1735	0.870927	0.96817	0.793993	0.982613	0.75375
1736	0.85213	0.943412	0.726481	0.97817	0.726886	1736	0.877193	0.972304	0.795398	0.983197	0.765726
1737	0.859649	0.953191	0.709336	0.980079	0.706433	1737	0.869674	0.968672	0.743293	0.982882	0.744937
1738	0.884712	0.966351	0.728001	0.984552	0.73001	1738	0.87594	0.976656	0.771646	0.985246	0.757199
1739	0.85589	0.97216	0.710203	0.980947	0.718505	1739	0.873434	0.980456	0.799659	0.983629	0.764909
1740	0.877193	0.962755	0.716561	0.983172	0.720397	1740	0.878446	0.978442	0.728405	0.983686	0.738172
1741	0.869674	0.955106	0.724304	0.981944	0.74951	1741	0.879699	0.965393	0.735722	0.983389	0.764419
1742	0.887218	0.97951	0.80312	0.982563	0.738149	1742	0.877193	0.979045	0.845086	0.984735	0.760785
1743	0.860902	0.950144	0.704702	0.979765	0.701743	1743	0.854637	0.965307	0.717166	0.979205	0.707368
1744	0.858396	0.968018	0.664381	0.982653	0.68726	1744	0.867168	0.965638	0.703395	0.982832	0.715743
1745	0.884712	0.95642	0.731301	0.983443	0.733857	1745	0.862155	0.975935	0.761389	0.980932	0.738912
1746	0.890977	0.951107	0.699749	0.983693	0.714113	1746	0.873434	0.969701	0.712473	0.982628	0.712045
1747	0.888471	0.959638	0.716876	0.983466	0.730213	1747	0.893484	0.966489	0.721802	0.986805	0.750493
1748	0.854637	0.951005	0.697991	0.979563	0.70813	1748	0.862155	0.980958	0.738763	0.982663	0.74457
1749	0.887218	0.952019	0.745706	0.984502	0.730719	1749	0.883459	0.966497	0.756457	0.985044	0.735395
1750	0.868421	0.968247	0.706246	0.981334	0.675151	1750	0.864662	0.971438	0.7882	0.98198	0.708222
1751	0.863409	0.965898	0.701495	0.980648	0.718467	1751	0.868421	0.973435	0.777544	0.983449	0.76213
1752	0.867168	0.966707	0.756986	0.980243	0.74027	1752	0.859649	0.978926	0.789481	0.980474	0.748791
1753	0.865915	0.96822	0.719536	0.979973	0.685136	1753	0.888471	0.971416	0.763188	0.985704	0.733358
1754	0.848371	0.947475	0.682564	0.978787	0.682651	1754	0.859649	0.965592	0.751816	0.982483	0.731986
1755	0.863409	0.974647	0.718177	0.981024	0.71017	1755	0.87594	0.975383	0.784778	0.983432	0.749001
1756	0.874687	0.970082	0.735084	0.983	0.743888	1756	0.873434	0.97047	0.747216	0.983551	0.754836
1757	0.882206	0.970566	0.702362	0.984695	0.706311	1757	0.877193	0.966679	0.6996	0.983982	0.704132
1758	0.879699	0.961037	0.791554	0.983764	0.739467	1758	0.874687	0.97553	0.806479	0.985128	0.745871
1759	0.867168	0.926512	0.72133	0.979881	0.703936	1759	0.868421	0.97714	0.737356	0.981839	0.720877
1760	0.87218	0.97837	0.720644	0.981882	0.727105	1760	0.885965	0.972871	0.782567	0.984815	0.761025
1761	0.845865	0.971832	0.694524	0.9769	0.687407	1761	0.873434	0.972315	0.756654	0.982758	0.744346
1762	0.862155	0.94559	0.714406	0.980758	0.686827	1762	0.854637	0.961458	0.703826	0.979932	0.682212
1763	0.853383	0.976765	0.716171	0.977964	0.698988	1763	0.863409	0.979496	0.805856	0.980735	0.74007
1764	0.865915	0.961353	0.707155	0.982412	0.72038	1764	0.884712	0.978973	0.779549	0.984791	0.768322
1765	0.857143	0.970052	0.665701	0.977177	0.675756	1765	0.874687	0.972455	0.763032	0.982932	0.743179
1766	0.863409	0.957894	0.714575	0.980497	0.711237	1766	0.877193	0.981109	0.773996	0.981985	0.739362
1767	0.874687	0.958131	0.679645	0.981084	0.690109	1767	0.873434	0.973537	0.760369	0.984436	0.752944
1768	0.880952	0.960956	0.755148	0.983176	0.706449	1768	0.868421	0.973683	0.755936	0.981645	0.701357
1769	0.884712	0.955523	0.719904	0.983921	0.737957	1769	0.869674	0.979133	0.723206	0.983465	0.744134
1770	0.860902	0.947658	0.692622	0.981779	0.701191	1770	0.873434	0.9619	0.722344	0.982966	0.721931
1771	0.87594	0.971751	0.742125	0.981425	0.730955	1771	0.859649	0.973815	0.760336	0.980814	0.737789
1772	0.897243	0.982587	0.808635	0.985018	0.744711	1772	0.884712	0.988319	0.808085	0.985298	0.749186
1773	0.869674	0.945593	0.701602	0.980988	0.70523	1773	0.864662	0.96947	0.758757	0.982637	0.737047
1774	0.87594	0.946849	0.731359	0.982214	0.718266	1774	0.897243	0.969789	0.78853	0.986076	0.765413
1775	0.865915	0.974092	0.68204	0.981219	0.714209	1775	0.869674	0.972253	0.729067	0.982968	0.738385
1776	0.87594	0.972948	0.72384	0.981091	0.7003	1776	0.87218	0.976588	0.784472	0.9829	0.740656
1777	0.877193	0.97518	0.717721	0.982528	0.731019	1777	0.880952	0.979735	0.806252	0.985908	0.78061
1778	0.87594	0.957757	0.77254	0.981083	0.715658	1778	0.879699	0.973096	0.77122	0.983429	0.733132
1779	0.87594	0.968793	0.763205	0.983852	0.757722	1779	0.889724	0.984746	0.792394	0.986132	0.768077
1780	0.860902	0.964625	0.734927	0.979869	0.714579	1780	0.860902	0.976479	0.774317	0.981413	0.745006
1781	0.853383	0.957279	0.70978	0.977831	0.695291	1781	0.853383	0.967541	0.750328	0.980804	0.726522
1782	0.867168	0.96224	0.764644	0.981446	0.739729	1782	0.894737	0.978857	0.817556	0.98725	0.787621
1783	0.865915	0.949231	0.719475	0.983407	0.738985	1783	0.885965	0.984513	0.764509	0.985763	0.758382
1784	0.867168	0.955283	0.722977	0.979399	0.693919	1784	0.870927	0.974869	0.750681	0.984783	0.739863
1785	0.859649	0.963302	0.746694	0.982209	0.746624	1785	0.884712	0.976646	0.805645	0.984787	0.780614
1786	0.878446	0.978774	0.758038	0.983992	0.76013	1786	0.87218	0.98251	0.816984	0.983018	0.783012
1787	0.850877	0.964412	0.715794	0.978828	0.708918	1787	0.853383	0.969684	0.732839	0.980148	0.726037
1788	0.884712	0.961869	0.697656	0.982973	0.710454	1788	0.860902	0.962274	0.681679	0.983033	0.723423
1789	0.853383	0.940141	0.699355	0.979274	0.698528	1789	0.867168	0.973089	0.731898	0.982839	0.731648
1790	0.879699	0.976953	0.743645	0.981832	0.72919	1790	0.873434	0.97315	0.787791	0.982017	0.743403
1791	0.877193	0.961056	0.740344	0.981891	0.725694	1791	0.874687	0.977001	0.775808	0.983099	0.746958
1792	0.847118	0.965663	0.652396	0.976578	0.650843	1792	0.843358	0.968121	0.65083	0.976343	0.650729
1793	0.860902	0.958447	0.751484	0.980007	0.728172	1793	0.877193	0.973205	0.761788	0.983776	0.748439
1794	0.878446	0.964345	0.777588	0.982411	0.747787	1794	0.889724	0.984876	0.836707	0.986306	0.785473
1795	0.873434	0.960484	0.728147	0.981533	0.69864	1795	0.863409	0.963741	0.721188	0.982598	0.708752
1796	0.868421	0.96969	0.698955	0.980819	0.691331	1796	0.87218	0.969943	0.745664	0.982463	0.719604
1797	0.880952	0.96613	0.763463	0.982996	0.747787	1797	0.874687	0.976838	0.788261	0.984135	0.758399
1798	0.879699	0.975937	0.716717	0.981734	0.732163	1798	0.878446	0.977789	0.765089	0.982904	0.747371
1799	0.845865	0.955628	0.677949	0.978501	0.689409	1799	0.869674	0.975964	0.771412	0.981972	0.745168
1800	0.869674	0.956891	0.720611	0.980781	0.695807	1800	0.877193	0.982704	0.781415	0.982241	0.722265
1801	0.85589	0.955054	0.729523	0.978941	0.72471	1801	0.858396	0.976413	0.771078	0.980308	0.75181
1802	0.873434	0.953894	0.723836	0.97952	0.726326	1802	0.867168	0.967364	0.744104	0.981755	0.753623
1803	0.880952	0.958024	0.695751	0.983103	0.695407	1803	0.897243	0.975179	0.763388	0.986531	0.76465
1804	0.887218	0.954201	0.750463	0.985359	0.747201	1804	0.893484	0.983843	0.790909	0.985866	0.763162
1805	0.878446	0.975949	0.740542	0.98177	0.73999	1805	0.868421	0.976691	0.733175	0.981835	0.732071
1806	0.887218	0.973795	0.712154	0.983144	0.70143	1806	0.899749	0.972912	0.772008	0.986158	0.742148
1807	0.864662	0.955704	0.68843	0.979106	0.691677	1807	0.865915	0.977058	0.732195	0.980033	0.720723
1808	0.867168	0.932644	0.680611	0.980777	0.689355	1808	0.873434	0.968536	0.755757	0.983254	0.726423
1809	0.854637	0.938767	0.672566	0.980578	0.689646	1809	0.853383	0.961311	0.705391	0.979437	0.702129
1810	0.864662	0.935324	0.722722	0.980466	0.720582	1810	0.860902	0.96413	0.73773	0.981923	0.720917
1811	0.860902	0.95623	0.697618	0.981074	0.700597	1811	0.877193	0.966629	0.755189	0.982934	0.732635
1812	0.873434	0.979525	0.748076	0.983084	0.75004	1812	0.903509	0.985864	0.854976	0.987893	0.802751
1813	0.863409	0.954635	0.687982	0.979336	0.695226	1813	0.873434	0.96814	0.771795	0.982468	0.750709
1814	0.857143	0.926535	0.712626	0.98051	0.710985	1814	0.853383	0.96802	0.725877	0.981186	0.723366
1815	0.838346	0.938899	0.679952	0.974953	0.660366	1815	0.85213	0.965419	0.708123	0.979126	0.699501
1816	0.879699	0.93686	0.744482	0.982936	0.720799	1816	0.879699	0.978217	0.808429	0.983263	0.7416
1817	0.842105	0.969463	0.684046	0.974323	0.662086	1817	0.854637	0.977248	0.727583	0.980237	0.717565
1818	0.858396	0.954088	0.701124	0.981425	0.718239	1818	0.887218	0.965701	0.764176	0.985888	0.778884
1819	0.848371	0.968378	0.680474	0.978986	0.682969	1819	0.879699	0.971811	0.772048	0.983965	0.765357
1820	0.898496	0.969517	0.773377	0.984792	0.758419	1820	0.897243	0.983316	0.811517	0.986488	0.783949
1821	0.874687	0.96641	0.710582	0.980847	0.703216	1821	0.865915	0.97006	0.753555	0.982849	0.742487
1822	0.839599	0.947023	0.646144	0.976974	0.647704	1822	0.860902	0.956638	0.708625	0.979952	0.69701
1823	0.882206	0.976074	0.695042	0.984783	0.710211	1823	0.889724	0.969856	0.730022	0.984565	0.722662
1824	0.894737	0.976377	0.775901	0.985614	0.776332	1824	0.888471	0.977613	0.804736	0.984504	0.776631
1825	0.865915	0.963889	0.713165	0.982031	0.709347	1825	0.879699	0.965474	0.796422	0.984296	0.747651
1826	0.867168	0.937576	0.723887	0.979499	0.695472	1826	0.870927	0.966962	0.723525	0.982037	0.719275
1827	0.869674	0.953227	0.71359	0.981814	0.716343	1827	0.877193	0.968403	0.729473	0.984433	0.739104
1828	0.870927	0.979192	0.729447	0.981798	0.730639	1828	0.882206	0.98284	0.823282	0.982097	0.764515
1829	0.87218	0.977807	0.764167	0.980386	0.724263	1829	0.870927	0.979934	0.771112	0.980814	0.730107
1830	0.849624	0.949258	0.662992	0.978466	0.67499	1830	0.862155	0.97096	0.76682	0.98149	0.746148
1831	0.857143	0.934794	0.658386	0.97741	0.663308	1831	0.868421	0.965655	0.700666	0.981787	0.710146
1832	0.858396	0.976625	0.75585	0.97878	0.717641	1832	0.85589	0.979642	0.752918	0.980527	0.733667
1833	0.862155	0.960365	0.691091	0.981657	0.696274	1833	0.860902	0.973958	0.728274	0.981539	0.719913
1834	0.865915	0.944842	0.733298	0.982413	0.736703	1834	0.877193	0.970161	0.780206	0.983945	0.759752
1835	0.870927	0.98197	0.785706	0.981318	0.730629	1835	0.873434	0.984108	0.830256	0.984343	0.763046
1836	0.870927	0.978979	0.769119	0.983693	0.74286	1836	0.877193	0.985024	0.797163	0.982493	0.746487
1837	0.862155	0.955117	0.682306	0.980385	0.682564	1837	0.859649	0.971732	0.755316	0.981463	0.733425
1838	0.862155	0.943304	0.726855	0.979145	0.727031	1838	0.865915	0.973364	0.746028	0.98291	0.760882
1839	0.85589	0.96942	0.690466	0.978979	0.697787	1839	0.87218	0.973338	0.751108	0.981204	0.73202
1840	0.880952	0.979021	0.767355	0.9851	0.744796	1840	0.897243	0.974453	0.808389	0.987399	0.761062
1841	0.869674	0.941665	0.693838	0.981846	0.696636	1841	0.885965	0.973969	0.757417	0.984039	0.735663
1842	0.874687	0.937453	0.733274	0.983134	0.725286	1842	0.880952	0.968562	0.780671	0.983643	0.741315
1843	0.857143	0.963948	0.758435	0.978875	0.713222	1843	0.879699	0.976024	0.78995	0.982122	0.748339
1844	0.883459	0.953459	0.7357	0.982145	0.744121	1844	0.883459	0.976259	0.769007	0.984496	0.762169
1845	0.862155	0.971232	0.678602	0.979219	0.69926	1845	0.87594	0.969533	0.7076	0.983299	0.736828
1846	0.858396	0.973923	0.692239	0.980362	0.693791	1846	0.87218	0.980903	0.734669	0.98203	0.725143
1847	0.888471	0.962789	0.761171	0.98277	0.750431	1847	0.890977	0.976705	0.827293	0.985186	0.790684
1848	0.878446	0.968082	0.671085	0.982812	0.685496	1848	0.867168	0.968025	0.705075	0.983364	0.717046
1849	0.869674	0.952039	0.693937	0.981093	0.700802	1849	0.874687	0.966242	0.730554	0.981884	0.722752
1850	0.863409	0.969014	0.711779	0.982137	0.704438	1850	0.893484	0.970586	0.786209	0.986105	0.750501
1851	0.868421	0.94199	0.699407	0.981867	0.696694	1851	0.868421	0.967814	0.720958	0.98165	0.710786
1852	0.889724	0.963413	0.76814	0.98323	0.76276	1852	0.87594	0.971737	0.756904	0.982684	0.75312
1853	0.879699	0.935973	0.7456	0.984114	0.704978	1853	0.869674	0.978291	0.761483	0.983175	0.708014
1854	0.859649	0.937772	0.682519	0.978587	0.68813	1854	0.873434	0.963752	0.762666	0.984747	0.76936
1855	0.858396	0.959278	0.699486	0.979263	0.690168	1855	0.845865	0.97488	0.733076	0.978983	0.703255
1856	0.879699	0.953448	0.674032	0.983064	0.693704	1856	0.884712	0.967675	0.71725	0.984557	0.730524
1857	0.87594	0.970943	0.766787	0.983132	0.747239	1857	0.878446	0.974781	0.830924	0.984776	0.768197
1858	0.878446	0.971759	0.720188	0.982245	0.721167	1858	0.880952	0.975065	0.795959	0.983507	0.762342
1859	0.87218	0.965604	0.729757	0.983228	0.73971	1859	0.858396	0.962822	0.696738	0.979352	0.715184
1860	0.884712	0.983775	0.754373	0.984278	0.731263	1860	0.859649	0.983461	0.815441	0.984735	0.752738
1861	0.870927	0.978668	0.723075	0.981833	0.732073	1861	0.862155	0.98004	0.792162	0.98319	0.79103
1862	0.85589	0.955069	0.710882	0.979644	0.714873	1862	0.868421	0.970535	0.773221	0.981119	0.742805
1863	0.838346	0.957153	0.722731	0.975804	0.707313	1863	0.862155	0.976255	0.765911	0.981015	0.752077
1864	0.865915	0.966123	0.734016	0.980736	0.707798	1864	0.87594	0.979022	0.801523	0.983562	0.750386
1865	0.873434	0.981198	0.764029	0.981834	0.756581	1865	0.880952	0.980888	0.833823	0.983907	0.785494
1866	0.863409	0.921644	0.687832	0.980922	0.705282	1866	0.869674	0.969513	0.739674	0.983539	0.743223
1867	0.869674	0.955332	0.721728	0.981461	0.714688	1867	0.870927	0.979954	0.786264	0.982461	0.748831
1868	0.845865	0.948932	0.717166	0.977778	0.698442	1868	0.85589	0.971961	0.7464	0.98223	0.736041
1869	0.87594	0.968131	0.717344	0.98003	0.685629	1869	0.860902	0.96467	0.720423	0.981069	0.701329
1870	0.865915	0.93255	0.731234	0.981447	0.687373	1870	0.880952	0.97134	0.744669	0.984579	0.709713
1871	0.842105	0.954739	0.695757	0.977086	0.701744	1871	0.868421	0.974187	0.76697	0.98286	0.767768
1872	0.85589	0.932605	0.682685	0.979583	0.687529	1872	0.865915	0.969298	0.728212	0.980617	0.718257
1873	0.874687	0.974064	0.736258	0.983704	0.733059	1873	0.862155	0.97354	0.783956	0.983147	0.7465
1874	0.873434	0.957495	0.744288	0.98133	0.729489	1874	0.874687	0.972296	0.786798	0.981778	0.742986
1875	0.864662	0.93804	0.659194	0.979299	0.663189	1875	0.870927	0.967495	0.710374	0.982553	0.710077
1876	0.865915	0.950077	0.736582	0.981081	0.715596	1876	0.87594	0.978473	0.809316	0.984453	0.762235
1877	0.870927	0.965047	0.772074	0.982803	0.756282	1877	0.873434	0.978537	0.796053	0.982893	0.759817
1878	0.883459	0.939422	0.757414	0.984778	0.725373	1878	0.885965	0.983437	0.753229	0.985044	0.74228
1879	0.862155	0.95926	0.709155	0.980546	0.708778	1879	0.87594	0.985283	0.804821	0.982563	0.746
1880	0.87218	0.945961	0.717667	0.981402	0.714227	1880	0.869674	0.975566	0.747928	0.982201	0.730427
1881	0.862155	0.974826	0.752167	0.980447	0.728968	1881	0.873434	0.978723	0.820589	0.983556	0.775104
1882	0.864662	0.96751	0.704172	0.981874	0.72396	1882	0.87218	0.981526	0.776426	0.985145	0.763824
1883	0.885965	0.982389	0.779078	0.982725	0.726495	1883	0.87594	0.983213	0.807248	0.984628	0.757285
1884	0.874687	0.958625	0.735945	0.981588	0.72188	1884	0.869674	0.97639	0.741389	0.984583	0.7482
1885	0.850877	0.963345	0.725847	0.979094	0.727759	1885	0.870927	0.973215	0.779525	0.982557	0.775691
1886	0.883459	0.954008	0.747542	0.984845	0.742204	1886	0.874687	0.986141	0.802514	0.982788	0.756503
1887	0.87218	0.970045	0.729154	0.981866	0.729284	1887	0.877193	0.967295	0.742925	0.986198	0.747303
1888	0.870927	0.953686	0.777094	0.982981	0.730155	1888	0.87218	0.975483	0.777749	0.984855	0.739004
1889	0.863409	0.945537	0.741993	0.980917	0.711911	1889	0.849624	0.967986	0.723279	0.981493	0.699827
1890	0.864662	0.970542	0.693171	0.981965	0.712726	1890	0.883459	0.976419	0.756869	0.984305	0.746853
1891	0.879699	0.968186	0.725878	0.984658	0.724934	1891	0.879699	0.966843	0.752637	0.984682	0.749922
1892	0.87594	0.936752	0.678178	0.982993	0.692248	1892	0.892231	0.983662	0.80486	0.984235	0.728108
1893	0.879699	0.948229	0.701775	0.982836	0.709195	1893	0.873434	0.96174	0.695318	0.983311	0.717491
1894	0.878446	0.950198	0.686833	0.982282	0.688609	1894	0.882206	0.978468	0.753304	0.984832	0.737219
1895	0.868421	0.971322	0.689229	0.980182	0.691598	1895	0.864662	0.971631	0.719981	0.98003	0.713206
1896	0.870927	0.970114	0.757354	0.980438	0.717127	1896	0.873434	0.968124	0.783899	0.983124	0.751283
1897	0.892231	0.939943	0.797584	0.98628	0.765302	1897	0.870927	0.974007	0.769971	0.983831	0.747872
1898	0.860902	0.961648	0.729923	0.979519	0.733521	1898	0.878446	0.977042	0.829535	0.98298	0.770723
1899	0.879699	0.955236	0.763416	0.982504	0.7349	1899	0.865915	0.979323	0.792927	0.982857	0.752167
1900	0.869674	0.958747	0.773111	0.982511	0.747033	1900	0.87218	0.976252	0.825691	0.982679	0.766794
1901	0.87218	0.958148	0.72996	0.981317	0.731139	1901	0.888471	0.972307	0.778255	0.98537	0.779169
1902	0.878446	0.97162	0.676641	0.982371	0.69408	1902	0.884712	0.97235	0.715184	0.986994	0.747964
1903	0.877193	0.962187	0.759117	0.982258	0.74869	1903	0.890977	0.972988	0.80532	0.985966	0.77746
1904	0.859649	0.951411	0.706649	0.978817	0.691905	1904	0.858396	0.971812	0.740934	0.97931	0.717673
1905	0.863409	0.949102	0.73572	0.980638	0.732957	1905	0.880952	0.980087	0.778114	0.984166	0.773107
1906	0.87594	0.942352	0.732104	0.981317	0.731336	1906	0.878446	0.964196	0.7424	0.984474	0.752126
1907	0.860902	0.940924	0.69751	0.979117	0.695449	1907	0.870927	0.972462	0.754664	0.982542	0.749664
1908	0.887218	0.961535	0.744317	0.983157	0.747357	1908	0.884712	0.976646	0.769699	0.982309	0.745186
1909	0.870927	0.97082	0.744279	0.98299	0.732535	1909	0.888471	0.973847	0.793168	0.98592	0.769754
1910	0.864662	0.956451	0.748564	0.981329	0.727628	1910	0.87218	0.973585	0.810808	0.982575	0.746033
1911	0.87218	0.954004	0.723704	0.983119	0.722842	1911	0.869674	0.971614	0.765329	0.982378	0.739044
1912	0.868421	0.961792	0.709096	0.980331	0.700196	1912	0.857143	0.97679	0.746576	0.98227	0.72567
1913	0.883459	0.955936	0.732438	0.983313	0.709093	1913	0.868421	0.976703	0.729863	0.98278	0.720201
1914	0.863409	0.973082	0.757949	0.981252	0.755222	1914	0.867168	0.980178	0.801431	0.983305	0.792628
1915	0.885965	0.981147	0.778655	0.985868	0.760454	1915	0.897243	0.983948	0.792638	0.987399	0.770127
1916	0.870927	0.949556	0.713099	0.981549	0.728721	1916	0.865915	0.975123	0.723582	0.984392	0.754233
1917	0.864662	0.951469	0.689177	0.98198	0.699058	1917	0.869674	0.963219	0.759909	0.982699	0.73009
1918	0.859649	0.956959	0.690184	0.978273	0.682618	1918	0.868421	0.973299	0.731914	0.981479	0.7255
1919	0.87594	0.905929	0.734795	0.98176	0.715475	1919	0.877193	0.971825	0.732563	0.983627	0.725083
1920	0.883459	0.969918	0.716572	0.984974	0.721119	1920	0.880952	0.968725	0.74778	0.986206	0.75335
1921	0.883459	0.965938	0.723069	0.98312	0.725138	1921	0.884712	0.984319	0.783865	0.986329	0.759942
1922	0.867168	0.967813	0.735912	0.981656	0.711326	1922	0.860902	0.971463	0.795255	0.981138	0.731312
1923	0.868421	0.931401	0.685647	0.981699	0.696154	1923	0.857143	0.969991	0.718798	0.980328	0.701449
1924	0.864662	0.959818	0.728705	0.981163	0.746077	1924	0.862155	0.983062	0.768239	0.981967	0.758324
1925	0.847118	0.927149	0.677187	0.977607	0.677559	1925	0.87218	0.972387	0.720778	0.981002	0.721452
1926	0.857143	0.953556	0.726286	0.980342	0.701284	1926	0.880952	0.979409	0.834899	0.98366	0.751905
1927	0.869674	0.97428	0.712218	0.981331	0.702394	1927	0.869674	0.978072	0.731484	0.983731	0.736063
1928	0.874687	0.953547	0.680924	0.982267	0.699492	1928	0.892231	0.967409	0.751307	0.986117	0.759347
1929	0.870927	0.962679	0.744835	0.98115	0.729949	1929	0.873434	0.968336	0.777217	0.982876	0.754459
1930	0.858396	0.956813	0.685023	0.978889	0.68905	1930	0.854637	0.976689	0.753683	0.980944	0.730143
1931	0.885965	0.935266	0.687191	0.984115	0.701786	1931	0.863409	0.968258	0.718182	0.982596	0.699544
1932	0.868421	0.952876	0.703662	0.982308	0.703782	1932	0.879699	0.974912	0.730584	0.983818	0.717869
1933	0.85589	0.958749	0.678744	0.978699	0.686547	1933	0.877193	0.976207	0.758775	0.983936	0.759922
1934	0.857143	0.931579	0.698946	0.978719	0.689123	1934	0.857143	0.966119	0.717706	0.982808	0.72015
1935	0.858396	0.920568	0.670178	0.979573	0.676981	1935	0.877193	0.968865	0.711268	0.982367	0.710337
1936	0.870927	0.979194	0.712581	0.981057	0.696511	1936	0.865915	0.984808	0.775813	0.982297	0.737505
1937	0.87218	0.954115	0.706455	0.981442	0.708553	1937	0.882206	0.975945	0.7687	0.98284	0.758694
1938	0.868421	0.965214	0.721152	0.979706	0.703574	1938	0.863409	0.962647	0.753567	0.979931	0.719028
1939	0.884712	0.961293	0.739987	0.983188	0.753987	1939	0.897243	0.972282	0.776866	0.988104	0.792829
1940	0.897243	0.98462	0.769782	0.985562	0.780352	1940	0.882206	0.987261	0.800625	0.984563	0.781413
1941	0.902256	0.973955	0.742863	0.985393	0.751844	1941	0.893484	0.970976	0.803718	0.985924	0.781126
1942	0.87594	0.971675	0.6907	0.982517	0.710514	1942	0.884712	0.973351	0.724498	0.986564	0.745918
1943	0.882206	0.978556	0.759766	0.983854	0.742125	1943	0.87218	0.979289	0.809021	0.98377	0.758311
1944	0.882206	0.974782	0.743916	0.982688	0.737888	1944	0.894737	0.975312	0.787629	0.985444	0.776835
1945	0.874687	0.94654	0.733755	0.982296	0.72433	1945	0.889724	0.973136	0.779398	0.984809	0.751892
1946	0.853383	0.974282	0.739628	0.981231	0.717614	1946	0.880952	0.975906	0.803106	0.983729	0.749588
1947	0.859649	0.97559	0.680504	0.981003	0.693207	1947	0.87594	0.981548	0.77736	0.982475	0.747646
1948	0.878446	0.956192	0.717059	0.982212	0.718397	1948	0.879699	0.976513	0.754326	0.983256	0.734627
1949	0.864662	0.967983	0.736053	0.979241	0.738932	1949	0.862155	0.96746	0.759417	0.979926	0.749659
1950	0.87218	0.951002	0.727343	0.984285	0.743044	1950	0.880952	0.976621	0.776276	0.983599	0.778503
1951	0.879699	0.972775	0.693085	0.982229	0.689859	1951	0.880952	0.977643	0.841998	0.984638	0.771702
1952	0.859649	0.954807	0.727793	0.980304	0.727045	1952	0.845865	0.974199	0.761343	0.981159	0.749078
1953	0.885965	0.958021	0.756866	0.983628	0.750371	1953	0.874687	0.977809	0.784002	0.982317	0.743474
1954	0.885965	0.976121	0.735578	0.984055	0.729916	1954	0.892231	0.979526	0.786219	0.984937	0.756024
1955	0.868421	0.967232	0.747142	0.980943	0.743723	1955	0.85589	0.969528	0.739973	0.981328	0.739854
1956	0.879699	0.979032	0.776799	0.983737	0.754216	1956	0.887218	0.979646	0.821062	0.985986	0.779876
1957	0.885965	0.963641	0.733765	0.985096	0.73589	1957	0.878446	0.982215	0.753197	0.984577	0.744861
1958	0.859649	0.90679	0.721492	0.980409	0.695434	1958	0.848371	0.962871	0.702912	0.97801	0.683109
1959	0.868421	0.959019	0.644598	0.980947	0.661883	1959	0.869674	0.959728	0.689807	0.982176	0.703182
1960	0.854637	0.957504	0.701221	0.978069	0.691808	1960	0.853383	0.973151	0.7199	0.981169	0.725282
1961	0.849624	0.961811	0.664121	0.979549	0.684009	1961	0.844612	0.959937	0.691103	0.979393	0.701369
1962	0.865915	0.957969	0.696869	0.980469	0.72263	1962	0.865915	0.977179	0.747879	0.982355	0.75378
1963	0.867168	0.966095	0.70468	0.98132	0.699176	1963	0.863409	0.969174	0.720483	0.982195	0.716999
1964	0.87218	0.940157	0.69215	0.982301	0.71656	1964	0.870927	0.963739	0.698403	0.981975	0.718509
1965	0.858396	0.94028	0.706094	0.978578	0.670227	1965	0.865915	0.978556	0.781456	0.983131	0.73888
1966	0.87218	0.973023	0.726981	0.981571	0.720226	1966	0.858396	0.97443	0.773713	0.981478	0.741472
1967	0.85213	0.97081	0.756065	0.979261	0.737262	1967	0.87594	0.971346	0.78051	0.984472	0.775892
1968	0.884712	0.952823	0.740295	0.982004	0.705964	1968	0.869674	0.978527	0.738623	0.981501	0.71507
1969	0.873434	0.976914	0.747793	0.981156	0.736936	1969	0.879699	0.974096	0.765765	0.985036	0.772283
1970	0.85589	0.941656	0.686912	0.979367	0.705325	1970	0.844612	0.975403	0.706708	0.978825	0.718579
1971	0.864662	0.95451	0.676796	0.979945	0.680804	1971	0.858396	0.963047	0.709688	0.980667	0.707442
1972	0.868421	0.947695	0.703145	0.980163	0.706361	1972	0.877193	0.959696	0.737465	0.982165	0.730755
1973	0.85213	0.95755	0.684904	0.980228	0.707401	1973	0.867168	0.977052	0.734909	0.98191	0.747057
1974	0.862155	0.953078	0.764751	0.979997	0.717644	1974	0.868421	0.969414	0.765711	0.979929	0.719917
1975	0.873434	0.975605	0.726825	0.981834	0.715453	1975	0.893484	0.975444	0.747235	0.987519	0.756799
1976	0.882206	0.949793	0.731457	0.983487	0.710728	1976	0.878446	0.96802	0.737976	0.982273	0.705951
1977	0.857143	0.948324	0.734097	0.980886	0.715326	1977	0.857143	0.974146	0.744106	0.980995	0.707609
1978	0.87218	0.956375	0.756461	0.983231	0.739495	1978	0.859649	0.970616	0.761434	0.980447	0.726876
1979	0.845865	0.972188	0.724131	0.977236	0.702752	1979	0.83584	0.973566	0.761793	0.97678	0.719408
1980	0.847118	0.958177	0.675115	0.977736	0.667947	1980	0.859649	0.956692	0.71377	0.980027	0.697136
1981	0.867168	0.951416	0.733968	0.97984	0.682832	1981	0.87218	0.979023	0.802991	0.983077	0.723628
1982	0.860902	0.961117	0.689677	0.981564	0.708028	1982	0.889724	0.971491	0.764245	0.983259	0.749974
1983	0.883459	0.978242	0.774243	0.982447	0.71986	1983	0.873434	0.980581	0.846829	0.983193	0.751283
1984	0.880952	0.945442	0.718023	0.982589	0.699964	1984	0.869674	0.969839	0.718917	0.982695	0.709012
1985	0.850877	0.960905	0.685259	0.978249	0.684662	1985	0.845865	0.959777	0.728646	0.97912	0.704002
1986	0.862155	0.969543	0.703419	0.98187	0.709551	1986	0.854637	0.972799	0.722297	0.980971	0.71918
1987	0.867168	0.971132	0.777574	0.981617	0.752713	1987	0.887218	0.983402	0.839858	0.986582	0.80246
1988	0.873434	0.982246	0.746995	0.982529	0.733973	1988	0.869674	0.982692	0.782293	0.981457	0.739157
1989	0.867168	0.949195	0.707075	0.980374	0.707932	1989	0.843358	0.961672	0.702733	0.976644	0.691012
1990	0.870927	0.961779	0.693732	0.982085	0.683963	1990	0.87594	0.975624	0.764881	0.985008	0.74627
1991	0.867168	0.955205	0.704674	0.980263	0.679899	1991	0.864662	0.975207	0.712043	0.98214	0.696253
1992	0.879699	0.93748	0.71143	0.981603	0.696398	1992	0.87594	0.96855	0.753377	0.983604	0.731947
1993	0.860902	0.972089	0.72303	0.978957	0.7201	1993	0.863409	0.977584	0.766523	0.980827	0.740791
1994	0.844612	0.949844	0.702084	0.977515	0.694785	1994	0.85213	0.968048	0.752773	0.979975	0.743303
1995	0.864662	0.950121	0.706732	0.981174	0.712065	1995	0.868421	0.977304	0.746633	0.982941	0.732882
1996	0.864662	0.937643	0.669097	0.981671	0.690906	1996	0.869674	0.968127	0.731938	0.982834	0.729431
1997	0.859649	0.969933	0.707857	0.97892	0.707425	1997	0.847118	0.969122	0.718362	0.979488	0.714835
[truncated: 2 more rows]

## Sheet: b
Without Phase-interaction						With Phase-interaction						QZH
	Accuracy	AUC	Sensitivity	Specificity	Precision		Accuracy	AUC	Sensitivity	Specificity	Precision		value	name	type
0	0.852725	0.962057	0.808826	0.980128	0.702265	0	0.860088	0.976273	0.847878	0.979464	0.705229	0	0.395022	Without Phase-interaction	HC
1	0.807069	0.943429	0.779814	0.97134	0.621156	1	0.851252	0.964506	0.799283	0.976871	0.667797	1	0.384677	Without Phase-interaction	HC
2	0.827688	0.947349	0.742185	0.974345	0.604567	2	0.849779	0.963567	0.812478	0.977396	0.651365	2	0.386117	Without Phase-interaction	HC
3	0.820324	0.959993	0.769802	0.975619	0.612917	3	0.848306	0.975534	0.838543	0.977579	0.655136	3	0.382593	Without Phase-interaction	HC
4	0.82327	0.941603	0.78388	0.976076	0.678617	4	0.858616	0.964434	0.823729	0.978881	0.705871	4	0.390368	Without Phase-interaction	HC
5	0.835052	0.949915	0.806177	0.976275	0.663236	5	0.861561	0.969926	0.823548	0.980267	0.686668	5	0.258858	Without Phase-interaction	HC
6	0.82327	0.943187	0.746741	0.973981	0.619348	6	0.851252	0.960989	0.806682	0.978363	0.674866	6	0.382488	Without Phase-interaction	HC
7	0.829161	0.961302	0.801718	0.977432	0.661238	7	0.88218	0.981125	0.834602	0.983417	0.696186	7	0.370942	Without Phase-interaction	HC
8	0.830633	0.949356	0.741305	0.976251	0.643411	8	0.874816	0.977454	0.845046	0.98209	0.72953	8	0.380758	Without Phase-interaction	HC
9	0.827688	0.943684	0.814607	0.977718	0.681349	9	0.85567	0.966421	0.845588	0.978595	0.697374	9	0.389482	Without Phase-interaction	HC
10	0.808542	0.939579	0.768879	0.971452	0.684172	10	0.840943	0.967225	0.826432	0.975531	0.704182	10	0.461053	Without Phase-interaction	HC
11	0.837997	0.950686	0.794184	0.978024	0.681079	11	0.865979	0.982815	0.862478	0.979978	0.715318	11	0.475658	Without Phase-interaction	HC
12	0.818851	0.944536	0.801915	0.974942	0.596097	12	0.854197	0.967663	0.831033	0.978692	0.625585	12	0.46581	Without Phase-interaction	HC
13	0.830633	0.940297	0.709816	0.976608	0.615928	13	0.860088	0.960717	0.812183	0.979226	0.667097	13	0.332642	Without Phase-interaction	HC
14	0.826215	0.947938	0.776027	0.97536	0.658612	14	0.836524	0.96531	0.776643	0.976383	0.638329	14	0.224397	Without Phase-interaction	HC
15	0.801178	0.927578	0.731606	0.971098	0.597927	15	0.848306	0.961776	0.842851	0.975486	0.655994	15	0.211798	Without Phase-interaction	HC
16	0.830633	0.947767	0.788017	0.975675	0.651533	16	0.864507	0.972047	0.841364	0.978952	0.69798	16	0.419352	Without Phase-interaction	HC
17	0.817378	0.955523	0.722962	0.973079	0.597306	17	0.857143	0.976238	0.859066	0.980675	0.689639	17	0.105098	Without Phase-interaction	HC
18	0.798233	0.941807	0.759196	0.970142	0.600502	18	0.852725	0.96605	0.809077	0.977774	0.659444	18	0.419518	Without Phase-interaction	HC
19	0.814433	0.935808	0.757535	0.972738	0.587357	19	0.867452	0.969013	0.84513	0.979246	0.638542	19	0.420917	Without Phase-interaction	HC
20	0.832106	0.949011	0.791338	0.978491	0.656792	20	0.860088	0.969848	0.816735	0.979349	0.667504	20	0.42068	Without Phase-interaction	HC
21	0.843888	0.944409	0.809475	0.980126	0.69101	21	0.860088	0.970768	0.831107	0.980481	0.691401	21	0.420663	Without Phase-interaction	HC
22	0.811487	0.929445	0.764234	0.975371	0.621748	22	0.845361	0.953342	0.772643	0.978666	0.635455	22	0.273991	Without Phase-interaction	HC
23	0.83947	0.94548	0.783989	0.978146	0.638451	23	0.857143	0.968188	0.833915	0.98033	0.667458	23	0.387341	Without Phase-interaction	HC
24	0.842415	0.960792	0.793765	0.976397	0.672433	24	0.863034	0.979201	0.813097	0.98023	0.676708	24	0.395234	Without Phase-interaction	HC
25	0.81296	0.951052	0.756004	0.973916	0.65259	25	0.83947	0.972125	0.805228	0.975982	0.678886	25	0.366734	Without Phase-interaction	HC
26	0.81296	0.941665	0.751182	0.974688	0.607556	26	0.874816	0.971841	0.850053	0.981695	0.677237	26	0.382253	Without Phase-interaction	HC
27	0.846834	0.957925	0.832626	0.978051	0.671362	27	0.861561	0.97279	0.835239	0.977978	0.651194	27	0.343579	Without Phase-interaction	HC
28	0.81296	0.95066	0.78793	0.973685	0.651272	28	0.852725	0.977131	0.825043	0.978442	0.684185	28	0.328416	Without Phase-interaction	HC
29	0.830633	0.953062	0.820033	0.976794	0.641156	29	0.867452	0.969483	0.832172	0.98069	0.652671	29	0.387604	Without Phase-interaction	HC
30	0.826215	0.956134	0.767037	0.975842	0.657805	30	0.865979	0.978149	0.838777	0.979791	0.703975	30	0.380413	Without Phase-interaction	HC
31	0.840943	0.951742	0.798562	0.976411	0.690965	31	0.870398	0.97726	0.806619	0.979798	0.7344	31	0.287526	Without Phase-interaction	HC
32	0.83947	0.944014	0.761534	0.978017	0.649737	32	0.863034	0.967994	0.827746	0.979698	0.68464	32	0.249053	Without Phase-interaction	HC
33	0.802651	0.943769	0.764472	0.972395	0.639176	33	0.843888	0.974223	0.820239	0.977478	0.687217	33	0.321112	Without Phase-interaction	HC
34	0.782032	0.939099	0.733773	0.970958	0.595865	34	0.846834	0.961828	0.825182	0.976673	0.6692	34	0.340489	Without Phase-interaction	HC
35	0.79676	0.953483	0.74171	0.969518	0.597813	35	0.835052	0.970715	0.819363	0.975277	0.650396	35	0.375308	Without Phase-interaction	HC
36	0.83947	0.959442	0.805859	0.97584	0.653121	36	0.863034	0.978661	0.827854	0.979741	0.693535	36	0.342709	Without Phase-interaction	HC
37	0.810015	0.946325	0.746921	0.971262	0.593821	37	0.83947	0.968373	0.81752	0.975647	0.650059	37	0.366905	Without Phase-interaction	HC
38	0.829161	0.960142	0.803252	0.975578	0.690538	38	0.860088	0.97817	0.828776	0.97827	0.72612	38	0.379778	Without Phase-interaction	HC
39	0.818851	0.951294	0.75539	0.971874	0.618064	39	0.85567	0.965804	0.814463	0.977142	0.650314	39	0.245823	Without Phase-interaction	HC
40	0.842415	0.941393	0.781656	0.977766	0.677799	40	0.868925	0.961946	0.838458	0.981025	0.686372	40	0.380737	Without Phase-interaction	HC
41	0.846834	0.955248	0.78957	0.980244	0.700758	41	0.867452	0.975382	0.854953	0.979653	0.72728	41	0.0888585	Without Phase-interaction	HC
42	0.833579	0.950819	0.770419	0.975379	0.64887	42	0.840943	0.967365	0.799865	0.978242	0.663377	42	0.355981	Without Phase-interaction	HC
43	0.82327	0.959744	0.814219	0.974475	0.625221	43	0.873343	0.978148	0.853579	0.982047	0.670333	43	0.362915	Without Phase-interaction	HC
44	0.848306	0.9569	0.8027	0.979134	0.656934	44	0.876289	0.972248	0.857498	0.981177	0.677208	44	0.388309	Without Phase-interaction	HC
45	0.824742	0.939229	0.765061	0.974248	0.607046	45	0.852725	0.970434	0.807191	0.977519	0.646556	45	0.398792	Without Phase-interaction	HC
46	0.81296	0.944349	0.744955	0.974395	0.649071	46	0.85567	0.972481	0.777478	0.982068	0.68895	46	0.398238	Without Phase-interaction	HC
47	0.85567	0.965622	0.744888	0.977528	0.615574	47	0.885125	0.981172	0.845505	0.983413	0.712223	47	0.398746	Without Phase-interaction	HC
48	0.824742	0.955633	0.794302	0.97453	0.638969	48	0.849779	0.973722	0.842503	0.9774	0.672651	48	0.37902	Without Phase-interaction	HC
49	0.81296	0.942996	0.748917	0.972116	0.606365	49	0.851252	0.966055	0.817401	0.97732	0.666546	49	0.395682	Without Phase-interaction	HC
50	0.837997	0.951193	0.773961	0.976264	0.649077	50	0.87187	0.974421	0.839811	0.979763	0.687137	50	0.368672	Without Phase-interaction	HC
51	0.814433	0.948754	0.771569	0.972911	0.641705	51	0.843888	0.970077	0.829038	0.977843	0.686201	51	0.387072	Without Phase-interaction	HC
52	0.795287	0.94466	0.757213	0.972198	0.627964	52	0.833579	0.968608	0.835808	0.975996	0.681077	52	0.390465	Without Phase-interaction	HC
53	0.832106	0.945969	0.786156	0.975668	0.662904	53	0.845361	0.966248	0.826353	0.976199	0.681356	53	0.333774	Without Phase-interaction	HC
54	0.820324	0.951095	0.792879	0.975486	0.657953	54	0.843888	0.969219	0.820631	0.978577	0.685535	54	0.3827	Without Phase-interaction	HC
55	0.836524	0.947205	0.801819	0.977467	0.660255	55	0.861561	0.967863	0.806313	0.978737	0.665219	55	0.374877	Without Phase-interaction	HC
56	0.840943	0.951286	0.751027	0.976076	0.639177	56	0.858616	0.971575	0.807001	0.980586	0.68779	56	0.393829	Without Phase-interaction	HC
57	0.802651	0.950751	0.757347	0.97504	0.664194	57	0.852725	0.974331	0.815301	0.979499	0.693634	57	0.395121	Without Phase-interaction	HC
58	0.876289	0.956465	0.848923	0.984908	0.728974	58	0.885125	0.975154	0.859986	0.984246	0.711635	58	0.387292	Without Phase-interaction	HC
59	0.837997	0.947413	0.758587	0.975909	0.612143	59	0.85567	0.967343	0.835882	0.977316	0.641119	59	0.385755	Without Phase-interaction	HC
60	0.798233	0.926126	0.756984	0.969098	0.625703	60	0.832106	0.957144	0.784913	0.974361	0.637701	60	0.398792	Without Phase-interaction	HC
61	0.802651	0.948219	0.770317	0.97243	0.658628	61	0.830633	0.967286	0.810427	0.975184	0.68179	61	0.376946	Without Phase-interaction	HC
62	0.83947	0.941219	0.799612	0.976336	0.668088	62	0.843888	0.966412	0.777095	0.977634	0.647936	62	0.128618	Without Phase-interaction	HC
63	0.836524	0.949321	0.816167	0.975186	0.706527	63	0.836524	0.963916	0.807792	0.973451	0.684926	63	0.398082	Without Phase-interaction	HC
64	0.832106	0.952153	0.790422	0.976287	0.645551	64	0.837997	0.96941	0.806672	0.976127	0.614671	64	0.406153	Without Phase-interaction	HC
65	0.814433	0.948984	0.751313	0.973865	0.60804	65	0.827688	0.968142	0.783655	0.972461	0.620484	65	0.338163	Without Phase-interaction	HC
66	0.835052	0.943335	0.784823	0.978223	0.679579	66	0.860088	0.974217	0.837104	0.981984	0.732836	66	0.322781	Without Phase-interaction	HC
67	0.817378	0.941185	0.788345	0.975886	0.63902	67	0.836524	0.961478	0.815696	0.974869	0.641608	67	0.119217	Without Phase-interaction	HC
68	0.851252	0.964661	0.803719	0.977556	0.644094	68	0.874816	0.983485	0.859694	0.980923	0.684355	68	0.150889	Without Phase-interaction	HC
69	0.848306	0.94005	0.771083	0.978577	0.638004	69	0.846834	0.972182	0.746906	0.980547	0.664049	69	0.398144	Without Phase-interaction	HC
70	0.837997	0.960396	0.778059	0.976657	0.653608	70	0.865979	0.979704	0.834046	0.980634	0.721321	70	0.242221	Without Phase-interaction	HC
71	0.802651	0.949681	0.781381	0.974239	0.657325	71	0.857143	0.9725	0.834572	0.979155	0.692512	71	0.383071	Without Phase-interaction	HC
72	0.826215	0.948113	0.79254	0.975605	0.659174	72	0.858616	0.966821	0.847736	0.979295	0.694684	72	0.398004	Without Phase-interaction	HC
73	0.811487	0.951729	0.733909	0.973982	0.585879	73	0.852725	0.975305	0.828081	0.978686	0.651198	73	0.387005	Without Phase-interaction	HC
74	0.832106	0.949454	0.80222	0.977756	0.653336	74	0.851252	0.96647	0.820156	0.978441	0.667564	74	0.365927	Without Phase-interaction	HC
75	0.783505	0.930801	0.749412	0.969522	0.623455	75	0.842415	0.962148	0.817729	0.975208	0.657617	75	0.185009	Without Phase-interaction	HC
76	0.826215	0.942059	0.774938	0.973903	0.641532	76	0.867452	0.967641	0.809806	0.97982	0.6721	76	0.0927521	Without Phase-interaction	HC
77	0.829161	0.957179	0.753852	0.977288	0.643165	77	0.861561	0.971607	0.832761	0.978971	0.684965	77	0.219923	Without Phase-interaction	HC
78	0.811487	0.948608	0.764485	0.972677	0.648211	78	0.833579	0.971539	0.790337	0.975287	0.66092	78	0.377075	Without Phase-interaction	HC
79	0.820324	0.938725	0.779251	0.973891	0.641223	79	0.846834	0.965848	0.796359	0.977953	0.659755	79	0.395481	Without Phase-interaction	HC
80	0.830633	0.940976	0.768092	0.977554	0.652511	80	0.865979	0.966683	0.794801	0.979766	0.68732	80	0.394871	Without Phase-interaction	HC
81	0.854197	0.945075	0.78787	0.9792	0.677736	81	0.880707	0.966837	0.82931	0.982132	0.721322	81	0.336955	Without Phase-interaction	HC
82	0.837997	0.955486	0.792827	0.976848	0.660374	82	0.865979	0.97308	0.812697	0.981266	0.681067	82	0.39631	Without Phase-interaction	HC
83	0.846834	0.956114	0.813833	0.978193	0.672648	83	0.876289	0.970175	0.859996	0.981697	0.688812	83	0.397991	Without Phase-interaction	HC
84	0.815906	0.956305	0.757241	0.975414	0.649848	84	0.860088	0.971942	0.834776	0.978949	0.694219	84	0.400772	Without Phase-interaction	HC
85	0.826215	0.947021	0.809797	0.977258	0.670666	85	0.829161	0.964569	0.79904	0.975974	0.642351	85	0.409528	Without Phase-interaction	HC
86	0.808542	0.952066	0.802984	0.973833	0.664848	86	0.849779	0.974177	0.837427	0.978217	0.685643	86	0.291161	Without Phase-interaction	HC
87	0.845361	0.953499	0.778734	0.978374	0.662324	87	0.876289	0.971744	0.837372	0.982929	0.709432	87	0.167754	Without Phase-interaction	HC
88	0.83947	0.942223	0.756109	0.976497	0.636577	88	0.860088	0.963577	0.827656	0.978667	0.6762	88	0.248268	Without Phase-interaction	HC
89	0.804124	0.950818	0.74118	0.971329	0.602018	89	0.842415	0.970532	0.814163	0.975902	0.638349	89	0.257258	Without Phase-interaction	HC
90	0.817378	0.946089	0.750329	0.974659	0.604908	90	0.854197	0.971311	0.809348	0.977752	0.642874	90	0.396958	Without Phase-interaction	HC
91	0.846834	0.956831	0.834308	0.977512	0.664933	91	0.840943	0.974115	0.77095	0.97704	0.662293	91	0.392433	Without Phase-interaction	HC
92	0.832106	0.961241	0.79791	0.975606	0.645026	92	0.868925	0.974962	0.822704	0.980369	0.674632	92	0.164435	Without Phase-interaction	HC
93	0.820324	0.945238	0.779136	0.974906	0.650416	93	0.845361	0.966236	0.811214	0.977975	0.678055	93	0.39495	Without Phase-interaction	HC
94	0.857143	0.95306	0.822	0.979503	0.708857	94	0.874816	0.966913	0.85221	0.983121	0.744548	94	0.407178	Without Phase-interaction	HC
95	0.842415	0.939728	0.787175	0.979836	0.669633	95	0.854197	0.962411	0.773376	0.980091	0.664122	95	0.376087	Without Phase-interaction	HC
96	0.810015	0.946087	0.782727	0.973732	0.629118	96	0.85567	0.967474	0.843535	0.977377	0.650609	96	0.394357	Without Phase-interaction	HC
97	0.824742	0.951352	0.787324	0.975594	0.662004	97	0.851252	0.964951	0.811152	0.978383	0.668744	97	0.3531	Without Phase-interaction	HC
98	0.840943	0.950211	0.793875	0.977465	0.653137	98	0.870398	0.972625	0.83964	0.981102	0.673022	98	0.425157	Without Phase-interaction	HC
99	0.826215	0.956589	0.778733	0.978648	0.688867	99	0.880707	0.978951	0.834984	0.982161	0.722244	99	0.422226	Without Phase-interaction	HC
100	0.83947	0.946092	0.785851	0.974055	0.65001	100	0.868925	0.973363	0.82583	0.97867	0.693067	100	0.430143	Without Phase-interaction	HC
101	0.845361	0.938576	0.793106	0.976676	0.658543	101	0.867452	0.961486	0.844256	0.980145	0.689351	101	0.343022	Without Phase-interaction	HC
102	0.83947	0.957243	0.759984	0.976385	0.60578	102	0.873343	0.974937	0.823965	0.980993	0.662521	102	0.41897	Without Phase-interaction	HC
103	0.842415	0.947386	0.800278	0.976968	0.694693	103	0.857143	0.962183	0.827407	0.978067	0.68513	103	0.434543	Without Phase-interaction	HC
104	0.826215	0.94838	0.77552	0.975489	0.637316	104	0.851252	0.964446	0.806919	0.978647	0.652581	104	0.405987	Without Phase-interaction	HC
105	0.827688	0.939954	0.770373	0.97384	0.636957	105	0.873343	0.970899	0.847039	0.980675	0.721276	105	0.39745	Without Phase-interaction	HC
106	0.837997	0.958462	0.76009	0.977111	0.640003	106	0.873343	0.980291	0.824883	0.981854	0.713482	106	0.394466	Without Phase-interaction	HC
107	0.817378	0.927976	0.776528	0.976612	0.667696	107	0.854197	0.957121	0.807367	0.978256	0.691184	107	0.399352	Without Phase-interaction	HC
108	0.818851	0.946312	0.78238	0.97444	0.665017	108	0.863034	0.974226	0.844947	0.979145	0.704218	108	0.299702	Without Phase-interaction	HC
109	0.814433	0.943244	0.739238	0.975547	0.64235	109	0.857143	0.97082	0.820476	0.978293	0.682578	109	0.165488	Without Phase-interaction	HC
110	0.845361	0.953858	0.798771	0.978911	0.685709	110	0.863034	0.976402	0.842228	0.980132	0.712209	110	0.397345	Without Phase-interaction	HC
111	0.833579	0.938322	0.770034	0.975005	0.642773	111	0.842415	0.957209	0.781192	0.975282	0.649004	111	0.384171	Without Phase-interaction	HC
112	0.827688	0.941812	0.797	0.976948	0.643258	112	0.851252	0.96781	0.816956	0.98019	0.671376	112	0.29145	Without Phase-interaction	HC
113	0.829161	0.960992	0.796656	0.973023	0.629035	113	0.857143	0.971408	0.817508	0.977859	0.66346	113	0.395057	Without Phase-interaction	HC
114	0.830633	0.950138	0.785709	0.974882	0.688271	114	0.846834	0.968748	0.807658	0.977764	0.694532	114	0.398707	Without Phase-interaction	HC
115	0.835052	0.941095	0.803026	0.977084	0.674195	115	0.863034	0.964098	0.819488	0.981298	0.697472	115	0.369918	Without Phase-interaction	HC
116	0.836524	0.94353	0.790847	0.977379	0.657386	116	0.858616	0.963634	0.829559	0.977712	0.672055	116	0.387836	Without Phase-interaction	HC
117	0.817378	0.919998	0.78714	0.972365	0.618201	117	0.83947	0.949825	0.813529	0.975301	0.618309	117	0.37555	Without Phase-interaction	HC
118	0.833579	0.941674	0.810486	0.978229	0.668546	118	0.895434	0.966653	0.862752	0.983934	0.738759	118	0.382642	Without Phase-interaction	HC
119	0.815906	0.934315	0.764621	0.972472	0.618234	119	0.83947	0.96186	0.823648	0.975903	0.659298	119	0.302713	Without Phase-interaction	HC
120	0.790869	0.937518	0.756346	0.971141	0.626389	120	0.857143	0.96234	0.848157	0.97699	0.703383	120	0.364778	Without Phase-interaction	HC
121	0.833579	0.949907	0.800973	0.9755	0.626363	121	0.874816	0.97521	0.846716	0.982383	0.687444	121	0.403818	Without Phase-interaction	HC
122	0.835052	0.94884	0.824882	0.975147	0.657725	122	0.852725	0.964665	0.801149	0.975754	0.631118	122	0.379994	Without Phase-interaction	HC
123	0.833579	0.951475	0.769694	0.977728	0.660636	123	0.848306	0.974822	0.836845	0.978623	0.694281	123	0.405336	Without Phase-interaction	HC
124	0.849779	0.944343	0.775817	0.980084	0.671505	124	0.858616	0.967693	0.821357	0.978999	0.672617	124	0.403704	Without Phase-interaction	HC
125	0.810015	0.931959	0.768236	0.972912	0.624675	125	0.851252	0.959422	0.847233	0.976093	0.661505	125	0.359909	Without Phase-interaction	HC
126	0.815906	0.943603	0.780465	0.974869	0.649337	126	0.843888	0.970675	0.756359	0.979647	0.67425	126	0.393268	Without Phase-interaction	HC
127	0.824742	0.94139	0.77738	0.975439	0.640627	127	0.858616	0.977731	0.789582	0.97804	0.668379	127	0.323769	Without Phase-interaction	HC
128	0.805596	0.942321	0.739807	0.973412	0.632771	128	0.848306	0.969908	0.786037	0.977885	0.670152	128	0.17323	Without Phase-interaction	HC
129	0.798233	0.941323	0.753501	0.970242	0.587405	129	0.83947	0.968331	0.816816	0.975608	0.647459	129	0.368924	Without Phase-interaction	HC
130	0.818851	0.945207	0.772184	0.972837	0.676767	130	0.845361	0.966973	0.793622	0.97652	0.696847	130	0.150576	Without Phase-interaction	HC
131	0.824742	0.945485	0.791918	0.97546	0.65115	131	0.843888	0.971321	0.840717	0.975591	0.654486	131	0.349515	Without Phase-interaction	HC
132	0.833579	0.950331	0.76194	0.975623	0.635494	132	0.87187	0.979427	0.831038	0.981355	0.707715	132	0.392086	Without Phase-interaction	HC
133	0.843888	0.940125	0.819331	0.978406	0.677178	133	0.857143	0.95756	0.790492	0.977401	0.659721	133	0.375135	Without Phase-interaction	HC
134	0.835052	0.955842	0.806427	0.977276	0.641126	134	0.864507	0.977432	0.830548	0.978839	0.65212	134	0.475996	Without Phase-interaction	HC
135	0.829161	0.957261	0.79397	0.977664	0.673978	135	0.848306	0.966988	0.823168	0.979369	0.690611	135	0.219543	Without Phase-interaction	HC
136	0.829161	0.955599	0.769299	0.975315	0.6536	136	0.857143	0.980517	0.814923	0.980944	0.689222	136	0.31981	Without Phase-interaction	HC
137	0.818851	0.940006	0.793882	0.977631	0.66076	137	0.840943	0.962579	0.81588	0.975626	0.659956	137	0.331613	Without Phase-interaction	HC
138	0.818851	0.954745	0.783048	0.974839	0.665687	138	0.832106	0.972682	0.820222	0.97801	0.681912	138	0.320142	Without Phase-interaction	HC
139	0.81296	0.951987	0.786221	0.975672	0.666399	139	0.832106	0.96523	0.818357	0.976449	0.682939	139	0.328635	Without Phase-interaction	HC
140	0.846834	0.958796	0.767787	0.977855	0.660839	140	0.873343	0.973835	0.846188	0.980404	0.701424	140	0.344092	Without Phase-interaction	HC
141	0.818851	0.929062	0.767069	0.972984	0.649683	141	0.860088	0.955534	0.82055	0.978623	0.714797	141	0.395343	Without Phase-interaction	HC
142	0.821797	0.93935	0.769771	0.972948	0.614893	142	0.846834	0.966933	0.824019	0.975261	0.646434	142	0.382256	Without Phase-interaction	HC
143	0.826215	0.963229	0.794832	0.972515	0.678176	143	0.863034	0.979825	0.853291	0.978127	0.719513	143	0.393847	Without Phase-interaction	HC
144	0.81296	0.942867	0.769569	0.972395	0.603832	144	0.83947	0.964319	0.810419	0.977999	0.646718	144	0.393371	Without Phase-interaction	HC
145	0.817378	0.938507	0.750308	0.973323	0.61742	145	0.854197	0.967189	0.820044	0.97871	0.681281	145	0.406498	Without Phase-interaction	HC
146	0.830633	0.950158	0.7313	0.976619	0.621325	146	0.867452	0.974959	0.819727	0.981139	0.679667	146	0.316022	Without Phase-interaction	HC
147	0.842415	0.94432	0.790996	0.97784	0.674512	147	0.861561	0.966365	0.785693	0.979676	0.663876	147	0.280953	Without Phase-interaction	HC
148	0.829161	0.944159	0.782408	0.974242	0.66712	148	0.88218	0.974485	0.857238	0.981572	0.723186	148	0.284585	Without Phase-interaction	HC
149	0.820324	0.936097	0.791837	0.974823	0.632944	149	0.840943	0.958083	0.811109	0.974995	0.640777	149	0.394289	Without Phase-interaction	HC
150	0.808542	0.946432	0.774468	0.972914	0.603895	150	0.852725	0.97108	0.827143	0.978825	0.656454	150	0.381855	Without Phase-interaction	HC
151	0.817378	0.936004	0.757432	0.973119	0.614108	151	0.860088	0.966456	0.845448	0.977953	0.674534	151	0.34899	Without Phase-interaction	HC
152	0.818851	0.944261	0.795062	0.971845	0.631155	152	0.85567	0.97361	0.826528	0.976091	0.679066	152	0.386871	Without Phase-interaction	HC
153	0.854197	0.942825	0.807192	0.979955	0.66472	153	0.865979	0.96864	0.818784	0.980024	0.67518	153	0.395964	Without Phase-interaction	HC
154	0.811487	0.942369	0.739696	0.972442	0.608783	154	0.843888	0.971612	0.804707	0.978102	0.650664	154	0.271707	Without Phase-interaction	HC
155	0.832106	0.957349	0.789275	0.975463	0.670937	155	0.848306	0.970457	0.792788	0.977143	0.670355	155	0.0948137	Without Phase-interaction	HC
156	0.820324	0.939175	0.797065	0.972869	0.625956	156	0.851252	0.958429	0.830158	0.977407	0.649375	156	0.100818	Without Phase-interaction	HC
157	0.827688	0.960661	0.793921	0.975167	0.682692	157	0.874816	0.974827	0.814675	0.980482	0.709044	157	0.293715	Without Phase-interaction	HC
158	0.843888	0.952995	0.806143	0.979117	0.702177	158	0.865979	0.975968	0.829946	0.981021	0.719256	158	0.179513	Without Phase-interaction	HC
159	0.852725	0.951214	0.787219	0.979295	0.657009	159	0.864507	0.973878	0.813198	0.980751	0.688615	159	0.279734	Without Phase-interaction	HC
160	0.818851	0.952347	0.764299	0.974166	0.625296	160	0.857143	0.971276	0.856508	0.979231	0.688523	160	0.176231	Without Phase-interaction	HC
161	0.820324	0.946959	0.749858	0.973234	0.630474	161	0.863034	0.972109	0.840424	0.977134	0.707041	161	0.0963874	Without Phase-interaction	HC
162	0.814433	0.946993	0.78382	0.972681	0.666094	162	0.860088	0.974021	0.836632	0.977792	0.698802	162	0.245064	Without Phase-interaction	HC
163	0.845361	0.943193	0.765152	0.978661	0.680133	163	0.874816	0.972426	0.832489	0.981907	0.709448	163	0.370587	Without Phase-interaction	HC
164	0.818851	0.937228	0.741232	0.972782	0.575744	164	0.852725	0.96676	0.826864	0.977814	0.64357	164	0.369173	Without Phase-interaction	HC
165	0.857143	0.95535	0.776308	0.982149	0.674209	165	0.874816	0.977425	0.816399	0.982497	0.687102	165	0.410465	Without Phase-interaction	HC
166	0.827688	0.959715	0.802611	0.976684	0.65456	166	0.870398	0.978031	0.81293	0.981217	0.689295	166	0.411918	Without Phase-interaction	HC
167	0.837997	0.959292	0.811941	0.97839	0.67435	167	0.888071	0.977109	0.868636	0.983177	0.711034	167	0.393321	Without Phase-interaction	HC
168	0.842415	0.95277	0.812652	0.977585	0.67007	168	0.851252	0.967875	0.810002	0.977854	0.656955	168	0.302928	Without Phase-interaction	HC
169	0.833579	0.945793	0.789928	0.975526	0.678943	169	0.849779	0.968669	0.828583	0.978172	0.704842	169	0.396913	Without Phase-interaction	HC
170	0.830633	0.943461	0.763146	0.976321	0.617169	170	0.857143	0.966012	0.786027	0.978882	0.643946	170	0.214944	Without Phase-interaction	HC
171	0.833579	0.956485	0.784083	0.97772	0.689629	171	0.873343	0.977198	0.826406	0.98116	0.710513	171	0.406431	Without Phase-interaction	HC
172	0.827688	0.941327	0.730705	0.975813	0.602782	172	0.874816	0.96559	0.834748	0.98146	0.694047	172	0.386721	Without Phase-interaction	HC
173	0.814433	0.947376	0.750301	0.975107	0.640889	173	0.864507	0.974618	0.832772	0.980882	0.694114	173	0.408004	Without Phase-interaction	HC
174	0.82327	0.937946	0.798354	0.976608	0.676262	174	0.851252	0.970545	0.832408	0.978905	0.688143	174	0.401816	Without Phase-interaction	HC
175	0.865979	0.957388	0.828958	0.980312	0.690657	175	0.874816	0.973613	0.819557	0.982117	0.689627	175	0.40169	Without Phase-interaction	HC
176	0.836524	0.961198	0.815714	0.977464	0.659807	176	0.867452	0.978346	0.863425	0.980426	0.683023	176	0.403299	Without Phase-interaction	HC
177	0.837997	0.956297	0.793831	0.975433	0.639424	177	0.85567	0.972055	0.853927	0.97849	0.690311	177	0.406854	Without Phase-interaction	HC
178	0.82327	0.957473	0.722597	0.976183	0.623902	178	0.858616	0.97622	0.823365	0.979835	0.682943	178	0.403999	Without Phase-interaction	HC
179	0.824742	0.94883	0.78373	0.975604	0.666746	179	0.852725	0.967904	0.782211	0.979328	0.685276	179	0.405226	Without Phase-interaction	HC
180	0.849779	0.950779	0.830365	0.979254	0.711143	180	0.849779	0.960727	0.780548	0.977737	0.652077	180	0.407677	Without Phase-interaction	HC
181	0.835052	0.94926	0.786846	0.977802	0.645341	181	0.864507	0.968489	0.84661	0.981643	0.688983	181	0.395678	Without Phase-interaction	HC
182	0.826215	0.939253	0.754862	0.975846	0.66013	182	0.851252	0.973407	0.827695	0.978151	0.714787	182	0.405046	Without Phase-interaction	HC
183	0.851252	0.966104	0.80113	0.979612	0.690562	183	0.868925	0.977547	0.818009	0.97987	0.684628	183	0.40709	Without Phase-interaction	HC
184	0.830633	0.943978	0.776706	0.975314	0.62205	184	0.846834	0.963335	0.790741	0.977165	0.631449	184	0.404137	Without Phase-interaction	HC
185	0.821797	0.949374	0.789558	0.973226	0.646704	185	0.857143	0.971918	0.802043	0.978305	0.658059	185	0.385996	Without Phase-interaction	HC
186	0.817378	0.951193	0.766948	0.973551	0.671017	186	0.846834	0.975035	0.801042	0.979033	0.703944	186	0.39478	Without Phase-interaction	HC
187	0.804124	0.939836	0.754364	0.97115	0.590929	187	0.854197	0.969283	0.807715	0.977864	0.636033	187	0.349999	Without Phase-interaction	HC
188	0.832106	0.952637	0.793524	0.9767	0.633773	188	0.849779	0.968759	0.838637	0.977751	0.666461	188	0.228682	Without Phase-interaction	HC
189	0.820324	0.95097	0.806878	0.975991	0.682401	189	0.845361	0.968569	0.830056	0.979065	0.689279	189	0.337366	Without Phase-interaction	HC
190	0.836524	0.941461	0.776735	0.976686	0.653523	190	0.865979	0.963191	0.83203	0.978344	0.642344	190	0.366788	Without Phase-interaction	HC
191	0.798233	0.951906	0.794223	0.97166	0.635544	191	0.843888	0.973501	0.799682	0.9771	0.676974	191	0.292139	Without Phase-interaction	HC
192	0.82327	0.939679	0.71181	0.974934	0.590326	192	0.867452	0.97368	0.81876	0.979851	0.654977	192	0.102897	Without Phase-interaction	HC
193	0.81296	0.927964	0.743683	0.974444	0.602722	193	0.863034	0.969455	0.835842	0.978477	0.658029	193	0.0986315	Without Phase-interaction	HC
194	0.818851	0.941665	0.769084	0.972415	0.635315	194	0.85567	0.972356	0.799851	0.977753	0.67033	194	0.100447	Without Phase-interaction	HC
195	0.845361	0.941749	0.781036	0.977922	0.670372	195	0.874816	0.971	0.840625	0.980695	0.690327	195	0.406844	Without Phase-interaction	HC
196	0.833579	0.94725	0.753931	0.97654	0.618874	196	0.860088	0.969433	0.82817	0.979042	0.646215	196	0.405185	Without Phase-interaction	HC
197	0.826215	0.951429	0.75564	0.976001	0.635548	197	0.876289	0.97541	0.838532	0.982725	0.716316	197	0.405915	Without Phase-interaction	HC
198	0.808542	0.923308	0.718992	0.972699	0.584189	198	0.849779	0.958869	0.795902	0.977386	0.645246	198	0.265244	Without Phase-interaction	HC
199	0.848306	0.953155	0.817976	0.979358	0.667753	199	0.865979	0.968054	0.832373	0.980907	0.692477	199	0.126228	Without Phase-interaction	HC
200	0.827688	0.945171	0.804255	0.975279	0.668954	200	0.837997	0.966627	0.817052	0.973925	0.657003	200	0.389483	Without Phase-interaction	HC
201	0.830633	0.945754	0.748217	0.977713	0.649535	201	0.854197	0.970977	0.804591	0.980429	0.683067	201	0.393442	Without Phase-interaction	HC
202	0.83947	0.944824	0.71816	0.977311	0.600689	202	0.857143	0.966674	0.788678	0.979652	0.642987	202	0.393092	Without Phase-interaction	HC
203	0.829161	0.961757	0.79414	0.974927	0.655356	203	0.845361	0.979706	0.835596	0.97699	0.67374	203	0.321652	Without Phase-interaction	HC
204	0.85567	0.94353	0.796918	0.98005	0.658249	204	0.876289	0.970053	0.850863	0.979561	0.679795	204	0.378294	Without Phase-interaction	HC
205	0.82327	0.942933	0.770517	0.975568	0.645934	205	0.854197	0.967205	0.83321	0.978517	0.689203	205	0.385375	Without Phase-interaction	HC
206	0.842415	0.939035	0.790545	0.975912	0.663742	206	0.87187	0.959411	0.813172	0.979206	0.693572	206	0.353679	Without Phase-interaction	HC
207	0.826215	0.94835	0.779181	0.975359	0.670103	207	0.863034	0.975358	0.837001	0.980252	0.725492	207	0.389633	Without Phase-interaction	HC
208	0.826215	0.953705	0.764916	0.976833	0.642099	208	0.868925	0.978327	0.80187	0.981642	0.70804	208	0.391236	Without Phase-interaction	HC
209	0.817378	0.938682	0.780761	0.973719	0.653335	209	0.87187	0.968569	0.816594	0.980489	0.718117	209	0.391496	Without Phase-interaction	HC
210	0.818851	0.949039	0.76242	0.973755	0.588261	210	0.864507	0.973066	0.821471	0.98046	0.662112	210	0.3844	Without Phase-interaction	HC
211	0.83947	0.95653	0.826579	0.976164	0.671246	211	0.83947	0.971689	0.758254	0.975535	0.643564	211	0.388566	Without Phase-interaction	HC
212	0.82327	0.93988	0.795794	0.972941	0.634883	212	0.846834	0.963034	0.797026	0.978022	0.652276	212	0.344509	Without Phase-interaction	HC
213	0.792342	0.939985	0.729899	0.971921	0.60971	213	0.848306	0.965897	0.812741	0.97794	0.679984	213	0.399813	Without Phase-interaction	HC
214	0.826215	0.953225	0.791643	0.974074	0.640706	214	0.857143	0.974182	0.847037	0.97992	0.669611	214	0.225334	Without Phase-interaction	HC
215	0.821797	0.937399	0.761109	0.973326	0.612851	215	0.85567	0.965022	0.815123	0.977273	0.633472	215	0.387043	Without Phase-interaction	HC
216	0.821797	0.936949	0.719839	0.97372	0.607416	216	0.854197	0.962738	0.821242	0.979109	0.682147	216	0.405201	Without Phase-interaction	HC
217	0.833579	0.945254	0.790218	0.976366	0.641304	217	0.83947	0.967299	0.818218	0.975962	0.647029	217	0.38998	Without Phase-interaction	HC
218	0.808542	0.945015	0.780791	0.974602	0.640889	218	0.83947	0.967851	0.803516	0.977661	0.636417	218	0.39488	Without Phase-interaction	HC
219	0.848306	0.952167	0.78399	0.981287	0.671919	219	0.895434	0.980133	0.850066	0.986051	0.732242	219	0.395131	Without Phase-interaction	HC
220	0.821797	0.95207	0.783698	0.974939	0.671738	220	0.854197	0.976101	0.827861	0.978675	0.694577	220	0.169571	Without Phase-interaction	HC
221	0.802651	0.942844	0.743199	0.972913	0.605151	221	0.85567	0.971623	0.835282	0.978599	0.673489	221	0.392898	Without Phase-interaction	HC
222	0.849779	0.957041	0.824595	0.978876	0.677681	222	0.840943	0.974264	0.811478	0.97617	0.657726	222	0.397605	Without Phase-interaction	HC
223	0.85567	0.954898	0.788108	0.976892	0.645555	223	0.868925	0.972906	0.81366	0.979773	0.65612	223	0.397676	Without Phase-interaction	HC
224	0.818851	0.950945	0.801521	0.973649	0.582019	224	0.83947	0.965029	0.809424	0.976591	0.595119	224	0.388023	Without Phase-interaction	HC
225	0.837997	0.962245	0.777609	0.977044	0.661976	225	0.860088	0.975413	0.83754	0.979615	0.673177	225	0.3945	Without Phase-interaction	HC
226	0.836524	0.9444	0.772943	0.976816	0.65275	226	0.860088	0.969655	0.852178	0.977453	0.698293	226	0.376014	Without Phase-interaction	HC
227	0.854197	0.952054	0.799645	0.980521	0.688626	227	0.873343	0.970176	0.820091	0.981524	0.705487	227	0.395291	Without Phase-interaction	HC
228	0.815906	0.943713	0.771511	0.972968	0.628063	228	0.840943	0.971645	0.779514	0.975475	0.652056	228	0.383667	Without Phase-interaction	HC
229	0.820324	0.942631	0.78177	0.977731	0.634919	229	0.85567	0.960981	0.83361	0.979316	0.655561	229	0.384436	Without Phase-interaction	HC
230	0.83947	0.945578	0.766245	0.977234	0.644875	230	0.860088	0.97348	0.817943	0.980571	0.674423	230	0.394996	Without Phase-interaction	HC
231	0.832106	0.936563	0.782188	0.975718	0.667236	231	0.858616	0.966072	0.787713	0.979191	0.664847	231	0.274547	Without Phase-interaction	HC
232	0.81296	0.941484	0.781135	0.972764	0.619153	232	0.826215	0.960429	0.775927	0.974686	0.629283	232	0.368296	Without Phase-interaction	HC
233	0.821797	0.946768	0.752217	0.975158	0.636334	233	0.863034	0.97562	0.808128	0.980367	0.679378	233	0.398455	Without Phase-interaction	HC
234	0.826215	0.943647	0.749459	0.976026	0.622656	234	0.877761	0.976335	0.85691	0.981099	0.696608	234	0.395289	Without Phase-interaction	HC
235	0.854197	0.949459	0.79612	0.977933	0.679398	235	0.857143	0.967342	0.804542	0.977513	0.670993	235	0.372694	Without Phase-interaction	HC
236	0.829161	0.945247	0.772458	0.977185	0.651649	236	0.860088	0.965707	0.840405	0.978688	0.689536	236	0.379671	Without Phase-interaction	HC
237	0.829161	0.942388	0.810256	0.975629	0.676377	237	0.864507	0.95926	0.826338	0.978309	0.671824	237	0.34745	Without Phase-interaction	HC
238	0.802651	0.953673	0.779796	0.972696	0.632376	238	0.848306	0.974167	0.818678	0.977454	0.670534	238	0.390566	Without Phase-interaction	HC
239	0.793814	0.942575	0.721144	0.969329	0.590177	239	0.843888	0.968341	0.844709	0.97595	0.684306	239	0.369914	Without Phase-interaction	HC
240	0.82327	0.945148	0.786346	0.975464	0.665528	240	0.860088	0.972979	0.835583	0.979519	0.688321	240	0.399674	Without Phase-interaction	HC
241	0.827688	0.947123	0.767476	0.973902	0.615661	241	0.858616	0.972675	0.82152	0.978167	0.67218	241	0.295318	Without Phase-interaction	HC
242	0.826215	0.95046	0.782675	0.974839	0.660925	242	0.843888	0.971244	0.802861	0.976661	0.679589	242	0.290731	Without Phase-interaction	HC
243	0.818851	0.948058	0.773433	0.973047	0.603268	243	0.87187	0.972617	0.841187	0.979237	0.641634	243	0.368983	Without Phase-interaction	HC
244	0.832106	0.955431	0.750482	0.974549	0.637733	244	0.858616	0.974471	0.837858	0.978076	0.687941	244	0.36385	Without Phase-interaction	HC
245	0.815906	0.949371	0.755793	0.970844	0.637166	245	0.849779	0.972847	0.807117	0.977362	0.708816	245	0.369638	Without Phase-interaction	HC
246	0.810015	0.935516	0.774741	0.973772	0.642037	246	0.848306	0.963733	0.782663	0.977042	0.657217	246	0.347388	Without Phase-interaction	HC
247	0.833579	0.938289	0.772721	0.976174	0.632576	247	0.860088	0.964861	0.824576	0.979457	0.664992	247	0.384478	Without Phase-interaction	HC
248	0.849779	0.951648	0.790399	0.977903	0.680954	248	0.876289	0.975102	0.835846	0.983909	0.737588	248	0.384152	Without Phase-interaction	HC
249	0.832106	0.953305	0.784796	0.974972	0.60654	249	0.870398	0.971822	0.849743	0.978963	0.646439	249	0.379706	Without Phase-interaction	HC
250	0.811487	0.940925	0.79933	0.973144	0.593953	250	0.863034	0.972084	0.83126	0.979571	0.643099	250	0.29612	Without Phase-interaction	HC
251	0.82327	0.943356	0.76506	0.974437	0.631812	251	0.858616	0.970115	0.813424	0.979391	0.683196	251	0.360657	Without Phase-interaction	HC
252	0.805596	0.94156	0.756492	0.972246	0.643675	252	0.85567	0.972701	0.8337	0.980053	0.725853	252	0.376853	Without Phase-interaction	HC
253	0.814433	0.952043	0.786622	0.975109	0.642927	253	0.83947	0.975709	0.77767	0.976602	0.658029	253	0.11196	Without Phase-interaction	HC
254	0.811487	0.938977	0.783856	0.973975	0.656165	254	0.852725	0.960514	0.823584	0.978318	0.678424	254	0.380853	Without Phase-interaction	HC
255	0.810015	0.938988	0.741281	0.974845	0.623506	255	0.830633	0.969203	0.795114	0.975735	0.643611	255	0.403458	Without Phase-interaction	HC
256	0.829161	0.949095	0.742514	0.976003	0.629014	256	0.870398	0.975778	0.824867	0.98173	0.697712	256	0.402774	Without Phase-interaction	HC
257	0.849779	0.953987	0.823086	0.980658	0.658043	257	0.865979	0.974862	0.836189	0.981118	0.66269	257	0.401559	Without Phase-interaction	HC
258	0.848306	0.967823	0.835219	0.980293	0.653304	258	0.870398	0.978163	0.858539	0.981617	0.647135	258	0.402452	Without Phase-interaction	HC
259	0.802651	0.947908	0.777172	0.971752	0.643548	259	0.83947	0.972085	0.817232	0.975638	0.668899	259	0.386982	Without Phase-interaction	HC
260	0.846834	0.945866	0.813707	0.978803	0.684498	260	0.870398	0.966145	0.842986	0.980334	0.698272	260	0.40657	Without Phase-interaction	HC
261	0.810015	0.941349	0.751532	0.974164	0.587284	261	0.845361	0.956744	0.823234	0.978383	0.644404	261	0.407534	Without Phase-interaction	HC
262	0.833579	0.956625	0.80851	0.975181	0.643201	262	0.840943	0.967255	0.754818	0.977538	0.627055	262	0.410128	Without Phase-interaction	HC
263	0.835052	0.781134	0.61002	0.816901	0.588635	263	0.87187	0.800532	0.682836	0.818108	0.614022	263	0.406905	Without Phase-interaction	HC
264	0.810015	0.939825	0.746877	0.974009	0.646152	264	0.860088	0.969174	0.81368	0.979231	0.713312	264	0.384323	Without Phase-interaction	HC
265	0.829161	0.940453	0.724766	0.975748	0.596486	265	0.863034	0.972735	0.823763	0.979934	0.666199	265	0.39482	Without Phase-interaction	HC
266	0.815906	0.940587	0.754222	0.974249	0.621362	266	0.864507	0.967732	0.832193	0.979833	0.685699	266	0.216492	Without Phase-interaction	HC
267	0.832106	0.956448	0.790781	0.977721	0.679851	267	0.880707	0.980564	0.82811	0.982763	0.724695	267	0.396807	Without Phase-interaction	HC
268	0.807069	0.944011	0.8041	0.970726	0.627415	268	0.840943	0.963441	0.82894	0.975214	0.640483	268	0.296415	Without Phase-interaction	HC
269	0.837997	0.951722	0.811186	0.976617	0.645841	269	0.848306	0.969795	0.783805	0.977016	0.642031	269	0.224804	Without Phase-interaction	HC
270	0.814433	0.94992	0.779528	0.974411	0.642861	270	0.85567	0.968771	0.807324	0.979355	0.681321	270	0.382151	Without Phase-interaction	HC
271	0.840943	0.951893	0.778179	0.97612	0.656698	271	0.85567	0.970815	0.833402	0.977317	0.68057	271	0.0872998	Without Phase-interaction	HC
272	0.833579	0.948901	0.797715	0.975126	0.673192	272	0.874816	0.969829	0.828531	0.979618	0.697681	272	0.0895828	Without Phase-interaction	HC
273	0.837997	0.94705	0.8169	0.977986	0.682704	273	0.861561	0.970048	0.841157	0.980796	0.724606	273	0.284373	Without Phase-interaction	HC
274	0.82327	0.951094	0.775078	0.974136	0.609409	274	0.861561	0.972006	0.764405	0.978999	0.646041	274	0.155032	Without Phase-interaction	HC
275	0.836524	0.953121	0.781438	0.978143	0.640963	275	0.865979	0.97475	0.820214	0.980071	0.660876	275	0.0924516	Without Phase-interaction	HC
276	0.820324	0.944083	0.795711	0.974431	0.618973	276	0.845361	0.970043	0.832966	0.977587	0.648766	276	0.131974	Without Phase-interaction	HC
277	0.829161	0.950265	0.782008	0.974865	0.635682	277	0.876289	0.974101	0.829277	0.981083	0.690276	277	0.102214	Without Phase-interaction	HC
278	0.846834	0.956121	0.771474	0.976066	0.632199	278	0.858616	0.97095	0.799521	0.979912	0.661583	278	0.0945353	Without Phase-interaction	HC
279	0.810015	0.938404	0.741704	0.972668	0.588071	279	0.85567	0.96271	0.786487	0.979417	0.650658	279	0.0976417	Without Phase-interaction	HC
280	0.805596	0.954682	0.73659	0.97307	0.599945	280	0.854197	0.976105	0.839873	0.978652	0.672921	280	0.0932136	Without Phase-interaction	HC
281	0.815906	0.954097	0.796508	0.974115	0.626029	281	0.858616	0.97963	0.863926	0.978475	0.672997	281	0.347543	Without Phase-interaction	HC
282	0.842415	0.951137	0.822385	0.976861	0.685901	282	0.852725	0.971219	0.831393	0.977666	0.662461	282	0.123379	Without Phase-interaction	HC
283	0.808542	0.940106	0.752382	0.973468	0.615892	283	0.832106	0.968286	0.827799	0.97529	0.639759	283	0.111408	Without Phase-interaction	HC
284	0.835052	0.956575	0.767095	0.97847	0.652416	284	0.870398	0.981084	0.840309	0.98099	0.713585	284	0.399402	Without Phase-interaction	HC
285	0.830633	0.949314	0.806001	0.974853	0.660936	285	0.861561	0.972141	0.843414	0.977532	0.680713	285	0.400527	Without Phase-interaction	HC
286	0.830633	0.950946	0.77841	0.975662	0.659796	286	0.863034	0.972735	0.817922	0.979957	0.707335	286	0.390467	Without Phase-interaction	HC
287	0.829161	0.947122	0.784748	0.975492	0.664484	287	0.868925	0.972722	0.818232	0.981435	0.70234	287	0.392797	Without Phase-interaction	HC
288	0.811487	0.942541	0.793518	0.974224	0.623792	288	0.849779	0.968194	0.822053	0.978237	0.659352	288	0.113987	Without Phase-interaction	HC
289	0.820324	0.94661	0.76832	0.977002	0.657217	289	0.848306	0.964322	0.802589	0.98014	0.689173	289	0.303214	Without Phase-interaction	HC
290	0.835052	0.95782	0.773644	0.976181	0.644903	290	0.861561	0.971248	0.830103	0.97993	0.684791	290	0.403967	Without Phase-interaction	HC
291	0.832106	0.95802	0.802126	0.973584	0.656067	291	0.851252	0.977623	0.83148	0.974256	0.658604	291	0.286421	Without Phase-interaction	HC
292	0.830633	0.95371	0.799272	0.974738	0.647667	292	0.842415	0.972291	0.800146	0.976207	0.662995	292	0.365108	Without Phase-interaction	HC
293	0.829161	0.936591	0.73951	0.976949	0.61279	293	0.867452	0.972254	0.81925	0.979552	0.662614	293	0.403935	Without Phase-interaction	HC
294	0.818851	0.947864	0.797742	0.975663	0.664294	294	0.842415	0.961908	0.817792	0.976813	0.641174	294	0.400753	Without Phase-interaction	HC
295	0.824742	0.933364	0.76141	0.974964	0.657715	295	0.852725	0.967954	0.804549	0.977825	0.690166	295	0.393696	Without Phase-interaction	HC
296	0.832106	0.936099	0.78143	0.975488	0.63329	296	0.85567	0.966181	0.815864	0.979436	0.675732	296	0.404042	Without Phase-interaction	HC
297	0.837997	0.945712	0.785535	0.975404	0.646178	297	0.868925	0.972415	0.816674	0.981824	0.697881	297	0.26874	Without Phase-interaction	HC
298	0.827688	0.945702	0.79693	0.974658	0.67834	298	0.833579	0.968221	0.826278	0.974476	0.679568	298	0.400968	Without Phase-interaction	HC
299	0.810015	0.933878	0.735467	0.974159	0.587611	299	0.842415	0.96251	0.80138	0.976802	0.622897	299	0.403555	Without Phase-interaction	HC
300	0.824742	0.9535	0.758085	0.97531	0.63707	300	0.858616	0.973663	0.834113	0.978057	0.68861	300	0.388798	Without Phase-interaction	HC
301	0.81296	0.944593	0.730216	0.973266	0.610072	301	0.860088	0.972679	0.813266	0.978779	0.691968	301	0.381709	Without Phase-interaction	HC
302	0.824742	0.950652	0.788096	0.974304	0.642913	302	0.843888	0.972183	0.824956	0.976796	0.653941	302	0.400157	Without Phase-interaction	HC
303	0.836524	0.954012	0.801601	0.976241	0.673504	303	0.849779	0.971586	0.806015	0.978704	0.707548	303	0.389306	Without Phase-interaction	HC
304	0.82327	0.941835	0.779378	0.975002	0.630659	304	0.863034	0.963723	0.832943	0.979476	0.665965	304	0.390257	Without Phase-interaction	HC
305	0.842415	0.947033	0.795558	0.978495	0.670833	305	0.860088	0.971612	0.833195	0.978621	0.690902	305	0.387819	Without Phase-interaction	HC
306	0.836524	0.952666	0.794396	0.978352	0.654677	306	0.874816	0.97991	0.816794	0.981182	0.669522	306	0.239002	Without Phase-interaction	HC
307	0.832106	0.949471	0.772701	0.977626	0.645334	307	0.861561	0.97475	0.812833	0.979691	0.672636	307	0.318803	Without Phase-interaction	HC
308	0.836524	0.951963	0.774721	0.975793	0.673805	308	0.865979	0.967962	0.836235	0.980821	0.714396	308	0.352	Without Phase-interaction	HC
309	0.836524	0.945995	0.792328	0.976761	0.656841	309	0.870398	0.969089	0.821004	0.980003	0.699111	309	0.403969	Without Phase-interaction	HC
310	0.824742	0.949361	0.791674	0.975083	0.651085	310	0.85567	0.966587	0.816634	0.977585	0.66815	310	0.4191	Without Phase-interaction	HC
311	0.818851	0.952361	0.739595	0.974581	0.613553	311	0.845361	0.970319	0.809521	0.977161	0.639433	311	0.452239	Without Phase-interaction	HC
312	0.817378	0.948993	0.742328	0.975103	0.655647	312	0.861561	0.968556	0.838663	0.9796	0.70943	312	0.442321	Without Phase-interaction	HC
313	0.826215	0.947723	0.77143	0.974374	0.630947	313	0.85567	0.970423	0.831446	0.978404	0.658396	313	0.496087	Without Phase-interaction	HC
314	0.851252	0.947234	0.812501	0.978666	0.67555	314	0.857143	0.967602	0.851897	0.980669	0.696931	314	0.478141	Without Phase-interaction	HC
315	0.826215	0.955005	0.778357	0.97562	0.655759	315	0.854197	0.97159	0.824023	0.979656	0.684235	315	0.496893	Without Phase-interaction	HC
316	0.801178	0.943969	0.785135	0.973952	0.647667	316	0.837997	0.966506	0.812311	0.977687	0.661112	316	0.493933	Without Phase-interaction	HC
317	0.821797	0.933302	0.726531	0.973893	0.599301	317	0.848306	0.96974	0.779142	0.97853	0.644167	317	0.398139	Without Phase-interaction	HC
318	0.811487	0.932292	0.753436	0.97711	0.619973	318	0.843888	0.964188	0.805601	0.977292	0.652013	318	0.496052	Without Phase-interaction	HC
319	0.836524	0.947277	0.745481	0.975661	0.585962	319	0.891016	0.97709	0.87233	0.983606	0.696739	319	0.490641	Without Phase-interaction	HC
320	0.811487	0.96446	0.755285	0.973854	0.637583	320	0.833579	0.975832	0.802077	0.975066	0.668231	320	0.495905	Without Phase-interaction	HC
321	0.814433	0.935541	0.790479	0.97418	0.648356	321	0.843888	0.966227	0.802019	0.975995	0.644389	321	0.229467	Without Phase-interaction	HC
322	0.82327	0.944684	0.758359	0.975747	0.621746	322	0.846834	0.966195	0.790328	0.976067	0.623882	322	0.495667	Without Phase-interaction	HC
323	0.842415	0.956709	0.808709	0.978189	0.689065	323	0.865979	0.974373	0.829474	0.978816	0.689624	323	0.492624	Without Phase-interaction	HC
324	0.804124	0.954847	0.791394	0.972799	0.671695	324	0.830633	0.973528	0.834972	0.976447	0.69571	324	0.49842	Without Phase-interaction	HC
325	0.826215	0.941045	0.772188	0.975427	0.673188	325	0.840943	0.970042	0.826792	0.976884	0.689904	325	0.495719	Without Phase-interaction	HC
326	0.832106	0.940766	0.780034	0.975847	0.632833	326	0.842415	0.96666	0.788171	0.976807	0.623712	326	0.494811	Without Phase-interaction	HC
327	0.824742	0.958722	0.817935	0.976232	0.673897	327	0.833579	0.968309	0.839294	0.978048	0.69035	327	0.226631	Without Phase-interaction	HC
328	0.832106	0.954188	0.78391	0.975413	0.613373	328	0.864507	0.970442	0.824249	0.978462	0.642059	328	0.391886	Without Phase-interaction	HC
329	0.815906	0.951771	0.804477	0.974071	0.667241	329	0.829161	0.963617	0.810194	0.974497	0.640349	329	0.381464	Without Phase-interaction	HC
330	0.810015	0.938147	0.76951	0.973173	0.652669	330	0.840943	0.953311	0.787133	0.977774	0.668267	330	0.271863	Without Phase-interaction	HC
331	0.845361	0.941864	0.798695	0.9772	0.65123	331	0.85567	0.973886	0.826463	0.978339	0.6596	331	0.392644	Without Phase-interaction	HC
332	0.82327	0.948434	0.754547	0.975687	0.649876	332	0.85567	0.973955	0.76948	0.978823	0.65429	332	0.38265	Without Phase-interaction	HC
333	0.857143	0.953399	0.785786	0.981331	0.650589	333	0.888071	0.970414	0.831366	0.983912	0.706415	333	0.393927	Without Phase-interaction	HC
334	0.818851	0.936303	0.746822	0.974351	0.630036	334	0.836524	0.962059	0.794164	0.97599	0.650588	334	0.392032	Without Phase-interaction	HC
335	0.83947	0.940379	0.772023	0.977702	0.636218	335	0.874816	0.967331	0.799138	0.982472	0.674957	335	0.282189	Without Phase-interaction	HC
336	0.837997	0.948209	0.797099	0.977932	0.663392	336	0.837997	0.964747	0.815569	0.978269	0.668164	336	0.295035	Without Phase-interaction	HC
337	0.82327	0.95141	0.755052	0.974119	0.62428	337	0.87187	0.976616	0.834633	0.981105	0.696003	337	0.343435	Without Phase-interaction	HC
338	0.852725	0.942321	0.767901	0.980288	0.630631	338	0.854197	0.962155	0.806604	0.97874	0.62025	338	0.38796	Without Phase-interaction	HC
339	0.827688	0.945293	0.764392	0.975314	0.624257	339	0.843888	0.960573	0.804309	0.976376	0.651186	339	0.394704	Without Phase-interaction	HC
340	0.837997	0.960081	0.812751	0.976712	0.696141	340	0.858616	0.980065	0.798631	0.978536	0.688282	340	0.390793	Without Phase-interaction	HC
341	0.868925	0.965958	0.813409	0.981011	0.685564	341	0.885125	0.978885	0.810948	0.983179	0.697431	341	0.395966	Without Phase-interaction	HC
342	0.82327	0.9502	0.808391	0.974985	0.683077	342	0.851252	0.972671	0.849212	0.977727	0.701377	342	0.517542	Without Phase-interaction	HC
343	0.811487	0.943313	0.769513	0.974271	0.644314	343	0.840943	0.970442	0.801381	0.976297	0.667075	343	0.381465	Without Phase-interaction	HC
344	0.827688	0.950241	0.786988	0.974306	0.673281	344	0.865979	0.971953	0.84773	0.979101	0.698334	344	0.387866	Without Phase-interaction	HC
345	0.801178	0.955294	0.769966	0.971272	0.613419	345	0.843888	0.974739	0.817589	0.977829	0.680358	345	0.370035	Without Phase-interaction	HC
346	0.827688	0.934647	0.761472	0.975352	0.634154	346	0.826215	0.954398	0.806821	0.97447	0.657838	346	0.362903	Without Phase-interaction	HC
347	0.821797	0.943355	0.740389	0.97186	0.60158	347	0.870398	0.972144	0.851391	0.978216	0.673143	347	0.385403	Without Phase-interaction	HC
348	0.81296	0.9541	0.774038	0.972922	0.645655	348	0.852725	0.963806	0.836723	0.979593	0.67777	348	0.304169	Without Phase-interaction	HC
349	0.782032	0.950566	0.770936	0.967836	0.670015	349	0.845361	0.97193	0.828381	0.977726	0.718238	349	0.356184	Without Phase-interaction	HC
350	0.821797	0.943518	0.762509	0.97336	0.631546	350	0.83947	0.964034	0.818531	0.976717	0.679472	350	0.107677	Without Phase-interaction	HC
351	0.82327	0.946652	0.802158	0.974051	0.666361	351	0.851252	0.968294	0.827702	0.977385	0.705284	351	0.395989	Without Phase-interaction	HC
352	0.846834	0.945621	0.799344	0.978338	0.661519	352	0.865979	0.96525	0.761746	0.981407	0.639491	352	0.487506	Without Phase-interaction	HC
353	0.82327	0.948009	0.777844	0.97573	0.634669	353	0.854197	0.971998	0.804719	0.978916	0.670797	353	0.476547	Without Phase-interaction	HC
354	0.817378	0.937815	0.755191	0.972187	0.631019	354	0.849779	0.963025	0.828683	0.977939	0.690777	354	0.476737	Without Phase-interaction	HC
355	0.826215	0.943209	0.787909	0.976306	0.611535	355	0.833579	0.968891	0.809807	0.973214	0.601476	355	0.294842	Without Phase-interaction	HC
356	0.821797	0.940478	0.757359	0.976745	0.628754	356	0.849779	0.970784	0.823458	0.977309	0.653387	356	0.269613	Without Phase-interaction	HC
357	0.811487	0.932031	0.769144	0.971406	0.597331	357	0.849779	0.965492	0.838169	0.975868	0.652943	357	0.0836075	Without Phase-interaction	HC
358	0.820324	0.946727	0.784294	0.974427	0.616805	358	0.852725	0.972447	0.808012	0.978657	0.668964	358	0.286022	Without Phase-interaction	HC
359	0.795287	0.942954	0.786865	0.971901	0.616261	359	0.836524	0.972185	0.801927	0.976098	0.648518	359	0.0939164	Without Phase-interaction	HC
360	0.843888	0.967427	0.799558	0.976826	0.696123	360	0.85567	0.980127	0.800189	0.979736	0.707007	360	0.435962	Without Phase-interaction	HC
361	0.852725	0.956818	0.804099	0.97873	0.688952	361	0.883652	0.974266	0.847224	0.982069	0.700131	361	0.448088	Without Phase-interaction	HC
362	0.826215	0.953791	0.763377	0.976693	0.625394	362	0.852725	0.975591	0.849714	0.978396	0.671595	362	0.223421	Without Phase-interaction	HC
363	0.820324	0.945477	0.790961	0.975829	0.633903	363	0.835052	0.961391	0.790804	0.977074	0.645118	363	0.184008	Without Phase-interaction	HC
364	0.814433	0.936322	0.759454	0.973408	0.599357	364	0.830633	0.968078	0.761332	0.975832	0.608367	364	0.139996	Without Phase-interaction	HC
365	0.815906	0.934725	0.785696	0.974296	0.633135	365	0.852725	0.963476	0.825654	0.978056	0.660701	0	0.468249	With Phase-interaction	HC
366	0.849779	0.952459	0.793443	0.978806	0.670383	366	0.877761	0.972897	0.87426	0.982295	0.717773	1	0.525745	With Phase-interaction	HC
367	0.793814	0.947221	0.757173	0.971187	0.616214	367	0.83947	0.967153	0.796436	0.975644	0.666517	2	0.520603	With Phase-interaction	HC
368	0.814433	0.946892	0.783192	0.975813	0.626688	368	0.854197	0.975194	0.818822	0.977872	0.663929	3	0.505832	With Phase-interaction	HC
369	0.82327	0.954	0.766376	0.974808	0.653598	369	0.858616	0.981786	0.798463	0.978975	0.662	4	0.539907	With Phase-interaction	HC
370	0.843888	0.952219	0.787559	0.976331	0.656974	370	0.863034	0.972691	0.816264	0.979039	0.670297	5	0.286127	With Phase-interaction	HC
371	0.830633	0.944287	0.770499	0.973011	0.623336	371	0.851252	0.970914	0.787246	0.977925	0.65964	6	0.559737	With Phase-interaction	HC
372	0.829161	0.951487	0.785215	0.975628	0.637105	372	0.857143	0.966991	0.817229	0.979524	0.672283	7	0.321299	With Phase-interaction	HC
373	0.82327	0.946827	0.80122	0.973758	0.654359	373	0.863034	0.968591	0.790167	0.979715	0.683223	8	0.542765	With Phase-interaction	HC
374	0.849779	0.958007	0.791563	0.978313	0.65881	374	0.874816	0.98033	0.84793	0.979479	0.673463	9	0.549925	With Phase-interaction	HC
375	0.808542	0.942073	0.788734	0.970958	0.648781	375	0.840943	0.973237	0.823333	0.975614	0.697136	10	0.465663	With Phase-interaction	HC
376	0.815906	0.935234	0.755801	0.97265	0.61095	376	0.852725	0.960526	0.830984	0.976945	0.657841	11	0.629862	With Phase-interaction	HC
377	0.836524	0.943699	0.793727	0.978751	0.689232	377	0.852725	0.966448	0.792671	0.978387	0.670512	12	0.580576	With Phase-interaction	HC
378	0.829161	0.957137	0.789031	0.976571	0.652056	378	0.845361	0.974565	0.799701	0.978559	0.655921	13	0.423418	With Phase-interaction	HC
379	0.824742	0.952642	0.812293	0.975948	0.696219	379	0.861561	0.974162	0.849504	0.979842	0.700778	14	0.302218	With Phase-interaction	HC
380	0.826215	0.943778	0.791273	0.973906	0.616465	380	0.864507	0.957986	0.829179	0.979735	0.65425	15	0.423431	With Phase-interaction	HC
381	0.833579	0.94486	0.781793	0.975072	0.661168	381	0.87187	0.969822	0.840089	0.981373	0.730879	16	0.479434	With Phase-interaction	HC
382	0.837997	0.958745	0.791428	0.977755	0.667949	382	0.861561	0.974057	0.82597	0.978758	0.675669	17	0.414903	With Phase-interaction	HC
383	0.83947	0.951128	0.801224	0.977374	0.640883	383	0.854197	0.964132	0.845568	0.980639	0.673806	18	0.596347	With Phase-interaction	HC
384	0.807069	0.949952	0.754437	0.97352	0.641726	384	0.846834	0.973976	0.815421	0.97709	0.686414	19	0.518093	With Phase-interaction	HC
385	0.827688	0.956891	0.781566	0.976783	0.646066	385	0.857143	0.975744	0.847259	0.978957	0.674932	20	0.597245	With Phase-interaction	HC
386	0.824742	0.950574	0.794296	0.976515	0.692661	386	0.854197	0.972038	0.831027	0.978908	0.69587	21	0.588005	With Phase-interaction	HC
387	0.798233	0.933336	0.755514	0.970629	0.623754	387	0.835052	0.966829	0.796193	0.97564	0.658702	22	0.299587	With Phase-interaction	HC
388	0.805596	0.941884	0.795132	0.975381	0.656119	388	0.852725	0.966949	0.821873	0.977294	0.669807	23	0.534107	With Phase-interaction	HC
389	0.826215	0.948147	0.81048	0.975532	0.665477	389	0.851252	0.964176	0.825087	0.977932	0.679522	24	0.552781	With Phase-interaction	HC
390	0.833579	0.949127	0.762784	0.975423	0.622395	390	0.863034	0.969288	0.841073	0.980556	0.704442	25	0.453794	With Phase-interaction	HC
391	0.842415	0.951371	0.822163	0.979007	0.678571	391	0.858616	0.967334	0.839714	0.979473	0.65766	26	0.524178	With Phase-interaction	HC
392	0.826215	0.950865	0.797576	0.974678	0.686624	392	0.864507	0.968323	0.838138	0.979407	0.718315	27	0.463035	With Phase-interaction	HC
393	0.836524	0.947849	0.790351	0.975663	0.646432	393	0.858616	0.973703	0.797685	0.97914	0.66674	28	0.254737	With Phase-interaction	HC
394	0.818851	0.947691	0.791302	0.974689	0.670489	394	0.836524	0.959675	0.802048	0.976209	0.67421	29	0.38447	With Phase-interaction	HC
395	0.804124	0.945258	0.772187	0.969241	0.640744	395	0.851252	0.974319	0.842163	0.976564	0.68735	30	0.463517	With Phase-interaction	HC
396	0.827688	0.933945	0.7366	0.974127	0.609811	396	0.85567	0.962504	0.82726	0.976945	0.679279	31	0.363875	With Phase-interaction	HC
397	0.814433	0.943154	0.776787	0.972762	0.665029	397	0.85567	0.967628	0.837505	0.976138	0.687086	32	0.13669	With Phase-interaction	HC
398	0.811487	0.935419	0.787259	0.971571	0.619288	398	0.851252	0.965661	0.811701	0.975744	0.643947	33	0.386443	With Phase-interaction	HC
399	0.829161	0.94987	0.782737	0.975501	0.679164	399	0.840943	0.972482	0.818478	0.975899	0.701122	34	0.29551	With Phase-interaction	HC
400	0.857143	0.953621	0.815353	0.97967	0.700935	400	0.885125	0.97354	0.86407	0.984513	0.749584	35	0.429674	With Phase-interaction	HC
401	0.840943	0.956208	0.819698	0.97786	0.679158	401	0.868925	0.974003	0.850838	0.980404	0.683556	36	0.345319	With Phase-interaction	HC
402	0.832106	0.941653	0.770586	0.976961	0.648981	402	0.876289	0.965482	0.829718	0.981724	0.684555	37	0.44982	With Phase-interaction	HC
403	0.830633	0.943912	0.809501	0.976994	0.682549	403	0.864507	0.965252	0.806893	0.980989	0.68801	38	0.517383	With Phase-interaction	HC
404	0.848306	0.959463	0.820722	0.978581	0.688341	404	0.865979	0.979856	0.854392	0.979749	0.709427	39	0.464228	With Phase-interaction	HC
405	0.832106	0.950654	0.789482	0.976794	0.645283	405	0.857143	0.975042	0.852039	0.980601	0.696746	40	0.434598	With Phase-interaction	HC
406	0.821797	0.951744	0.785641	0.974066	0.648959	406	0.857143	0.972745	0.833911	0.978362	0.696963	41	0.17449	With Phase-interaction	HC
407	0.83947	0.94962	0.815484	0.978871	0.676177	407	0.846834	0.964812	0.826124	0.978448	0.657291	42	0.49222	With Phase-interaction	HC
408	0.85567	0.966513	0.805606	0.97957	0.637176	408	0.865979	0.981114	0.843266	0.979592	0.652711	43	0.51287	With Phase-interaction	HC
409	0.82327	0.957622	0.796896	0.974763	0.64523	409	0.864507	0.969283	0.834893	0.979688	0.676729	44	0.524412	With Phase-interaction	HC
410	0.835052	0.942114	0.749713	0.976013	0.614107	410	0.861561	0.96268	0.798161	0.980439	0.640878	45	0.557671	With Phase-interaction	HC
411	0.830633	0.949213	0.758027	0.977493	0.645524	411	0.876289	0.973964	0.844548	0.982508	0.703967	46	0.546174	With Phase-interaction	HC
412	0.861561	0.965398	0.783237	0.982157	0.668719	412	0.893962	0.98111	0.847316	0.984624	0.734212	47	0.549354	With Phase-interaction	HC
413	0.854197	0.943556	0.778884	0.979238	0.654584	413	0.873343	0.972484	0.815185	0.981911	0.685251	48	0.533638	With Phase-interaction	HC
414	0.821797	0.952858	0.807432	0.975252	0.644117	414	0.858616	0.976971	0.828648	0.979366	0.665066	49	0.567371	With Phase-interaction	HC
415	0.826215	0.947468	0.785342	0.976959	0.672707	415	0.876289	0.970082	0.846664	0.981156	0.701382	50	0.528383	With Phase-interaction	HC
416	0.808542	0.949567	0.787099	0.977123	0.665973	416	0.837997	0.960834	0.77267	0.976908	0.67079	51	0.551331	With Phase-interaction	HC
417	0.842415	0.954438	0.786464	0.976651	0.657464	417	0.88218	0.976758	0.849919	0.980238	0.69502	52	0.517591	With Phase-interaction	HC
418	0.845361	0.9472	0.80693	0.97947	0.652633	418	0.870398	0.96539	0.843726	0.979832	0.666545	53	0.319671	With Phase-interaction	HC
419	0.833579	0.955188	0.807017	0.978014	0.599008	419	0.868925	0.978201	0.843373	0.980013	0.627934	54	0.526781	With Phase-interaction	HC
420	0.815906	0.954482	0.792473	0.974294	0.653471	420	0.864507	0.969968	0.837198	0.978901	0.696638	55	0.499091	With Phase-interaction	HC
421	0.799705	0.944104	0.679633	0.972589	0.581938	421	0.835052	0.977354	0.815177	0.97559	0.651426	56	0.510672	With Phase-interaction	HC
422	0.821797	0.946829	0.767671	0.97544	0.652272	422	0.852725	0.970679	0.837975	0.976952	0.688656	57	0.47398	With Phase-interaction	HC
423	0.832106	0.947424	0.780014	0.976859	0.648049	423	0.851252	0.968668	0.845097	0.976466	0.662205	58	0.531183	With Phase-interaction	HC
424	0.814433	0.935093	0.770162	0.972509	0.629752	424	0.837997	0.963236	0.795748	0.97579	0.660919	59	0.480384	With Phase-interaction	HC
425	0.821797	0.927121	0.742095	0.975195	0.600805	425	0.865979	0.949621	0.811068	0.979758	0.657592	60	0.544674	With Phase-interaction	HC
426	0.826215	0.951034	0.772452	0.976353	0.63906	426	0.843888	0.968826	0.809992	0.977292	0.637292	61	0.50578	With Phase-interaction	HC
427	0.81296	0.942202	0.783052	0.973366	0.672619	427	0.843888	0.963504	0.796901	0.977602	0.689035	62	0.0830199	With Phase-interaction	HC
428	0.820324	0.926454	0.769346	0.978489	0.629017	428	0.837997	0.958083	0.777795	0.979756	0.636404	63	0.496246	With Phase-interaction	HC
429	0.842415	0.950943	0.825769	0.978641	0.690341	429	0.879234	0.975623	0.854966	0.981311	0.711743	64	0.48677	With Phase-interaction	HC
430	0.833579	0.958611	0.816648	0.976054	0.672206	430	0.885125	0.978727	0.859557	0.984045	0.739483	65	0.522781	With Phase-interaction	HC
431	0.818851	0.944339	0.781084	0.974086	0.643324	431	0.848306	0.970865	0.757135	0.979107	0.654602	66	0.577121	With Phase-interaction	HC
432	0.821797	0.927534	0.750521	0.976626	0.624714	432	0.861561	0.965481	0.812391	0.980069	0.659622	67	0.393428	With Phase-interaction	HC
433	0.81296	0.940225	0.743351	0.972788	0.576502	433	0.85567	0.965468	0.83671	0.979212	0.661692	68	0.142918	With Phase-interaction	HC
434	0.814433	0.956298	0.780317	0.973209	0.659855	434	0.840943	0.967006	0.798463	0.975388	0.653389	69	0.525685	With Phase-interaction	HC
435	0.832106	0.934086	0.773261	0.973555	0.623828	435	0.85567	0.955557	0.808463	0.976595	0.652405	70	0.511198	With Phase-interaction	HC
436	0.845361	0.965785	0.827232	0.978559	0.702831	436	0.854197	0.975224	0.808083	0.978996	0.692975	71	0.554833	With Phase-interaction	HC
437	0.79676	0.935303	0.742193	0.971184	0.615681	437	0.832106	0.965335	0.794498	0.973818	0.659194	72	0.458428	With Phase-interaction	HC
438	0.829161	0.957575	0.7757	0.975027	0.692337	438	0.852725	0.975691	0.847487	0.979062	0.741907	73	0.421489	With Phase-interaction	HC
439	0.852725	0.947841	0.778869	0.980653	0.67652	439	0.857143	0.965818	0.820258	0.978964	0.680611	74	0.478191	With Phase-interaction	HC
440	0.805596	0.954374	0.778693	0.974004	0.643066	440	0.842415	0.977451	0.824034	0.976314	0.676224	75	0.487596	With Phase-interaction	HC
441	0.802651	0.952316	0.771682	0.969639	0.610961	441	0.830633	0.971293	0.834462	0.974452	0.646442	76	0.0835651	With Phase-interaction	HC
442	0.821797	0.927349	0.764067	0.974464	0.611017	442	0.842415	0.964191	0.824917	0.975783	0.651273	77	0.113967	With Phase-interaction	HC
443	0.817378	0.927413	0.748665	0.973557	0.636669	443	0.854197	0.958532	0.792048	0.97814	0.692631	78	0.493302	With Phase-interaction	HC
444	0.836524	0.956335	0.81142	0.974548	0.656563	444	0.85567	0.977425	0.827218	0.977085	0.663398	79	0.540395	With Phase-interaction	HC
445	0.833579	0.945041	0.788521	0.97661	0.690676	445	0.868925	0.974046	0.840883	0.979029	0.717148	80	0.517641	With Phase-interaction	HC
446	0.807069	0.940415	0.770011	0.970727	0.620044	446	0.842415	0.965525	0.798647	0.976567	0.670934	81	0.548729	With Phase-interaction	HC
447	0.827688	0.944832	0.813027	0.975135	0.659188	447	0.85567	0.969719	0.834744	0.978575	0.684348	82	0.5521	With Phase-interaction	HC
448	0.845361	0.947164	0.777434	0.979807	0.686978	448	0.87187	0.973073	0.833103	0.981382	0.701601	83	0.543256	With Phase-interaction	HC
449	0.836524	0.942057	0.778468	0.976073	0.653957	449	0.864507	0.96107	0.819938	0.981153	0.676626	84	0.547757	With Phase-interaction	HC
450	0.814433	0.957981	0.790984	0.974836	0.638673	450	0.863034	0.976485	0.84778	0.97979	0.686933	85	0.553936	With Phase-interaction	HC
451	0.832106	0.94841	0.809168	0.975548	0.650182	451	0.843888	0.961884	0.795212	0.976798	0.645847	86	0.333895	With Phase-interaction	HC
452	0.801178	0.941872	0.76806	0.971218	0.622598	452	0.845361	0.964896	0.845558	0.97649	0.677583	87	0.113809	With Phase-interaction	HC
453	0.832106	0.95903	0.771971	0.975057	0.674033	453	0.857143	0.975001	0.838146	0.978274	0.722831	88	0.219195	With Phase-interaction	HC
454	0.814433	0.939584	0.790582	0.972998	0.666542	454	0.846834	0.972659	0.786395	0.976582	0.668464	89	0.237199	With Phase-interaction	HC
455	0.83947	0.957514	0.795869	0.976549	0.682272	455	0.857143	0.97942	0.836468	0.977355	0.699879	90	0.544348	With Phase-interaction	HC
456	0.836524	0.949939	0.779556	0.977289	0.651355	456	0.857143	0.970823	0.80591	0.978592	0.674995	91	0.405926	With Phase-interaction	HC
457	0.833579	0.950193	0.810858	0.976035	0.675119	457	0.860088	0.970158	0.807015	0.978785	0.67988	92	0.452245	With Phase-interaction	HC
458	0.808542	0.938963	0.818159	0.975947	0.664214	458	0.830633	0.958692	0.828679	0.978405	0.664224	93	0.559229	With Phase-interaction	HC
459	0.836524	0.961491	0.789351	0.977168	0.670115	459	0.85567	0.976792	0.80887	0.979345	0.667457	94	0.524616	With Phase-interaction	HC
460	0.824742	0.949091	0.794488	0.975273	0.653918	460	0.860088	0.966711	0.819049	0.98051	0.682786	95	0.433939	With Phase-interaction	HC
461	0.840943	0.959971	0.838274	0.978366	0.702091	461	0.843888	0.974053	0.854749	0.976882	0.678397	96	0.530305	With Phase-interaction	HC
462	0.810015	0.954918	0.787269	0.97388	0.631011	462	0.851252	0.973125	0.836386	0.976308	0.640682	97	0.550861	With Phase-interaction	HC
463	0.829161	0.962141	0.791017	0.976263	0.712843	463	0.873343	0.972897	0.836735	0.983006	0.772517	98	0.601587	With Phase-interaction	HC
464	0.827688	0.952177	0.809399	0.974856	0.679109	464	0.842415	0.964393	0.825398	0.976581	0.679042	99	0.622637	With Phase-interaction	HC
465	0.821797	0.945987	0.773853	0.97338	0.637042	465	0.842415	0.968986	0.76413	0.977802	0.666096	100	0.566935	With Phase-interaction	HC
466	0.833579	0.940521	0.797813	0.977998	0.664721	466	0.858616	0.957016	0.786509	0.979134	0.660245	101	0.598499	With Phase-interaction	HC
467	0.824742	0.934236	0.767861	0.975253	0.623788	467	0.845361	0.960577	0.822601	0.97737	0.65094	102	0.556164	With Phase-interaction	HC
468	0.826215	0.952742	0.796404	0.976716	0.699045	468	0.857143	0.966525	0.837154	0.978419	0.71614	103	0.598209	With Phase-interaction	HC
469	0.83947	0.954878	0.764302	0.980048	0.666611	469	0.873343	0.97453	0.826083	0.983611	0.729316	104	0.623673	With Phase-interaction	HC
470	0.840943	0.950381	0.796558	0.976309	0.617893	470	0.864507	0.972716	0.846651	0.979364	0.668093	105	0.459977	With Phase-interaction	HC
471	0.851252	0.952389	0.777907	0.979004	0.637292	471	0.873343	0.980721	0.847075	0.981376	0.682751	106	0.564423	With Phase-interaction	HC
472	0.82327	0.948277	0.793544	0.97596	0.634016	472	0.85567	0.969137	0.814509	0.978675	0.658634	107	0.534465	With Phase-interaction	HC
473	0.835052	0.954952	0.783648	0.974413	0.659529	473	0.860088	0.966708	0.841533	0.979293	0.690523	108	0.392057	With Phase-interaction	HC
474	0.848306	0.96901	0.785356	0.98113	0.639169	474	0.880707	0.978806	0.820941	0.983565	0.665434	109	0.14725	With Phase-interaction	HC
475	0.845361	0.951564	0.80718	0.979694	0.715781	475	0.858616	0.968873	0.823417	0.980149	0.716949	110	0.412421	With Phase-interaction	HC
476	0.829161	0.943802	0.773223	0.976382	0.626773	476	0.867452	0.976417	0.811465	0.978942	0.658375	111	0.530187	With Phase-interaction	HC
477	0.820324	0.951379	0.712616	0.97371	0.594406	477	0.85567	0.977476	0.830912	0.97776	0.671517	112	0.495783	With Phase-interaction	HC
478	0.829161	0.954759	0.813083	0.97604	0.697345	478	0.846834	0.974459	0.82773	0.977105	0.691927	113	0.549876	With Phase-interaction	HC
479	0.808542	0.944086	0.77681	0.973802	0.614596	479	0.852725	0.970902	0.822887	0.978629	0.665628	114	0.532481	With Phase-interaction	HC
480	0.814433	0.939824	0.772348	0.973493	0.635199	480	0.851252	0.961679	0.815714	0.976979	0.677129	115	0.443367	With Phase-interaction	HC
481	0.801178	0.947303	0.706982	0.973447	0.606684	481	0.833579	0.965758	0.804781	0.977206	0.658843	116	0.529455	With Phase-interaction	HC
482	0.830633	0.950443	0.797115	0.976586	0.656255	482	0.848306	0.962152	0.809086	0.976577	0.644961	117	0.494514	With Phase-interaction	HC
483	0.83947	0.945128	0.750674	0.977905	0.633012	483	0.865979	0.966546	0.83052	0.98234	0.694672	118	0.510813	With Phase-interaction	HC
484	0.83947	0.942964	0.75851	0.979125	0.629415	484	0.868925	0.966586	0.822404	0.98199	0.682528	119	0.397112	With Phase-interaction	HC
485	0.848306	0.954496	0.805317	0.977515	0.670192	485	0.87187	0.973606	0.841565	0.980154	0.689666	120	0.518173	With Phase-interaction	HC
486	0.83947	0.963124	0.816312	0.976925	0.676611	486	0.864507	0.976244	0.819543	0.980172	0.673396	121	0.551439	With Phase-interaction	HC
487	0.829161	0.934602	0.752946	0.975874	0.64677	487	0.864507	0.961958	0.830263	0.978541	0.692652	122	0.451188	With Phase-interaction	HC
488	0.826215	0.941963	0.795062	0.977803	0.689173	488	0.849779	0.966207	0.817853	0.979703	0.692623	123	0.530518	With Phase-interaction	HC
489	0.837997	0.946354	0.767672	0.97721	0.650469	489	0.861561	0.96815	0.834153	0.979909	0.689866	124	0.521022	With Phase-interaction	HC
490	0.820324	0.949419	0.806048	0.974819	0.663442	490	0.857143	0.965735	0.835805	0.978247	0.686186	125	0.548194	With Phase-interaction	HC
491	0.814433	0.94047	0.784239	0.971663	0.625381	491	0.846834	0.963283	0.834719	0.97565	0.655593	126	0.563305	With Phase-interaction	HC
492	0.827688	0.947131	0.785455	0.975339	0.667355	492	0.85567	0.968232	0.825163	0.978307	0.685216	127	0.482536	With Phase-interaction	HC
493	0.836524	0.945583	0.749341	0.974252	0.653217	493	0.854197	0.973105	0.78645	0.979031	0.723061	128	0.162399	With Phase-interaction	HC
494	0.846834	0.953009	0.813372	0.977996	0.629363	494	0.867452	0.970659	0.838098	0.97954	0.649225	129	0.513514	With Phase-interaction	HC
495	0.815906	0.959642	0.794519	0.974649	0.692257	495	0.860088	0.976587	0.843009	0.97876	0.729611	130	0.385507	With Phase-interaction	HC
496	0.835052	0.94478	0.785404	0.976956	0.653058	496	0.87187	0.979001	0.815786	0.980665	0.699868	131	0.367965	With Phase-interaction	HC
497	0.83947	0.949498	0.774007	0.977188	0.655848	497	0.861561	0.975941	0.811816	0.980817	0.693864	132	0.493092	With Phase-interaction	HC
498	0.836524	0.951581	0.778004	0.975264	0.636705	498	0.870398	0.96839	0.785379	0.979609	0.640424	133	0.512133	With Phase-interaction	HC
499	0.81296	0.953453	0.776038	0.974152	0.644448	499	0.848306	0.976197	0.828305	0.97708	0.658725	134	0.541762	With Phase-interaction	HC
500	0.829161	0.958024	0.78145	0.974943	0.652383	500	0.843888	0.973708	0.82485	0.976875	0.676292	135	0.257809	With Phase-interaction	HC
501	0.833579	0.945375	0.804245	0.977662	0.667234	501	0.864507	0.963891	0.848638	0.97964	0.686698	136	0.510266	With Phase-interaction	HC
502	0.807069	0.948421	0.745378	0.972767	0.646068	502	0.846834	0.969983	0.832531	0.97604	0.685967	137	0.292709	With Phase-interaction	HC
503	0.792342	0.933432	0.768961	0.971803	0.613927	503	0.827688	0.968232	0.781063	0.972175	0.623837	138	0.392119	With Phase-interaction	HC
504	0.807069	0.940219	0.755134	0.969656	0.599773	504	0.849779	0.968313	0.845311	0.978022	0.691276	139	0.419059	With Phase-interaction	HC
505	0.827688	0.951711	0.780584	0.976698	0.637404	505	0.861561	0.975809	0.818661	0.981404	0.687906	140	0.373163	With Phase-interaction	HC
506	0.817378	0.95132	0.795829	0.975999	0.680385	506	0.852725	0.972543	0.829425	0.978446	0.722625	141	0.521126	With Phase-interaction	HC
507	0.832106	0.94389	0.784362	0.978776	0.638984	507	0.873343	0.972419	0.85605	0.981028	0.678823	142	0.424031	With Phase-interaction	HC
508	0.827688	0.954181	0.806851	0.976012	0.657435	508	0.848306	0.973767	0.828783	0.977211	0.682877	143	0.512397	With Phase-interaction	HC
509	0.814433	0.940684	0.802221	0.974546	0.674614	509	0.858616	0.96022	0.815562	0.977173	0.675108	144	0.469432	With Phase-interaction	HC
510	0.824742	0.950527	0.771009	0.974767	0.668332	510	0.851252	0.971879	0.802597	0.976335	0.67224	145	0.508008	With Phase-interaction	HC
511	0.829161	0.948834	0.764765	0.975226	0.677344	511	0.861561	0.969599	0.816692	0.978203	0.710927	146	0.555585	With Phase-interaction	HC
512	0.842415	0.961014	0.776265	0.979813	0.67823	512	0.874816	0.98091	0.828947	0.982318	0.698655	147	0.176796	With Phase-interaction	HC
513	0.846834	0.94436	0.782458	0.979728	0.675143	513	0.870398	0.966139	0.840418	0.983483	0.733507	148	0.504799	With Phase-interaction	HC
514	0.829161	0.959554	0.780358	0.976595	0.656341	514	0.867452	0.979467	0.827759	0.980286	0.70246	149	0.55108	With Phase-interaction	HC
515	0.821797	0.95298	0.799339	0.975981	0.703877	515	0.852725	0.967318	0.807754	0.978644	0.707117	150	0.482771	With Phase-interaction	HC
516	0.833579	0.959594	0.799982	0.976141	0.671731	516	0.849779	0.967381	0.812039	0.978565	0.678403	151	0.184911	With Phase-interaction	HC
517	0.83947	0.949654	0.809898	0.976424	0.676514	517	0.845361	0.966934	0.783864	0.976688	0.667586	152	0.497442	With Phase-interaction	HC
518	0.805596	0.941131	0.804676	0.97272	0.661752	518	0.849779	0.965803	0.824569	0.978754	0.695214	153	0.487435	With Phase-interaction	HC
519	0.810015	0.937723	0.716153	0.971269	0.593206	519	0.830633	0.962706	0.766703	0.974421	0.633805	154	0.194684	With Phase-interaction	HC
520	0.836524	0.943291	0.782048	0.976417	0.652002	520	0.858616	0.970815	0.81583	0.979249	0.693249	155	0.0834746	With Phase-interaction	HC
521	0.815906	0.958155	0.769339	0.973746	0.614968	521	0.849779	0.976345	0.826799	0.977494	0.6565	156	0.0925223	With Phase-interaction	HC
522	0.832106	0.940726	0.78177	0.977676	0.619093	522	0.864507	0.96818	0.806745	0.98169	0.657129	157	0.0991187	With Phase-interaction	HC
523	0.79676	0.95216	0.762115	0.973115	0.653152	523	0.848306	0.977838	0.819572	0.979869	0.710495	158	0.0908406	With Phase-interaction	HC
524	0.851252	0.958386	0.816719	0.977972	0.678973	524	0.873343	0.967262	0.821863	0.982079	0.702123	159	0.12245	With Phase-interaction	HC
525	0.842415	0.950708	0.829022	0.977998	0.702406	525	0.852725	0.970892	0.813819	0.979047	0.675552	160	0.0989355	With Phase-interaction	HC
526	0.82327	0.949003	0.753746	0.97542	0.657102	526	0.860088	0.978728	0.81257	0.978775	0.686028	161	0.102244	With Phase-interaction	HC
527	0.832106	0.946991	0.770983	0.976945	0.644367	527	0.873343	0.968546	0.83201	0.982741	0.713806	162	0.349394	With Phase-interaction	HC
528	0.821797	0.954051	0.799018	0.974217	0.666806	528	0.861561	0.975634	0.844924	0.979924	0.702064	163	0.487223	With Phase-interaction	HC
529	0.849779	0.946544	0.782955	0.978659	0.704744	529	0.868925	0.972332	0.82187	0.980639	0.698356	164	0.369311	With Phase-interaction	HC
530	0.829161	0.945018	0.767441	0.975994	0.621793	530	0.851252	0.97142	0.791096	0.977181	0.631269	165	0.502196	With Phase-interaction	HC
531	0.85567	0.954406	0.803218	0.979002	0.667097	531	0.85567	0.964312	0.819389	0.979809	0.6774	166	0.521727	With Phase-interaction	HC
532	0.817378	0.949716	0.794282	0.97333	0.648308	532	0.827688	0.962284	0.802491	0.975793	0.65378	167	0.517685	With Phase-interaction	HC
533	0.824742	0.94106	0.766482	0.975227	0.607603	533	0.863034	0.964299	0.829879	0.979232	0.640702	168	0.39356	With Phase-interaction	HC
534	0.843888	0.951402	0.783094	0.977096	0.64505	534	0.886598	0.972565	0.839765	0.982833	0.691346	169	0.406404	With Phase-interaction	HC
535	0.807069	0.937924	0.742089	0.972951	0.627484	535	0.852725	0.965713	0.819512	0.976499	0.68204	170	0.429018	With Phase-interaction	HC
536	0.824742	0.953017	0.786495	0.976437	0.662423	536	0.858616	0.978301	0.815302	0.977463	0.681343	171	0.528112	With Phase-interaction	HC
537	0.833579	0.95483	0.814784	0.977787	0.668331	537	0.851252	0.967146	0.822956	0.978592	0.676723	172	0.513305	With Phase-interaction	HC
538	0.81296	0.95683	0.777186	0.97288	0.644776	538	0.836524	0.974895	0.798629	0.97652	0.644123	173	0.53473	With Phase-interaction	HC
539	0.817378	0.952492	0.756464	0.973963	0.648469	539	0.864507	0.976259	0.818099	0.980043	0.691225	174	0.571855	With Phase-interaction	HC
540	0.810015	0.941819	0.74629	0.975887	0.647889	540	0.87187	0.970415	0.831512	0.982015	0.727861	175	0.51055	With Phase-interaction	HC
541	0.821797	0.954428	0.789092	0.974595	0.643668	541	0.848306	0.972431	0.821589	0.977151	0.637112	176	0.554143	With Phase-interaction	HC
542	0.851252	0.961164	0.798364	0.97711	0.68058	542	0.873343	0.981842	0.835929	0.980869	0.706021	177	0.526665	With Phase-interaction	HC
543	0.824742	0.947093	0.798875	0.974382	0.647558	543	0.840943	0.969304	0.787326	0.97565	0.665757	178	0.496457	With Phase-interaction	HC
544	0.826215	0.955671	0.731246	0.972495	0.582656	544	0.865979	0.976971	0.80725	0.979527	0.663379	179	0.572739	With Phase-interaction	HC
545	0.824742	0.950703	0.797926	0.974654	0.629301	545	0.842415	0.969495	0.821771	0.976786	0.662182	180	0.556573	With Phase-interaction	HC
546	0.824742	0.944239	0.790463	0.97917	0.664784	546	0.837997	0.967641	0.811596	0.976554	0.640147	181	0.531364	With Phase-interaction	HC
547	0.832106	0.95112	0.762629	0.977444	0.631249	547	0.861561	0.979453	0.840158	0.97979	0.68846	182	0.568382	With Phase-interaction	HC
548	0.832106	0.954589	0.812021	0.974848	0.690056	548	0.85567	0.969801	0.819142	0.977857	0.676526	183	0.576588	With Phase-interaction	HC
549	0.810015	0.944664	0.786716	0.974499	0.658486	549	0.843888	0.972238	0.821096	0.97647	0.690344	184	0.477423	With Phase-interaction	HC
550	0.826215	0.953241	0.78704	0.976502	0.697513	550	0.860088	0.976958	0.845068	0.980452	0.71922	185	0.338868	With Phase-interaction	HC
551	0.814433	0.927817	0.756862	0.974507	0.679525	551	0.854197	0.960194	0.83848	0.978256	0.736555	186	0.202055	With Phase-interaction	HC
552	0.827688	0.950344	0.777039	0.976907	0.651111	552	0.865979	0.971014	0.793269	0.980739	0.688834	187	0.218776	With Phase-interaction	HC
553	0.827688	0.940896	0.722028	0.972436	0.606403	553	0.873343	0.97414	0.865437	0.979225	0.704915	188	0.396537	With Phase-interaction	HC
554	0.82327	0.954803	0.777117	0.974674	0.649094	554	0.868925	0.976373	0.805468	0.980025	0.697896	189	0.214463	With Phase-interaction	HC
555	0.821797	0.959015	0.793788	0.975321	0.67141	555	0.821797	0.96876	0.770612	0.973834	0.634386	190	0.186681	With Phase-interaction	HC
556	0.81296	0.930381	0.786872	0.972963	0.670631	556	0.832106	0.962079	0.798569	0.972815	0.673989	191	0.185064	With Phase-interaction	HC
557	0.827688	0.956111	0.812192	0.974295	0.692493	557	0.851252	0.965117	0.809063	0.978167	0.686571	192	0.1179	With Phase-interaction	HC
558	0.784978	0.940159	0.783248	0.970597	0.586578	558	0.833579	0.968148	0.839918	0.975353	0.629137	193	0.307481	With Phase-interaction	HC
559	0.830633	0.957546	0.760599	0.97632	0.63962	559	0.852725	0.978319	0.803744	0.977792	0.674042	194	0.214887	With Phase-interaction	HC
560	0.817378	0.938934	0.750625	0.974747	0.630046	560	0.867452	0.969554	0.831605	0.979837	0.685487	195	0.508439	With Phase-interaction	HC
561	0.815906	0.943177	0.755252	0.974224	0.63727	561	0.858616	0.975022	0.841861	0.979619	0.688809	196	0.534168	With Phase-interaction	HC
562	0.835052	0.957248	0.782659	0.976734	0.604869	562	0.867452	0.981401	0.808257	0.982136	0.651641	197	0.548717	With Phase-interaction	HC
563	0.836524	0.945166	0.752901	0.97665	0.660224	563	0.861561	0.961341	0.815902	0.979193	0.691401	198	0.254642	With Phase-interaction	HC
564	0.799705	0.944899	0.773401	0.970685	0.633883	564	0.837997	0.966161	0.81178	0.973249	0.654737	199	0.404011	With Phase-interaction	HC
565	0.848306	0.953907	0.807033	0.978756	0.722435	565	0.892489	0.976489	0.84828	0.983385	0.773194	200	0.499433	With Phase-interaction	HC
566	0.835052	0.958218	0.756062	0.975265	0.607294	566	0.87187	0.978191	0.799781	0.981098	0.667785	201	0.494357	With Phase-interaction	HC
567	0.824742	0.955719	0.815608	0.974632	0.614925	567	0.849779	0.968887	0.840722	0.977663	0.627562	202	0.523199	With Phase-interaction	HC
568	0.82327	0.951043	0.785344	0.974625	0.640712	568	0.854197	0.970307	0.824246	0.977568	0.664022	203	0.415013	With Phase-interaction	HC
569	0.827688	0.948881	0.761526	0.973964	0.631008	569	0.864507	0.974115	0.801966	0.979174	0.686048	204	0.536341	With Phase-interaction	HC
570	0.807069	0.949817	0.779863	0.975228	0.627202	570	0.830633	0.970707	0.747132	0.977246	0.633932	205	0.527653	With Phase-interaction	HC
571	0.824742	0.9531	0.786564	0.976418	0.686668	571	0.858616	0.974908	0.851653	0.977744	0.684191	206	0.524867	With Phase-interaction	HC
572	0.836524	0.940572	0.805361	0.975956	0.649039	572	0.858616	0.968747	0.789952	0.979818	0.663268	207	0.540788	With Phase-interaction	HC
573	0.835052	0.946544	0.813062	0.979327	0.70751	573	0.870398	0.966767	0.799438	0.982378	0.717639	208	0.483859	With Phase-interaction	HC
574	0.815906	0.948819	0.754984	0.975823	0.603314	574	0.842415	0.970938	0.822234	0.975727	0.628776	209	0.536888	With Phase-interaction	HC
575	0.833579	0.938465	0.781502	0.980099	0.677799	575	0.861561	0.966757	0.830373	0.979157	0.675652	210	0.471254	With Phase-interaction	HC
576	0.845361	0.958655	0.805987	0.979468	0.677819	576	0.879234	0.97242	0.845376	0.982357	0.721469	211	0.344405	With Phase-interaction	HC
577	0.821797	0.94898	0.751225	0.976503	0.610268	577	0.861561	0.979492	0.843247	0.97964	0.690802	212	0.376941	With Phase-interaction	HC
578	0.835052	0.956811	0.839014	0.980551	0.705358	578	0.842415	0.971203	0.825747	0.977716	0.650959	213	0.510055	With Phase-interaction	HC
579	0.830633	0.949763	0.782638	0.975761	0.651281	579	0.845361	0.971422	0.800118	0.976479	0.669524	214	0.246136	With Phase-interaction	HC
580	0.849779	0.95934	0.801264	0.979498	0.657196	580	0.858616	0.97412	0.797429	0.980603	0.649023	215	0.55838	With Phase-interaction	HC
581	0.833579	0.943988	0.793037	0.977471	0.640441	581	0.864507	0.972306	0.828865	0.980038	0.654008	216	0.544444	With Phase-interaction	HC
582	0.808542	0.946482	0.738073	0.973109	0.626126	582	0.848306	0.974923	0.797104	0.977954	0.66034	217	0.517457	With Phase-interaction	HC
583	0.842415	0.954184	0.779447	0.977893	0.642896	583	0.870398	0.972716	0.810512	0.980766	0.683624	218	0.546249	With Phase-interaction	HC
584	0.808542	0.94261	0.776499	0.970851	0.6166	584	0.842415	0.973637	0.7957	0.97573	0.664662	219	0.55144	With Phase-interaction	HC
585	0.826215	0.950035	0.776997	0.975202	0.627884	585	0.860088	0.975832	0.827876	0.97895	0.665944	220	0.48817	With Phase-interaction	HC
586	0.824742	0.947495	0.769051	0.977848	0.653452	586	0.854197	0.973474	0.804365	0.979956	0.683708	221	0.565758	With Phase-interaction	HC
587	0.83947	0.946408	0.776095	0.977658	0.660056	587	0.861561	0.973391	0.823878	0.979682	0.691896	222	0.560382	With Phase-interaction	HC
588	0.832106	0.953165	0.762336	0.97606	0.659482	588	0.848306	0.978972	0.826897	0.977027	0.682807	223	0.543679	With Phase-interaction	HC
589	0.82327	0.950014	0.782708	0.974488	0.66078	589	0.843888	0.970351	0.813668	0.976363	0.688919	224	0.47164	With Phase-interaction	HC
590	0.818851	0.948329	0.723235	0.974213	0.637784	590	0.851252	0.976761	0.822996	0.977288	0.689866	225	0.515796	With Phase-interaction	HC
591	0.82327	0.927287	0.769556	0.974127	0.630408	591	0.85567	0.957872	0.827022	0.978516	0.685008	226	0.548192	With Phase-interaction	HC
592	0.826215	0.950912	0.804384	0.977055	0.657518	592	0.842415	0.963286	0.804829	0.977111	0.662159	227	0.558345	With Phase-interaction	HC
593	0.830633	0.944559	0.784999	0.97727	0.654618	593	0.837997	0.975634	0.791962	0.977255	0.661858	228	0.540243	With Phase-interaction	HC
594	0.82327	0.95683	0.792453	0.973144	0.64868	594	0.848306	0.967358	0.842454	0.976495	0.673329	229	0.537804	With Phase-interaction	HC
595	0.830633	0.946351	0.772266	0.976363	0.623611	595	0.846834	0.965402	0.818053	0.975418	0.630041	230	0.565952	With Phase-interaction	HC
596	0.808542	0.943964	0.784628	0.973087	0.659471	596	0.860088	0.970126	0.844585	0.978662	0.709324	231	0.209215	With Phase-interaction	HC
597	0.821797	0.944371	0.747384	0.974827	0.637994	597	0.849779	0.969686	0.834378	0.978747	0.680864	232	0.480482	With Phase-interaction	HC
598	0.849779	0.956034	0.780904	0.979332	0.634466	598	0.865979	0.974611	0.798025	0.980547	0.649788	233	0.56578	With Phase-interaction	HC
599	0.836524	0.950381	0.744056	0.976248	0.623398	599	0.863034	0.974743	0.805891	0.981064	0.680462	234	0.562395	With Phase-interaction	HC
600	0.848306	0.959321	0.801191	0.978913	0.667279	600	0.849779	0.972333	0.824244	0.97773	0.681212	235	0.558015	With Phase-interaction	HC
601	0.826215	0.952537	0.771019	0.975596	0.670328	601	0.85567	0.972753	0.824778	0.979658	0.700098	236	0.562746	With Phase-interaction	HC
602	0.840943	0.95259	0.773433	0.980185	0.693069	602	0.867452	0.971158	0.858507	0.981638	0.724897	237	0.278106	With Phase-interaction	HC
603	0.815906	0.953665	0.774427	0.974287	0.66595	603	0.846834	0.974224	0.83998	0.977773	0.727806	238	0.508209	With Phase-interaction	HC
604	0.837997	0.944067	0.780526	0.97638	0.646377	604	0.852725	0.968894	0.814656	0.977363	0.6624	239	0.431809	With Phase-interaction	HC
605	0.829161	0.961827	0.806904	0.977515	0.661393	605	0.876289	0.974583	0.848893	0.983945	0.71454	240	0.567743	With Phase-interaction	HC
606	0.837997	0.952148	0.813612	0.976414	0.685315	606	0.861561	0.971696	0.814329	0.980657	0.706072	241	0.261904	With Phase-interaction	HC
607	0.795287	0.941727	0.721228	0.969973	0.59061	607	0.848306	0.970994	0.835178	0.974966	0.658437	242	0.411886	With Phase-interaction	HC
608	0.83947	0.96705	0.81153	0.977882	0.675572	608	0.879234	0.984101	0.850763	0.98092	0.691548	243	0.526743	With Phase-interaction	HC
609	0.827688	0.953956	0.806321	0.973746	0.689924	609	0.864507	0.975747	0.830764	0.980761	0.733015	244	0.477264	With Phase-interaction	HC
610	0.827688	0.961228	0.790842	0.975763	0.681541	610	0.874816	0.976858	0.827542	0.980989	0.70727	245	0.373467	With Phase-interaction	HC
611	0.824742	0.939151	0.759094	0.975212	0.606502	611	0.860088	0.970788	0.824218	0.978561	0.659562	246	0.526849	With Phase-interaction	HC
612	0.799705	0.947463	0.741544	0.972489	0.62398	612	0.846834	0.969543	0.842733	0.979313	0.700126	247	0.490328	With Phase-interaction	HC
613	0.837997	0.950999	0.796247	0.977153	0.636788	613	0.858616	0.972106	0.789062	0.978791	0.660667	248	0.428369	With Phase-interaction	HC
614	0.81296	0.942552	0.787432	0.974555	0.642803	614	0.867452	0.966408	0.845362	0.979164	0.674888	249	0.531533	With Phase-interaction	HC
615	0.818851	0.950505	0.769042	0.975446	0.643849	615	0.863034	0.973577	0.846009	0.979873	0.683456	250	0.535978	With Phase-interaction	HC
616	0.840943	0.946172	0.794458	0.97709	0.700926	616	0.858616	0.972006	0.79641	0.97838	0.716454	251	0.422421	With Phase-interaction	HC
617	0.814433	0.949811	0.801786	0.973239	0.690614	617	0.849779	0.971421	0.818229	0.976469	0.709598	252	0.554714	With Phase-interaction	HC
618	0.821797	0.947935	0.789295	0.976174	0.638637	618	0.849779	0.968806	0.813244	0.97828	0.658656	253	0.097568	With Phase-interaction	HC
619	0.82327	0.964077	0.795727	0.978139	0.648968	619	0.865979	0.975602	0.874189	0.980311	0.702174	254	0.492209	With Phase-interaction	HC
620	0.801178	0.931888	0.760101	0.970475	0.617413	620	0.836524	0.961698	0.707246	0.975791	0.647593	255	0.540322	With Phase-interaction	HC
621	0.851252	0.950938	0.813888	0.979099	0.713733	621	0.874816	0.972846	0.839568	0.981585	0.725796	256	0.505045	With Phase-interaction	HC
622	0.830633	0.9494	0.808903	0.973127	0.678206	622	0.83947	0.966	0.80527	0.974427	0.656121	257	0.56941	With Phase-interaction	HC
623	0.83947	0.955374	0.802149	0.978923	0.671425	623	0.852725	0.975324	0.847268	0.977638	0.679512	258	0.555008	With Phase-interaction	HC
624	0.814433	0.943848	0.756975	0.972715	0.633927	624	0.851252	0.968227	0.824394	0.976712	0.675767	259	0.43521	With Phase-interaction	HC
625	0.817378	0.947764	0.764115	0.975468	0.646036	625	0.861561	0.97269	0.821672	0.980561	0.703318	260	0.551546	With Phase-interaction	HC
626	0.836524	0.956232	0.807189	0.976336	0.673271	626	0.864507	0.978735	0.814735	0.980465	0.664014	261	0.577265	With Phase-interaction	HC
627	0.824742	0.938478	0.802969	0.975763	0.669829	627	0.849779	0.957789	0.774819	0.979578	0.683257	262	0.559046	With Phase-interaction	HC
628	0.836524	0.957754	0.784355	0.976578	0.649239	628	0.854197	0.973146	0.789609	0.977293	0.651625	263	0.533314	With Phase-interaction	HC
629	0.832106	0.942771	0.779266	0.973854	0.656362	629	0.846834	0.96297	0.816661	0.976144	0.657155	264	0.538542	With Phase-interaction	HC
630	0.840943	0.952114	0.769095	0.977002	0.628101	630	0.865979	0.969029	0.759459	0.979639	0.650314	265	0.457575	With Phase-interaction	HC
631	0.824742	0.952394	0.768965	0.977334	0.641278	631	0.864507	0.972707	0.834479	0.98037	0.687165	266	0.184213	With Phase-interaction	HC
632	0.832106	0.959697	0.781572	0.977968	0.691707	632	0.874816	0.977432	0.83185	0.982928	0.738318	267	0.343454	With Phase-interaction	HC
633	0.821797	0.957932	0.778662	0.972556	0.632873	633	0.842415	0.975412	0.833711	0.976097	0.688976	268	0.407741	With Phase-interaction	HC
634	0.842415	0.959064	0.78796	0.978348	0.642649	634	0.88218	0.971387	0.828925	0.982967	0.702342	269	0.105419	With Phase-interaction	HC
635	0.826215	0.955375	0.794373	0.972179	0.654135	635	0.852725	0.974749	0.778592	0.977323	0.65951	270	0.413911	With Phase-interaction	HC
636	0.83947	0.946379	0.752136	0.977874	0.626686	636	0.879234	0.969802	0.852067	0.981186	0.691717	271	0.0923425	With Phase-interaction	HC
637	0.814433	0.950289	0.781261	0.975587	0.697126	637	0.861561	0.97192	0.836774	0.979757	0.714891	272	0.112031	With Phase-interaction	HC
638	0.836524	0.947834	0.79422	0.977491	0.671914	638	0.845361	0.969861	0.827855	0.977415	0.673887	273	0.499482	With Phase-interaction	HC
639	0.858616	0.962175	0.772805	0.979448	0.652648	639	0.880707	0.980462	0.839299	0.981325	0.684066	274	0.393931	With Phase-interaction	HC
640	0.824742	0.942093	0.801711	0.974025	0.672665	640	0.861561	0.974589	0.83282	0.978954	0.707788	275	0.21116	With Phase-interaction	HC
641	0.81296	0.937728	0.734631	0.973134	0.571469	641	0.857143	0.969637	0.83001	0.978006	0.635192	276	0.559074	With Phase-interaction	HC
642	0.843888	0.950802	0.80411	0.978078	0.656313	642	0.863034	0.972547	0.761584	0.979413	0.651341	277	0.101275	With Phase-interaction	HC
643	0.837997	0.958812	0.787194	0.974572	0.66702	643	0.879234	0.981832	0.842241	0.982125	0.726391	278	0.119585	With Phase-interaction	HC
644	0.79676	0.940017	0.757018	0.968536	0.640547	644	0.836524	0.963515	0.814077	0.974569	0.67848	279	0.148017	With Phase-interaction	HC
645	0.787923	0.944597	0.750812	0.970219	0.59739	645	0.827688	0.972867	0.824249	0.974768	0.646217	280	0.106465	With Phase-interaction	HC
646	0.845361	0.939099	0.783829	0.978398	0.655605	646	0.864507	0.960876	0.799435	0.979581	0.685892	281	0.455168	With Phase-interaction	HC
647	0.835052	0.948668	0.775292	0.976447	0.654822	647	0.845361	0.968397	0.782299	0.976863	0.648764	282	0.440561	With Phase-interaction	HC
648	0.829161	0.966785	0.78889	0.975676	0.639971	648	0.864507	0.97971	0.822083	0.978754	0.671258	283	0.543996	With Phase-interaction	HC
649	0.829161	0.943136	0.772006	0.977835	0.642269	649	0.876289	0.966075	0.852311	0.981398	0.688804	284	0.526353	With Phase-interaction	HC
650	0.795287	0.954586	0.779663	0.972124	0.646164	650	0.833579	0.974685	0.795632	0.976356	0.672293	285	0.546009	With Phase-interaction	HC
651	0.815906	0.956657	0.774913	0.974715	0.623679	651	0.830633	0.972434	0.801925	0.974654	0.640102	286	0.528304	With Phase-interaction	HC
652	0.836524	0.953436	0.819222	0.976402	0.693671	652	0.854197	0.976124	0.821958	0.979508	0.690031	287	0.5395	With Phase-interaction	HC
653	0.827688	0.957434	0.811703	0.977138	0.677268	653	0.857143	0.972733	0.829414	0.980962	0.711998	288	0.199775	With Phase-interaction	HC
654	0.832106	0.950359	0.803342	0.979253	0.704006	654	0.852725	0.964569	0.827508	0.98009	0.707799	289	0.437941	With Phase-interaction	HC
655	0.821797	0.946796	0.764976	0.977341	0.651645	655	0.87187	0.970014	0.843734	0.982176	0.703387	290	0.505861	With Phase-interaction	HC
656	0.82327	0.951225	0.777562	0.976299	0.677636	656	0.851252	0.969696	0.830045	0.976782	0.697379	291	0.515018	With Phase-interaction	HC
657	0.840943	0.955431	0.780778	0.97585	0.674609	657	0.880707	0.970718	0.847836	0.981004	0.708901	292	0.478377	With Phase-interaction	HC
658	0.842415	0.953699	0.775413	0.978627	0.714908	658	0.857143	0.976412	0.789973	0.981772	0.718392	293	0.536555	With Phase-interaction	HC
659	0.83947	0.952242	0.776181	0.976769	0.599369	659	0.877761	0.967162	0.857333	0.982165	0.704271	294	0.560509	With Phase-interaction	HC
660	0.817378	0.942304	0.755454	0.974944	0.651137	660	0.846834	0.969295	0.78989	0.977073	0.693171	295	0.532463	With Phase-interaction	HC
661	0.820324	0.947576	0.791903	0.972432	0.608438	661	0.846834	0.96787	0.80856	0.97646	0.619158	296	0.421105	With Phase-interaction	HC
662	0.814433	0.947044	0.779338	0.973885	0.632164	662	0.835052	0.973703	0.790245	0.974953	0.610408	297	0.124007	With Phase-interaction	HC
663	0.843888	0.951168	0.796149	0.978301	0.639334	663	0.877761	0.973742	0.85718	0.981559	0.682625	298	0.572312	With Phase-interaction	HC
664	0.818851	0.949738	0.74761	0.973465	0.627795	664	0.868925	0.970805	0.861271	0.981613	0.705675	299	0.548889	With Phase-interaction	HC
665	0.826215	0.952368	0.768437	0.973522	0.63823	665	0.848306	0.972218	0.818231	0.976299	0.675996	300	0.563251	With Phase-interaction	HC
666	0.799705	0.938087	0.776361	0.971197	0.655863	666	0.851252	0.963965	0.797377	0.977551	0.712554	301	0.528379	With Phase-interaction	HC
667	0.774669	0.941185	0.730183	0.968669	0.613805	667	0.842415	0.96241	0.817708	0.975417	0.657922	302	0.518121	With Phase-interaction	HC
668	0.826215	0.949741	0.775553	0.977815	0.643952	668	0.877761	0.969994	0.8474	0.98267	0.686978	303	0.52119	With Phase-interaction	HC
669	0.815906	0.950926	0.823702	0.977231	0.695432	669	0.832106	0.971561	0.758333	0.975032	0.615842	304	0.532869	With Phase-interaction	HC
670	0.821797	0.947494	0.790209	0.973769	0.655656	670	0.85567	0.968393	0.820505	0.977833	0.694759	305	0.501212	With Phase-interaction	HC
671	0.810015	0.942989	0.762319	0.972426	0.630934	671	0.85567	0.974441	0.797019	0.97826	0.67552	306	0.247708	With Phase-interaction	HC
672	0.843888	0.94486	0.815263	0.976288	0.655349	672	0.865979	0.966861	0.821984	0.979866	0.667171	307	0.450332	With Phase-interaction	HC
673	0.817378	0.954842	0.789278	0.973257	0.615562	673	0.837997	0.970002	0.83302	0.975921	0.635704	308	0.453634	With Phase-interaction	HC
674	0.824742	0.939047	0.796101	0.97667	0.684644	674	0.852725	0.958998	0.793904	0.981088	0.692009	309	0.572889	With Phase-interaction	HC
675	0.824742	0.941805	0.778624	0.975137	0.667166	675	0.846834	0.966199	0.837854	0.977278	0.699042	310	0.496492	With Phase-interaction	HC
676	0.83947	0.944775	0.77369	0.979029	0.614031	676	0.852725	0.972112	0.779903	0.978095	0.617329	311	0.63486	With Phase-interaction	HC
677	0.826215	0.943174	0.774957	0.97572	0.636698	677	0.860088	0.96695	0.820631	0.98025	0.683688	312	0.523672	With Phase-interaction	HC
678	0.840943	0.959188	0.816786	0.978333	0.631358	678	0.870398	0.97786	0.81233	0.980419	0.645131	313	0.657093	With Phase-interaction	HC
679	0.807069	0.945043	0.753128	0.974221	0.632345	679	0.832106	0.968412	0.802726	0.974758	0.652358	314	0.572993	With Phase-interaction	HC
680	0.832106	0.956993	0.774446	0.976027	0.602139	680	0.848306	0.972866	0.836392	0.977591	0.649096	315	0.650686	With Phase-interaction	HC
681	0.826215	0.947261	0.756964	0.974172	0.614637	681	0.849779	0.967158	0.829803	0.977791	0.663098	316	0.615869	With Phase-interaction	HC
682	0.849779	0.952264	0.801367	0.97929	0.680162	682	0.873343	0.973932	0.860259	0.982853	0.728834	317	0.642061	With Phase-interaction	HC
683	0.793814	0.945145	0.766384	0.973318	0.674416	683	0.845361	0.969578	0.814429	0.977632	0.712132	318	0.632757	With Phase-interaction	HC
684	0.842415	0.952273	0.793166	0.977204	0.675626	684	0.851252	0.965118	0.810232	0.979332	0.69395	319	0.648259	With Phase-interaction	HC
685	0.820324	0.944803	0.73355	0.972313	0.593957	685	0.857143	0.971394	0.819945	0.977684	0.665128	320	0.652065	With Phase-interaction	HC
686	0.827688	0.942453	0.804681	0.975816	0.687332	686	0.868925	0.969033	0.837542	0.979709	0.708205	321	0.12671	With Phase-interaction	HC
687	0.846834	0.948414	0.804234	0.978432	0.700948	687	0.864507	0.975542	0.819718	0.978757	0.711431	322	0.646171	With Phase-interaction	HC
688	0.804124	0.936601	0.777288	0.972182	0.586291	688	0.846834	0.960369	0.817523	0.977779	0.643528	323	0.645121	With Phase-interaction	HC
689	0.848306	0.943503	0.806996	0.976869	0.671003	689	0.85567	0.967866	0.834533	0.978624	0.693719	324	0.639175	With Phase-interaction	HC
690	0.835052	0.93397	0.783421	0.977226	0.656816	690	0.880707	0.965214	0.863126	0.982697	0.720809	325	0.648428	With Phase-interaction	HC
691	0.827688	0.938234	0.800004	0.97477	0.638903	691	0.846834	0.969061	0.804523	0.976883	0.656443	326	0.636661	With Phase-interaction	HC
692	0.814433	0.930823	0.778087	0.972064	0.588484	692	0.845361	0.954893	0.821935	0.974717	0.611336	327	0.138393	With Phase-interaction	HC
693	0.835052	0.947587	0.772536	0.978053	0.652592	693	0.865979	0.974828	0.822623	0.980488	0.692211	328	0.533127	With Phase-interaction	HC
694	0.818851	0.946678	0.76529	0.975909	0.635564	694	0.861561	0.975113	0.835864	0.980946	0.698058	329	0.466463	With Phase-interaction	HC
695	0.814433	0.961019	0.76221	0.975571	0.646382	695	0.854197	0.979486	0.806406	0.978286	0.669074	330	0.503243	With Phase-interaction	HC
696	0.832106	0.956816	0.791849	0.976289	0.703464	696	0.868925	0.98152	0.84809	0.977912	0.746299	331	0.505611	With Phase-interaction	HC
697	0.807069	0.951813	0.765693	0.970511	0.641211	697	0.837997	0.971409	0.845758	0.974351	0.691677	332	0.440599	With Phase-interaction	HC
698	0.818851	0.952078	0.768171	0.973992	0.627896	698	0.857143	0.980632	0.835851	0.978569	0.667003	333	0.522825	With Phase-interaction	HC
699	0.833579	0.941102	0.777277	0.976632	0.633628	699	0.854197	0.959322	0.783049	0.97821	0.632878	334	0.502861	With Phase-interaction	HC
700	0.842415	0.948237	0.780763	0.977316	0.658504	700	0.873343	0.972842	0.838436	0.979668	0.710574	335	0.457242	With Phase-interaction	HC
701	0.821797	0.942962	0.784742	0.977124	0.647602	701	0.848306	0.978567	0.838701	0.979589	0.693869	336	0.527961	With Phase-interaction	HC
702	0.795287	0.940931	0.754443	0.97102	0.611145	702	0.835052	0.963086	0.835451	0.976498	0.669971	337	0.514885	With Phase-interaction	HC
703	0.824742	0.938975	0.755962	0.975953	0.646691	703	0.849779	0.960122	0.804485	0.979023	0.669078	338	0.491475	With Phase-interaction	HC
704	0.832106	0.953941	0.781356	0.976103	0.657551	704	0.848306	0.970449	0.801983	0.976742	0.656305	339	0.54154	With Phase-interaction	HC
705	0.824742	0.950102	0.756738	0.974841	0.640926	705	0.861561	0.977337	0.855336	0.980828	0.731799	340	0.542222	With Phase-interaction	HC
706	0.830633	0.947019	0.783781	0.977334	0.661549	706	0.858616	0.959966	0.816531	0.978419	0.671381	341	0.511612	With Phase-interaction	HC
707	0.815906	0.958568	0.79475	0.972208	0.686093	707	0.858616	0.979703	0.860646	0.977961	0.730628	342	0.688284	With Phase-interaction	HC
708	0.840943	0.951804	0.768712	0.975996	0.63975	708	0.88218	0.97329	0.860573	0.981084	0.713935	343	0.543715	With Phase-interaction	HC
709	0.845361	0.957082	0.8043	0.979688	0.664723	709	0.877761	0.979591	0.836883	0.981951	0.703887	344	0.54816	With Phase-interaction	HC
710	0.815906	0.944569	0.775133	0.974054	0.623976	710	0.858616	0.967926	0.853419	0.980824	0.697268	345	0.49368	With Phase-interaction	HC
711	0.836524	0.945485	0.798388	0.978111	0.672614	711	0.854197	0.961201	0.796457	0.979452	0.686619	346	0.536067	With Phase-interaction	HC
712	0.829161	0.943841	0.801065	0.975504	0.665603	712	0.85567	0.964142	0.821903	0.977823	0.661476	347	0.516639	With Phase-interaction	HC
713	0.849779	0.941463	0.748309	0.978007	0.63123	713	0.885125	0.964917	0.825315	0.984095	0.719301	348	0.364792	With Phase-interaction	HC
714	0.824742	0.943331	0.786022	0.974346	0.657162	714	0.858616	0.974218	0.812543	0.979312	0.689907	349	0.522046	With Phase-interaction	HC
715	0.817378	0.941862	0.748633	0.974143	0.627455	715	0.837997	0.963797	0.821338	0.975217	0.658586	350	0.112441	With Phase-interaction	HC
716	0.802651	0.954366	0.785924	0.971688	0.631701	716	0.836524	0.973673	0.824522	0.975062	0.657298	351	0.529966	With Phase-interaction	HC
717	0.842415	0.94297	0.81063	0.976984	0.659537	717	0.870398	0.972143	0.826049	0.979308	0.689	352	0.557806	With Phase-interaction	HC
718	0.827688	0.948788	0.786533	0.976057	0.630783	718	0.851252	0.968913	0.808932	0.979218	0.653983	353	0.539601	With Phase-interaction	HC
719	0.827688	0.94129	0.770209	0.97522	0.642284	719	0.860088	0.965918	0.826255	0.978738	0.695565	354	0.578685	With Phase-interaction	HC
720	0.815906	0.948665	0.791334	0.975151	0.644724	720	0.860088	0.976002	0.860609	0.979921	0.685849	355	0.277857	With Phase-interaction	HC
721	0.836524	0.949351	0.7905	0.977567	0.651346	721	0.833579	0.972877	0.75136	0.976628	0.655855	356	0.468196	With Phase-interaction	HC
722	0.843888	0.951981	0.800009	0.97829	0.696209	722	0.868925	0.970107	0.83265	0.980789	0.700169	357	0.0885394	With Phase-interaction	HC
723	0.826215	0.941063	0.774938	0.976816	0.635148	723	0.860088	0.973931	0.841232	0.978838	0.681012	358	0.45451	With Phase-interaction	HC
724	0.820324	0.950186	0.809959	0.974414	0.662463	724	0.846834	0.965548	0.82916	0.975681	0.664103	359	0.118341	With Phase-interaction	HC
725	0.818851	0.943656	0.779738	0.973114	0.62543	725	0.843888	0.966214	0.804112	0.976856	0.668868	360	0.507033	With Phase-interaction	HC
726	0.818851	0.948357	0.77617	0.973439	0.624158	726	0.858616	0.975121	0.798294	0.977733	0.664173	361	0.512479	With Phase-interaction	HC
727	0.833579	0.94888	0.808466	0.977294	0.672388	727	0.842415	0.967128	0.800799	0.977753	0.65452	362	0.427467	With Phase-interaction	HC
728	0.817378	0.946407	0.784065	0.976065	0.671287	728	0.842415	0.96661	0.816846	0.977978	0.651203	363	0.32302	With Phase-interaction	HC
729	0.799705	0.938957	0.790703	0.971953	0.639611	729	0.833579	0.963891	0.796605	0.97547	0.644304	364	0.160077	With Phase-interaction	HC
730	0.810015	0.930588	0.744981	0.97425	0.622444	730	0.840943	0.965845	0.800766	0.977582	0.671653	0	0.272256	Without Phase-interaction	HH
731	0.804124	0.938751	0.783348	0.971876	0.661018	731	0.830633	0.961255	0.826527	0.974957	0.682545	1	0.252307	Without Phase-interaction	HH
732	0.81296	0.955511	0.780058	0.973386	0.666793	732	0.835052	0.971159	0.819067	0.973683	0.669093	2	0.263017	Without Phase-interaction	HH
733	0.857143	0.958183	0.820965	0.97902	0.69962	733	0.88218	0.975976	0.863458	0.981906	0.72605	3	0.430055	Without Phase-interaction	HH
734	0.821797	0.953914	0.78412	0.97547	0.652758	734	0.840943	0.967066	0.80263	0.97693	0.668047	4	0.128193	Without Phase-interaction	HH
735	0.810015	0.952227	0.783548	0.973934	0.643861	735	0.837997	0.969959	0.808407	0.975833	0.667178	5	0.461617	Without Phase-interaction	HH
736	0.840943	0.95663	0.81963	0.979494	0.681841	736	0.870398	0.974069	0.817112	0.978931	0.682761	6	0.408126	Without Phase-interaction	HH
737	0.833579	0.943133	0.772908	0.976242	0.636562	737	0.854197	0.966927	0.790746	0.978653	0.666427	7	0.2956	Without Phase-interaction	HH
738	0.814433	0.96028	0.754942	0.974871	0.628893	738	0.870398	0.982508	0.842917	0.981525	0.694458	8	0.327594	Without Phase-interaction	HH
739	0.820324	0.954323	0.785326	0.974062	0.676454	739	0.854197	0.971404	0.82016	0.977713	0.70635	9	0.313316	Without Phase-interaction	HH
740	0.830633	0.948965	0.794607	0.975666	0.639063	740	0.849779	0.972002	0.799984	0.978115	0.630823	10	0.210869	Without Phase-interaction	HH
741	0.81296	0.943438	0.745639	0.973802	0.604877	741	0.857143	0.975039	0.855591	0.978159	0.688982	11	0.45896	Without Phase-interaction	HH
742	0.846834	0.952054	0.785639	0.977801	0.643201	742	0.870398	0.970373	0.814595	0.979746	0.664411	12	0.425766	Without Phase-interaction	HH
743	0.792342	0.944154	0.716922	0.971488	0.598347	743	0.848306	0.970826	0.848797	0.976247	0.675904	13	0.446227	Without Phase-interaction	HH
744	0.826215	0.948808	0.787325	0.974704	0.611068	744	0.821797	0.966539	0.766322	0.973947	0.587295	14	0.465494	Without Phase-interaction	HH
745	0.829161	0.955716	0.776543	0.975333	0.645276	745	0.843888	0.974994	0.792062	0.975916	0.648079	15	0.425012	Without Phase-interaction	HH
746	0.82327	0.943322	0.759314	0.97464	0.643226	746	0.846834	0.967672	0.833625	0.977341	0.66841	16	0.211881	Without Phase-interaction	HH
747	0.845361	0.949708	0.807364	0.979865	0.693994	747	0.868925	0.973659	0.858115	0.979914	0.728212	17	0.362767	Without Phase-interaction	HH
748	0.829161	0.937859	0.830356	0.977647	0.701319	748	0.842415	0.960481	0.814163	0.975112	0.656443	18	0.261392	Without Phase-interaction	HH
749	0.81296	0.943509	0.770174	0.97412	0.664137	749	0.883652	0.975018	0.863457	0.982674	0.750148	19	0.453859	Without Phase-interaction	HH
750	0.849779	0.94732	0.780404	0.977427	0.627793	750	0.865979	0.976729	0.759059	0.980133	0.64294	20	0.373842	Without Phase-interaction	HH
751	0.789396	0.935616	0.762681	0.970294	0.609897	751	0.832106	0.957861	0.802944	0.975018	0.63816	21	0.424774	Without Phase-interaction	HH
752	0.820324	0.944478	0.77451	0.974841	0.687212	752	0.863034	0.971714	0.820626	0.98117	0.732437	22	0.452025	Without Phase-interaction	HH
753	0.83947	0.951383	0.793441	0.97575	0.643881	753	0.854197	0.969536	0.787014	0.978569	0.641637	23	0.308227	Without Phase-interaction	HH
754	0.845361	0.955159	0.781979	0.978978	0.68158	754	0.874816	0.973847	0.809894	0.981886	0.725443	24	0.198715	Without Phase-interaction	HH
755	0.830633	0.958	0.786688	0.976414	0.655432	755	0.868925	0.979885	0.849509	0.979501	0.696383	25	0.467439	Without Phase-interaction	HH
756	0.824742	0.950555	0.802602	0.97622	0.680431	756	0.83947	0.973757	0.79139	0.976053	0.654455	26	0.242857	Without Phase-interaction	HH
757	0.799705	0.943466	0.784046	0.970561	0.66217	757	0.843888	0.970132	0.781345	0.977546	0.677987	27	0.342666	Without Phase-interaction	HH
758	0.830633	0.950459	0.77343	0.974629	0.640411	758	0.843888	0.971077	0.813433	0.976213	0.687003	28	0.141277	Without Phase-interaction	HH
759	0.818851	0.954744	0.758426	0.973881	0.628832	759	0.854197	0.966998	0.852116	0.977838	0.688197	29	0.304253	Without Phase-interaction	HH
760	0.817378	0.9544	0.774289	0.973178	0.618089	760	0.843888	0.975192	0.803543	0.975564	0.660957	30	0.329364	Without Phase-interaction	HH
761	0.820324	0.947353	0.794987	0.974796	0.649196	761	0.848306	0.971934	0.843976	0.977707	0.679132	31	0.342331	Without Phase-interaction	HH
762	0.840943	0.952897	0.785934	0.978892	0.645623	762	0.870398	0.966441	0.796678	0.980071	0.634042	32	0.450802	Without Phase-interaction	HH
763	0.830633	0.943623	0.77652	0.974468	0.618523	763	0.854197	0.964374	0.827197	0.976397	0.644336	33	0.347367	Without Phase-interaction	HH
764	0.832106	0.940756	0.781724	0.974897	0.660098	764	0.864507	0.965365	0.854687	0.980026	0.708141	34	0.331739	Without Phase-interaction	HH
765	0.837997	0.962907	0.811588	0.975961	0.637749	765	0.858616	0.974569	0.829756	0.977882	0.645496	35	0.459777	Without Phase-interaction	HH
766	0.827688	0.951467	0.758894	0.974453	0.644448	766	0.880707	0.977085	0.848785	0.981809	0.72446	36	0.380336	Without Phase-interaction	HH
767	0.835052	0.945492	0.760021	0.974137	0.590116	767	0.861561	0.970902	0.823845	0.976823	0.640619	37	0.46368	Without Phase-interaction	HH
768	0.845361	0.955972	0.819872	0.97726	0.719409	768	0.865979	0.974928	0.866552	0.979887	0.737075	38	0.451058	Without Phase-interaction	HH
769	0.82327	0.951655	0.774985	0.975499	0.657289	769	0.852725	0.972368	0.851159	0.977425	0.698776	39	0.450175	Without Phase-interaction	HH
770	0.811487	0.939386	0.745491	0.972277	0.59545	770	0.846834	0.960621	0.811555	0.976149	0.643594	40	0.20754	Without Phase-interaction	HH
771	0.833579	0.956923	0.79314	0.975561	0.674518	771	0.867452	0.976525	0.8385	0.97977	0.689078	41	0.0595354	Without Phase-interaction	HH
772	0.830633	0.952154	0.812045	0.974112	0.645287	772	0.860088	0.968612	0.828061	0.977767	0.639879	42	0.411098	Without Phase-interaction	HH
773	0.82327	0.931507	0.755972	0.975918	0.632094	773	0.858616	0.964114	0.800249	0.979076	0.684366	43	0.35539	Without Phase-interaction	HH
774	0.818851	0.949367	0.776	0.975181	0.623741	774	0.840943	0.973383	0.792205	0.97741	0.677395	44	0.181876	Without Phase-interaction	HH
775	0.790869	0.944024	0.742252	0.968566	0.600504	775	0.835052	0.965625	0.834824	0.973445	0.645392	45	0.185194	Without Phase-interaction	HH
776	0.810015	0.944708	0.79645	0.974079	0.656797	776	0.858616	0.972563	0.834729	0.977962	0.692029	46	0.373049	Without Phase-interaction	HH
777	0.845361	0.935265	0.777051	0.978104	0.643971	777	0.864507	0.967155	0.817905	0.979748	0.668709	47	0.448056	Without Phase-interaction	HH
778	0.848306	0.961713	0.789346	0.976861	0.722295	778	0.895434	0.980943	0.876305	0.983974	0.784224	48	0.353127	Without Phase-interaction	HH
779	0.821797	0.932564	0.769216	0.974043	0.596887	779	0.873343	0.967996	0.847032	0.978617	0.653353	49	0.452873	Without Phase-interaction	HH
780	0.826215	0.941284	0.756287	0.976248	0.633054	780	0.858616	0.971109	0.846773	0.978808	0.702647	50	0.201065	Without Phase-interaction	HH
781	0.801178	0.944837	0.773088	0.972687	0.640995	781	0.829161	0.968171	0.798812	0.974805	0.641337	51	0.465642	Without Phase-interaction	HH
782	0.83947	0.953218	0.78112	0.979075	0.654162	782	0.851252	0.965159	0.782069	0.978753	0.646418	52	0.462135	Without Phase-interaction	HH
783	0.799705	0.930032	0.70178	0.97266	0.608098	783	0.836524	0.963159	0.788674	0.975664	0.66691	53	0.171846	Without Phase-interaction	HH
784	0.833579	0.944676	0.755297	0.975211	0.674386	784	0.870398	0.966533	0.796254	0.980884	0.723716	54	0.451332	Without Phase-interaction	HH
785	0.807069	0.953117	0.789302	0.973378	0.643479	785	0.843888	0.964687	0.834087	0.976514	0.656275	55	0.316915	Without Phase-interaction	HH
786	0.858616	0.946196	0.804539	0.979117	0.679555	786	0.870398	0.968657	0.813486	0.979189	0.684671	56	0.456165	Without Phase-interaction	HH
787	0.82327	0.945199	0.748535	0.97413	0.626199	787	0.852725	0.9625	0.811243	0.97841	0.635521	57	0.241393	Without Phase-interaction	HH
788	0.815906	0.955082	0.753678	0.974706	0.63038	788	0.843888	0.976767	0.807346	0.975285	0.648065	58	0.168456	Without Phase-interaction	HH
789	0.870398	0.965733	0.852846	0.980744	0.744281	789	0.879234	0.9744	0.848053	0.982635	0.740969	59	0.372701	Without Phase-interaction	HH
790	0.845361	0.946781	0.801663	0.979312	0.688142	790	0.85567	0.963066	0.816687	0.978333	0.686889	60	0.189519	Without Phase-interaction	HH
791	0.843888	0.951245	0.815751	0.976835	0.6695	791	0.885125	0.974363	0.82771	0.98221	0.704302	61	0.343775	Without Phase-interaction	HH
792	0.85567	0.952657	0.821928	0.976389	0.679972	792	0.867452	0.97854	0.829429	0.97915	0.695014	62	0.375378	Without Phase-interaction	HH
793	0.81296	0.954581	0.773905	0.973382	0.664537	793	0.840943	0.971676	0.830639	0.977647	0.72278	63	0.313641	Without Phase-interaction	HH
794	0.845361	0.941347	0.811862	0.977787	0.65504	794	0.85567	0.966274	0.778863	0.978052	0.648564	64	0.140073	Without Phase-interaction	HH
795	0.835052	0.935413	0.795882	0.977422	0.665344	795	0.863034	0.969028	0.825068	0.979454	0.686384	65	0.130722	Without Phase-interaction	HH
796	0.821797	0.948555	0.791444	0.977724	0.679271	796	0.83947	0.974657	0.799533	0.97654	0.674342	66	0.456929	Without Phase-interaction	HH
797	0.804124	0.944628	0.738904	0.971441	0.617326	797	0.836524	0.970567	0.790194	0.975182	0.646606	67	0.190216	Without Phase-interaction	HH
798	0.830633	0.945644	0.778249	0.974145	0.645243	798	0.848306	0.969769	0.833656	0.976465	0.671462	68	0.447142	Without Phase-interaction	HH
799	0.821797	0.953046	0.806593	0.975035	0.641998	799	0.852725	0.970614	0.835988	0.976841	0.644253	69	0.199473	Without Phase-interaction	HH
800	0.835052	0.952595	0.783167	0.976496	0.654318	800	0.851252	0.961736	0.830236	0.978641	0.677827	70	0.440102	Without Phase-interaction	HH
801	0.792342	0.937507	0.754132	0.969116	0.611012	801	0.824742	0.959852	0.815144	0.973933	0.65294	71	0.436889	Without Phase-interaction	HH
802	0.833579	0.957305	0.801668	0.976309	0.624017	802	0.87187	0.98065	0.821408	0.980909	0.662794	72	0.425336	Without Phase-interaction	HH
803	0.833579	0.940661	0.803008	0.976512	0.662785	803	0.863034	0.95664	0.817759	0.979974	0.675374	73	0.137206	Without Phase-interaction	HH
804	0.835052	0.954398	0.749359	0.976103	0.602027	804	0.877761	0.974056	0.844358	0.982336	0.672433	74	0.462514	Without Phase-interaction	HH
805	0.824742	0.953166	0.790048	0.973786	0.644846	805	0.864507	0.976065	0.858527	0.979336	0.685021	75	0.380131	Without Phase-interaction	HH
806	0.815906	0.934718	0.793117	0.974768	0.635384	806	0.833579	0.96112	0.776254	0.973413	0.59199	76	0.302594	Without Phase-interaction	HH
807	0.821797	0.944719	0.760205	0.975691	0.670644	807	0.858616	0.972209	0.828757	0.979504	0.705866	77	0.460014	Without Phase-interaction	HH
808	0.820324	0.951197	0.779348	0.975383	0.685396	808	0.829161	0.970008	0.818721	0.974811	0.689066	78	0.459979	Without Phase-interaction	HH
809	0.821797	0.945939	0.748473	0.975398	0.625128	809	0.864507	0.961273	0.823501	0.979901	0.672091	79	0.375079	Without Phase-interaction	HH
810	0.814433	0.932826	0.771335	0.973768	0.615719	810	0.842415	0.961057	0.800904	0.976251	0.640487	80	0.4622	Without Phase-interaction	HH
811	0.82327	0.945039	0.790505	0.978938	0.682838	811	0.83947	0.971619	0.789753	0.978549	0.658228	81	0.461167	Without Phase-interaction	HH
812	0.837997	0.937679	0.771722	0.978191	0.618201	812	0.868925	0.962552	0.834895	0.980758	0.66678	82	0.373885	Without Phase-interaction	HH
813	0.826215	0.955749	0.790386	0.974247	0.649661	813	0.857143	0.97663	0.847213	0.97725	0.692075	83	0.436462	Without Phase-interaction	HH
814	0.804124	0.930414	0.778395	0.973586	0.628059	814	0.832106	0.957322	0.799523	0.974229	0.630295	84	0.443275	Without Phase-interaction	HH
815	0.824742	0.956742	0.749644	0.977765	0.634242	815	0.861561	0.980665	0.825942	0.979529	0.685893	85	0.444271	Without Phase-interaction	HH
816	0.848306	0.956501	0.794941	0.978378	0.664646	816	0.865979	0.977774	0.825515	0.980909	0.694296	86	0.219737	Without Phase-interaction	HH
817	0.820324	0.955844	0.794671	0.975273	0.659606	817	0.88218	0.977835	0.857375	0.982388	0.714617	87	0.374801	Without Phase-interaction	HH
818	0.82327	0.956312	0.824754	0.975136	0.624502	818	0.852725	0.973037	0.847735	0.978264	0.655643	88	0.445454	Without Phase-interaction	HH
819	0.83947	0.951478	0.804552	0.978229	0.702951	819	0.848306	0.976449	0.830694	0.979708	0.691428	89	0.448212	Without Phase-interaction	HH
820	0.807069	0.956844	0.755149	0.973505	0.623459	820	0.848306	0.969937	0.820924	0.977252	0.669682	90	0.462281	Without Phase-interaction	HH
821	0.83947	0.953576	0.78797	0.976956	0.668503	821	0.863034	0.969201	0.854371	0.97814	0.691285	91	0.464725	Without Phase-interaction	HH
822	0.851252	0.946941	0.780352	0.979488	0.67166	822	0.865979	0.970234	0.795671	0.981374	0.675397	92	0.293277	Without Phase-interaction	HH
823	0.821797	0.946425	0.789014	0.976027	0.650174	823	0.837997	0.970941	0.789372	0.976514	0.660208	93	0.38865	Without Phase-interaction	HH
824	0.817378	0.942455	0.782599	0.976402	0.668474	824	0.858616	0.958108	0.819731	0.979658	0.678311	94	0.424944	Without Phase-interaction	HH
825	0.845361	0.954846	0.807379	0.97669	0.662647	825	0.87187	0.973988	0.832523	0.980164	0.695742	95	0.463373	Without Phase-interaction	HH
826	0.795287	0.943452	0.753173	0.96989	0.638146	826	0.854197	0.967543	0.831972	0.9789	0.695905	96	0.165934	Without Phase-interaction	HH
827	0.815906	0.938349	0.764258	0.973238	0.63829	827	0.846834	0.962884	0.799562	0.975779	0.670185	97	0.441854	Without Phase-interaction	HH
828	0.821797	0.940737	0.750726	0.973259	0.610401	828	0.843888	0.960948	0.798585	0.975288	0.638116	98	0.325748	Without Phase-interaction	HH
829	0.802651	0.943667	0.775058	0.973755	0.59376	829	0.85567	0.963425	0.853878	0.979657	0.629513	99	0.455542	Without Phase-interaction	HH
830	0.835052	0.952101	0.798398	0.977815	0.680445	830	0.873343	0.973777	0.824146	0.98229	0.719126	100	0.312447	Without Phase-interaction	HH
831	0.845361	0.959862	0.811649	0.978495	0.671191	831	0.863034	0.973469	0.819839	0.979545	0.682894	101	0.173237	Without Phase-interaction	HH
832	0.836524	0.942877	0.748856	0.97716	0.64607	832	0.870398	0.971562	0.798668	0.979137	0.676968	102	0.462742	Without Phase-interaction	HH
833	0.808542	0.94749	0.745909	0.971546	0.591922	833	0.849779	0.975345	0.845489	0.976268	0.633404	103	0.194623	Without Phase-interaction	HH
834	0.845361	0.951319	0.767214	0.975565	0.63916	834	0.867452	0.963456	0.790776	0.97994	0.677224	104	0.18986	Without Phase-interaction	HH
835	0.814433	0.952615	0.766597	0.97347	0.637419	835	0.846834	0.976253	0.806022	0.976461	0.658792	105	0.446777	Without Phase-interaction	HH
836	0.832106	0.937787	0.761195	0.976123	0.648908	836	0.870398	0.962757	0.809229	0.980756	0.67561	106	0.19599	Without Phase-interaction	HH
837	0.832106	0.948876	0.805323	0.976547	0.703981	837	0.854197	0.966869	0.840119	0.978367	0.713592	107	0.266798	Without Phase-interaction	HH
838	0.815906	0.958002	0.802817	0.974901	0.667672	838	0.849779	0.97477	0.826332	0.978529	0.68659	108	0.363001	Without Phase-interaction	HH
839	0.807069	0.945032	0.787362	0.971848	0.641721	839	0.832106	0.968549	0.824024	0.973254	0.656669	109	0.33015	Without Phase-interaction	HH
840	0.817378	0.94974	0.772561	0.975864	0.647012	840	0.851252	0.972271	0.823224	0.978298	0.681384	110	0.43506	Without Phase-interaction	HH
841	0.824742	0.956278	0.77311	0.978647	0.663825	841	0.87187	0.979097	0.845551	0.982311	0.706515	111	0.180227	Without Phase-interaction	HH
842	0.833579	0.937345	0.773274	0.97692	0.637771	842	0.870398	0.969793	0.833864	0.981866	0.675439	112	0.197633	Without Phase-interaction	HH
843	0.852725	0.973925	0.826466	0.977863	0.646268	843	0.848306	0.978888	0.817752	0.976931	0.649686	113	0.457648	Without Phase-interaction	HH
844	0.818851	0.952623	0.807946	0.972329	0.594788	844	0.860088	0.973198	0.821609	0.978127	0.611578	114	0.352695	Without Phase-interaction	HH
845	0.835052	0.94487	0.767568	0.976082	0.607874	845	0.85567	0.962808	0.821226	0.977742	0.636839	115	0.450693	Without Phase-interaction	HH
846	0.845361	0.930417	0.787272	0.978702	0.644482	846	0.85567	0.962758	0.812099	0.979265	0.662425	116	0.466272	Without Phase-interaction	HH
847	0.854197	0.94381	0.828936	0.979463	0.688316	847	0.87187	0.965402	0.829185	0.979755	0.685589	117	0.460057	Without Phase-interaction	HH
848	0.837997	0.950824	0.78806	0.977931	0.632552	848	0.85567	0.970011	0.846097	0.979786	0.682738	118	0.45721	Without Phase-interaction	HH
849	0.820324	0.957399	0.78957	0.975913	0.666096	849	0.845361	0.972219	0.82775	0.978484	0.697353	119	0.452311	Without Phase-interaction	HH
850	0.835052	0.959658	0.791454	0.976705	0.665202	850	0.854197	0.974643	0.848062	0.978197	0.69345	120	0.355356	Without Phase-interaction	HH
851	0.818851	0.943678	0.761649	0.974872	0.6283	851	0.845361	0.968608	0.822173	0.977863	0.661426	121	0.451191	Without Phase-interaction	HH
852	0.824742	0.957245	0.738819	0.97497	0.618098	852	0.852725	0.970569	0.829062	0.977872	0.646278	122	0.33038	Without Phase-interaction	HH
853	0.842415	0.947746	0.813688	0.979778	0.691765	853	0.867452	0.96883	0.818092	0.980185	0.677528	123	0.198791	Without Phase-interaction	HH
854	0.82327	0.950047	0.777558	0.975874	0.631362	854	0.83947	0.969424	0.788276	0.975875	0.650559	124	0.0832907	Without Phase-interaction	HH
855	0.804124	0.928372	0.758495	0.973802	0.63985	855	0.821797	0.967394	0.82001	0.972719	0.652423	125	0.154556	Without Phase-interaction	HH
856	0.82327	0.940936	0.760651	0.97556	0.629076	856	0.835052	0.964027	0.78511	0.975529	0.644486	126	0.154399	Without Phase-interaction	HH
857	0.811487	0.938684	0.782071	0.972693	0.648674	857	0.843888	0.965687	0.824988	0.976299	0.661934	127	0.332766	Without Phase-interaction	HH
858	0.829161	0.962822	0.761777	0.977696	0.672817	858	0.876289	0.982946	0.813525	0.981844	0.717483	128	0.130986	Without Phase-interaction	HH
859	0.846834	0.952047	0.7821	0.978968	0.702073	859	0.874816	0.973643	0.83458	0.980811	0.729313	129	0.199669	Without Phase-interaction	HH
860	0.795287	0.937992	0.731054	0.969917	0.593	860	0.840943	0.963202	0.823473	0.975565	0.633097	130	0.35271	Without Phase-interaction	HH
861	0.829161	0.96011	0.823119	0.97757	0.675015	861	0.842415	0.976189	0.834507	0.976716	0.677499	131	0.195455	Without Phase-interaction	HH
862	0.82327	0.951723	0.786703	0.974575	0.667543	862	0.852725	0.971435	0.812134	0.978493	0.683989	132	0.465673	Without Phase-interaction	HH
863	0.835052	0.963433	0.821129	0.977943	0.713768	863	0.849779	0.975181	0.847663	0.977994	0.724965	133	0.390057	Without Phase-interaction	HH
864	0.805596	0.941305	0.77392	0.973276	0.637854	864	0.848306	0.967774	0.813172	0.977428	0.677446	134	0.237829	Without Phase-interaction	HH
865	0.836524	0.950401	0.792148	0.977308	0.660961	865	0.873343	0.977004	0.869885	0.980352	0.71929	135	0.179476	Without Phase-interaction	HH
866	0.833579	0.940591	0.77741	0.975904	0.659196	866	0.860088	0.966061	0.838573	0.979767	0.689805	136	0.208762	Without Phase-interaction	HH
867	0.826215	0.959093	0.743843	0.974142	0.60228	867	0.873343	0.984477	0.850645	0.982119	0.701277	137	0.314536	Without Phase-interaction	HH
868	0.808542	0.955129	0.780059	0.973195	0.639051	868	0.860088	0.980144	0.811335	0.979492	0.675681	138	0.367295	Without Phase-interaction	HH
869	0.821797	0.950221	0.778062	0.975559	0.630134	869	0.846834	0.969566	0.83533	0.978757	0.675822	139	0.270421	Without Phase-interaction	HH
870	0.804124	0.947541	0.779803	0.973853	0.644587	870	0.827688	0.966495	0.798636	0.9736	0.661399	140	0.433846	Without Phase-interaction	HH
871	0.842415	0.952125	0.797455	0.979989	0.672257	871	0.854197	0.972677	0.792513	0.979802	0.676044	141	0.16294	Without Phase-interaction	HH
872	0.799705	0.944714	0.744393	0.973861	0.607059	872	0.836524	0.966287	0.815751	0.977216	0.633585	142	0.296376	Without Phase-interaction	HH
873	0.820324	0.949838	0.754429	0.974913	0.646506	873	0.857143	0.969133	0.812716	0.980175	0.689966	143	0.263096	Without Phase-interaction	HH
874	0.835052	0.946903	0.810393	0.97747	0.701491	874	0.849779	0.9634	0.826235	0.979177	0.721001	144	0.404977	Without Phase-interaction	HH
875	0.837997	0.950262	0.787912	0.975886	0.620033	875	0.836524	0.965763	0.817441	0.974624	0.618573	145	0.0831034	Without Phase-interaction	HH
876	0.833579	0.952342	0.795067	0.976584	0.665925	876	0.849779	0.968585	0.836013	0.977465	0.673101	146	0.234139	Without Phase-interaction	HH
877	0.807069	0.946919	0.763622	0.973998	0.637168	877	0.848306	0.964339	0.829418	0.978003	0.663531	147	0.346886	Without Phase-interaction	HH
878	0.830633	0.949266	0.82285	0.978611	0.692011	878	0.854197	0.97177	0.826251	0.97892	0.684135	148	0.458012	Without Phase-interaction	HH
879	0.832106	0.953084	0.773278	0.977852	0.664578	879	0.868925	0.977072	0.831064	0.981024	0.694615	149	0.431016	Without Phase-interaction	HH
880	0.829161	0.937623	0.792	0.975357	0.666957	880	0.863034	0.962892	0.799095	0.979296	0.673381	150	0.418124	Without Phase-interaction	HH
881	0.846834	0.944934	0.790913	0.978509	0.686155	881	0.870398	0.975939	0.838122	0.979934	0.704959	151	0.271787	Without Phase-interaction	HH
882	0.836524	0.93949	0.774165	0.978662	0.665075	882	0.836524	0.966854	0.782581	0.975893	0.648024	152	0.254487	Without Phase-interaction	HH
883	0.830633	0.946286	0.799738	0.977219	0.650973	883	0.857143	0.970823	0.809258	0.976749	0.643825	0	0.387512	With Phase-interaction	HH
884	0.833579	0.954524	0.781365	0.976003	0.629248	884	0.867452	0.968063	0.841647	0.98029	0.660921	1	0.388136	With Phase-interaction	HH
885	0.792342	0.937048	0.778371	0.970865	0.579412	885	0.820324	0.966964	0.797498	0.974438	0.608899	2	0.36935	With Phase-interaction	HH
886	0.827688	0.948645	0.778779	0.974012	0.653085	886	0.83947	0.972469	0.806445	0.975244	0.660999	3	0.620234	With Phase-interaction	HH
887	0.857143	0.9732	0.813142	0.978811	0.663989	887	0.874816	0.985756	0.844078	0.980825	0.688443	4	0.175304	With Phase-interaction	HH
888	0.820324	0.943439	0.778832	0.972415	0.642071	888	0.832106	0.968981	0.784211	0.974813	0.642945	5	0.612625	With Phase-interaction	HH
889	0.811487	0.941849	0.768234	0.973568	0.649485	889	0.83947	0.964726	0.780165	0.97764	0.687522	6	0.59316	With Phase-interaction	HH
890	0.804124	0.951015	0.746431	0.97287	0.618241	890	0.836524	0.973235	0.82353	0.976396	0.675659	7	0.183656	With Phase-interaction	HH
891	0.807069	0.942555	0.783392	0.973164	0.617453	891	0.85567	0.964246	0.855342	0.978878	0.680837	8	0.440921	With Phase-interaction	HH
892	0.820324	0.940834	0.774009	0.976608	0.619238	892	0.82327	0.963009	0.817219	0.974669	0.634617	9	0.597592	With Phase-interaction	HH
893	0.820324	0.949814	0.807549	0.97485	0.659578	893	0.863034	0.975691	0.762101	0.980422	0.671281	10	0.190292	With Phase-interaction	HH
894	0.814433	0.950925	0.802487	0.972075	0.644658	894	0.83947	0.973738	0.835088	0.974447	0.676305	11	0.602266	With Phase-interaction	HH
895	0.821797	0.956711	0.792741	0.977683	0.674019	895	0.860088	0.975695	0.828192	0.978837	0.704675	12	0.613096	With Phase-interaction	HH
896	0.817378	0.944209	0.775091	0.972716	0.626961	896	0.849779	0.970914	0.835442	0.977279	0.673096	13	0.592078	With Phase-interaction	HH
897	0.817378	0.951469	0.740306	0.972783	0.606572	897	0.842415	0.974823	0.82667	0.97655	0.651073	14	0.615917	With Phase-interaction	HH
898	0.843888	0.959698	0.810174	0.978	0.700937	898	0.863034	0.976115	0.818543	0.979679	0.696599	15	0.303171	With Phase-interaction	HH
899	0.817378	0.945402	0.729392	0.975077	0.622219	899	0.849779	0.975261	0.80657	0.976801	0.662454	16	0.432992	With Phase-interaction	HH
900	0.818851	0.950232	0.799891	0.977008	0.662228	900	0.836524	0.976158	0.805247	0.976535	0.668576	17	0.511903	With Phase-interaction	HH
901	0.83947	0.949605	0.805952	0.975473	0.664903	901	0.865979	0.963983	0.815893	0.979162	0.691945	18	0.454923	With Phase-interaction	HH
902	0.81296	0.91933	0.790707	0.973272	0.625894	902	0.835052	0.950107	0.803682	0.973788	0.632743	19	0.601859	With Phase-interaction	HH
903	0.817378	0.957834	0.789563	0.973341	0.66087	903	0.848306	0.974081	0.807932	0.978154	0.683455	20	0.515687	With Phase-interaction	HH
904	0.807069	0.951561	0.765832	0.974876	0.607165	904	0.849779	0.977394	0.830262	0.979446	0.660252	21	0.530703	With Phase-interaction	HH
905	0.805596	0.94189	0.77227	0.972912	0.611865	905	0.852725	0.966323	0.844286	0.977152	0.64854	22	0.616138	With Phase-interaction	HH
906	0.817378	0.940861	0.789179	0.974778	0.658198	906	0.846834	0.967751	0.825699	0.977839	0.676452	23	0.494061	With Phase-interaction	HH
907	0.79676	0.933164	0.792332	0.974181	0.618925	907	0.820324	0.954008	0.804173	0.972621	0.598156	24	0.239302	With Phase-interaction	HH
908	0.804124	0.947629	0.793383	0.972488	0.632396	908	0.837997	0.97114	0.826585	0.975841	0.641451	25	0.607767	With Phase-interaction	HH
909	0.814433	0.932907	0.803887	0.977816	0.658512	909	0.860088	0.962802	0.818185	0.979904	0.673789	26	0.504456	With Phase-interaction	HH
910	0.840943	0.942038	0.778659	0.9781	0.658589	910	0.852725	0.966702	0.841109	0.978272	0.684874	27	0.499208	With Phase-interaction	HH
911	0.846834	0.955293	0.80619	0.979563	0.705442	911	0.876289	0.969243	0.844019	0.982017	0.723686	28	0.295758	With Phase-interaction	HH
912	0.82327	0.955495	0.750504	0.974014	0.681005	912	0.860088	0.982461	0.81862	0.980336	0.729516	29	0.472747	With Phase-interaction	HH
913	0.82327	0.957151	0.768335	0.97435	0.621423	913	0.854197	0.976057	0.80041	0.978189	0.682318	30	0.480036	With Phase-interaction	HH
914	0.843888	0.95718	0.821172	0.976287	0.699429	914	0.845361	0.974366	0.81622	0.978187	0.699988	31	0.565425	With Phase-interaction	HH
915	0.829161	0.941508	0.793476	0.975491	0.6429	915	0.837997	0.962228	0.810145	0.975755	0.633371	32	0.584194	With Phase-interaction	HH
916	0.837997	0.934442	0.79199	0.97807	0.648492	916	0.851252	0.955879	0.83271	0.978242	0.652972	33	0.530681	With Phase-interaction	HH
917	0.836524	0.947559	0.781782	0.976848	0.648713	917	0.849779	0.965404	0.799724	0.976983	0.645752	34	0.506873	With Phase-interaction	HH
918	0.804124	0.940231	0.735166	0.971319	0.578485	918	0.837997	0.97149	0.831433	0.974761	0.617786	35	0.601142	With Phase-interaction	HH
919	0.836524	0.956923	0.816507	0.976008	0.66265	919	0.864507	0.978733	0.837737	0.978781	0.709908	36	0.566897	With Phase-interaction	HH
920	0.81296	0.927945	0.785437	0.97182	0.611748	920	0.83947	0.953376	0.803817	0.975595	0.636848	37	0.618282	With Phase-interaction	HH
921	0.83947	0.956338	0.78303	0.978249	0.661679	921	0.867452	0.975714	0.829198	0.979059	0.669133	38	0.603337	With Phase-interaction	HH
922	0.849779	0.947335	0.800248	0.978558	0.650528	922	0.865979	0.971806	0.847042	0.979029	0.667527	39	0.56298	With Phase-interaction	HH
923	0.821797	0.944024	0.770064	0.974438	0.593513	923	0.85567	0.971291	0.817898	0.979806	0.642122	40	0.251127	With Phase-interaction	HH
924	0.801178	0.939001	0.771835	0.971148	0.624043	924	0.840943	0.967973	0.812772	0.974871	0.682637	41	0.0744352	With Phase-interaction	HH
925	0.817378	0.959084	0.763996	0.974594	0.661321	925	0.851252	0.975618	0.805783	0.978013	0.692371	42	0.573094	With Phase-interaction	HH
926	0.829161	0.956664	0.768633	0.975751	0.663498	926	0.863034	0.973259	0.83681	0.979952	0.685489	43	0.481602	With Phase-interaction	HH
927	0.836524	0.956823	0.808371	0.977406	0.698294	927	0.860088	0.973108	0.829602	0.979256	0.714433	44	0.135334	With Phase-interaction	HH
928	0.836524	0.95967	0.813072	0.978033	0.671205	928	0.857143	0.977548	0.842209	0.979121	0.676294	45	0.380122	With Phase-interaction	HH
929	0.843888	0.960012	0.802427	0.977441	0.688919	929	0.867452	0.978358	0.803749	0.981397	0.714485	46	0.516309	With Phase-interaction	HH
930	0.817378	0.953963	0.777257	0.976923	0.62557	930	0.857143	0.972793	0.84475	0.980573	0.67532	47	0.603526	With Phase-interaction	HH
931	0.851252	0.961669	0.812296	0.97797	0.660025	931	0.874816	0.977056	0.802175	0.98071	0.674084	48	0.511078	With Phase-interaction	HH
932	0.820324	0.958156	0.781906	0.975137	0.660113	932	0.851252	0.976736	0.830006	0.979894	0.703128	49	0.559586	With Phase-interaction	HH
933	0.832106	0.957983	0.826541	0.977952	0.688659	933	0.858616	0.973144	0.823209	0.978327	0.668068	50	0.286731	With Phase-interaction	HH
934	0.81296	0.944659	0.762263	0.974671	0.664494	934	0.848306	0.972061	0.794609	0.978012	0.702542	51	0.619153	With Phase-interaction	HH
935	0.805596	0.935561	0.766337	0.973102	0.584607	935	0.840943	0.966198	0.822786	0.977155	0.615267	52	0.617256	With Phase-interaction	HH
936	0.854197	0.954049	0.804193	0.978485	0.665791	936	0.858616	0.974261	0.821138	0.978661	0.694459	53	0.278087	With Phase-interaction	HH
937	0.830633	0.939979	0.77098	0.976473	0.650528	937	0.860088	0.969267	0.84158	0.979709	0.674981	54	0.609719	With Phase-interaction	HH
938	0.837997	0.953504	0.787078	0.977165	0.673285	938	0.858616	0.972848	0.813057	0.979816	0.703792	55	0.495196	With Phase-interaction	HH
939	0.811487	0.952118	0.782657	0.973595	0.659353	939	0.837997	0.968598	0.826235	0.973926	0.67246	56	0.607949	With Phase-interaction	HH
940	0.826215	0.949224	0.813676	0.974663	0.640523	940	0.83947	0.968817	0.820749	0.975583	0.639645	57	0.276107	With Phase-interaction	HH
941	0.817378	0.944732	0.756896	0.975032	0.642414	941	0.848306	0.971389	0.821537	0.979144	0.689583	58	0.16555	With Phase-interaction	HH
942	0.824742	0.939392	0.796656	0.973281	0.670754	942	0.843888	0.95502	0.809959	0.977162	0.675038	59	0.612501	With Phase-interaction	HH
943	0.837997	0.950814	0.800734	0.97708	0.672488	943	0.861561	0.962424	0.800391	0.980028	0.680473	60	0.168537	With Phase-interaction	HH
944	0.830633	0.955351	0.839522	0.976167	0.68287	944	0.858616	0.974144	0.809082	0.98015	0.690668	61	0.450371	With Phase-interaction	HH
945	0.821797	0.939127	0.79683	0.970409	0.641564	945	0.837997	0.958638	0.755789	0.974866	0.629938	62	0.506226	With Phase-interaction	HH
946	0.830633	0.947987	0.790443	0.976728	0.678672	946	0.860088	0.966593	0.821421	0.979064	0.668616	63	0.470788	With Phase-interaction	HH
947	0.836524	0.949452	0.800993	0.976689	0.698783	947	0.863034	0.975614	0.802105	0.980213	0.719267	64	0.11403	With Phase-interaction	HH
948	0.81296	0.94559	0.800391	0.97446	0.652778	948	0.840943	0.976852	0.843488	0.977037	0.689845	65	0.100801	With Phase-interaction	HH
949	0.832106	0.944215	0.783562	0.975917	0.640633	949	0.876289	0.973694	0.857156	0.980446	0.716004	66	0.613516	With Phase-interaction	HH
950	0.846834	0.941865	0.796412	0.977363	0.699313	950	0.870398	0.970687	0.80775	0.980378	0.70136	67	0.177473	With Phase-interaction	HH
951	0.849779	0.95972	0.817241	0.979622	0.685654	951	0.867452	0.977168	0.83581	0.980535	0.683978	68	0.602622	With Phase-interaction	HH
952	0.832106	0.959622	0.759046	0.976374	0.633733	952	0.848306	0.976416	0.810741	0.977764	0.631642	69	0.20061	With Phase-interaction	HH
953	0.820324	0.956617	0.763869	0.976941	0.664877	953	0.852725	0.976716	0.801355	0.979744	0.684406	70	0.585726	With Phase-interaction	HH
954	0.817378	0.937516	0.747485	0.974554	0.630545	954	0.854197	0.968355	0.811186	0.977479	0.670344	71	0.565325	With Phase-interaction	HH
955	0.824742	0.938111	0.779218	0.974343	0.610352	955	0.873343	0.966743	0.835009	0.979816	0.685418	72	0.615163	With Phase-interaction	HH
956	0.826215	0.955059	0.807841	0.974522	0.64655	956	0.845361	0.967474	0.818668	0.977584	0.649375	73	0.217506	With Phase-interaction	HH
957	0.820324	0.946787	0.773572	0.974304	0.656421	957	0.860088	0.974678	0.820905	0.978556	0.685714	74	0.617093	With Phase-interaction	HH
958	0.837997	0.944479	0.747484	0.977709	0.616036	958	0.848306	0.966493	0.805188	0.975954	0.638823	75	0.381889	With Phase-interaction	HH
959	0.818851	0.931661	0.762168	0.973451	0.640907	959	0.861561	0.963176	0.802828	0.978941	0.67972	76	0.487677	With Phase-interaction	HH
960	0.818851	0.947454	0.754898	0.973168	0.628437	960	0.85567	0.970494	0.825023	0.977705	0.689487	77	0.612	With Phase-interaction	HH
961	0.821797	0.93283	0.738162	0.97531	0.578914	961	0.849779	0.965141	0.763201	0.977942	0.618917	78	0.618903	With Phase-interaction	HH
962	0.829161	0.957816	0.77114	0.976429	0.636049	962	0.848306	0.978227	0.835592	0.977354	0.677911	79	0.503359	With Phase-interaction	HH
963	0.842415	0.965096	0.809353	0.97819	0.706828	963	0.874816	0.980337	0.832979	0.982875	0.74972	80	0.619927	With Phase-interaction	HH
964	0.829161	0.952423	0.746934	0.975986	0.616241	964	0.854197	0.9726	0.826679	0.978051	0.65177	81	0.615328	With Phase-interaction	HH
965	0.845361	0.963223	0.815186	0.979327	0.635691	965	0.861561	0.980106	0.81847	0.97862	0.650516	82	0.516059	With Phase-interaction	HH
966	0.824742	0.94869	0.788191	0.97521	0.670131	966	0.840943	0.969452	0.783275	0.976689	0.675926	83	0.511784	With Phase-interaction	HH
967	0.83947	0.939563	0.814277	0.977714	0.712653	967	0.854197	0.961733	0.837515	0.978605	0.722596	84	0.58675	With Phase-interaction	HH
968	0.814433	0.938551	0.744103	0.973167	0.600243	968	0.840943	0.970871	0.829013	0.97664	0.667608	85	0.556412	With Phase-interaction	HH
969	0.784978	0.940905	0.774413	0.970937	0.635375	969	0.833579	0.965099	0.80807	0.975265	0.666008	86	0.252717	With Phase-interaction	HH
970	0.83947	0.94927	0.790868	0.979201	0.662125	970	0.848306	0.96744	0.819685	0.977496	0.674531	87	0.516452	With Phase-interaction	HH
971	0.802651	0.939488	0.742045	0.973676	0.624629	971	0.837997	0.963752	0.781225	0.97708	0.649967	88	0.593791	With Phase-interaction	HH
972	0.814433	0.957948	0.794901	0.972392	0.604667	972	0.843888	0.976402	0.836339	0.97544	0.643519	89	0.583911	With Phase-interaction	HH
973	0.815906	0.943459	0.737503	0.971933	0.611141	973	0.851252	0.975358	0.839409	0.977177	0.680176	90	0.617434	With Phase-interaction	HH
974	0.807069	0.94214	0.756499	0.971182	0.624511	974	0.843888	0.964401	0.804834	0.975409	0.676569	91	0.600063	With Phase-interaction	HH
975	0.837997	0.957961	0.801175	0.975912	0.657343	975	0.861561	0.977825	0.806037	0.978629	0.679456	92	0.588943	With Phase-interaction	HH
976	0.826215	0.9553	0.819378	0.9744	0.689928	976	0.843888	0.969839	0.827187	0.9775	0.673938	93	0.302304	With Phase-interaction	HH
977	0.827688	0.948718	0.766178	0.975544	0.642097	977	0.864507	0.970372	0.826177	0.979648	0.687828	94	0.339688	With Phase-interaction	HH
978	0.821797	0.940801	0.780065	0.974026	0.639854	978	0.857143	0.967096	0.829422	0.980319	0.693141	95	0.617919	With Phase-interaction	HH
979	0.836524	0.950079	0.784482	0.97711	0.632409	979	0.864507	0.974393	0.846862	0.979476	0.672149	96	0.292361	With Phase-interaction	HH
980	0.817378	0.958961	0.762081	0.972626	0.640517	980	0.863034	0.979335	0.849769	0.979081	0.696768	97	0.606703	With Phase-interaction	HH
981	0.81296	0.943295	0.821382	0.972592	0.692367	981	0.835052	0.96405	0.826408	0.973977	0.659832	98	0.103722	With Phase-interaction	HH
982	0.818851	0.947873	0.79749	0.974717	0.622118	982	0.851252	0.9664	0.839183	0.978156	0.63305	99	0.615071	With Phase-interaction	HH
983	0.83947	0.949865	0.793765	0.97715	0.670295	983	0.860088	0.965702	0.823511	0.978994	0.68281	100	0.386283	With Phase-interaction	HH
984	0.801178	0.939512	0.763754	0.971361	0.628168	984	0.837997	0.963913	0.803803	0.976223	0.661143	101	0.100742	With Phase-interaction	HH
985	0.873343	0.951394	0.827801	0.982626	0.721529	985	0.868925	0.975141	0.770935	0.982588	0.699037	102	0.609838	With Phase-interaction	HH
986	0.83947	0.944196	0.77475	0.97846	0.627021	986	0.860088	0.969042	0.835032	0.979991	0.663162	103	0.197559	With Phase-interaction	HH
987	0.821797	0.951644	0.796796	0.9765	0.67046	987	0.85567	0.970453	0.839481	0.977996	0.677509	104	0.179879	With Phase-interaction	HH
988	0.807069	0.94172	0.765029	0.97214	0.604803	988	0.860088	0.970851	0.788563	0.977959	0.650242	105	0.601948	With Phase-interaction	HH
989	0.83947	0.958378	0.811561	0.97747	0.668481	989	0.863034	0.975659	0.791032	0.980171	0.679717	106	0.180941	With Phase-interaction	HH
990	0.830633	0.944717	0.783828	0.976702	0.691212	990	0.863034	0.967249	0.830196	0.980986	0.738049	107	0.486564	With Phase-interaction	HH
991	0.836524	0.941041	0.773739	0.979006	0.663176	991	0.874816	0.970991	0.799874	0.982649	0.693215	108	0.515885	With Phase-interaction	HH
992	0.804124	0.949724	0.76375	0.973801	0.618806	992	0.837997	0.969154	0.8144	0.978109	0.666016	109	0.613196	With Phase-interaction	HH
993	0.857143	0.947349	0.82082	0.981343	0.703527	993	0.870398	0.9709	0.802601	0.983173	0.692988	110	0.566909	With Phase-interaction	HH
994	0.808542	0.943565	0.754967	0.972321	0.618992	994	0.836524	0.970931	0.798249	0.974264	0.671537	111	0.33266	With Phase-interaction	HH
995	0.807069	0.945653	0.794358	0.973241	0.602333	995	0.854197	0.968205	0.843746	0.976505	0.645138	112	0.200009	With Phase-interaction	HH
996	0.824742	0.948317	0.761385	0.974472	0.642967	996	0.863034	0.972645	0.824704	0.977981	0.696199	113	0.619067	With Phase-interaction	HH
997	0.818851	0.94774	0.770172	0.974467	0.652787	997	0.848306	0.974273	0.844176	0.977438	0.695399	114	0.612045	With Phase-interaction	HH
998	0.826215	0.961955	0.779852	0.977341	0.645623	998	0.880707	0.975522	0.854602	0.984035	0.71156	115	0.614114	With Phase-interaction	HH
[truncated: 1,001 more rows]

## Sheet: c
Without Phase-interaction						With Phase-interaction						NBH
[truncated: 2,001 more rows]
