# Supplementary material for: A multicenter clinical AI system study for detection and diagnosis of focal liver lesions
Source: Nat Commun. 2024 Feb 7;15:1131. doi: 10.1038/s41467-024-45325-9 (PMC10850133; doi:10.1038/s41467-024-45325-9)
Supplement: Supplementary file 4 — Source data [file 41467_2024_45325_MOESM4_ESM.zip › 2024-01-18-Cai-24-00871-SourceData/Source_data_Figure_5.xlsx]

## Sheet: a
Clinical Data Only						Image Data Only						Image+Clinical Data(LiAIDS)
	Accuracy	AUC	Sensitivity	Specificity	Precision		Accuracy	AUC	Sensitivity	Specificity	Precision		Accuracy	AUC	Sensitivity	Specificity	Precision
0	0.712941	0.808716	0.448502	0.978614	0.541836	0	0.795294	0.944964	0.771209	0.964176	0.756919	0	0.894118	0.981187	0.862873	0.981229	0.855899
1	0.644706	0.80913	0.439856	0.973252	0.477201	1	0.743529	0.944561	0.727264	0.959192	0.722989	1	0.858824	0.980623	0.837592	0.975984	0.851389
2	0.654118	0.788577	0.433344	0.975776	0.418636	2	0.771765	0.946452	0.744699	0.961676	0.744049	2	0.896471	0.979843	0.871283	0.981105	0.866708
3	0.632941	0.796282	0.449867	0.97383	0.454627	3	0.785882	0.946529	0.751201	0.962471	0.767142	3	0.882353	0.982362	0.856079	0.979746	0.881207
4	0.644706	0.802419	0.44356	0.973362	0.494011	4	0.792941	0.952613	0.781136	0.965805	0.771515	4	0.88	0.981234	0.8602	0.979885	0.876469
5	0.604706	0.799601	0.425469	0.973355	0.459164	5	0.769412	0.946772	0.753681	0.960977	0.751284	5	0.858824	0.97636	0.854214	0.975312	0.842751
6	0.649412	0.795273	0.448422	0.975746	0.489179	6	0.816471	0.957002	0.818752	0.9679	0.772818	6	0.915294	0.987786	0.90924	0.985127	0.881181
7	0.684706	0.795812	0.452769	0.978311	0.510129	7	0.790588	0.947901	0.754061	0.965827	0.740087	7	0.882353	0.980558	0.841621	0.979337	0.828303
8	0.611765	0.773467	0.408576	0.97384	0.401501	8	0.807059	0.955046	0.794497	0.965702	0.767093	8	0.884706	0.986339	0.884168	0.979166	0.86724
9	0.64	0.79371	0.421211	0.973427	0.449211	9	0.790588	0.954687	0.777486	0.966114	0.756526	9	0.882353	0.984079	0.85788	0.97828	0.838151
10	0.668235	0.810067	0.448617	0.98092	0.435623	10	0.811765	0.950777	0.79259	0.965032	0.778112	10	0.894118	0.986081	0.887811	0.981111	0.871266
11	0.616471	0.803315	0.432472	0.973167	0.451166	11	0.811765	0.958023	0.801226	0.967103	0.769035	11	0.889412	0.985565	0.876268	0.980456	0.863862
12	0.649412	0.811408	0.42972	0.979331	0.456979	12	0.792941	0.946569	0.767689	0.966323	0.78786	12	0.905882	0.982763	0.890942	0.985675	0.894148
13	0.672941	0.813076	0.447137	0.981002	0.462316	13	0.783529	0.958017	0.745901	0.964857	0.743606	13	0.887059	0.982684	0.860876	0.981398	0.869992
14	0.637647	0.808707	0.448651	0.97746	0.470718	14	0.76	0.941437	0.744223	0.957399	0.72155	14	0.858824	0.980567	0.843807	0.974469	0.838955
15	0.687059	0.811284	0.468371	0.973566	0.489593	15	0.792941	0.946585	0.772716	0.964858	0.758097	15	0.884706	0.980654	0.847602	0.981052	0.862858
16	0.670588	0.796133	0.458676	0.974601	0.465281	16	0.802353	0.964146	0.78269	0.969227	0.751074	16	0.896471	0.988136	0.897872	0.981802	0.852553
17	0.698824	0.823117	0.447812	0.980482	0.494729	17	0.769412	0.948301	0.742544	0.962542	0.738974	17	0.868235	0.977808	0.836264	0.978575	0.83338
18	0.654118	0.800715	0.449675	0.979131	0.490603	18	0.795294	0.94908	0.785926	0.968076	0.785531	18	0.861176	0.980906	0.853627	0.977635	0.847184
19	0.625882	0.795621	0.421133	0.974413	0.430213	19	0.788235	0.951724	0.773665	0.963217	0.747911	19	0.891765	0.979215	0.881095	0.982003	0.867813
20	0.581176	0.770092	0.430296	0.970541	0.467638	20	0.8	0.946903	0.777433	0.965299	0.773468	20	0.884706	0.980497	0.868604	0.979447	0.877229
21	0.649412	0.820384	0.445078	0.977093	0.508643	21	0.809412	0.95346	0.776307	0.966562	0.74607	21	0.903529	0.987957	0.890288	0.982334	0.862165
22	0.654118	0.802782	0.436307	0.976942	0.426218	22	0.795294	0.953275	0.78879	0.966897	0.778969	22	0.891765	0.985824	0.86888	0.980684	0.871313
23	0.628235	0.806113	0.420357	0.974663	0.412325	23	0.767059	0.944703	0.749648	0.959292	0.726375	23	0.882353	0.980638	0.855926	0.980202	0.869575
24	0.632941	0.826897	0.43377	0.977221	0.452623	24	0.776471	0.950754	0.747549	0.96135	0.751199	24	0.872941	0.984166	0.846228	0.978014	0.856143
25	0.663529	0.795717	0.429862	0.977458	0.425262	25	0.774118	0.944129	0.757184	0.960937	0.739752	25	0.865882	0.977514	0.831871	0.976085	0.833172
26	0.621176	0.791554	0.425282	0.978246	0.474025	26	0.778824	0.945118	0.765421	0.964496	0.759956	26	0.877647	0.983276	0.875557	0.980038	0.858538
27	0.665882	0.797147	0.446896	0.97714	0.465161	27	0.797647	0.960914	0.796067	0.966353	0.769896	27	0.887059	0.982011	0.889938	0.979674	0.857469
28	0.684706	0.808456	0.456823	0.984047	0.510746	28	0.778824	0.948105	0.777795	0.959868	0.724624	28	0.875294	0.982949	0.864682	0.977635	0.835721
29	0.687059	0.793569	0.437886	0.973776	0.445271	29	0.755294	0.946396	0.754228	0.959592	0.694378	29	0.877647	0.977803	0.854521	0.978241	0.837449
30	0.670588	0.801879	0.435037	0.978874	0.452361	30	0.811765	0.952761	0.798915	0.967811	0.757218	30	0.898824	0.986449	0.884327	0.982463	0.859205
31	0.632941	0.79984	0.435948	0.97632	0.417438	31	0.809412	0.962672	0.804775	0.969102	0.797384	31	0.896471	0.988426	0.885003	0.983183	0.885839
32	0.656471	0.794487	0.434738	0.976881	0.470355	32	0.778824	0.943623	0.755041	0.964996	0.747331	32	0.868235	0.977992	0.836437	0.979125	0.837769
33	0.64	0.819743	0.42703	0.977123	0.420745	33	0.788235	0.947738	0.76267	0.96307	0.757884	33	0.884706	0.982655	0.859264	0.980361	0.852976
34	0.621176	0.797439	0.448393	0.969862	0.43896	34	0.797647	0.951509	0.785991	0.964784	0.761082	34	0.877647	0.981322	0.862217	0.97953	0.864807
35	0.644706	0.790146	0.42842	0.972764	0.41942	35	0.771765	0.946739	0.747768	0.963087	0.745517	35	0.877647	0.978539	0.848756	0.980832	0.866656
36	0.663529	0.792204	0.44387	0.977344	0.476614	36	0.781176	0.942309	0.732224	0.961798	0.706179	36	0.863529	0.977957	0.806465	0.975438	0.817742
37	0.637647	0.810148	0.426139	0.976844	0.446601	37	0.809412	0.947774	0.781061	0.964462	0.765033	37	0.882353	0.984374	0.854471	0.977691	0.854936
38	0.682353	0.795421	0.442324	0.978276	0.455849	38	0.769412	0.948233	0.770133	0.959846	0.726924	38	0.868235	0.984343	0.861398	0.977325	0.831557
39	0.642353	0.811586	0.440894	0.975581	0.457878	39	0.750588	0.944909	0.747856	0.955708	0.748161	39	0.854118	0.981425	0.846225	0.973291	0.841119
40	0.663529	0.825381	0.453506	0.977306	0.511613	40	0.821176	0.958854	0.82602	0.966691	0.792262	40	0.901176	0.985944	0.899441	0.981894	0.879016
41	0.665882	0.819285	0.451077	0.972947	0.521685	41	0.776471	0.946159	0.756681	0.962563	0.737397	41	0.858824	0.978076	0.843061	0.974951	0.822796
42	0.64	0.818842	0.446105	0.974535	0.44884	42	0.738824	0.945557	0.734966	0.956505	0.709528	42	0.863529	0.981775	0.860253	0.977968	0.854516
43	0.637647	0.820882	0.443416	0.97846	0.450676	43	0.790588	0.951481	0.760431	0.962194	0.738374	43	0.877647	0.983688	0.860707	0.978331	0.849804
44	0.675294	0.797186	0.449309	0.975612	0.490279	44	0.809412	0.955268	0.77167	0.968697	0.777591	44	0.908235	0.979247	0.880274	0.984096	0.87966
45	0.687059	0.811677	0.43714	0.97633	0.424431	45	0.776471	0.945944	0.777585	0.958377	0.725712	45	0.854118	0.97935	0.838204	0.972138	0.820688
46	0.611765	0.792335	0.425977	0.973468	0.464487	46	0.790588	0.956453	0.777024	0.965997	0.779165	46	0.887059	0.981984	0.867691	0.980433	0.873869
47	0.625882	0.801185	0.428492	0.977174	0.463408	47	0.762353	0.935587	0.758479	0.956049	0.730258	47	0.861176	0.979776	0.861853	0.974397	0.829959
48	0.658824	0.814378	0.46125	0.974951	0.496064	48	0.809412	0.953089	0.805241	0.965884	0.772165	48	0.894118	0.983533	0.884028	0.980479	0.864448
49	0.635294	0.80803	0.43226	0.976052	0.500248	49	0.8	0.951992	0.780464	0.969293	0.775349	49	0.894118	0.980337	0.879335	0.983456	0.878285
50	0.654118	0.803978	0.452567	0.975605	0.501722	50	0.762353	0.946349	0.755209	0.957739	0.73224	50	0.889412	0.9863	0.874296	0.979433	0.871065
51	0.661176	0.774494	0.440783	0.974719	0.450735	51	0.797647	0.948319	0.759875	0.967566	0.777255	51	0.882353	0.982853	0.852973	0.978209	0.84307
52	0.672941	0.809513	0.446264	0.974963	0.496237	52	0.823529	0.958444	0.808811	0.970442	0.795758	52	0.901176	0.98432	0.892374	0.981798	0.877424
53	0.663529	0.802531	0.456513	0.971663	0.465026	53	0.774118	0.94672	0.756325	0.961955	0.729917	53	0.870588	0.976331	0.86331	0.977281	0.844342
54	0.684706	0.821237	0.452131	0.983264	0.515832	54	0.781176	0.946068	0.741274	0.963398	0.735995	54	0.88	0.980409	0.857261	0.980108	0.84448
55	0.64	0.784358	0.448798	0.973823	0.499886	55	0.802353	0.957952	0.798952	0.969266	0.802059	55	0.889412	0.986378	0.875307	0.98147	0.876132
56	0.665882	0.809361	0.444739	0.976161	0.476707	56	0.774118	0.951385	0.769015	0.961042	0.746742	56	0.884706	0.985707	0.868655	0.980123	0.875883
57	0.696471	0.823673	0.463606	0.978542	0.490356	57	0.781176	0.949407	0.780488	0.962961	0.762671	57	0.887059	0.986748	0.887687	0.979668	0.873079
58	0.625882	0.798313	0.437264	0.975927	0.477266	58	0.814118	0.958526	0.790477	0.967876	0.786666	58	0.903529	0.986091	0.888133	0.982732	0.8924
59	0.649412	0.791904	0.457795	0.970691	0.454765	59	0.785882	0.940279	0.772154	0.963643	0.775495	59	0.861176	0.977659	0.844061	0.976362	0.835586
60	0.665882	0.831614	0.438822	0.979074	0.428368	60	0.764706	0.94925	0.742862	0.961717	0.723354	60	0.896471	0.9856	0.882762	0.982382	0.865662
61	0.635294	0.805439	0.44323	0.979392	0.48272	61	0.814118	0.95982	0.798264	0.967097	0.788061	61	0.901176	0.989857	0.882072	0.982376	0.892003
62	0.644706	0.818266	0.437454	0.976558	0.464559	62	0.804706	0.949642	0.779169	0.969206	0.78392	62	0.894118	0.98319	0.873753	0.983039	0.85585
63	0.665882	0.789326	0.451279	0.980662	0.492985	63	0.788235	0.941923	0.763848	0.961738	0.737777	63	0.854118	0.983947	0.826721	0.97237	0.812897
64	0.658824	0.834247	0.438495	0.979257	0.487431	64	0.785882	0.954531	0.773264	0.965312	0.771222	64	0.887059	0.98692	0.880531	0.98109	0.854212
65	0.583529	0.805874	0.443961	0.968818	0.433601	65	0.814118	0.959552	0.790342	0.969605	0.80725	65	0.875294	0.987189	0.863654	0.978889	0.873627
66	0.623529	0.81001	0.449597	0.975797	0.472438	66	0.802353	0.94641	0.771921	0.964305	0.761277	66	0.894118	0.984089	0.871942	0.981049	0.892026
67	0.621176	0.787942	0.430198	0.973989	0.47475	67	0.788235	0.94041	0.770544	0.962915	0.762276	67	0.891765	0.981763	0.87512	0.98011	0.870333
68	0.647059	0.803727	0.428863	0.977421	0.456792	68	0.790588	0.95378	0.763426	0.962574	0.735602	68	0.865882	0.984931	0.849582	0.976195	0.834484
69	0.654118	0.780634	0.433915	0.976843	0.421955	69	0.776471	0.94504	0.759294	0.961817	0.717044	69	0.882353	0.982676	0.867565	0.97989	0.840227
70	0.651765	0.793206	0.442551	0.977607	0.503218	70	0.778824	0.950084	0.766625	0.96272	0.749411	70	0.856471	0.982938	0.847322	0.973394	0.821612
71	0.628235	0.834027	0.436439	0.978636	0.463903	71	0.774118	0.951739	0.7825	0.962907	0.762981	71	0.868235	0.980591	0.872182	0.977498	0.848328
72	0.701176	0.796133	0.443749	0.982275	0.495457	72	0.792941	0.943916	0.772815	0.961929	0.738721	72	0.887059	0.979254	0.858501	0.978852	0.850249
73	0.642353	0.804475	0.454138	0.975222	0.507352	73	0.764706	0.945073	0.737102	0.962939	0.761471	73	0.858824	0.977526	0.824048	0.978069	0.855548
74	0.609412	0.802465	0.440849	0.975677	0.494288	74	0.769412	0.944708	0.750833	0.962922	0.752404	74	0.868235	0.975746	0.851642	0.977204	0.865444
75	0.597647	0.797392	0.42912	0.974924	0.473468	75	0.757647	0.937034	0.740539	0.95865	0.738585	75	0.877647	0.977934	0.871159	0.977598	0.86563
76	0.642353	0.780232	0.432417	0.982423	0.430138	76	0.774118	0.956245	0.777983	0.963362	0.742821	76	0.88	0.984871	0.88644	0.980939	0.846035
77	0.64	0.793883	0.432396	0.977709	0.4279	77	0.774118	0.949412	0.7676	0.960216	0.751161	77	0.889412	0.983944	0.879702	0.980006	0.875468
78	0.64	0.790317	0.450559	0.973578	0.462001	78	0.781176	0.94556	0.754998	0.964561	0.765787	78	0.896471	0.985015	0.87349	0.982299	0.887107
79	0.651765	0.797659	0.438713	0.977963	0.454635	79	0.790588	0.949346	0.773139	0.965169	0.751442	79	0.865882	0.978502	0.84655	0.97745	0.826267
80	0.637647	0.786802	0.427356	0.974474	0.439578	80	0.776471	0.949578	0.750953	0.961432	0.717553	80	0.844706	0.979151	0.831224	0.97296	0.814282
81	0.649412	0.796176	0.448923	0.972091	0.44623	81	0.785882	0.945141	0.764547	0.962453	0.755248	81	0.891765	0.979527	0.87924	0.98018	0.873286
82	0.656471	0.803124	0.444781	0.97717	0.426715	82	0.771765	0.95125	0.75553	0.961179	0.734135	82	0.887059	0.982636	0.877759	0.980394	0.8693
83	0.611765	0.788916	0.441267	0.967973	0.460406	83	0.788235	0.945139	0.779644	0.96501	0.779341	83	0.865882	0.981626	0.858562	0.975774	0.859791
84	0.637647	0.799929	0.444533	0.97407	0.475774	84	0.795294	0.948623	0.783612	0.96678	0.774816	84	0.894118	0.985646	0.88692	0.981233	0.867397
85	0.642353	0.804094	0.440677	0.973632	0.434057	85	0.771765	0.938318	0.744913	0.960674	0.735081	85	0.88	0.98018	0.864121	0.979039	0.866112
86	0.658824	0.780304	0.43482	0.97817	0.476342	86	0.781176	0.944024	0.776582	0.959989	0.72698	86	0.884706	0.983379	0.881774	0.978998	0.84478
87	0.670588	0.817993	0.470613	0.979941	0.554995	87	0.802353	0.959312	0.771354	0.967596	0.773876	87	0.896471	0.986945	0.880438	0.982348	0.877579
88	0.630588	0.814053	0.438877	0.970497	0.454514	88	0.830588	0.955318	0.830703	0.970454	0.802202	88	0.905882	0.988109	0.901593	0.982165	0.874617
89	0.677647	0.781236	0.445069	0.976417	0.460294	89	0.8	0.950294	0.793139	0.963506	0.75907	89	0.896471	0.982055	0.880815	0.980971	0.863781
90	0.607059	0.798946	0.426146	0.974356	0.408314	90	0.790588	0.953798	0.772433	0.965131	0.765787	90	0.875294	0.98413	0.865723	0.97832	0.853465
91	0.642353	0.824772	0.440418	0.979399	0.550975	91	0.8	0.95251	0.786254	0.96459	0.752571	91	0.894118	0.981894	0.874645	0.980527	0.851868
92	0.675294	0.804955	0.440587	0.980062	0.439258	92	0.790588	0.939985	0.74629	0.96183	0.763088	92	0.896471	0.98423	0.8624	0.980787	0.880077
93	0.68	0.799401	0.4481	0.976508	0.498389	93	0.781176	0.951848	0.781847	0.960332	0.732738	93	0.891765	0.985491	0.886235	0.980299	0.860837
94	0.611765	0.80318	0.429927	0.972185	0.472504	94	0.767059	0.949145	0.761135	0.961642	0.75216	94	0.865882	0.982845	0.851703	0.976249	0.836059
95	0.644706	0.782413	0.437866	0.971209	0.454721	95	0.790588	0.954287	0.784857	0.96445	0.761272	95	0.894118	0.982263	0.880447	0.981542	0.857054
96	0.644706	0.775158	0.440099	0.975109	0.478824	96	0.807059	0.954248	0.802069	0.966462	0.772466	96	0.891765	0.989553	0.888444	0.979679	0.846306
97	0.68	0.810567	0.458305	0.977257	0.523671	97	0.788235	0.944569	0.766787	0.962557	0.740409	97	0.887059	0.981711	0.860853	0.979827	0.861832
98	0.644706	0.792636	0.447148	0.978068	0.494344	98	0.790588	0.951943	0.762643	0.966068	0.78829	98	0.865882	0.978838	0.839499	0.977499	0.846021
99	0.663529	0.814468	0.45067	0.97996	0.490196	99	0.776471	0.944656	0.767113	0.961113	0.721374	99	0.882353	0.977033	0.871946	0.97939	0.831641
100	0.649412	0.793078	0.429178	0.97724	0.46683	100	0.785882	0.956423	0.784734	0.962543	0.754703	100	0.889412	0.98603	0.892719	0.980032	0.859684
101	0.651765	0.786218	0.425664	0.978644	0.429687	101	0.769412	0.944978	0.766036	0.960617	0.737888	101	0.861176	0.976035	0.845773	0.974851	0.825072
102	0.618824	0.798177	0.435153	0.974989	0.409818	102	0.776471	0.943632	0.760929	0.964231	0.766028	102	0.868235	0.979653	0.852359	0.978649	0.856348
103	0.656471	0.81276	0.44493	0.972689	0.464785	103	0.762353	0.938799	0.735566	0.960049	0.734412	103	0.872941	0.973591	0.836162	0.977818	0.850772
104	0.621176	0.797735	0.453342	0.975589	0.47144	104	0.783529	0.939784	0.756282	0.964246	0.750662	104	0.88	0.981308	0.865919	0.980024	0.872315
105	0.665882	0.783794	0.444752	0.981287	0.434627	105	0.795294	0.953489	0.772948	0.967327	0.766481	105	0.896471	0.987535	0.875107	0.983583	0.891581
106	0.632941	0.832967	0.444571	0.977569	0.474403	106	0.785882	0.956709	0.789878	0.965264	0.774832	106	0.884706	0.982117	0.884473	0.98175	0.868813
107	0.694118	0.828924	0.464971	0.979505	0.53255	107	0.762353	0.936958	0.718794	0.959381	0.736065	107	0.894118	0.982613	0.850192	0.981663	0.889715
108	0.609412	0.806342	0.433828	0.981167	0.45265	108	0.797647	0.955305	0.771926	0.964069	0.754942	108	0.901176	0.984078	0.895233	0.982714	0.876642
109	0.649412	0.806654	0.441798	0.974219	0.512171	109	0.774118	0.949824	0.765617	0.963474	0.766649	109	0.887059	0.981995	0.870627	0.980954	0.875529
110	0.609412	0.794784	0.414881	0.965795	0.422404	110	0.811765	0.946613	0.785781	0.96571	0.774116	110	0.875294	0.975779	0.839273	0.976501	0.835478
111	0.637647	0.808912	0.463431	0.975669	0.516954	111	0.811765	0.957119	0.812067	0.967422	0.804826	111	0.894118	0.987345	0.896055	0.980549	0.884376
112	0.644706	0.799578	0.428028	0.975884	0.448126	112	0.776471	0.948164	0.777214	0.960688	0.738274	112	0.865882	0.980296	0.870628	0.976201	0.827873
113	0.635294	0.804207	0.449459	0.975637	0.497466	113	0.76	0.945016	0.765339	0.959798	0.730697	113	0.856471	0.983585	0.855682	0.974401	0.83666
114	0.628235	0.808146	0.449914	0.977519	0.470618	114	0.76	0.937464	0.729018	0.960921	0.748576	114	0.849412	0.976629	0.815531	0.975035	0.841288
115	0.644706	0.782859	0.444665	0.972848	0.458906	115	0.823529	0.961109	0.817565	0.968264	0.784579	115	0.903529	0.988869	0.897347	0.983229	0.883997
116	0.625882	0.800186	0.416711	0.969042	0.414029	116	0.752941	0.93865	0.755123	0.956956	0.735285	116	0.849412	0.979371	0.83902	0.972776	0.826887
117	0.658824	0.819773	0.429875	0.977968	0.422735	117	0.792941	0.947117	0.769615	0.963046	0.739637	117	0.875294	0.98509	0.838751	0.977086	0.834956
118	0.642353	0.768386	0.43703	0.974238	0.473136	118	0.8	0.951306	0.77943	0.966258	0.761201	118	0.894118	0.983242	0.881305	0.981899	0.879984
119	0.658824	0.775035	0.431959	0.975635	0.43825	119	0.785882	0.950376	0.771511	0.965711	0.749988	119	0.891765	0.982123	0.876748	0.980645	0.855825
120	0.644706	0.752663	0.430424	0.97635	0.484697	120	0.788235	0.948496	0.763343	0.963637	0.742345	120	0.905882	0.979507	0.884454	0.983454	0.874821
121	0.675294	0.80627	0.441502	0.978742	0.469364	121	0.790588	0.950293	0.795515	0.965391	0.744452	121	0.891765	0.983756	0.887076	0.980878	0.855371
122	0.644706	0.787277	0.42538	0.973916	0.44441	122	0.788235	0.9505	0.769487	0.962428	0.760959	122	0.896471	0.985423	0.879449	0.981042	0.876076
123	0.672941	0.814984	0.450345	0.977906	0.497389	123	0.795294	0.943289	0.769006	0.965103	0.761542	123	0.908235	0.985039	0.877143	0.983722	0.888063
124	0.712941	0.808593	0.457473	0.978132	0.506775	124	0.785882	0.944792	0.720593	0.96393	0.712571	124	0.891765	0.977326	0.826056	0.981222	0.861119
125	0.682353	0.810299	0.438073	0.978398	0.430529	125	0.757647	0.94324	0.755	0.959689	0.736938	125	0.870588	0.982356	0.852028	0.978251	0.843782
126	0.668235	0.806008	0.430913	0.975958	0.42504	126	0.785882	0.942286	0.757289	0.963081	0.74943	126	0.875294	0.979614	0.836662	0.977192	0.846881
127	0.621176	0.792464	0.437181	0.971477	0.457409	127	0.807059	0.952597	0.793256	0.966919	0.782354	127	0.88	0.980739	0.862417	0.978322	0.856971
128	0.628235	0.801437	0.433237	0.97437	0.482425	128	0.814118	0.95991	0.79788	0.967809	0.791889	128	0.896471	0.985391	0.878953	0.981319	0.891804
129	0.651765	0.821681	0.44801	0.980425	0.492043	129	0.781176	0.947662	0.7797	0.963354	0.762766	129	0.877647	0.982805	0.868263	0.978822	0.86122
130	0.590588	0.814965	0.421289	0.971426	0.409783	130	0.755294	0.93579	0.734939	0.959281	0.728514	130	0.861176	0.976133	0.853182	0.977016	0.857717
131	0.637647	0.804923	0.432817	0.981885	0.511902	131	0.767059	0.943987	0.751166	0.959335	0.720623	131	0.865882	0.979854	0.864782	0.977391	0.833205
132	0.656471	0.804681	0.447512	0.977209	0.46077	132	0.816471	0.96733	0.796307	0.968217	0.794043	132	0.896471	0.987001	0.88104	0.981811	0.876214
133	0.595294	0.804293	0.409091	0.978337	0.417125	133	0.774118	0.943125	0.759829	0.960717	0.738593	133	0.887059	0.988466	0.886968	0.979708	0.861805
134	0.665882	0.796414	0.438702	0.978613	0.466149	134	0.781176	0.945532	0.776876	0.962071	0.740674	134	0.858824	0.98133	0.857892	0.975127	0.810074
135	0.623529	0.777412	0.426701	0.977348	0.455048	135	0.755294	0.947775	0.763634	0.959381	0.753201	135	0.889412	0.986616	0.889982	0.979784	0.884353
136	0.637647	0.808896	0.42818	0.97304	0.42834	136	0.741176	0.943823	0.729362	0.955846	0.722132	136	0.877647	0.98382	0.861253	0.979187	0.86117
137	0.668235	0.804984	0.435802	0.979353	0.42919	137	0.764706	0.949648	0.757287	0.95647	0.723304	137	0.863529	0.98275	0.853214	0.975161	0.828142
138	0.658824	0.809562	0.427618	0.97359	0.417768	138	0.788235	0.94492	0.797008	0.96396	0.758518	138	0.889412	0.981681	0.878296	0.980474	0.849772
139	0.64	0.795203	0.450997	0.975328	0.468148	139	0.762353	0.95385	0.75905	0.960593	0.744035	139	0.872941	0.985131	0.872454	0.977758	0.869938
140	0.672941	0.795581	0.421469	0.976201	0.424227	140	0.825882	0.964688	0.832818	0.970721	0.77071	140	0.898824	0.991396	0.911938	0.98179	0.870078
141	0.64	0.793728	0.426675	0.977091	0.451263	141	0.785882	0.948098	0.76913	0.962705	0.752615	141	0.884706	0.985325	0.882328	0.978272	0.841794
142	0.614118	0.792137	0.426432	0.973952	0.435858	142	0.778824	0.950706	0.767485	0.959818	0.752665	142	0.882353	0.983649	0.870923	0.978141	0.865605
143	0.649412	0.814118	0.449275	0.973838	0.5075	143	0.767059	0.955068	0.763095	0.963865	0.744553	143	0.870588	0.98256	0.861448	0.978526	0.866151
144	0.609412	0.796379	0.434561	0.972009	0.466044	144	0.781176	0.944361	0.761041	0.963776	0.761656	144	0.872941	0.979547	0.852523	0.977205	0.845496
145	0.677647	0.804049	0.426972	0.982845	0.450996	145	0.778824	0.945146	0.781076	0.961467	0.74376	145	0.894118	0.983906	0.88207	0.98106	0.857934
146	0.649412	0.798393	0.439774	0.974456	0.410691	146	0.802353	0.949928	0.78867	0.966653	0.770194	146	0.884706	0.981295	0.867337	0.980302	0.861993
147	0.595294	0.816768	0.423702	0.970332	0.450777	147	0.797647	0.956052	0.767237	0.965517	0.756582	147	0.865882	0.982159	0.838794	0.976726	0.847663
148	0.628235	0.795056	0.423665	0.970481	0.407076	148	0.762353	0.944688	0.746223	0.958591	0.719905	148	0.88	0.983516	0.884677	0.978084	0.858743
149	0.677647	0.809137	0.431898	0.978673	0.455427	149	0.767059	0.941397	0.722363	0.959759	0.682818	149	0.882353	0.978286	0.853246	0.979537	0.830831
150	0.592941	0.80077	0.434459	0.979105	0.461361	150	0.788235	0.94648	0.750359	0.966269	0.753994	150	0.889412	0.982684	0.874367	0.982781	0.886265
151	0.654118	0.816491	0.429213	0.980617	0.433753	151	0.797647	0.949687	0.81787	0.964112	0.776174	151	0.884706	0.987137	0.901765	0.979517	0.851463
152	0.6	0.806263	0.424158	0.971044	0.437504	152	0.823529	0.956076	0.801288	0.970212	0.805923	152	0.903529	0.985871	0.873481	0.983145	0.895493
153	0.661176	0.800551	0.447979	0.975512	0.492444	153	0.792941	0.949394	0.773761	0.963902	0.744742	153	0.88	0.985102	0.85777	0.978856	0.847557
154	0.625882	0.814156	0.436565	0.978723	0.451575	154	0.778824	0.945637	0.756137	0.964257	0.761446	154	0.875294	0.981944	0.859933	0.980242	0.875845
155	0.632941	0.78518	0.432862	0.976471	0.464777	155	0.750588	0.938047	0.734952	0.958311	0.711355	155	0.847059	0.968531	0.835368	0.973426	0.819944
156	0.647059	0.807832	0.451296	0.9733	0.504611	156	0.774118	0.955322	0.753861	0.96572	0.769526	156	0.889412	0.982264	0.875126	0.981222	0.876275
157	0.651765	0.803575	0.447389	0.971848	0.479815	157	0.790588	0.948625	0.774539	0.962106	0.760275	157	0.896471	0.986294	0.867842	0.982162	0.87241
158	0.64	0.780716	0.433825	0.973524	0.458546	158	0.769412	0.941732	0.754199	0.958495	0.73104	158	0.868235	0.975471	0.855333	0.976319	0.836939
159	0.670588	0.792467	0.446622	0.979645	0.515127	159	0.776471	0.943215	0.783552	0.961707	0.720456	159	0.882353	0.985361	0.889246	0.978436	0.841633
160	0.661176	0.795206	0.436961	0.975266	0.442096	160	0.76	0.945669	0.733368	0.956873	0.717715	160	0.872941	0.98136	0.852486	0.976511	0.84751
161	0.651765	0.790941	0.431352	0.970713	0.449844	161	0.825882	0.959406	0.808342	0.970901	0.782139	161	0.884706	0.984871	0.852202	0.979827	0.836186
162	0.677647	0.803922	0.437574	0.977348	0.458771	162	0.778824	0.947517	0.762369	0.961841	0.736607	162	0.863529	0.972614	0.827358	0.976348	0.839136
163	0.651765	0.816049	0.424731	0.9717	0.414872	163	0.769412	0.946106	0.759938	0.960496	0.728527	163	0.88	0.984151	0.865013	0.978256	0.845094
164	0.647059	0.817903	0.436618	0.973959	0.41973	164	0.762353	0.939721	0.739052	0.959708	0.750174	164	0.882353	0.98285	0.8519	0.97926	0.878679
165	0.621176	0.804446	0.435305	0.973795	0.440546	165	0.738824	0.9445	0.713574	0.954088	0.675569	165	0.842353	0.979253	0.830583	0.971377	0.798101
166	0.642353	0.790468	0.436452	0.974075	0.490488	166	0.774118	0.947797	0.763382	0.963932	0.787053	166	0.88	0.979842	0.852326	0.981693	0.889318
167	0.658824	0.812291	0.457285	0.980216	0.476394	167	0.818824	0.959721	0.801867	0.972288	0.808519	167	0.889412	0.982196	0.876832	0.9818	0.877031
168	0.651765	0.825702	0.43565	0.97686	0.474749	168	0.762353	0.943486	0.741945	0.960446	0.732218	168	0.856471	0.979182	0.835777	0.976499	0.829233
169	0.675294	0.805352	0.457568	0.977032	0.47402	169	0.809412	0.961836	0.814908	0.970643	0.798931	169	0.896471	0.987594	0.894725	0.981768	0.882606
170	0.658824	0.806514	0.444664	0.97977	0.504387	170	0.771765	0.954919	0.753695	0.963828	0.753402	170	0.872941	0.981608	0.856617	0.979983	0.849226
171	0.649412	0.811944	0.453461	0.976406	0.479754	171	0.785882	0.948451	0.773528	0.960944	0.762169	171	0.891765	0.98695	0.872616	0.980086	0.875565
172	0.6	0.801531	0.415139	0.975425	0.446674	172	0.781176	0.939004	0.759287	0.96776	0.78624	172	0.868235	0.97715	0.854249	0.97989	0.866944
173	0.623529	0.777892	0.42566	0.973665	0.430466	173	0.795294	0.948881	0.766998	0.964052	0.768715	173	0.884706	0.984922	0.865145	0.97991	0.87337
174	0.656471	0.790209	0.438684	0.978104	0.586361	174	0.778824	0.948039	0.794984	0.964614	0.756037	174	0.875294	0.982821	0.88713	0.978201	0.844864
175	0.651765	0.805211	0.440742	0.973596	0.474541	175	0.778824	0.949264	0.771969	0.96173	0.746053	175	0.858824	0.97616	0.854693	0.975311	0.829057
176	0.637647	0.787959	0.423323	0.975763	0.445922	176	0.797647	0.951678	0.770831	0.967209	0.775615	176	0.863529	0.977733	0.835186	0.976447	0.845292
177	0.658824	0.818108	0.441159	0.976889	0.464759	177	0.781176	0.948722	0.768113	0.962689	0.761604	177	0.872941	0.972519	0.856645	0.978019	0.848711
178	0.661176	0.803413	0.444828	0.973649	0.46368	178	0.8	0.948441	0.771905	0.967829	0.748801	178	0.891765	0.984089	0.874293	0.982092	0.860275
179	0.632941	0.813796	0.434219	0.976809	0.443263	179	0.778824	0.949983	0.758056	0.964127	0.737101	179	0.877647	0.979919	0.862486	0.979811	0.848248
180	0.607059	0.785897	0.424408	0.968611	0.421272	180	0.802353	0.956464	0.781248	0.966357	0.765158	180	0.872941	0.982803	0.858245	0.976837	0.842617
181	0.663529	0.786427	0.437467	0.97734	0.509465	181	0.767059	0.943693	0.753344	0.960197	0.70582	181	0.863529	0.980708	0.82243	0.974971	0.806049
182	0.644706	0.815186	0.436066	0.978208	0.478091	182	0.750588	0.943682	0.753838	0.957089	0.726195	182	0.882353	0.983129	0.8825	0.979163	0.853666
183	0.698824	0.808538	0.453836	0.980321	0.50471	183	0.814118	0.950596	0.788533	0.967716	0.757066	183	0.882353	0.980112	0.859122	0.979623	0.820884
184	0.656471	0.805438	0.448247	0.978554	0.504826	184	0.814118	0.954924	0.782407	0.968548	0.770908	184	0.894118	0.98531	0.85845	0.981393	0.864125
185	0.632941	0.826941	0.434701	0.978879	0.470597	185	0.792941	0.957159	0.804794	0.9658	0.763403	185	0.882353	0.988837	0.884851	0.979814	0.851943
186	0.647059	0.796719	0.448547	0.973035	0.438291	186	0.790588	0.950534	0.785237	0.965688	0.76031	186	0.884706	0.98325	0.880273	0.980032	0.860597
187	0.6	0.782042	0.429457	0.967744	0.41889	187	0.774118	0.945716	0.754899	0.959171	0.743195	187	0.856471	0.978176	0.835448	0.974031	0.835745
188	0.647059	0.821033	0.427619	0.976879	0.423023	188	0.785882	0.941642	0.745112	0.964095	0.747935	188	0.882353	0.979003	0.854736	0.979794	0.855691
189	0.649412	0.816038	0.434681	0.975834	0.422885	189	0.790588	0.954125	0.77898	0.964063	0.769499	189	0.875294	0.985306	0.862246	0.977221	0.851519
190	0.654118	0.810179	0.436196	0.976327	0.423114	190	0.762353	0.946614	0.766034	0.95856	0.750855	190	0.861176	0.982835	0.850289	0.975328	0.849291
191	0.675294	0.79844	0.44412	0.97918	0.477423	191	0.807059	0.949448	0.776133	0.964482	0.755167	191	0.901176	0.981728	0.862187	0.982185	0.864883
192	0.642353	0.803099	0.44023	0.977755	0.468574	192	0.783529	0.956344	0.770878	0.9644	0.756332	192	0.872941	0.97989	0.857927	0.977889	0.866294
193	0.64	0.798095	0.431209	0.975332	0.519898	193	0.764706	0.952911	0.770424	0.960777	0.745358	193	0.88	0.984152	0.875629	0.979146	0.860587
194	0.654118	0.795709	0.446661	0.97259	0.431092	194	0.811765	0.957587	0.7786	0.967012	0.754971	194	0.896471	0.985116	0.873641	0.9813	0.867026
195	0.665882	0.812755	0.429492	0.977483	0.429832	195	0.8	0.95379	0.803955	0.964813	0.760892	195	0.896471	0.987846	0.896666	0.980079	0.869248
196	0.661176	0.81325	0.434571	0.980607	0.457648	196	0.757647	0.948725	0.746377	0.957428	0.719734	196	0.872941	0.981309	0.849734	0.976768	0.847792
197	0.677647	0.799098	0.437992	0.979184	0.465655	197	0.8	0.95895	0.812972	0.964396	0.77784	197	0.891765	0.986347	0.88348	0.980412	0.855526
198	0.668235	0.786736	0.446183	0.979484	0.491456	198	0.797647	0.955167	0.793597	0.965985	0.765305	198	0.889412	0.983526	0.878366	0.979668	0.860619
199	0.625882	0.787648	0.41644	0.973603	0.445431	199	0.771765	0.947312	0.775042	0.962386	0.744816	199	0.884706	0.977786	0.888414	0.980554	0.864753
200	0.689412	0.79303	0.450038	0.974437	0.470202	200	0.802353	0.954617	0.790686	0.967514	0.762782	200	0.908235	0.983883	0.872416	0.984924	0.888948
201	0.611765	0.797366	0.413206	0.970714	0.434646	201	0.764706	0.936888	0.771866	0.957751	0.739719	201	0.865882	0.977589	0.870097	0.97514	0.826186
202	0.649412	0.798071	0.455622	0.975204	0.481642	202	0.8	0.946952	0.786213	0.963302	0.769687	202	0.884706	0.981378	0.865364	0.979885	0.869281
203	0.607059	0.801117	0.422787	0.974761	0.441448	203	0.783529	0.944158	0.78088	0.960249	0.745505	203	0.865882	0.980625	0.862445	0.97568	0.839096
204	0.670588	0.81951	0.4567	0.974621	0.488544	204	0.807059	0.956288	0.79585	0.967106	0.7678	204	0.872941	0.982238	0.84263	0.977443	0.837758
205	0.661176	0.80522	0.451717	0.973111	0.48307	205	0.795294	0.953247	0.797194	0.966466	0.775995	205	0.887059	0.984319	0.883276	0.979975	0.865818
206	0.687059	0.820365	0.453331	0.978991	0.49772	206	0.795294	0.954635	0.799242	0.967858	0.773878	206	0.894118	0.989645	0.889064	0.981534	0.873912
207	0.632941	0.805367	0.436551	0.974907	0.450649	207	0.804706	0.938916	0.790766	0.967368	0.775907	207	0.910588	0.981562	0.898346	0.985253	0.891819
208	0.710588	0.80095	0.435836	0.979803	0.440003	208	0.788235	0.947455	0.801316	0.966441	0.737105	208	0.887059	0.98545	0.874767	0.981027	0.821055
209	0.595294	0.786792	0.419726	0.969738	0.444514	209	0.748235	0.936254	0.734887	0.956042	0.732043	209	0.870588	0.977927	0.851246	0.975783	0.8656
210	0.658824	0.789288	0.43055	0.977822	0.486397	210	0.790588	0.953466	0.756749	0.964438	0.748103	210	0.894118	0.981048	0.873584	0.98123	0.871394
211	0.621176	0.795834	0.434942	0.975355	0.419087	211	0.821176	0.964429	0.796287	0.968013	0.784676	211	0.903529	0.987979	0.882776	0.982645	0.896695
212	0.642353	0.798885	0.450935	0.977115	0.466979	212	0.8	0.959102	0.799177	0.967788	0.802484	212	0.889412	0.981356	0.887767	0.981221	0.891857
213	0.632941	0.805999	0.423962	0.974969	0.452141	213	0.757647	0.937786	0.767514	0.960379	0.744064	213	0.877647	0.982806	0.88138	0.978919	0.852466
214	0.64	0.785284	0.456867	0.975302	0.495434	214	0.825882	0.955945	0.820496	0.968893	0.787243	214	0.88	0.986686	0.883472	0.978593	0.847237
215	0.668235	0.823036	0.447754	0.982272	0.488979	215	0.821176	0.962122	0.828113	0.970474	0.795382	215	0.905882	0.987858	0.907545	0.983268	0.868736
216	0.621176	0.792992	0.422813	0.977305	0.461573	216	0.795294	0.948869	0.772497	0.966049	0.760952	216	0.858824	0.982241	0.839023	0.975636	0.826796
217	0.698824	0.802853	0.458695	0.978138	0.496222	217	0.764706	0.942601	0.754211	0.958246	0.724365	217	0.875294	0.977213	0.846756	0.977317	0.829212
218	0.635294	0.77164	0.430373	0.970978	0.432341	218	0.821176	0.962847	0.822366	0.968778	0.783363	218	0.884706	0.989088	0.892802	0.979012	0.852409
219	0.616471	0.795336	0.44329	0.975152	0.516844	219	0.76	0.938322	0.739827	0.958796	0.703401	219	0.870588	0.974019	0.855891	0.977359	0.853505
220	0.656471	0.812402	0.43967	0.976791	0.464286	220	0.797647	0.961303	0.786755	0.96628	0.748097	220	0.891765	0.987768	0.879228	0.981518	0.867488
221	0.689412	0.790247	0.436508	0.984146	0.500874	221	0.802353	0.949546	0.763988	0.966301	0.748566	221	0.887059	0.97808	0.822141	0.979832	0.81727
222	0.618824	0.800514	0.420515	0.972625	0.410277	222	0.792941	0.956717	0.783626	0.96765	0.782245	222	0.872941	0.981069	0.857196	0.979501	0.854541
223	0.623529	0.806807	0.444615	0.971352	0.487758	223	0.804706	0.953132	0.785585	0.966804	0.764691	223	0.884706	0.983338	0.868519	0.979782	0.865069
224	0.649412	0.782853	0.43777	0.978421	0.467293	224	0.785882	0.947041	0.766831	0.963702	0.747094	224	0.872941	0.981331	0.860576	0.978506	0.83823
225	0.595294	0.782917	0.42403	0.970656	0.462315	225	0.792941	0.9503	0.766674	0.966499	0.761409	225	0.884706	0.984845	0.857972	0.979557	0.853288
226	0.715294	0.813171	0.457213	0.978922	0.515081	226	0.818824	0.960374	0.809809	0.97067	0.765536	226	0.92	0.98877	0.901032	0.986703	0.88894
227	0.668235	0.824049	0.458142	0.976698	0.503279	227	0.8	0.950393	0.78563	0.966741	0.767691	227	0.905882	0.987428	0.881791	0.984118	0.897177
228	0.644706	0.799396	0.441889	0.974616	0.486038	228	0.764706	0.945341	0.746408	0.960796	0.724106	228	0.858824	0.980358	0.83935	0.975948	0.830841
229	0.649412	0.787392	0.451011	0.973179	0.486788	229	0.783529	0.947597	0.779818	0.964832	0.779726	229	0.894118	0.980977	0.873936	0.983909	0.889621
230	0.616471	0.78778	0.448668	0.978864	0.492075	230	0.797647	0.959684	0.767659	0.965618	0.749572	230	0.868235	0.979932	0.857668	0.976678	0.835047
231	0.635294	0.800295	0.431912	0.973319	0.451483	231	0.776471	0.944101	0.793749	0.960406	0.75606	231	0.882353	0.983905	0.888948	0.97873	0.855648
232	0.665882	0.792318	0.434861	0.975789	0.486921	232	0.778824	0.950937	0.780864	0.961204	0.71741	232	0.891765	0.987884	0.893033	0.979401	0.832596
233	0.64	0.79153	0.445805	0.977986	0.511047	233	0.832941	0.958991	0.817111	0.970418	0.792281	233	0.894118	0.985927	0.882485	0.980476	0.864624
234	0.644706	0.819945	0.446825	0.973621	0.488535	234	0.785882	0.942226	0.781111	0.963199	0.767616	234	0.924706	0.983622	0.912673	0.987355	0.925005
235	0.691765	0.791768	0.434003	0.97895	0.433213	235	0.8	0.953758	0.786312	0.966941	0.747872	235	0.882353	0.985051	0.876226	0.979282	0.827073
236	0.647059	0.805167	0.432179	0.973919	0.413833	236	0.767059	0.94303	0.749687	0.95956	0.73994	236	0.858824	0.980131	0.832788	0.974576	0.821263
237	0.658824	0.800462	0.455266	0.974371	0.463785	237	0.776471	0.948875	0.753903	0.961051	0.744418	237	0.847059	0.976889	0.813382	0.971833	0.810062
238	0.607059	0.801406	0.417942	0.972696	0.431686	238	0.790588	0.953175	0.753999	0.967249	0.773871	238	0.868235	0.979602	0.837069	0.97948	0.852858
239	0.630588	0.795636	0.411714	0.97274	0.411773	239	0.804706	0.946956	0.805821	0.966051	0.779062	239	0.884706	0.981358	0.883718	0.97912	0.859198
240	0.616471	0.797409	0.416873	0.969362	0.40189	240	0.788235	0.952271	0.790475	0.962061	0.778969	240	0.870588	0.983392	0.872391	0.97635	0.85321
241	0.642353	0.813563	0.432333	0.982407	0.49896	241	0.821176	0.9568	0.8043	0.968721	0.789039	241	0.891765	0.983111	0.872563	0.981584	0.867866
242	0.663529	0.804142	0.435787	0.976054	0.534071	242	0.778824	0.946703	0.75918	0.960465	0.733162	242	0.88	0.982198	0.848369	0.976854	0.835421
243	0.649412	0.792003	0.434511	0.974246	0.415996	243	0.76	0.936101	0.738452	0.95809	0.712281	243	0.858824	0.971858	0.832073	0.974019	0.835647
244	0.628235	0.794737	0.435817	0.971604	0.403887	244	0.778824	0.95195	0.760196	0.963088	0.759516	244	0.870588	0.981246	0.85264	0.977238	0.858954
245	0.647059	0.810999	0.433406	0.972628	0.413756	245	0.776471	0.949646	0.756194	0.963828	0.726757	245	0.875294	0.981388	0.834621	0.979915	0.865248
246	0.654118	0.788783	0.433476	0.978358	0.46805	246	0.776471	0.956414	0.774296	0.959103	0.725148	246	0.854118	0.981906	0.856831	0.974744	0.817413
247	0.647059	0.793104	0.443085	0.979224	0.588804	247	0.783529	0.94102	0.772171	0.964793	0.7723	247	0.875294	0.980624	0.860837	0.977889	0.846727
248	0.647059	0.797004	0.444975	0.977067	0.479848	248	0.748235	0.940171	0.742259	0.956834	0.724613	248	0.854118	0.979901	0.841905	0.974301	0.837763
249	0.663529	0.813429	0.454593	0.978301	0.494084	249	0.795294	0.94903	0.806173	0.9625	0.761761	249	0.894118	0.987148	0.900239	0.979838	0.867019
250	0.625882	0.796743	0.433114	0.974284	0.467377	250	0.776471	0.955201	0.7558	0.961653	0.730692	250	0.884706	0.982129	0.869578	0.980005	0.852397
251	0.651765	0.793299	0.437251	0.969445	0.436001	251	0.783529	0.952951	0.774094	0.960681	0.740741	251	0.868235	0.983528	0.849936	0.974541	0.824144
252	0.616471	0.796157	0.435701	0.976597	0.433777	252	0.745882	0.941127	0.741222	0.956537	0.698885	252	0.842353	0.976749	0.846412	0.97251	0.816297
253	0.694118	0.787754	0.441983	0.975262	0.450239	253	0.785882	0.949549	0.755767	0.962476	0.723556	253	0.887059	0.975215	0.853512	0.981823	0.83591
254	0.663529	0.820852	0.446942	0.980373	0.479569	254	0.809412	0.956376	0.779978	0.967026	0.763876	254	0.898824	0.98558	0.873516	0.982217	0.873843
255	0.621176	0.791999	0.431082	0.970513	0.451989	255	0.769412	0.951259	0.755154	0.958886	0.725437	255	0.854118	0.976912	0.838226	0.973808	0.818982
256	0.658824	0.792265	0.436815	0.980308	0.476417	256	0.767059	0.939824	0.762839	0.959964	0.719161	256	0.875294	0.979376	0.86576	0.978326	0.835212
257	0.635294	0.80704	0.449196	0.977325	0.484921	257	0.785882	0.946384	0.78914	0.962099	0.782238	257	0.872941	0.983863	0.877429	0.976312	0.870907
258	0.672941	0.800182	0.442044	0.979795	0.481712	258	0.762353	0.934791	0.769147	0.961261	0.750078	258	0.870588	0.975383	0.8692	0.976515	0.842702
259	0.682353	0.821678	0.443432	0.977345	0.472158	259	0.8	0.948973	0.80129	0.968017	0.769035	259	0.872941	0.986578	0.866591	0.97837	0.826723
260	0.663529	0.781195	0.427929	0.980855	0.470328	260	0.736471	0.940903	0.728752	0.953173	0.678431	260	0.854118	0.980846	0.842838	0.97361	0.812796
261	0.632941	0.795721	0.419992	0.972364	0.458062	261	0.832941	0.963217	0.804589	0.973082	0.786738	261	0.908235	0.987235	0.878441	0.983928	0.856668
262	0.661176	0.804713	0.441669	0.975185	0.468137	262	0.804706	0.955068	0.798484	0.965955	0.785551	262	0.884706	0.985435	0.873573	0.979654	0.861194
263	0.644706	0.788422	0.442986	0.9725	0.456364	263	0.797647	0.952727	0.763443	0.965119	0.743893	263	0.894118	0.980968	0.869655	0.980934	0.870484
264	0.684706	0.788209	0.445881	0.980884	0.493374	264	0.802353	0.957283	0.790085	0.964319	0.74424	264	0.908235	0.986517	0.89686	0.983921	0.878095
265	0.635294	0.801842	0.424578	0.972875	0.431712	265	0.762353	0.936107	0.738655	0.959948	0.73077	265	0.88	0.979109	0.877123	0.978447	0.846548
266	0.64	0.799887	0.44094	0.976282	0.46604	266	0.807059	0.943261	0.781108	0.966993	0.781623	266	0.88	0.976028	0.864708	0.980098	0.861157
267	0.668235	0.812394	0.449217	0.975908	0.507517	267	0.821176	0.956488	0.817932	0.969179	0.796775	267	0.887059	0.982468	0.871686	0.980494	0.840305
268	0.618824	0.787939	0.418384	0.973368	0.433467	268	0.764706	0.946542	0.763138	0.960707	0.742	268	0.863529	0.975463	0.864894	0.976797	0.851487
269	0.663529	0.810122	0.443921	0.973388	0.462956	269	0.783529	0.951219	0.770378	0.962039	0.730116	269	0.870588	0.982423	0.853042	0.976823	0.842075
270	0.644706	0.801259	0.454833	0.976458	0.455005	270	0.783529	0.946813	0.757063	0.963445	0.755668	270	0.889412	0.981334	0.868028	0.981458	0.89481
271	0.656471	0.800812	0.456325	0.979934	0.497885	271	0.767059	0.949983	0.789999	0.960262	0.740669	271	0.887059	0.987184	0.899623	0.980686	0.86169
272	0.637647	0.800654	0.430437	0.979295	0.455603	272	0.755294	0.941075	0.738366	0.956339	0.695363	272	0.870588	0.981291	0.859279	0.977016	0.830804
273	0.689412	0.799283	0.44335	0.981093	0.463531	273	0.8	0.957869	0.779802	0.9652	0.763308	273	0.894118	0.982673	0.876284	0.982071	0.872513
274	0.682353	0.811452	0.446809	0.97603	0.482766	274	0.788235	0.944039	0.757732	0.961932	0.738791	274	0.865882	0.979916	0.84063	0.975052	0.818866
275	0.670588	0.784959	0.4426	0.979524	0.471239	275	0.811765	0.945698	0.783193	0.966354	0.769833	275	0.889412	0.978753	0.860886	0.981049	0.872823
276	0.616471	0.791358	0.44185	0.974774	0.494759	276	0.771765	0.934451	0.741531	0.963623	0.781462	276	0.865882	0.973659	0.838822	0.9771	0.855559
277	0.647059	0.80059	0.442332	0.973941	0.432538	277	0.797647	0.95155	0.762317	0.966797	0.771387	277	0.868235	0.983001	0.843161	0.978083	0.85581
278	0.677647	0.788921	0.446604	0.976134	0.474556	278	0.752941	0.940587	0.735957	0.958391	0.728669	278	0.865882	0.977557	0.850518	0.976256	0.822838
279	0.616471	0.791269	0.427797	0.969269	0.421035	279	0.790588	0.94643	0.785266	0.964616	0.761554	279	0.88	0.982164	0.858275	0.979064	0.858165
280	0.621176	0.790292	0.422896	0.974203	0.438747	280	0.788235	0.949018	0.763624	0.963723	0.745689	280	0.875294	0.977237	0.857619	0.97937	0.844854
281	0.654118	0.806246	0.449002	0.976837	0.480536	281	0.807059	0.957264	0.794055	0.968142	0.784439	281	0.901176	0.985591	0.896119	0.982436	0.886384
282	0.656471	0.780238	0.433048	0.973326	0.4389	282	0.774118	0.955173	0.770644	0.960109	0.745604	282	0.901176	0.987466	0.904869	0.981985	0.864893
283	0.635294	0.819174	0.434885	0.974759	0.488001	283	0.790588	0.954951	0.781405	0.964048	0.771107	283	0.88	0.983655	0.87363	0.977803	0.858457
284	0.668235	0.801351	0.434078	0.979627	0.513989	284	0.797647	0.953384	0.798262	0.965744	0.75544	284	0.875294	0.984547	0.857572	0.97778	0.835131
285	0.64	0.818884	0.43641	0.977597	0.46567	285	0.781176	0.955306	0.745942	0.963213	0.74357	285	0.868235	0.979382	0.84315	0.976774	0.842308
286	0.632941	0.807609	0.428434	0.973399	0.441173	286	0.769412	0.957732	0.74761	0.96178	0.728753	286	0.875294	0.983356	0.867438	0.978626	0.853626
287	0.642353	0.814353	0.453379	0.974424	0.489476	287	0.8	0.95844	0.782934	0.965278	0.764232	287	0.88	0.982037	0.870478	0.977963	0.851182
288	0.618824	0.792	0.436272	0.975292	0.467164	288	0.764706	0.945861	0.760602	0.960211	0.744572	288	0.868235	0.980769	0.888858	0.977596	0.850332
289	0.684706	0.784034	0.437014	0.975909	0.426071	289	0.76	0.937112	0.748539	0.960856	0.724528	289	0.882353	0.976252	0.867639	0.979997	0.837959
290	0.658824	0.809388	0.438971	0.977844	0.488211	290	0.734118	0.94222	0.723084	0.951933	0.67366	290	0.830588	0.974161	0.814099	0.967993	0.788432
291	0.628235	0.787253	0.441068	0.97426	0.446163	291	0.767059	0.944521	0.759024	0.9617	0.749176	291	0.872941	0.977904	0.86224	0.979084	0.847848
292	0.654118	0.788453	0.443595	0.978191	0.494586	292	0.785882	0.9473	0.754907	0.96711	0.743405	292	0.891765	0.984951	0.86474	0.983127	0.868174
293	0.687059	0.815625	0.446515	0.978768	0.459909	293	0.8	0.949579	0.767926	0.966571	0.731875	293	0.894118	0.984369	0.874774	0.981563	0.865672
294	0.68	0.765365	0.438127	0.976478	0.426742	294	0.807059	0.949592	0.794092	0.968022	0.769715	294	0.891765	0.979401	0.875249	0.981593	0.856327
295	0.654118	0.805666	0.423504	0.970616	0.440266	295	0.809412	0.956638	0.78837	0.967567	0.764949	295	0.891765	0.982589	0.859724	0.980846	0.855035
296	0.651765	0.808117	0.451174	0.979523	0.515333	296	0.776471	0.949535	0.769833	0.962303	0.731917	296	0.870588	0.977886	0.870097	0.978214	0.84777
297	0.684706	0.807933	0.449391	0.97557	0.470295	297	0.767059	0.947897	0.754444	0.959258	0.736418	297	0.872941	0.983381	0.857575	0.976295	0.844688
298	0.68	0.799931	0.449903	0.976484	0.524008	298	0.781176	0.952081	0.779131	0.962875	0.737599	298	0.870588	0.978861	0.854805	0.978007	0.83908
299	0.628235	0.774906	0.426835	0.97295	0.43533	299	0.781176	0.955866	0.75924	0.962818	0.741178	299	0.854118	0.975741	0.844989	0.974776	0.831064
300	0.642353	0.821243	0.43776	0.97214	0.442104	300	0.778824	0.950798	0.760398	0.964134	0.755248	300	0.842353	0.977954	0.815944	0.973858	0.805643
301	0.656471	0.823403	0.456481	0.974225	0.45636	301	0.755294	0.941218	0.726882	0.958811	0.715538	301	0.84	0.975446	0.817716	0.972365	0.813755
302	0.670588	0.801789	0.44311	0.972046	0.446771	302	0.771765	0.945377	0.779047	0.960651	0.756405	302	0.865882	0.985427	0.864246	0.974983	0.843292
303	0.632941	0.803463	0.42851	0.966629	0.399139	303	0.795294	0.948189	0.78692	0.96422	0.785182	303	0.898824	0.9803	0.886461	0.980783	0.86726
304	0.625882	0.772192	0.427721	0.969296	0.423633	304	0.814118	0.954126	0.791539	0.966153	0.771326	304	0.872941	0.980581	0.846013	0.97711	0.845637
305	0.632941	0.787065	0.441654	0.972654	0.482092	305	0.762353	0.950359	0.76413	0.958405	0.72452	305	0.858824	0.976834	0.846483	0.976002	0.832071
306	0.651765	0.804168	0.445085	0.977087	0.512002	306	0.785882	0.951701	0.783989	0.963922	0.753834	306	0.88	0.981546	0.872363	0.977328	0.853506
307	0.621176	0.798284	0.430183	0.97671	0.454891	307	0.785882	0.95122	0.779835	0.965251	0.787851	307	0.877647	0.979818	0.87303	0.978686	0.868693
308	0.614118	0.813371	0.426471	0.971553	0.431292	308	0.769412	0.944976	0.744383	0.959449	0.73304	308	0.854118	0.977226	0.841234	0.973422	0.834247
309	0.687059	0.806445	0.435278	0.96673	0.401319	309	0.783529	0.943402	0.753763	0.963534	0.710399	309	0.875294	0.978264	0.836998	0.976987	0.824717
310	0.644706	0.774712	0.442957	0.972653	0.48991	310	0.76	0.936779	0.740923	0.958798	0.73291	310	0.861176	0.974394	0.842464	0.974952	0.836339
311	0.738824	0.818197	0.463717	0.982056	0.499917	311	0.790588	0.951604	0.76073	0.962989	0.737122	311	0.896471	0.986342	0.853627	0.980245	0.854623
312	0.677647	0.810575	0.443603	0.979534	0.47442	312	0.809412	0.951727	0.806531	0.965751	0.776421	312	0.927059	0.989034	0.92288	0.986362	0.902511
313	0.649412	0.783373	0.437845	0.972734	0.461613	313	0.769412	0.946831	0.75681	0.959035	0.737495	313	0.882353	0.980701	0.856895	0.978512	0.866225
314	0.649412	0.804188	0.451044	0.978637	0.476098	314	0.790588	0.948976	0.777835	0.961125	0.763405	314	0.898824	0.987475	0.890957	0.980628	0.873035
315	0.654118	0.797455	0.452985	0.979109	0.515242	315	0.783529	0.942684	0.775176	0.961575	0.767535	315	0.905882	0.980225	0.889363	0.983648	0.908763
316	0.628235	0.782505	0.402312	0.973129	0.46866	316	0.752941	0.942195	0.744232	0.957458	0.712261	316	0.858824	0.975599	0.833125	0.974699	0.815763
317	0.68	0.814362	0.456637	0.972882	0.442354	317	0.769412	0.946392	0.764171	0.9616	0.749108	317	0.896471	0.980585	0.892678	0.983273	0.879559
318	0.637647	0.80198	0.421787	0.972603	0.441408	318	0.795294	0.951304	0.798287	0.963315	0.757418	318	0.884706	0.984933	0.887361	0.97806	0.846559
319	0.621176	0.785288	0.431939	0.978086	0.469114	319	0.781176	0.953615	0.781327	0.96277	0.737541	319	0.847059	0.979745	0.840007	0.972773	0.808474
320	0.656471	0.805111	0.458428	0.974109	0.493949	320	0.764706	0.95044	0.734689	0.961489	0.724232	320	0.863529	0.978719	0.847521	0.977752	0.860754
321	0.654118	0.801948	0.452791	0.974375	0.44445	321	0.821176	0.963005	0.814999	0.970319	0.792494	321	0.896471	0.990297	0.895174	0.982862	0.876297
322	0.654118	0.790851	0.438599	0.97559	0.482089	322	0.771765	0.949421	0.737719	0.965695	0.758841	322	0.887059	0.977811	0.870273	0.982218	0.876517
323	0.616471	0.820127	0.442153	0.970466	0.426527	323	0.790588	0.95462	0.776224	0.964873	0.762846	323	0.868235	0.983506	0.861674	0.976421	0.848354
324	0.658824	0.785982	0.436552	0.978453	0.428667	324	0.771765	0.94906	0.761907	0.961987	0.731948	324	0.868235	0.978918	0.850131	0.976966	0.832615
325	0.618824	0.793012	0.418937	0.972332	0.406285	325	0.797647	0.960025	0.775122	0.962118	0.74926	325	0.889412	0.986779	0.875281	0.979715	0.860602
326	0.661176	0.785123	0.451281	0.980056	0.485863	326	0.757647	0.941158	0.748506	0.959383	0.716043	326	0.856471	0.974034	0.837361	0.975937	0.826426
327	0.654118	0.789981	0.44246	0.975952	0.41084	327	0.809412	0.953076	0.791981	0.96844	0.787452	327	0.884706	0.981037	0.880243	0.979457	0.854247
328	0.618824	0.784433	0.449723	0.971123	0.478445	328	0.769412	0.948885	0.743401	0.961993	0.743638	328	0.854118	0.979871	0.839688	0.974535	0.834278
329	0.654118	0.79762	0.426121	0.969214	0.406917	329	0.783529	0.949143	0.768625	0.964229	0.778414	329	0.894118	0.981966	0.87708	0.980738	0.887325
330	0.670588	0.808247	0.442151	0.979351	0.472128	330	0.788235	0.950341	0.780868	0.964882	0.765373	330	0.88	0.978119	0.8773	0.980133	0.850849
331	0.656471	0.814026	0.436738	0.978023	0.427131	331	0.790588	0.952578	0.775694	0.964098	0.745189	331	0.905882	0.984217	0.887602	0.982766	0.885099
332	0.647059	0.822593	0.447123	0.978509	0.478693	332	0.76	0.947256	0.726911	0.960377	0.727138	332	0.88	0.978214	0.851302	0.979995	0.853543
333	0.656471	0.815873	0.454804	0.976851	0.488298	333	0.788235	0.957928	0.758323	0.96516	0.767973	333	0.868235	0.982078	0.846046	0.977636	0.857926
334	0.618824	0.802508	0.427759	0.971643	0.407507	334	0.774118	0.942015	0.746626	0.961031	0.746463	334	0.88	0.979745	0.853659	0.979051	0.872045
335	0.658824	0.804483	0.454937	0.97843	0.492415	335	0.825882	0.959325	0.811473	0.971498	0.797509	335	0.92	0.989138	0.915018	0.986672	0.891783
336	0.672941	0.817617	0.44297	0.976548	0.425334	336	0.778824	0.960296	0.7516	0.963501	0.742495	336	0.870588	0.984454	0.836458	0.97773	0.827464
337	0.644706	0.814734	0.451708	0.980024	0.505229	337	0.785882	0.948932	0.762949	0.963831	0.769461	337	0.877647	0.983985	0.863248	0.980608	0.871427
338	0.651765	0.812003	0.437293	0.978328	0.448065	338	0.8	0.95351	0.802778	0.96889	0.782509	338	0.88	0.979099	0.86899	0.980438	0.858988
339	0.611765	0.784131	0.446148	0.971094	0.447606	339	0.783529	0.94698	0.738023	0.962716	0.747976	339	0.870588	0.980732	0.85043	0.976694	0.846779
340	0.656471	0.803344	0.438471	0.977076	0.488318	340	0.816471	0.956061	0.795535	0.970192	0.777537	340	0.891765	0.981928	0.875901	0.981298	0.86585
341	0.654118	0.805593	0.452564	0.971351	0.48953	341	0.781176	0.942954	0.756218	0.961671	0.748181	341	0.889412	0.986058	0.864957	0.979104	0.860072
342	0.642353	0.808691	0.435988	0.973127	0.440555	342	0.752941	0.942826	0.748344	0.956263	0.711843	342	0.865882	0.978243	0.857792	0.975805	0.839242
343	0.618824	0.784623	0.418772	0.970604	0.401731	343	0.797647	0.952233	0.780873	0.965742	0.763568	343	0.891765	0.985397	0.890058	0.980672	0.857946
344	0.663529	0.78341	0.434372	0.976712	0.451896	344	0.816471	0.953139	0.809284	0.969057	0.781171	344	0.896471	0.985895	0.891028	0.981977	0.870386
345	0.661176	0.808321	0.445712	0.975474	0.456747	345	0.783529	0.950478	0.76188	0.963554	0.752093	345	0.875294	0.982131	0.853293	0.978009	0.83962
346	0.661176	0.794069	0.440189	0.971847	0.45132	346	0.774118	0.937234	0.753439	0.959916	0.726676	346	0.903529	0.978876	0.870171	0.982342	0.87363
347	0.642353	0.813126	0.438249	0.980439	0.460353	347	0.755294	0.93913	0.756748	0.956309	0.705653	347	0.861176	0.979155	0.853537	0.974806	0.833939
348	0.632941	0.826169	0.437262	0.976298	0.444523	348	0.776471	0.948098	0.746386	0.962663	0.728457	348	0.861176	0.975979	0.845642	0.975847	0.840908
349	0.661176	0.797765	0.438832	0.977941	0.458608	349	0.752941	0.940807	0.721755	0.956961	0.684537	349	0.851765	0.981172	0.826545	0.972231	0.805613
350	0.611765	0.798795	0.432622	0.976643	0.469857	350	0.804706	0.953883	0.778453	0.968621	0.766562	350	0.88	0.982142	0.866894	0.979918	0.860903
351	0.647059	0.795392	0.443726	0.980426	0.524912	351	0.774118	0.942758	0.750388	0.962462	0.746135	351	0.887059	0.983844	0.875465	0.980619	0.862599
352	0.647059	0.818058	0.440401	0.975741	0.447306	352	0.804706	0.946004	0.790349	0.96826	0.799251	352	0.889412	0.980154	0.855985	0.982756	0.88112
353	0.649412	0.80619	0.435629	0.971304	0.456865	353	0.762353	0.935861	0.74413	0.956596	0.726416	353	0.863529	0.979828	0.850369	0.973708	0.825287
354	0.672941	0.822372	0.444697	0.976773	0.457086	354	0.771765	0.943102	0.755135	0.960944	0.7208	354	0.889412	0.975897	0.877316	0.981789	0.866878
355	0.682353	0.798031	0.437946	0.978177	0.429684	355	0.755294	0.943902	0.766408	0.957182	0.696327	355	0.877647	0.981044	0.880345	0.977937	0.829181
356	0.628235	0.7869	0.4316	0.970973	0.500496	356	0.785882	0.959132	0.751071	0.964393	0.750441	356	0.870588	0.979534	0.835494	0.977278	0.837644
357	0.661176	0.787511	0.433877	0.979051	0.470315	357	0.832941	0.958541	0.828458	0.972195	0.822338	357	0.903529	0.987065	0.900974	0.983403	0.885951
358	0.651765	0.80423	0.430184	0.976362	0.43104	358	0.774118	0.939257	0.770373	0.959995	0.736115	358	0.863529	0.982917	0.847859	0.97561	0.84276
359	0.635294	0.792942	0.443448	0.980244	0.531061	359	0.804706	0.957142	0.777172	0.969594	0.802221	359	0.889412	0.98399	0.865411	0.981571	0.886961
360	0.689412	0.823352	0.459755	0.97566	0.482494	360	0.797647	0.948683	0.784193	0.965889	0.757469	360	0.88	0.983737	0.846944	0.978138	0.844533
361	0.630588	0.807398	0.451889	0.971177	0.483764	361	0.781176	0.94517	0.768936	0.961044	0.748462	361	0.875294	0.978955	0.859023	0.977473	0.853312
362	0.663529	0.792753	0.44691	0.97612	0.464598	362	0.783529	0.94517	0.749713	0.960542	0.726473	362	0.868235	0.976759	0.830223	0.975962	0.832668
363	0.644706	0.808137	0.454233	0.976119	0.492179	363	0.748235	0.939499	0.754814	0.955532	0.730073	363	0.858824	0.981395	0.858668	0.97408	0.846935
364	0.665882	0.802609	0.42505	0.97923	0.465355	364	0.785882	0.94955	0.793448	0.963102	0.744997	364	0.896471	0.984022	0.898042	0.982904	0.857948
365	0.665882	0.784485	0.444007	0.975469	0.467006	365	0.807059	0.958045	0.809623	0.969077	0.769113	365	0.896471	0.982663	0.898648	0.982472	0.868671
366	0.625882	0.818796	0.4388	0.971936	0.491563	366	0.750588	0.936658	0.74347	0.957484	0.7225	366	0.870588	0.980419	0.853747	0.977704	0.848005
367	0.632941	0.820169	0.441494	0.968745	0.426788	367	0.769412	0.946438	0.764632	0.964094	0.744929	367	0.875294	0.983011	0.877575	0.978178	0.856823
368	0.614118	0.788207	0.426889	0.96954	0.447128	368	0.818824	0.958006	0.810334	0.968469	0.798333	368	0.877647	0.978438	0.863842	0.977834	0.869004
369	0.654118	0.790938	0.451385	0.9782	0.489827	369	0.818824	0.959529	0.799825	0.971094	0.81532	369	0.901176	0.983449	0.889344	0.982509	0.883003
370	0.64	0.807393	0.427686	0.974098	0.460207	370	0.807059	0.947334	0.804384	0.963377	0.767833	370	0.891765	0.9871	0.89451	0.979033	0.854578
371	0.642353	0.778184	0.441303	0.973172	0.514123	371	0.8	0.949394	0.786889	0.964592	0.769841	371	0.898824	0.985766	0.890183	0.980618	0.868835
372	0.654118	0.799744	0.438384	0.980577	0.4939	372	0.764706	0.94915	0.751194	0.959679	0.736957	372	0.877647	0.979959	0.855151	0.980237	0.866437
373	0.644706	0.792547	0.437974	0.974713	0.434558	373	0.785882	0.952644	0.770701	0.966033	0.755277	373	0.872941	0.983386	0.865735	0.978166	0.847649
374	0.647059	0.793744	0.441056	0.978809	0.450962	374	0.790588	0.949386	0.764868	0.964272	0.750611	374	0.889412	0.979658	0.874408	0.981831	0.874172
375	0.64	0.790682	0.440974	0.978427	0.498885	375	0.807059	0.954934	0.81029	0.968578	0.812242	375	0.894118	0.984343	0.881293	0.982739	0.897155
376	0.656471	0.791629	0.415116	0.981121	0.434513	376	0.764706	0.952417	0.757431	0.95875	0.711562	376	0.863529	0.981835	0.846235	0.975472	0.823606
377	0.651765	0.786959	0.437186	0.975812	0.450991	377	0.797647	0.947073	0.778203	0.963183	0.787716	377	0.898824	0.982311	0.86229	0.980991	0.883205
378	0.637647	0.803364	0.439811	0.970094	0.482292	378	0.788235	0.948229	0.762254	0.966181	0.765328	378	0.887059	0.979068	0.86501	0.980127	0.872818
379	0.656471	0.789274	0.454132	0.975602	0.468159	379	0.807059	0.959324	0.79722	0.969971	0.796054	379	0.901176	0.984588	0.891147	0.983247	0.877756
380	0.632941	0.83021	0.449567	0.974555	0.472859	380	0.783529	0.952706	0.766958	0.963213	0.764123	380	0.889412	0.981714	0.864483	0.980727	0.873165
381	0.616471	0.822253	0.433126	0.97552	0.473169	381	0.769412	0.946786	0.76491	0.959989	0.717918	381	0.861176	0.981709	0.862324	0.975033	0.832111
382	0.649412	0.808972	0.434079	0.976947	0.424047	382	0.823529	0.967493	0.805559	0.970357	0.765051	382	0.901176	0.986215	0.892563	0.983254	0.872707
383	0.630588	0.798971	0.432182	0.972734	0.436181	383	0.769412	0.942867	0.749277	0.96146	0.747289	383	0.875294	0.976526	0.86652	0.97854	0.862766
384	0.635294	0.794551	0.439301	0.976773	0.467301	384	0.792941	0.951514	0.781721	0.967452	0.766777	384	0.884706	0.982895	0.873709	0.981348	0.869198
385	0.670588	0.807424	0.437065	0.978949	0.494007	385	0.785882	0.941942	0.789336	0.960611	0.750469	385	0.896471	0.982456	0.868274	0.980699	0.857783
386	0.635294	0.799957	0.435708	0.97718	0.455879	386	0.783529	0.933792	0.755515	0.961099	0.74832	386	0.877647	0.976692	0.842783	0.978454	0.869274
387	0.630588	0.791142	0.424438	0.974914	0.496718	387	0.807059	0.954376	0.782932	0.967203	0.783235	387	0.896471	0.984567	0.870245	0.982091	0.874959
388	0.630588	0.816876	0.429434	0.977319	0.421594	388	0.811765	0.950933	0.803879	0.972567	0.808916	388	0.887059	0.978506	0.875827	0.982139	0.876502
389	0.649412	0.774259	0.434375	0.980804	0.495416	389	0.804706	0.951706	0.782996	0.964462	0.755054	389	0.898824	0.981335	0.884978	0.981531	0.865485
390	0.670588	0.810437	0.443547	0.979069	0.467477	390	0.778824	0.949928	0.776558	0.960523	0.730784	390	0.889412	0.983003	0.871444	0.980114	0.845135
391	0.670588	0.800908	0.444161	0.974815	0.474449	391	0.790588	0.951606	0.785208	0.966095	0.755083	391	0.877647	0.983693	0.87331	0.978255	0.843633
392	0.647059	0.792842	0.434691	0.974879	0.456175	392	0.785882	0.946046	0.781468	0.959507	0.755244	392	0.863529	0.977745	0.862214	0.974403	0.835215
393	0.637647	0.789509	0.439591	0.968377	0.430552	393	0.785882	0.950591	0.774765	0.965637	0.772509	393	0.877647	0.981075	0.866393	0.978888	0.863023
394	0.637647	0.790561	0.425266	0.97265	0.413462	394	0.830588	0.966174	0.791092	0.970838	0.793593	394	0.891765	0.983103	0.845187	0.980704	0.865038
395	0.656471	0.798264	0.439734	0.972714	0.421036	395	0.804706	0.94754	0.792277	0.967492	0.782046	395	0.877647	0.984886	0.864449	0.979737	0.860433
396	0.649412	0.809633	0.434288	0.978155	0.519672	396	0.764706	0.944955	0.750056	0.961872	0.751754	396	0.872941	0.980034	0.852074	0.977962	0.842954
397	0.647059	0.80846	0.428932	0.973537	0.415627	397	0.743529	0.940548	0.713031	0.959059	0.713938	397	0.851765	0.972038	0.819974	0.974607	0.829051
398	0.644706	0.78475	0.439321	0.981913	0.493464	398	0.788235	0.951581	0.790263	0.964268	0.765385	398	0.903529	0.983958	0.903649	0.984125	0.884112
399	0.661176	0.813445	0.450285	0.977879	0.470594	399	0.776471	0.947438	0.755888	0.964289	0.755556	399	0.877647	0.981982	0.859569	0.980507	0.877787
400	0.691765	0.799299	0.450727	0.977094	0.470853	400	0.795294	0.948099	0.783521	0.964152	0.758624	400	0.898824	0.982553	0.879339	0.982867	0.87313
401	0.661176	0.796924	0.431039	0.974414	0.450785	401	0.776471	0.940598	0.755635	0.962665	0.754707	401	0.884706	0.976793	0.851812	0.980169	0.852858
402	0.694118	0.789503	0.429473	0.981429	0.468664	402	0.807059	0.955377	0.783176	0.966908	0.743153	402	0.910588	0.984155	0.881117	0.984153	0.860093
403	0.672941	0.799348	0.452821	0.978811	0.486603	403	0.778824	0.953248	0.751353	0.96324	0.742392	403	0.872941	0.981041	0.843697	0.979632	0.846168
404	0.663529	0.80111	0.442759	0.979127	0.480767	404	0.809412	0.956912	0.791678	0.965704	0.777866	404	0.898824	0.9836	0.886358	0.982341	0.873453
405	0.661176	0.808319	0.438137	0.975852	0.451666	405	0.811765	0.957628	0.796973	0.968567	0.79444	405	0.882353	0.982965	0.854893	0.97831	0.868277
406	0.649412	0.782658	0.455781	0.973567	0.451672	406	0.750588	0.939162	0.748209	0.95748	0.758385	406	0.865882	0.978206	0.861488	0.977386	0.857714
407	0.618824	0.79679	0.423756	0.969263	0.4248	407	0.785882	0.946002	0.76514	0.965027	0.749796	407	0.872941	0.977	0.847642	0.977531	0.846353
408	0.644706	0.822293	0.437497	0.977721	0.449806	408	0.774118	0.950266	0.777781	0.962992	0.736517	408	0.889412	0.980494	0.890242	0.98042	0.85096
409	0.658824	0.808271	0.449728	0.979151	0.495757	409	0.783529	0.948098	0.76297	0.963063	0.724031	409	0.872941	0.982075	0.85895	0.977249	0.827237
410	0.628235	0.810472	0.43339	0.971213	0.472397	410	0.790588	0.950848	0.771027	0.966222	0.788116	410	0.889412	0.984867	0.866845	0.981002	0.886085
411	0.637647	0.809158	0.443077	0.973126	0.451152	411	0.790588	0.955118	0.801595	0.961466	0.738826	411	0.870588	0.982843	0.874633	0.976679	0.842853
412	0.656471	0.773933	0.427742	0.974632	0.417503	412	0.774118	0.943159	0.735539	0.96086	0.725203	412	0.896471	0.976914	0.86385	0.9815	0.871032
413	0.668235	0.77104	0.443588	0.979709	0.498843	413	0.781176	0.946664	0.789343	0.962608	0.739745	413	0.882353	0.979167	0.881667	0.980956	0.845275
414	0.682353	0.797917	0.438129	0.976074	0.451385	414	0.8	0.949657	0.793987	0.964631	0.754947	414	0.88	0.982393	0.856826	0.977922	0.834154
415	0.675294	0.803004	0.444472	0.978734	0.430542	415	0.748235	0.940874	0.73284	0.95685	0.708257	415	0.865882	0.980144	0.848991	0.976268	0.828443
416	0.642353	0.788593	0.422469	0.97616	0.426541	416	0.8	0.952843	0.778173	0.965942	0.766424	416	0.908235	0.985757	0.888301	0.983822	0.887624
417	0.661176	0.785104	0.430867	0.978571	0.468874	417	0.807059	0.955642	0.805815	0.967589	0.765332	417	0.896471	0.981209	0.894783	0.98227	0.869907
418	0.644706	0.801328	0.44477	0.972446	0.465139	418	0.745882	0.939037	0.7101	0.958236	0.72702	418	0.858824	0.977921	0.825261	0.975194	0.847348
419	0.677647	0.842692	0.459075	0.977792	0.489034	419	0.8	0.959317	0.785293	0.963353	0.748597	419	0.875294	0.987746	0.870278	0.976512	0.846178
420	0.658824	0.808562	0.442206	0.976145	0.482297	420	0.8	0.949628	0.777357	0.96786	0.755756	420	0.870588	0.980163	0.846588	0.978711	0.829821
421	0.670588	0.808608	0.425154	0.973584	0.435268	421	0.781176	0.942517	0.751401	0.960232	0.703788	421	0.861176	0.970287	0.82261	0.974512	0.819179
422	0.663529	0.825081	0.435647	0.979372	0.496686	422	0.771765	0.943744	0.756236	0.961611	0.730556	422	0.875294	0.981199	0.862723	0.977058	0.838528
423	0.614118	0.795502	0.425186	0.973682	0.450084	423	0.8	0.9576	0.776384	0.968712	0.797201	423	0.896471	0.98299	0.879661	0.981602	0.889572
424	0.647059	0.789426	0.430367	0.975112	0.441421	424	0.785882	0.943752	0.743906	0.965536	0.742612	424	0.863529	0.975102	0.829744	0.97837	0.832079
425	0.611765	0.80153	0.429605	0.975365	0.443682	425	0.771765	0.946824	0.754648	0.961603	0.743304	425	0.887059	0.983125	0.878382	0.979806	0.863146
426	0.656471	0.805393	0.436676	0.974026	0.419035	426	0.752941	0.940453	0.742955	0.956769	0.729701	426	0.887059	0.986837	0.866495	0.980437	0.863616
427	0.647059	0.778291	0.4158	0.978111	0.481508	427	0.76	0.946891	0.762772	0.959071	0.693181	427	0.882353	0.981628	0.885986	0.9789	0.823665
428	0.661176	0.811779	0.440936	0.981996	0.475227	428	0.741176	0.940841	0.751994	0.955586	0.709512	428	0.863529	0.980054	0.880357	0.975969	0.835025
429	0.628235	0.806662	0.434709	0.976315	0.469184	429	0.8	0.954863	0.789304	0.965549	0.777082	429	0.863529	0.984788	0.859497	0.975486	0.853971
430	0.623529	0.787477	0.420006	0.975047	0.43904	430	0.767059	0.946999	0.74733	0.961152	0.729823	430	0.858824	0.977889	0.836139	0.975953	0.832908
431	0.698824	0.799653	0.462557	0.981544	0.549592	431	0.811765	0.956363	0.800863	0.968925	0.772433	431	0.910588	0.986465	0.88448	0.984693	0.869415
432	0.654118	0.789403	0.434562	0.978702	0.430301	432	0.802353	0.963168	0.797365	0.967009	0.792975	432	0.908235	0.990372	0.906732	0.985427	0.889106
433	0.637647	0.814849	0.433198	0.973713	0.416369	433	0.776471	0.953209	0.747339	0.962359	0.752488	433	0.875294	0.983426	0.858677	0.977938	0.849362
434	0.632941	0.810699	0.423341	0.980034	0.460782	434	0.781176	0.948822	0.776059	0.959761	0.747979	434	0.877647	0.982941	0.861016	0.977348	0.854314
435	0.64	0.795593	0.445033	0.978701	0.47635	435	0.797647	0.952359	0.780188	0.963288	0.765104	435	0.889412	0.983101	0.874798	0.979224	0.859867
436	0.644706	0.808924	0.436709	0.972767	0.474277	436	0.797647	0.957265	0.76874	0.966176	0.756243	436	0.877647	0.984701	0.856363	0.978627	0.844981
437	0.64	0.817549	0.451687	0.974569	0.493734	437	0.797647	0.95446	0.762146	0.964977	0.754432	437	0.887059	0.983317	0.85782	0.9813	0.872045
438	0.661176	0.797696	0.44735	0.9761	0.501557	438	0.788235	0.953636	0.759092	0.964901	0.772103	438	0.894118	0.982369	0.868805	0.982783	0.870214
439	0.628235	0.812882	0.441965	0.975897	0.477629	439	0.776471	0.945774	0.771888	0.963876	0.783228	439	0.88	0.981227	0.87408	0.97981	0.865969
440	0.630588	0.80872	0.453618	0.980236	0.493139	440	0.783529	0.946099	0.773677	0.960734	0.755023	440	0.884706	0.983857	0.877134	0.979214	0.872688
441	0.642353	0.787235	0.436163	0.975206	0.462279	441	0.771765	0.947487	0.777425	0.958899	0.735021	441	0.861176	0.980426	0.860669	0.973474	0.838392
442	0.632941	0.813427	0.433	0.975181	0.475693	442	0.792941	0.950425	0.774168	0.965475	0.774557	442	0.884706	0.988611	0.853225	0.979872	0.877198
443	0.64	0.79938	0.429819	0.974513	0.411956	443	0.778824	0.942474	0.74948	0.961152	0.751662	443	0.875294	0.976472	0.861433	0.977897	0.846141
444	0.632941	0.808162	0.450967	0.973806	0.488516	444	0.76	0.932125	0.735622	0.959191	0.735405	444	0.854118	0.976539	0.836623	0.974061	0.832631
445	0.583529	0.786345	0.415444	0.970915	0.458777	445	0.795294	0.945065	0.773449	0.965437	0.771777	445	0.856471	0.971991	0.841434	0.974745	0.841374
446	0.611765	0.830182	0.429326	0.973845	0.450299	446	0.783529	0.947868	0.74933	0.962857	0.735613	446	0.861176	0.97969	0.842662	0.976043	0.826995
447	0.642353	0.833865	0.431218	0.97643	0.441181	447	0.76	0.944552	0.743789	0.960292	0.714551	447	0.872941	0.979514	0.850294	0.977972	0.841022
448	0.637647	0.780969	0.430877	0.974404	0.450419	448	0.811765	0.959705	0.801841	0.968534	0.77137	448	0.884706	0.979378	0.877594	0.980342	0.847665
449	0.625882	0.791725	0.437883	0.974933	0.456606	449	0.790588	0.942	0.765032	0.964026	0.755875	449	0.865882	0.974443	0.84624	0.976812	0.845251
450	0.642353	0.828774	0.440651	0.973431	0.492827	450	0.771765	0.94351	0.766665	0.95959	0.743218	450	0.872941	0.981996	0.872627	0.977464	0.843446
451	0.675294	0.815329	0.448545	0.981293	0.488567	451	0.774118	0.950574	0.750974	0.963263	0.726332	451	0.887059	0.981587	0.862967	0.980731	0.849751
452	0.630588	0.799277	0.423458	0.972189	0.459294	452	0.767059	0.951111	0.76856	0.960619	0.7594	452	0.877647	0.984417	0.875729	0.978168	0.862958
453	0.595294	0.797012	0.433679	0.969312	0.435338	453	0.785882	0.94743	0.759184	0.962798	0.747089	453	0.865882	0.977192	0.848103	0.976971	0.854373
454	0.614118	0.789318	0.414429	0.972717	0.408094	454	0.795294	0.955869	0.79612	0.966106	0.764019	454	0.856471	0.977641	0.850244	0.97631	0.823219
455	0.628235	0.802954	0.432845	0.975456	0.469451	455	0.771765	0.940097	0.775087	0.961116	0.750484	455	0.877647	0.981364	0.867674	0.978411	0.857987
456	0.658824	0.805766	0.429947	0.972167	0.417074	456	0.792941	0.952397	0.791859	0.963437	0.762664	456	0.856471	0.982141	0.844373	0.972864	0.828774
457	0.649412	0.815468	0.436522	0.971211	0.468905	457	0.790588	0.947922	0.762188	0.96403	0.76471	457	0.865882	0.977234	0.826759	0.97594	0.861507
458	0.64	0.792937	0.434735	0.976162	0.470771	458	0.835294	0.96482	0.820183	0.972877	0.803211	458	0.896471	0.989163	0.887922	0.981362	0.865885
459	0.609412	0.787932	0.424065	0.975433	0.45908	459	0.774118	0.938405	0.753138	0.960203	0.732584	459	0.875294	0.973135	0.856995	0.978227	0.855711
460	0.696471	0.843426	0.45435	0.980041	0.484489	460	0.767059	0.941788	0.766306	0.958969	0.714243	460	0.887059	0.987831	0.887435	0.979968	0.860377
461	0.630588	0.812116	0.427885	0.980802	0.423821	461	0.776471	0.948594	0.761145	0.961272	0.741261	461	0.872941	0.983294	0.873401	0.97866	0.863935
462	0.64	0.805742	0.436713	0.978494	0.486245	462	0.825882	0.95681	0.80628	0.970143	0.801334	462	0.903529	0.981862	0.890663	0.983151	0.888458
463	0.670588	0.818647	0.451166	0.975005	0.476528	463	0.788235	0.948301	0.758965	0.96614	0.774214	463	0.894118	0.977328	0.862442	0.984533	0.879746
464	0.621176	0.80735	0.439877	0.974626	0.491282	464	0.785882	0.953104	0.762423	0.963299	0.758829	464	0.868235	0.980376	0.850521	0.97817	0.868009
465	0.675294	0.825342	0.447161	0.97849	0.451924	465	0.783529	0.948171	0.779815	0.966094	0.747203	465	0.863529	0.981789	0.852961	0.977735	0.815288
466	0.670588	0.809972	0.436341	0.97766	0.453474	466	0.792941	0.951975	0.776221	0.963546	0.750811	466	0.891765	0.985472	0.862575	0.979942	0.85221
467	0.618824	0.805864	0.43542	0.969311	0.418095	467	0.771765	0.940988	0.767182	0.960444	0.768772	467	0.865882	0.983143	0.860696	0.975529	0.862327
468	0.658824	0.820881	0.443526	0.975134	0.469574	468	0.816471	0.958965	0.820229	0.968383	0.802126	468	0.884706	0.986172	0.869682	0.979117	0.855036
469	0.687059	0.783078	0.44885	0.978456	0.472924	469	0.785882	0.940145	0.771023	0.96508	0.751945	469	0.896471	0.977621	0.883615	0.981452	0.857461
470	0.630588	0.804189	0.422968	0.970967	0.445534	470	0.76	0.937096	0.737332	0.960071	0.736107	470	0.858824	0.96704	0.832443	0.977809	0.845617
471	0.689412	0.80505	0.45095	0.979475	0.488265	471	0.818824	0.951003	0.811496	0.966913	0.78616	471	0.910588	0.985518	0.885292	0.983457	0.894087
472	0.64	0.792664	0.443328	0.972096	0.464107	472	0.774118	0.94564	0.727957	0.96295	0.72509	472	0.88	0.982359	0.854794	0.979166	0.854049
473	0.672941	0.788231	0.438147	0.980699	0.483355	473	0.790588	0.955314	0.780207	0.964771	0.752487	473	0.896471	0.982927	0.874945	0.982393	0.890153
474	0.663529	0.803135	0.439779	0.97508	0.474931	474	0.809412	0.955858	0.805243	0.969909	0.768685	474	0.875294	0.985268	0.873685	0.979115	0.83745
475	0.677647	0.822704	0.440572	0.980905	0.437697	475	0.8	0.951319	0.756392	0.964224	0.74295	475	0.898824	0.979164	0.853829	0.981632	0.863706
476	0.628235	0.80781	0.445364	0.976937	0.449719	476	0.764706	0.93717	0.73048	0.960645	0.717792	476	0.851765	0.980916	0.822716	0.974483	0.828217
477	0.649412	0.802884	0.44553	0.974362	0.461649	477	0.823529	0.958735	0.805835	0.970038	0.811761	477	0.910588	0.98836	0.89776	0.982901	0.889125
478	0.621176	0.771533	0.443469	0.969895	0.446911	478	0.797647	0.951934	0.78866	0.963756	0.750561	478	0.88	0.983499	0.866005	0.977245	0.860853
479	0.670588	0.79711	0.445066	0.976424	0.44746	479	0.778824	0.94577	0.752293	0.96303	0.720119	479	0.875294	0.985681	0.852861	0.977469	0.82617
480	0.637647	0.806384	0.43765	0.977396	0.427863	480	0.776471	0.943882	0.760795	0.963134	0.744344	480	0.863529	0.975937	0.849677	0.977332	0.846692
481	0.712941	0.831844	0.4588	0.980044	0.4958	481	0.778824	0.943445	0.757879	0.960511	0.70823	481	0.88	0.98168	0.861349	0.977492	0.830525
482	0.64	0.809721	0.439703	0.974487	0.500369	482	0.785882	0.945544	0.777007	0.961993	0.764897	482	0.88	0.979862	0.870022	0.979116	0.866316
483	0.670588	0.812898	0.44996	0.97928	0.501904	483	0.804706	0.949769	0.788877	0.96707	0.765758	483	0.896471	0.984496	0.892886	0.981523	0.871679
484	0.668235	0.789753	0.429973	0.975398	0.447797	484	0.802353	0.953564	0.794819	0.965411	0.760117	484	0.894118	0.982975	0.886611	0.980887	0.855895
485	0.642353	0.807021	0.451696	0.976758	0.501706	485	0.785882	0.950739	0.785891	0.965523	0.76815	485	0.887059	0.977267	0.888864	0.981337	0.873149
486	0.623529	0.809913	0.436453	0.973571	0.504424	486	0.8	0.956882	0.796435	0.967514	0.803743	486	0.865882	0.982775	0.862903	0.975724	0.855108
487	0.672941	0.814589	0.440659	0.978607	0.427673	487	0.825882	0.954662	0.804187	0.970605	0.801481	487	0.905882	0.985761	0.887974	0.984125	0.882843
488	0.670588	0.812537	0.448092	0.976781	0.4889	488	0.802353	0.949005	0.759116	0.968655	0.763734	488	0.889412	0.975735	0.837472	0.982704	0.869718
489	0.651765	0.813067	0.431612	0.977244	0.455286	489	0.807059	0.948733	0.783298	0.966864	0.742775	489	0.887059	0.980115	0.860693	0.980314	0.845992
490	0.665882	0.775203	0.439313	0.975202	0.419716	490	0.809412	0.95905	0.797694	0.969535	0.78177	490	0.889412	0.988255	0.881455	0.980828	0.859007
491	0.630588	0.797049	0.42773	0.97641	0.4753	491	0.795294	0.952525	0.801288	0.962381	0.771395	491	0.882353	0.98222	0.879983	0.978823	0.868497
492	0.651765	0.802197	0.445716	0.979671	0.464637	492	0.769412	0.950797	0.790454	0.960393	0.747713	492	0.891765	0.990611	0.903031	0.980425	0.872656
493	0.68	0.825559	0.43479	0.980165	0.433131	493	0.795294	0.951829	0.787369	0.964105	0.756205	493	0.882353	0.982482	0.869321	0.977869	0.853093
494	0.654118	0.821996	0.431496	0.974335	0.409862	494	0.776471	0.946144	0.764971	0.961905	0.732486	494	0.882353	0.983689	0.86066	0.979093	0.852736
495	0.684706	0.77718	0.45514	0.980244	0.513832	495	0.769412	0.947325	0.761215	0.960162	0.732203	495	0.877647	0.984188	0.858788	0.976509	0.853816
496	0.625882	0.800763	0.419472	0.975445	0.493964	496	0.781176	0.950215	0.771212	0.961221	0.745829	496	0.870588	0.977654	0.851588	0.976518	0.856436
497	0.672941	0.81586	0.427796	0.972898	0.42149	497	0.743529	0.9328	0.737381	0.955971	0.690044	497	0.849412	0.970097	0.817433	0.972743	0.798401
498	0.705882	0.818813	0.439962	0.982933	0.440509	498	0.778824	0.941504	0.758783	0.961065	0.714547	498	0.887059	0.980471	0.860201	0.979642	0.839853
499	0.64	0.794078	0.440355	0.966938	0.472072	499	0.738824	0.938806	0.716386	0.951906	0.692689	499	0.835294	0.980017	0.818476	0.96862	0.80688
500	0.658824	0.81043	0.435056	0.969549	0.482291	500	0.797647	0.953905	0.772735	0.965813	0.759967	500	0.894118	0.9786	0.871835	0.981609	0.857573
501	0.616471	0.788615	0.441199	0.972572	0.47155	501	0.788235	0.953813	0.758692	0.965386	0.759182	501	0.894118	0.978718	0.872143	0.983725	0.890834
502	0.637647	0.806766	0.421944	0.977675	0.421738	502	0.743529	0.944538	0.7621	0.957408	0.715609	502	0.882353	0.982018	0.900024	0.978137	0.846946
503	0.665882	0.797847	0.452809	0.976878	0.452353	503	0.807059	0.954104	0.778699	0.967743	0.796412	503	0.882353	0.985578	0.857426	0.979675	0.875324
504	0.632941	0.78005	0.432384	0.976018	0.462767	504	0.795294	0.945438	0.742043	0.964387	0.767369	504	0.872941	0.975825	0.839056	0.978142	0.847923
505	0.644706	0.786969	0.420018	0.971795	0.44344	505	0.790588	0.940612	0.76436	0.964255	0.751249	505	0.877647	0.970399	0.843043	0.977193	0.838325
506	0.614118	0.810758	0.424657	0.972361	0.439245	506	0.788235	0.94843	0.765697	0.962469	0.757002	506	0.872941	0.982913	0.844246	0.977225	0.848955
507	0.689412	0.785584	0.444427	0.979156	0.483574	507	0.797647	0.956877	0.787007	0.964598	0.758246	507	0.917647	0.988009	0.910894	0.98576	0.900517
508	0.630588	0.809095	0.453082	0.970178	0.44351	508	0.771765	0.945728	0.756706	0.964106	0.755631	508	0.875294	0.982785	0.859635	0.977504	0.850471
509	0.607059	0.803889	0.432063	0.980178	0.468707	509	0.764706	0.932906	0.776892	0.959892	0.755021	509	0.854118	0.982128	0.863035	0.973153	0.842862
510	0.654118	0.805842	0.437516	0.977652	0.455214	510	0.792941	0.958674	0.798675	0.965744	0.780074	510	0.896471	0.987296	0.906324	0.983233	0.875844
511	0.656471	0.794821	0.443425	0.974596	0.446071	511	0.809412	0.961626	0.799385	0.967974	0.772013	511	0.915294	0.992416	0.908369	0.985155	0.896228
512	0.698824	0.804484	0.453183	0.97911	0.470413	512	0.755294	0.940998	0.759855	0.95582	0.700678	512	0.870588	0.981429	0.869128	0.976573	0.822779
513	0.654118	0.812665	0.433866	0.975924	0.439705	513	0.783529	0.953864	0.770898	0.96362	0.752135	513	0.877647	0.981946	0.873248	0.977955	0.85268
514	0.611765	0.807746	0.428846	0.976699	0.47022	514	0.778824	0.943425	0.774202	0.96365	0.754373	514	0.887059	0.981828	0.887387	0.981303	0.861128
515	0.632941	0.80554	0.447596	0.971414	0.46113	515	0.785882	0.957084	0.75888	0.965132	0.76008	515	0.889412	0.984624	0.869737	0.982408	0.876801
516	0.64	0.785318	0.450812	0.976034	0.483471	516	0.814118	0.950884	0.802223	0.966994	0.769904	516	0.896471	0.98567	0.885859	0.980637	0.882581
517	0.665882	0.78975	0.450425	0.97388	0.44484	517	0.825882	0.956679	0.818151	0.969138	0.788868	517	0.912941	0.984616	0.905381	0.984907	0.899301
518	0.656471	0.802928	0.439219	0.973241	0.435336	518	0.814118	0.946577	0.806101	0.965768	0.759986	518	0.884706	0.979611	0.874552	0.97839	0.829922
519	0.635294	0.799386	0.440571	0.974745	0.450926	519	0.825882	0.954983	0.80556	0.969044	0.805108	519	0.898824	0.987087	0.878298	0.980948	0.871633
520	0.661176	0.799092	0.437102	0.974529	0.447779	520	0.783529	0.945658	0.742074	0.962876	0.755881	520	0.877647	0.971521	0.853718	0.979449	0.853443
521	0.637647	0.810404	0.427869	0.976862	0.470251	521	0.757647	0.93776	0.732313	0.95783	0.726702	521	0.870588	0.973414	0.858151	0.975862	0.847642
522	0.654118	0.810399	0.447055	0.977702	0.466346	522	0.757647	0.938967	0.743878	0.955725	0.729134	522	0.882353	0.979644	0.875277	0.978053	0.876093
523	0.621176	0.788596	0.437653	0.973272	0.471368	523	0.764706	0.940644	0.734651	0.958601	0.719148	523	0.870588	0.978482	0.844665	0.975988	0.842875
524	0.644706	0.79005	0.43601	0.978924	0.458895	524	0.792941	0.946727	0.797753	0.964056	0.746094	524	0.861176	0.981986	0.873721	0.975871	0.817614
525	0.592941	0.781335	0.423127	0.967437	0.444401	525	0.790588	0.943369	0.765267	0.963811	0.769111	525	0.894118	0.976796	0.871878	0.982121	0.887844
526	0.630588	0.788628	0.423011	0.978381	0.426618	526	0.776471	0.944456	0.754384	0.958198	0.733463	526	0.872941	0.985796	0.863519	0.975963	0.839699
527	0.616471	0.777865	0.443549	0.971215	0.448703	527	0.790588	0.941215	0.777575	0.962075	0.743889	527	0.889412	0.981837	0.885313	0.979276	0.857763
528	0.654118	0.811538	0.433681	0.974063	0.422585	528	0.750588	0.942033	0.74872	0.955992	0.729888	528	0.856471	0.979111	0.843767	0.973517	0.827296
529	0.637647	0.814937	0.434893	0.987059	0.480809	529	0.788235	0.951682	0.763282	0.966229	0.7542	529	0.877647	0.98052	0.852423	0.980069	0.85049
530	0.670588	0.816315	0.439544	0.980098	0.462074	530	0.788235	0.946814	0.769573	0.965127	0.731887	530	0.882353	0.979238	0.875159	0.979679	0.843893
531	0.698824	0.76779	0.444366	0.979809	0.434753	531	0.795294	0.954161	0.775944	0.967108	0.782439	531	0.905882	0.984329	0.877783	0.984679	0.900322
532	0.670588	0.794172	0.438711	0.979413	0.489056	532	0.774118	0.942743	0.776555	0.963537	0.75945	532	0.884706	0.981935	0.884055	0.980732	0.859959
533	0.675294	0.796662	0.447531	0.977404	0.457048	533	0.778824	0.954339	0.754281	0.962032	0.741209	533	0.88	0.9839	0.858979	0.978932	0.851399
534	0.663529	0.790015	0.451817	0.969997	0.493049	534	0.783529	0.952895	0.769051	0.964771	0.758855	534	0.882353	0.977477	0.853282	0.97911	0.857395
535	0.649412	0.80581	0.455486	0.978589	0.472248	535	0.788235	0.956476	0.763716	0.964509	0.768228	535	0.896471	0.985949	0.884278	0.983398	0.893689
536	0.64	0.797496	0.444993	0.977407	0.455816	536	0.757647	0.944027	0.745806	0.962427	0.749045	536	0.858824	0.978497	0.854279	0.977272	0.858208
537	0.647059	0.80076	0.437092	0.976688	0.455632	537	0.781176	0.959626	0.759777	0.962076	0.754008	537	0.884706	0.987452	0.879325	0.978777	0.871556
538	0.630588	0.806723	0.438646	0.972722	0.484538	538	0.804706	0.954699	0.763312	0.966635	0.773584	538	0.889412	0.976163	0.864163	0.981065	0.859434
539	0.675294	0.774025	0.458587	0.9763	0.522802	539	0.785882	0.953601	0.745176	0.962642	0.733781	539	0.901176	0.98267	0.874474	0.983081	0.885969
540	0.654118	0.790041	0.440508	0.979009	0.493611	540	0.781176	0.954771	0.755452	0.961033	0.743818	540	0.894118	0.982821	0.870116	0.980915	0.857935
541	0.651765	0.802411	0.438636	0.973672	0.472905	541	0.769412	0.941827	0.765572	0.961469	0.737734	541	0.858824	0.98153	0.855756	0.975065	0.815282
542	0.651765	0.825981	0.454019	0.97829	0.505188	542	0.778824	0.943123	0.751749	0.963045	0.744255	542	0.887059	0.979507	0.861103	0.981031	0.881478
543	0.661176	0.802201	0.436317	0.981339	0.516708	543	0.804706	0.95288	0.804974	0.966658	0.769101	543	0.891765	0.986593	0.881677	0.9807	0.853499
544	0.661176	0.802193	0.436608	0.975631	0.473427	544	0.807059	0.957151	0.796041	0.965059	0.746071	544	0.877647	0.985223	0.870176	0.977393	0.819515
545	0.658824	0.818275	0.434191	0.974789	0.410357	545	0.802353	0.95402	0.777714	0.965002	0.750644	545	0.894118	0.985903	0.875571	0.981873	0.872872
546	0.661176	0.803522	0.457906	0.97022	0.460755	546	0.795294	0.945498	0.779553	0.966247	0.767656	546	0.884706	0.980739	0.866767	0.980282	0.868675
547	0.687059	0.805073	0.454517	0.97991	0.50023	547	0.785882	0.945941	0.774518	0.963189	0.752135	547	0.891765	0.97839	0.886244	0.981336	0.849238
548	0.649412	0.806731	0.443571	0.977793	0.483007	548	0.774118	0.943874	0.757328	0.965382	0.751187	548	0.856471	0.972964	0.845623	0.976986	0.827322
549	0.694118	0.800669	0.462893	0.980364	0.516856	549	0.797647	0.956043	0.788733	0.967365	0.781682	549	0.908235	0.982764	0.879903	0.986788	0.902051
550	0.701176	0.796604	0.446464	0.978711	0.455946	550	0.764706	0.944331	0.733025	0.958323	0.684617	550	0.88	0.981638	0.857099	0.977954	0.822095
551	0.607059	0.799513	0.409192	0.974092	0.409961	551	0.790588	0.951515	0.776652	0.963407	0.75149	551	0.861176	0.981893	0.857837	0.974791	0.823824
552	0.625882	0.760051	0.425492	0.970525	0.459585	552	0.778824	0.945008	0.767686	0.962115	0.753614	552	0.868235	0.97814	0.846711	0.976358	0.844661
553	0.64	0.791637	0.434376	0.974442	0.488253	553	0.785882	0.953185	0.767403	0.963928	0.761107	553	0.872941	0.979264	0.859932	0.978387	0.852185
554	0.675294	0.830369	0.449064	0.979109	0.514255	554	0.776471	0.946179	0.775433	0.962679	0.752591	554	0.875294	0.982588	0.863694	0.979198	0.853058
555	0.670588	0.821113	0.459368	0.976576	0.496372	555	0.790588	0.953588	0.790244	0.963815	0.759378	555	0.877647	0.982471	0.866653	0.97931	0.853278
556	0.668235	0.820459	0.460877	0.976518	0.530904	556	0.8	0.952489	0.761383	0.967305	0.767714	556	0.891765	0.981776	0.867303	0.982145	0.884335
557	0.670588	0.813083	0.449534	0.978481	0.464795	557	0.729412	0.944512	0.710787	0.955824	0.687082	557	0.837647	0.980253	0.817049	0.973105	0.805923
558	0.654118	0.786334	0.435379	0.973949	0.460806	558	0.769412	0.94998	0.778276	0.959968	0.733013	558	0.844706	0.980879	0.841967	0.972131	0.808536
559	0.6	0.783662	0.416686	0.975503	0.440068	559	0.802353	0.952945	0.7937	0.966458	0.767211	559	0.870588	0.98058	0.86882	0.97703	0.841388
560	0.642353	0.787886	0.439436	0.976072	0.465133	560	0.745882	0.929409	0.728502	0.958463	0.712647	560	0.844706	0.9697	0.828107	0.974774	0.829199
561	0.644706	0.799263	0.440783	0.978039	0.486576	561	0.837647	0.960034	0.807983	0.971569	0.804588	561	0.922353	0.990019	0.902059	0.986644	0.8863
562	0.64	0.791492	0.448182	0.973764	0.478594	562	0.792941	0.947551	0.785444	0.964098	0.781109	562	0.887059	0.982501	0.872375	0.980679	0.881988
563	0.616471	0.806734	0.431861	0.971814	0.454049	563	0.788235	0.948027	0.754945	0.964671	0.757837	563	0.863529	0.974781	0.830475	0.977743	0.834557
564	0.654118	0.822009	0.45342	0.975263	0.464606	564	0.785882	0.938732	0.75511	0.963801	0.756417	564	0.894118	0.97661	0.870526	0.981428	0.866445
565	0.625882	0.780918	0.42911	0.973166	0.407489	565	0.769412	0.945012	0.750403	0.960349	0.731858	565	0.865882	0.983328	0.852374	0.976088	0.839696
566	0.644706	0.795115	0.420658	0.971514	0.409014	566	0.832941	0.963939	0.805856	0.969519	0.797271	566	0.903529	0.987135	0.88748	0.982299	0.881225
567	0.642353	0.803889	0.447561	0.976825	0.491569	567	0.778824	0.951167	0.772661	0.9605	0.747214	567	0.887059	0.984868	0.880277	0.979687	0.853777
568	0.654118	0.804697	0.42897	0.981234	0.439838	568	0.769412	0.945734	0.763441	0.959651	0.729865	568	0.868235	0.978816	0.85431	0.976567	0.834696
569	0.654118	0.795809	0.442482	0.976394	0.517164	569	0.816471	0.957853	0.775318	0.965285	0.760318	569	0.894118	0.983913	0.868837	0.98	0.85293
570	0.663529	0.797975	0.435077	0.978434	0.428544	570	0.752941	0.934837	0.722333	0.957284	0.717843	570	0.88	0.971117	0.840982	0.97844	0.859421
571	0.651765	0.797475	0.429458	0.9712	0.44105	571	0.762353	0.949105	0.746584	0.959754	0.746034	571	0.875294	0.979346	0.855573	0.977693	0.871976
572	0.632941	0.775708	0.437845	0.974107	0.469613	572	0.804706	0.95651	0.787036	0.965321	0.754818	572	0.882353	0.979275	0.865108	0.979144	0.861464
573	0.616471	0.803822	0.419716	0.971226	0.432055	573	0.774118	0.946718	0.761692	0.962562	0.754075	573	0.854118	0.979573	0.840187	0.975932	0.828408
574	0.623529	0.802136	0.42123	0.975855	0.442075	574	0.785882	0.950577	0.785623	0.961836	0.764325	574	0.875294	0.978931	0.879292	0.977462	0.850664
575	0.6	0.82811	0.417677	0.980701	0.468429	575	0.788235	0.953541	0.759501	0.964945	0.771997	575	0.875294	0.981068	0.846141	0.980585	0.861886
576	0.651765	0.815234	0.453243	0.97576	0.474136	576	0.757647	0.939187	0.722997	0.957362	0.697296	576	0.854118	0.975061	0.827072	0.974734	0.814292
577	0.677647	0.823204	0.450903	0.979137	0.460373	577	0.757647	0.946697	0.750801	0.960355	0.724576	577	0.858824	0.975768	0.844452	0.975816	0.838844
578	0.658824	0.793263	0.430529	0.979126	0.463454	578	0.785882	0.943978	0.75066	0.962526	0.727113	578	0.875294	0.978382	0.846179	0.978894	0.826327
579	0.654118	0.796623	0.450497	0.979275	0.551438	579	0.769412	0.947832	0.786751	0.961577	0.748571	579	0.872941	0.979058	0.888414	0.978476	0.852267
580	0.625882	0.790672	0.428591	0.972732	0.462296	580	0.757647	0.941302	0.723827	0.959472	0.706896	580	0.863529	0.980618	0.829924	0.976221	0.830149
581	0.625882	0.784611	0.443201	0.973814	0.451196	581	0.795294	0.950802	0.77667	0.964367	0.769739	581	0.877647	0.979466	0.867386	0.978982	0.857826
582	0.632941	0.82188	0.430406	0.973067	0.415612	582	0.774118	0.946216	0.739223	0.962077	0.752493	582	0.884706	0.979067	0.850049	0.97997	0.885849
583	0.682353	0.836356	0.448122	0.977993	0.509296	583	0.809412	0.952705	0.781449	0.966982	0.748798	583	0.908235	0.985695	0.875605	0.984846	0.872237
584	0.675294	0.811625	0.468847	0.980236	0.556851	584	0.778824	0.950297	0.781527	0.962579	0.748326	584	0.870588	0.983731	0.864922	0.977019	0.835909
585	0.651765	0.810389	0.431654	0.98184	0.431894	585	0.764706	0.940095	0.757783	0.958409	0.750902	585	0.870588	0.981135	0.857818	0.976669	0.8676
586	0.691765	0.823178	0.446429	0.978511	0.43813	586	0.755294	0.940291	0.716118	0.957827	0.729124	586	0.875294	0.976217	0.828855	0.977804	0.844349
587	0.651765	0.805499	0.434006	0.9753	0.450271	587	0.769412	0.945584	0.759719	0.95991	0.715114	587	0.84	0.972657	0.825558	0.971676	0.795858
588	0.665882	0.798808	0.452614	0.977615	0.475797	588	0.745882	0.94294	0.758582	0.953498	0.69621	588	0.861176	0.981557	0.865729	0.974537	0.822144
589	0.628235	0.80007	0.439617	0.971813	0.425498	589	0.76	0.947348	0.737083	0.956871	0.711368	589	0.863529	0.978304	0.860949	0.974911	0.84271
590	0.670588	0.790495	0.455246	0.978919	0.473351	590	0.776471	0.943092	0.751337	0.965438	0.754566	590	0.915294	0.98722	0.881144	0.986271	0.900939
591	0.632941	0.795089	0.437135	0.971619	0.459569	591	0.790588	0.954212	0.77793	0.9634	0.754377	591	0.877647	0.984051	0.871084	0.97665	0.857207
592	0.661176	0.795256	0.419244	0.970171	0.40808	592	0.755294	0.938129	0.729947	0.956705	0.708948	592	0.88	0.980183	0.840741	0.976975	0.838569
593	0.677647	0.809663	0.445189	0.978068	0.472888	593	0.767059	0.946551	0.701267	0.95802	0.677819	593	0.863529	0.974822	0.818504	0.975852	0.80898
594	0.654118	0.787959	0.41736	0.970885	0.416342	594	0.748235	0.934369	0.718762	0.954277	0.710569	594	0.854118	0.975083	0.821598	0.973589	0.817207
595	0.651765	0.788783	0.443727	0.977105	0.424224	595	0.8	0.949091	0.768288	0.963826	0.750785	595	0.894118	0.981923	0.866862	0.982304	0.871831
596	0.658824	0.798464	0.439287	0.973692	0.437368	596	0.76	0.939939	0.757521	0.959082	0.722196	596	0.858824	0.978518	0.854706	0.975698	0.834257
597	0.672941	0.812987	0.453868	0.978426	0.498631	597	0.781176	0.945473	0.778266	0.962677	0.749388	597	0.877647	0.983244	0.877948	0.978421	0.857777
598	0.649412	0.817586	0.45002	0.974767	0.489809	598	0.816471	0.956121	0.799874	0.968285	0.792073	598	0.891765	0.98797	0.869932	0.98046	0.870205
599	0.663529	0.804997	0.431403	0.976166	0.423643	599	0.790588	0.94739	0.783333	0.962239	0.748028	599	0.875294	0.980376	0.863654	0.97702	0.824024
600	0.665882	0.806365	0.458963	0.979678	0.535164	600	0.764706	0.948294	0.753521	0.961781	0.750118	600	0.872941	0.981798	0.858242	0.97698	0.848014
601	0.661176	0.806724	0.437102	0.975244	0.439405	601	0.811765	0.954152	0.803146	0.965919	0.776824	601	0.887059	0.98647	0.889477	0.979074	0.848341
602	0.630588	0.792456	0.430669	0.974748	0.438985	602	0.776471	0.952032	0.770066	0.961999	0.748583	602	0.884706	0.98251	0.881539	0.9798	0.860096
603	0.625882	0.792573	0.436664	0.975385	0.438214	603	0.769412	0.945619	0.742161	0.961853	0.733812	603	0.872941	0.982422	0.85967	0.977727	0.837554
604	0.672941	0.809293	0.442914	0.978558	0.448976	604	0.778824	0.950271	0.75666	0.962001	0.73264	604	0.889412	0.98289	0.869866	0.980561	0.857347
605	0.691765	0.796969	0.459824	0.980489	0.546037	605	0.771765	0.948712	0.73519	0.96	0.697263	605	0.868235	0.979527	0.824287	0.975461	0.81552
606	0.658824	0.803032	0.460547	0.978841	0.538244	606	0.795294	0.9503	0.779122	0.965345	0.766503	606	0.877647	0.979464	0.847139	0.978085	0.869165
607	0.682353	0.792255	0.439496	0.980836	0.476677	607	0.769412	0.944402	0.752736	0.962967	0.723332	607	0.896471	0.980532	0.878491	0.982366	0.864883
608	0.642353	0.790483	0.440713	0.974534	0.473763	608	0.783529	0.943322	0.783866	0.961829	0.742183	608	0.872941	0.983319	0.861703	0.976892	0.843836
609	0.656471	0.787006	0.44401	0.977272	0.528299	609	0.811765	0.956745	0.80374	0.969095	0.797453	609	0.891765	0.981949	0.891306	0.981939	0.865488
610	0.701176	0.831155	0.47526	0.981065	0.528961	610	0.762353	0.937628	0.764757	0.961293	0.727503	610	0.905882	0.983307	0.891976	0.98401	0.877809
611	0.663529	0.806385	0.45177	0.98156	0.462076	611	0.776471	0.930912	0.746212	0.962469	0.728902	611	0.877647	0.975212	0.850556	0.980279	0.847891
612	0.611765	0.811945	0.425683	0.975049	0.411037	612	0.769412	0.943229	0.767625	0.960811	0.739558	612	0.842353	0.980489	0.834141	0.972023	0.811511
613	0.675294	0.809763	0.437394	0.976615	0.426029	613	0.792941	0.946899	0.77914	0.964552	0.761847	613	0.887059	0.981832	0.871962	0.980705	0.850006
614	0.604706	0.795543	0.427471	0.978462	0.496497	614	0.809412	0.954753	0.801505	0.965486	0.776805	614	0.88	0.987629	0.880354	0.977654	0.852862
615	0.621176	0.785033	0.428182	0.971456	0.452182	615	0.795294	0.957923	0.787331	0.965237	0.769755	615	0.858824	0.976666	0.85915	0.974179	0.844146
616	0.684706	0.820448	0.43435	0.981675	0.471807	616	0.783529	0.953172	0.788069	0.962261	0.727865	616	0.884706	0.987861	0.886839	0.979466	0.839118
617	0.609412	0.803213	0.428318	0.977096	0.511069	617	0.825882	0.954725	0.793551	0.970632	0.777721	617	0.872941	0.97834	0.843893	0.978831	0.835344
618	0.663529	0.798892	0.446279	0.975382	0.455008	618	0.809412	0.956439	0.785342	0.967323	0.774014	618	0.891765	0.986769	0.854217	0.980512	0.86464
619	0.651765	0.798799	0.426521	0.974609	0.482993	619	0.783529	0.943303	0.76128	0.961268	0.743064	619	0.877647	0.978709	0.838807	0.977924	0.838324
620	0.644706	0.785569	0.43584	0.971707	0.445756	620	0.767059	0.953812	0.755884	0.960544	0.712422	620	0.856471	0.979312	0.845598	0.974189	0.816887
621	0.651765	0.80004	0.438099	0.974808	0.416396	621	0.781176	0.952005	0.744409	0.963907	0.735594	621	0.870588	0.975429	0.851724	0.976827	0.837856
622	0.616471	0.808249	0.423221	0.977153	0.470724	622	0.821176	0.952602	0.800944	0.971557	0.806363	622	0.870588	0.983824	0.847501	0.97752	0.843538
623	0.665882	0.784979	0.440473	0.978249	0.524579	623	0.755294	0.942268	0.748564	0.958653	0.706705	623	0.856471	0.978508	0.84306	0.974212	0.814739
624	0.609412	0.801812	0.4333	0.977698	0.502237	624	0.788235	0.951346	0.78124	0.964334	0.766461	624	0.856471	0.978156	0.843621	0.976288	0.846852
625	0.677647	0.784185	0.469446	0.97383	0.516722	625	0.802353	0.95795	0.799101	0.965905	0.784197	625	0.896471	0.98718	0.899362	0.980762	0.872614
626	0.635294	0.814632	0.435129	0.97195	0.449227	626	0.821176	0.962522	0.7929	0.971886	0.793758	626	0.908235	0.981664	0.871718	0.984683	0.89359
627	0.658824	0.807198	0.439338	0.97849	0.528817	627	0.755294	0.942063	0.742668	0.957154	0.705658	627	0.870588	0.975043	0.858504	0.977831	0.831952
628	0.658824	0.797594	0.439184	0.983293	0.568569	628	0.769412	0.936414	0.727648	0.961878	0.714316	628	0.865882	0.974536	0.822872	0.977837	0.834088
629	0.647059	0.805208	0.42942	0.975203	0.447385	629	0.767059	0.944412	0.72759	0.958374	0.706695	629	0.875294	0.977325	0.844632	0.978212	0.843732
630	0.663529	0.798009	0.446929	0.974307	0.484942	630	0.795294	0.952842	0.785399	0.965819	0.749486	630	0.896471	0.98468	0.88998	0.981936	0.857218
631	0.611765	0.806319	0.438124	0.978235	0.467674	631	0.752941	0.936608	0.736388	0.961217	0.712464	631	0.847059	0.967902	0.830961	0.976732	0.81481
632	0.635294	0.787316	0.431333	0.977058	0.458466	632	0.781176	0.946538	0.769305	0.965012	0.756802	632	0.88	0.980917	0.868034	0.978141	0.860902
633	0.644706	0.812048	0.442269	0.973499	0.466854	633	0.823529	0.954238	0.810097	0.969518	0.807649	633	0.908235	0.988159	0.886557	0.984421	0.896252
634	0.665882	0.817817	0.443985	0.978931	0.489228	634	0.778824	0.95079	0.769967	0.96298	0.746997	634	0.891765	0.984762	0.892126	0.981498	0.870208
635	0.623529	0.824911	0.431599	0.980177	0.482564	635	0.771765	0.944689	0.735217	0.961756	0.742096	635	0.872941	0.980272	0.845653	0.977944	0.85843
636	0.654118	0.80219	0.454604	0.977329	0.516334	636	0.795294	0.952171	0.784759	0.964992	0.755544	636	0.898824	0.98662	0.879103	0.982094	0.880285
637	0.618824	0.773044	0.417725	0.969469	0.397829	637	0.821176	0.95279	0.81176	0.971437	0.800002	637	0.88	0.982417	0.861898	0.980413	0.858477
638	0.64	0.791267	0.437446	0.977097	0.455667	638	0.809412	0.948874	0.793184	0.965714	0.746094	638	0.875294	0.982437	0.862811	0.977514	0.829393
639	0.595294	0.799618	0.427945	0.97704	0.484204	639	0.767059	0.950419	0.743866	0.960805	0.739137	639	0.875294	0.977566	0.862663	0.979461	0.881024
640	0.665882	0.807989	0.445126	0.977346	0.461216	640	0.774118	0.943166	0.777817	0.960282	0.761213	640	0.894118	0.987064	0.893302	0.980442	0.865794
641	0.642353	0.800714	0.45144	0.979542	0.500903	641	0.792941	0.950444	0.770509	0.966925	0.765118	641	0.887059	0.980643	0.881943	0.981282	0.871132
642	0.647059	0.77703	0.442365	0.97806	0.495633	642	0.804706	0.951735	0.793824	0.966574	0.782194	642	0.896471	0.981652	0.895418	0.982529	0.890716
643	0.632941	0.803832	0.419557	0.9701	0.478578	643	0.764706	0.947268	0.763942	0.959184	0.716658	643	0.858824	0.979884	0.847594	0.974188	0.811979
644	0.656471	0.800462	0.458716	0.978511	0.505041	644	0.790588	0.949679	0.768813	0.964735	0.764261	644	0.898824	0.982962	0.883894	0.982977	0.878307
645	0.64	0.801969	0.441357	0.975395	0.44645	645	0.76	0.948304	0.736823	0.958746	0.756433	645	0.882353	0.981301	0.859644	0.980304	0.878531
646	0.654118	0.801208	0.453038	0.970024	0.486641	646	0.790588	0.944036	0.78287	0.961837	0.754006	646	0.865882	0.97677	0.854346	0.975076	0.844549
647	0.696471	0.810933	0.450175	0.979003	0.54424	647	0.811765	0.962083	0.80501	0.968134	0.758053	647	0.896471	0.986501	0.891443	0.981029	0.846391
648	0.665882	0.802368	0.442072	0.973267	0.460494	648	0.797647	0.950633	0.802508	0.965846	0.796138	648	0.898824	0.989194	0.890182	0.981131	0.884056
649	0.614118	0.773733	0.42603	0.976223	0.415056	649	0.76	0.946214	0.746253	0.962211	0.751934	649	0.856471	0.977513	0.841386	0.97748	0.848468
650	0.637647	0.814652	0.44284	0.970786	0.444376	650	0.790588	0.947515	0.769322	0.963627	0.775771	650	0.875294	0.981779	0.845873	0.978436	0.8729
651	0.625882	0.790586	0.439834	0.975328	0.507117	651	0.774118	0.947388	0.755573	0.961319	0.732145	651	0.882353	0.980949	0.871725	0.979608	0.868776
652	0.649412	0.781562	0.444621	0.974202	0.517762	652	0.762353	0.940256	0.775241	0.9595	0.753049	652	0.863529	0.975079	0.852864	0.976259	0.869388
653	0.64	0.781449	0.436108	0.970919	0.433528	653	0.790588	0.945614	0.773218	0.963052	0.756124	653	0.868235	0.98005	0.859987	0.97648	0.831517
654	0.614118	0.798965	0.426409	0.970811	0.455726	654	0.762353	0.941155	0.758302	0.956915	0.748849	654	0.870588	0.981974	0.864166	0.977365	0.856536
655	0.644706	0.813586	0.452535	0.980428	0.474375	655	0.781176	0.955009	0.779497	0.964044	0.753883	655	0.894118	0.987423	0.891968	0.982234	0.868831
656	0.703529	0.803151	0.45863	0.981894	0.514472	656	0.792941	0.945839	0.784613	0.962313	0.725381	656	0.898824	0.985135	0.886113	0.981677	0.844617
657	0.609412	0.798782	0.430786	0.972368	0.441654	657	0.769412	0.943764	0.761205	0.960252	0.747641	657	0.854118	0.979789	0.850837	0.974978	0.839471
658	0.625882	0.814333	0.432613	0.978075	0.452642	658	0.781176	0.9591	0.786899	0.963845	0.747115	658	0.865882	0.984004	0.876315	0.976194	0.83387
659	0.604706	0.815929	0.431005	0.973098	0.462377	659	0.778824	0.949906	0.772533	0.963467	0.765241	659	0.884706	0.980088	0.867485	0.981654	0.886341
660	0.614118	0.773947	0.43441	0.974643	0.49698	660	0.771765	0.955933	0.763512	0.96029	0.736669	660	0.865882	0.982199	0.850081	0.975911	0.84231
661	0.642353	0.807551	0.425689	0.976892	0.443437	661	0.774118	0.948752	0.753251	0.962873	0.719765	661	0.854118	0.975611	0.837081	0.975729	0.808347
662	0.647059	0.813888	0.44092	0.974482	0.470418	662	0.762353	0.940639	0.759606	0.959374	0.746807	662	0.844706	0.980495	0.812893	0.973244	0.828471
663	0.661176	0.816745	0.451968	0.980606	0.513682	663	0.769412	0.949167	0.73471	0.96147	0.742571	663	0.875294	0.982826	0.85656	0.978414	0.859716
664	0.644706	0.787087	0.452206	0.97325	0.494386	664	0.778824	0.948488	0.750463	0.963991	0.752054	664	0.870588	0.979016	0.852106	0.978053	0.832744
665	0.625882	0.816605	0.442359	0.977253	0.448267	665	0.783529	0.949585	0.760382	0.964859	0.748679	665	0.877647	0.982778	0.863476	0.981213	0.861969
666	0.635294	0.808867	0.455621	0.978164	0.489919	666	0.778824	0.949312	0.763054	0.963893	0.761337	666	0.875294	0.982689	0.870542	0.978949	0.85708
667	0.628235	0.798971	0.423248	0.971441	0.431279	667	0.748235	0.936613	0.726342	0.954499	0.718433	667	0.861176	0.977646	0.844608	0.974121	0.826417
668	0.642353	0.787707	0.443602	0.972576	0.47311	668	0.790588	0.950436	0.76821	0.965876	0.776882	668	0.884706	0.974973	0.872653	0.981059	0.878308
669	0.668235	0.780755	0.439979	0.976741	0.487435	669	0.778824	0.942775	0.768744	0.962542	0.740749	669	0.882353	0.984155	0.87693	0.979425	0.849906
670	0.649412	0.812549	0.442764	0.974859	0.467596	670	0.757647	0.934501	0.744959	0.958969	0.72697	670	0.870588	0.974429	0.863497	0.976594	0.844949
671	0.651765	0.798339	0.440242	0.979599	0.470324	671	0.781176	0.944665	0.79194	0.96144	0.77095	671	0.894118	0.984677	0.891233	0.981024	0.874851
672	0.649412	0.809579	0.430846	0.975095	0.427266	672	0.776471	0.944426	0.777682	0.9623	0.738358	672	0.868235	0.979097	0.859153	0.977047	0.841213
673	0.647059	0.794643	0.448417	0.969857	0.436903	673	0.778824	0.957728	0.752141	0.960108	0.729635	673	0.872941	0.986684	0.841205	0.975152	0.847306
674	0.68	0.807659	0.456641	0.980137	0.505756	674	0.795294	0.948569	0.790806	0.964532	0.769651	674	0.894118	0.981193	0.892334	0.981815	0.876076
675	0.658824	0.798965	0.446501	0.974054	0.465862	675	0.804706	0.958702	0.786087	0.966753	0.785519	675	0.884706	0.989496	0.85373	0.981739	0.871259
676	0.691765	0.791704	0.449594	0.979993	0.461239	676	0.804706	0.949481	0.768302	0.966247	0.762489	676	0.898824	0.982611	0.867243	0.981645	0.860889
677	0.647059	0.807747	0.44196	0.976515	0.502216	677	0.752941	0.945443	0.761127	0.958683	0.708164	677	0.847059	0.980493	0.854063	0.973817	0.821814
678	0.651765	0.795118	0.448937	0.976108	0.466706	678	0.795294	0.947731	0.770648	0.963528	0.755152	678	0.901176	0.985501	0.87018	0.981888	0.886106
679	0.64	0.783425	0.420548	0.975043	0.443407	679	0.757647	0.937321	0.759146	0.957264	0.729193	679	0.868235	0.97594	0.853093	0.97658	0.842871
680	0.663529	0.799808	0.444879	0.978781	0.514529	680	0.804706	0.956733	0.791701	0.966616	0.775324	680	0.910588	0.988789	0.910559	0.983913	0.892203
681	0.672941	0.809362	0.460821	0.977362	0.504872	681	0.828235	0.95682	0.825313	0.97178	0.810516	681	0.915294	0.990746	0.907049	0.985428	0.896929
682	0.630588	0.788838	0.442998	0.973899	0.486598	682	0.795294	0.951235	0.755928	0.963015	0.768543	682	0.898824	0.984368	0.875635	0.980666	0.890963
683	0.656471	0.77891	0.439116	0.971144	0.483588	683	0.802353	0.949389	0.776816	0.965656	0.76834	683	0.894118	0.982915	0.853206	0.97997	0.890277
684	0.647059	0.799626	0.435187	0.979251	0.470633	684	0.778824	0.947358	0.768941	0.963865	0.756349	684	0.882353	0.981002	0.859156	0.980039	0.852576
685	0.672941	0.794619	0.442074	0.975621	0.474937	685	0.762353	0.942834	0.765368	0.956415	0.706804	685	0.891765	0.989454	0.881101	0.979519	0.852613
686	0.682353	0.821904	0.444646	0.980118	0.480394	686	0.76	0.947358	0.742232	0.958898	0.710769	686	0.865882	0.981748	0.847825	0.975877	0.841293
687	0.642353	0.786828	0.430002	0.973495	0.440836	687	0.778824	0.952888	0.789244	0.958183	0.727157	687	0.88	0.981702	0.881583	0.976802	0.844582
688	0.649412	0.808642	0.457732	0.974022	0.488485	688	0.757647	0.940742	0.715613	0.958357	0.712524	688	0.868235	0.980656	0.838857	0.975952	0.858811
689	0.670588	0.816756	0.442172	0.975875	0.461601	689	0.821176	0.959225	0.798775	0.975005	0.802046	689	0.908235	0.982625	0.8737	0.984561	0.888981
690	0.665882	0.797027	0.441888	0.97216	0.455635	690	0.804706	0.953533	0.784101	0.968787	0.773292	690	0.917647	0.986338	0.890129	0.985996	0.895759
691	0.654118	0.786894	0.444006	0.974569	0.499262	691	0.774118	0.94426	0.74848	0.962429	0.72585	691	0.898824	0.98002	0.87192	0.981378	0.872045
692	0.658824	0.80879	0.466115	0.974545	0.49205	692	0.785882	0.949495	0.772613	0.96451	0.778132	692	0.896471	0.979133	0.876879	0.98195	0.884542
693	0.656471	0.775237	0.440012	0.974279	0.437037	693	0.811765	0.954783	0.792695	0.969204	0.797371	693	0.903529	0.979809	0.874331	0.984391	0.885401
694	0.642353	0.802346	0.444876	0.970272	0.480943	694	0.776471	0.951715	0.76034	0.962715	0.751477	694	0.865882	0.979038	0.841227	0.97747	0.853702
695	0.642353	0.820909	0.447551	0.973513	0.490984	695	0.776471	0.944233	0.767085	0.960882	0.751461	695	0.877647	0.977645	0.869017	0.978771	0.873242
696	0.611765	0.809214	0.422228	0.973927	0.440343	696	0.767059	0.950379	0.735815	0.960451	0.729859	696	0.861176	0.980326	0.831744	0.975335	0.839915
697	0.621176	0.817117	0.440309	0.977408	0.478201	697	0.757647	0.936842	0.737123	0.958429	0.72017	697	0.872941	0.978541	0.856942	0.978855	0.853691
698	0.630588	0.794943	0.43229	0.977528	0.503745	698	0.8	0.953866	0.784469	0.96676	0.775545	698	0.887059	0.980575	0.858314	0.9807	0.8725
699	0.684706	0.805138	0.459473	0.976901	0.458972	699	0.802353	0.947143	0.771746	0.966568	0.757291	699	0.872941	0.980649	0.841941	0.978044	0.832393
700	0.630588	0.791136	0.440154	0.975362	0.458858	700	0.776471	0.944482	0.777254	0.961852	0.751921	700	0.877647	0.983968	0.872804	0.977602	0.859213
701	0.630588	0.799512	0.43574	0.97641	0.468681	701	0.785882	0.955127	0.772493	0.963601	0.747512	701	0.884706	0.98329	0.872397	0.979286	0.852894
702	0.665882	0.80945	0.457457	0.982265	0.499272	702	0.783529	0.955874	0.783223	0.964252	0.757636	702	0.901176	0.984415	0.894953	0.985216	0.88014
703	0.677647	0.805872	0.440599	0.981104	0.476284	703	0.776471	0.939271	0.769503	0.962389	0.756684	703	0.884706	0.982024	0.875422	0.978964	0.847626
704	0.682353	0.822842	0.440285	0.979577	0.470186	704	0.788235	0.949345	0.7633	0.96383	0.7511	704	0.887059	0.976783	0.850818	0.979957	0.857644
705	0.632941	0.819486	0.435935	0.976805	0.464853	705	0.767059	0.944399	0.758997	0.95715	0.720635	705	0.877647	0.982874	0.87283	0.977607	0.860595
706	0.672941	0.808578	0.445008	0.97395	0.440079	706	0.790588	0.952969	0.771531	0.965239	0.758398	706	0.889412	0.985155	0.87119	0.98071	0.869973
707	0.647059	0.78216	0.435101	0.977931	0.449645	707	0.809412	0.952626	0.791082	0.969604	0.782192	707	0.884706	0.983346	0.866888	0.981866	0.86811
708	0.647059	0.815667	0.45314	0.978878	0.522299	708	0.767059	0.946231	0.7592	0.95814	0.734005	708	0.875294	0.983929	0.872191	0.977274	0.845467
709	0.665882	0.784482	0.446416	0.973525	0.464079	709	0.814118	0.95174	0.782877	0.969195	0.788733	709	0.903529	0.977576	0.872942	0.982419	0.889591
710	0.661176	0.797169	0.447672	0.975627	0.467983	710	0.783529	0.954305	0.752912	0.964978	0.738721	710	0.894118	0.986137	0.881524	0.982872	0.876804
711	0.661176	0.800243	0.441246	0.977691	0.44835	711	0.809412	0.954667	0.773292	0.96775	0.764357	711	0.884706	0.980314	0.853928	0.979109	0.840537
712	0.637647	0.785129	0.438717	0.979133	0.456297	712	0.811765	0.957179	0.808297	0.966919	0.792513	712	0.910588	0.98623	0.902538	0.983927	0.898188
713	0.647059	0.808456	0.440816	0.975641	0.451949	713	0.757647	0.941901	0.754367	0.95814	0.707047	713	0.872941	0.978686	0.870446	0.977775	0.832598
714	0.625882	0.80026	0.446187	0.976777	0.498329	714	0.828235	0.960066	0.813203	0.97134	0.804507	714	0.901176	0.984252	0.891282	0.983182	0.881171
715	0.656471	0.801715	0.443033	0.97838	0.493318	715	0.828235	0.958673	0.811363	0.970104	0.805815	715	0.912941	0.986604	0.894827	0.985589	0.89757
716	0.654118	0.789829	0.439335	0.979347	0.467834	716	0.825882	0.959288	0.804185	0.97125	0.79325	716	0.908235	0.985358	0.89192	0.985186	0.883407
717	0.64	0.826225	0.444105	0.975138	0.479635	717	0.790588	0.94569	0.756021	0.962681	0.739717	717	0.884706	0.976709	0.844446	0.980283	0.856255
718	0.672941	0.802945	0.443403	0.978249	0.470219	718	0.752941	0.944188	0.722155	0.957749	0.698203	718	0.870588	0.980003	0.824931	0.976646	0.845679
719	0.621176	0.784717	0.427495	0.974535	0.472216	719	0.769412	0.942079	0.733126	0.961702	0.704035	719	0.861176	0.974665	0.843984	0.977918	0.827627
720	0.658824	0.805581	0.44665	0.974047	0.468799	720	0.783529	0.949194	0.741293	0.963298	0.753497	720	0.896471	0.977759	0.855694	0.98204	0.884541
721	0.661176	0.842039	0.447265	0.97673	0.501784	721	0.790588	0.952055	0.785084	0.963484	0.765555	721	0.877647	0.982028	0.857133	0.979486	0.842784
722	0.64	0.806007	0.442105	0.976477	0.45958	722	0.767059	0.944677	0.727425	0.963315	0.731897	722	0.868235	0.976061	0.840932	0.978446	0.853724
723	0.675294	0.810703	0.449588	0.976872	0.449773	723	0.783529	0.942736	0.778383	0.961315	0.769265	723	0.884706	0.98129	0.873221	0.980266	0.877543
724	0.687059	0.807769	0.452059	0.975277	0.507207	724	0.783529	0.958942	0.736329	0.960388	0.70145	724	0.870588	0.983672	0.810597	0.976553	0.838266
725	0.632941	0.809892	0.436805	0.974709	0.46017	725	0.767059	0.948906	0.766082	0.961084	0.750118	725	0.856471	0.978988	0.843794	0.974466	0.835104
726	0.614118	0.780094	0.431214	0.97779	0.500419	726	0.776471	0.945554	0.764809	0.9587	0.757361	726	0.861176	0.978737	0.85673	0.974213	0.83415
727	0.647059	0.796023	0.439444	0.975396	0.420685	727	0.781176	0.947822	0.767555	0.963013	0.756325	727	0.877647	0.976792	0.846792	0.97794	0.849801
728	0.642353	0.817474	0.448832	0.975649	0.46062	728	0.790588	0.950124	0.780304	0.965087	0.767312	728	0.88	0.979577	0.859975	0.978994	0.875019
729	0.665882	0.79523	0.431533	0.977863	0.417241	729	0.811765	0.954163	0.780649	0.968876	0.780896	729	0.898824	0.986721	0.865476	0.982295	0.87699
730	0.661176	0.834465	0.439882	0.976558	0.475022	730	0.755294	0.943764	0.752944	0.957075	0.749432	730	0.858824	0.981591	0.84685	0.97315	0.845006
731	0.644706	0.785221	0.428254	0.971753	0.427688	731	0.755294	0.944308	0.739732	0.957302	0.711779	731	0.868235	0.982115	0.852071	0.975182	0.826713
732	0.611765	0.793882	0.42696	0.974812	0.492165	732	0.771765	0.94311	0.763773	0.959706	0.739596	732	0.868235	0.974862	0.860844	0.976298	0.84741
733	0.668235	0.817689	0.432954	0.979721	0.471191	733	0.776471	0.946796	0.783863	0.959684	0.724673	733	0.861176	0.983462	0.868143	0.974938	0.806702
734	0.616471	0.779745	0.420299	0.976415	0.417076	734	0.804706	0.956949	0.785642	0.965546	0.771653	734	0.88	0.982075	0.864003	0.979088	0.855227
735	0.670588	0.813867	0.458497	0.975516	0.492899	735	0.757647	0.946133	0.748572	0.959003	0.726138	735	0.854118	0.976609	0.825331	0.974398	0.836337
736	0.665882	0.79369	0.450992	0.975935	0.503836	736	0.764706	0.957513	0.75371	0.960393	0.749865	736	0.870588	0.979108	0.865612	0.977019	0.852011
737	0.677647	0.806323	0.44562	0.973054	0.443729	737	0.752941	0.934325	0.731655	0.956804	0.739301	737	0.882353	0.980345	0.849279	0.977945	0.858108
738	0.665882	0.803229	0.455106	0.973531	0.47029	738	0.778824	0.946661	0.771898	0.961125	0.754815	738	0.870588	0.984085	0.85225	0.977357	0.842522
739	0.611765	0.819581	0.424437	0.97702	0.443961	739	0.778824	0.94402	0.733499	0.959102	0.745195	739	0.889412	0.984828	0.851881	0.979879	0.885081
740	0.637647	0.805197	0.450499	0.974688	0.435565	740	0.785882	0.950743	0.75903	0.96228	0.758044	740	0.865882	0.983369	0.846018	0.976956	0.843366
741	0.661176	0.807919	0.439372	0.977867	0.462237	741	0.790588	0.945709	0.774611	0.965477	0.754135	741	0.898824	0.985173	0.884741	0.983034	0.87587
742	0.623529	0.797586	0.432956	0.970914	0.436455	742	0.816471	0.957744	0.808812	0.969072	0.779063	742	0.898824	0.986593	0.89264	0.983188	0.883687
743	0.658824	0.796942	0.437965	0.974545	0.41324	743	0.790588	0.947939	0.768666	0.96399	0.760178	743	0.901176	0.98371	0.875371	0.982265	0.873764
744	0.672941	0.798064	0.427044	0.978631	0.431151	744	0.736471	0.927013	0.747613	0.953274	0.684328	744	0.887059	0.979346	0.883763	0.980507	0.841211
745	0.684706	0.812392	0.443436	0.975409	0.422831	745	0.771765	0.943405	0.732853	0.961832	0.721007	745	0.88	0.979557	0.833247	0.980178	0.852602
746	0.64	0.806181	0.446746	0.974159	0.458008	746	0.783529	0.95415	0.769646	0.966031	0.775243	746	0.877647	0.980635	0.860918	0.978785	0.863441
747	0.64	0.804008	0.430976	0.978183	0.462296	747	0.771765	0.94864	0.765897	0.960907	0.739872	747	0.901176	0.98161	0.897783	0.981499	0.888045
748	0.661176	0.805308	0.447059	0.974046	0.441524	748	0.792941	0.949717	0.769263	0.964827	0.759331	748	0.872941	0.980667	0.844457	0.977933	0.845773
749	0.670588	0.795182	0.442287	0.977587	0.462478	749	0.769412	0.954596	0.754668	0.959335	0.715328	749	0.872941	0.980359	0.84981	0.978518	0.861431
750	0.649412	0.796198	0.440801	0.977896	0.465999	750	0.788235	0.947795	0.800941	0.964845	0.764592	750	0.861176	0.980126	0.862422	0.975249	0.828578
751	0.668235	0.811939	0.455018	0.97759	0.494364	751	0.8	0.955935	0.783985	0.96685	0.76659	751	0.877647	0.986839	0.860477	0.978582	0.846632
752	0.597647	0.806879	0.42695	0.976224	0.470999	752	0.804706	0.953956	0.789652	0.966448	0.778915	752	0.894118	0.987939	0.89319	0.981532	0.884494
753	0.651765	0.813096	0.44824	0.978077	0.479962	753	0.743529	0.938813	0.722508	0.961292	0.744145	753	0.868235	0.976388	0.831804	0.980732	0.863359
754	0.6	0.800299	0.434182	0.979078	0.468324	754	0.816471	0.95684	0.791036	0.972169	0.801842	754	0.908235	0.98428	0.898803	0.986049	0.902576
755	0.665882	0.80012	0.451937	0.972907	0.468971	755	0.783529	0.944491	0.761527	0.962313	0.747235	755	0.868235	0.978251	0.84409	0.976178	0.843302
756	0.64	0.802435	0.430319	0.975937	0.447984	756	0.774118	0.944351	0.740658	0.959141	0.722336	756	0.88	0.980492	0.862987	0.978904	0.851337
757	0.647059	0.787356	0.438088	0.977231	0.467201	757	0.774118	0.948072	0.768754	0.959027	0.74139	757	0.872941	0.986699	0.862019	0.975815	0.843186
758	0.632941	0.792653	0.438809	0.971861	0.467859	758	0.788235	0.946599	0.778877	0.966215	0.78137	758	0.865882	0.97744	0.854246	0.978859	0.855943
759	0.670588	0.800539	0.460509	0.977545	0.530422	759	0.781176	0.94675	0.790849	0.96436	0.757199	759	0.868235	0.984112	0.866417	0.977611	0.850115
760	0.656471	0.817253	0.456414	0.984774	0.527791	760	0.788235	0.954355	0.788939	0.965048	0.776883	760	0.917647	0.990454	0.921584	0.987195	0.916756
761	0.665882	0.796647	0.442441	0.975172	0.469482	761	0.795294	0.955125	0.791719	0.965772	0.769737	761	0.868235	0.98138	0.856302	0.976224	0.838262
762	0.668235	0.803485	0.448671	0.977685	0.482033	762	0.823529	0.958398	0.795447	0.968093	0.780959	762	0.908235	0.987266	0.884851	0.983211	0.891814
763	0.68	0.800802	0.452185	0.975521	0.478064	763	0.785882	0.941683	0.778814	0.961431	0.761021	763	0.884706	0.983404	0.865707	0.978788	0.843371
764	0.644706	0.791953	0.442928	0.969431	0.432986	764	0.771765	0.952992	0.767126	0.963728	0.769368	764	0.882353	0.978191	0.853006	0.980099	0.879425
765	0.691765	0.822192	0.446478	0.977005	0.459682	765	0.788235	0.951741	0.76868	0.96276	0.737077	765	0.889412	0.98433	0.871695	0.979806	0.8557
766	0.64	0.798657	0.432955	0.980026	0.480525	766	0.809412	0.954885	0.802963	0.967447	0.777419	766	0.898824	0.984024	0.902947	0.982728	0.879849
767	0.649412	0.820217	0.446355	0.976467	0.444938	767	0.821176	0.958667	0.78064	0.971892	0.792367	767	0.901176	0.981035	0.87601	0.984549	0.88208
768	0.64	0.788946	0.430117	0.976176	0.467315	768	0.795294	0.94659	0.768152	0.965862	0.758673	768	0.889412	0.978599	0.860999	0.98073	0.887092
769	0.705882	0.82434	0.461176	0.982822	0.485403	769	0.811765	0.955567	0.793652	0.967177	0.782076	769	0.896471	0.988262	0.872923	0.981986	0.872849
770	0.651765	0.769971	0.435616	0.975477	0.439242	770	0.792941	0.9474	0.771963	0.965288	0.758661	770	0.863529	0.978291	0.843085	0.976281	0.826059
771	0.632941	0.793094	0.44272	0.980192	0.466972	771	0.776471	0.951018	0.771995	0.960516	0.735435	771	0.898824	0.986988	0.899573	0.981265	0.867898
772	0.616471	0.806295	0.418101	0.97313	0.412396	772	0.804706	0.948509	0.784109	0.96536	0.767925	772	0.901176	0.983325	0.874288	0.982386	0.87944
773	0.675294	0.815902	0.439678	0.979455	0.460121	773	0.778824	0.947538	0.767395	0.961516	0.740886	773	0.870588	0.980676	0.848374	0.978688	0.834179
774	0.654118	0.806839	0.433882	0.977849	0.488503	774	0.762353	0.947023	0.74113	0.960421	0.719246	774	0.847059	0.974856	0.82904	0.974122	0.820924
775	0.630588	0.779728	0.434208	0.973479	0.535826	775	0.795294	0.952328	0.779673	0.962846	0.767813	775	0.891765	0.982848	0.862993	0.97849	0.867088
776	0.663529	0.803017	0.443162	0.980011	0.495629	776	0.769412	0.943189	0.767558	0.961113	0.739347	776	0.894118	0.985286	0.876781	0.980516	0.868696
777	0.628235	0.800588	0.443639	0.976883	0.489687	777	0.785882	0.951773	0.78933	0.965097	0.773347	777	0.868235	0.985967	0.877065	0.977211	0.851462
778	0.644706	0.806723	0.440695	0.974992	0.534389	778	0.785882	0.945303	0.75203	0.964241	0.76566	778	0.861176	0.972173	0.825512	0.976052	0.844274
779	0.637647	0.784753	0.435499	0.972017	0.426584	779	0.8	0.94791	0.759341	0.966822	0.754087	779	0.889412	0.980186	0.861757	0.980069	0.870532
780	0.628235	0.797288	0.431337	0.966702	0.423382	780	0.795294	0.952467	0.773482	0.964647	0.764679	780	0.868235	0.982177	0.854443	0.976777	0.825866
781	0.647059	0.808851	0.468846	0.979423	0.541572	781	0.795294	0.956916	0.784841	0.96565	0.745377	781	0.887059	0.986448	0.881689	0.980585	0.866016
782	0.672941	0.831024	0.451322	0.978416	0.466336	782	0.767059	0.930386	0.732499	0.960105	0.744922	782	0.870588	0.974865	0.83245	0.978438	0.862033
783	0.665882	0.788419	0.449663	0.968561	0.451756	783	0.807059	0.956475	0.763114	0.968993	0.768188	783	0.887059	0.984701	0.8344	0.979518	0.857592
784	0.656471	0.80535	0.457073	0.968702	0.459488	784	0.802353	0.956015	0.771017	0.967586	0.769405	784	0.88	0.981952	0.846074	0.979454	0.85532
785	0.635294	0.791532	0.43554	0.975945	0.482967	785	0.8	0.952791	0.786364	0.962535	0.78544	785	0.877647	0.985652	0.861665	0.976991	0.8514
786	0.656471	0.823296	0.439708	0.976908	0.460599	786	0.790588	0.949896	0.769507	0.967814	0.785037	786	0.889412	0.982309	0.852989	0.98285	0.892663
787	0.637647	0.798999	0.440392	0.976874	0.496462	787	0.769412	0.944083	0.736876	0.962136	0.754978	787	0.870588	0.981738	0.841027	0.977427	0.856067
788	0.654118	0.799508	0.442425	0.971934	0.440503	788	0.776471	0.945899	0.765618	0.964446	0.753353	788	0.870588	0.98284	0.859904	0.978272	0.84217
789	0.677647	0.797758	0.448485	0.977914	0.512	789	0.778824	0.946356	0.740942	0.962536	0.74593	789	0.894118	0.98276	0.864571	0.980818	0.867993
790	0.611765	0.785332	0.434108	0.972748	0.469452	790	0.804706	0.954117	0.787968	0.96602	0.779195	790	0.889412	0.98401	0.883282	0.980584	0.864922
791	0.649412	0.807015	0.420555	0.977144	0.42627	791	0.769412	0.947956	0.753447	0.958188	0.730917	791	0.901176	0.981292	0.876112	0.981274	0.905789
792	0.64	0.793688	0.441484	0.974224	0.465823	792	0.795294	0.954127	0.793859	0.96372	0.784224	792	0.894118	0.984265	0.885668	0.980892	0.886212
793	0.654118	0.810938	0.440108	0.977965	0.492712	793	0.816471	0.956394	0.78051	0.968762	0.765196	793	0.903529	0.979483	0.875042	0.983356	0.884641
794	0.665882	0.810485	0.463304	0.976162	0.486514	794	0.792941	0.948007	0.775605	0.964647	0.7531	794	0.882353	0.978839	0.846052	0.979679	0.86346
795	0.635294	0.792952	0.432161	0.97375	0.466843	795	0.832941	0.963025	0.81455	0.972475	0.814237	795	0.905882	0.984378	0.882224	0.984581	0.883055
796	0.614118	0.813176	0.412765	0.971082	0.42616	796	0.767059	0.943116	0.749827	0.958031	0.728148	796	0.854118	0.973678	0.831893	0.973787	0.835806
797	0.649412	0.805121	0.43989	0.976415	0.479777	797	0.795294	0.955232	0.764238	0.964544	0.760578	797	0.891765	0.985411	0.862362	0.980395	0.858573
798	0.661176	0.807941	0.44638	0.978207	0.497338	798	0.804706	0.949102	0.819945	0.966345	0.776793	798	0.891765	0.984198	0.890128	0.981501	0.873879
799	0.616471	0.812439	0.437764	0.971129	0.4534	799	0.771765	0.945592	0.743293	0.962607	0.738162	799	0.863529	0.981802	0.845022	0.976197	0.848652
800	0.642353	0.769211	0.436869	0.970604	0.43528	800	0.783529	0.950053	0.77022	0.961386	0.744733	800	0.872941	0.980213	0.848226	0.977818	0.855539
801	0.621176	0.80889	0.443846	0.975501	0.48222	801	0.771765	0.946345	0.779333	0.963321	0.760864	801	0.901176	0.986708	0.911789	0.983423	0.886185
802	0.670588	0.831903	0.450868	0.977432	0.47849	802	0.8	0.960675	0.798778	0.968239	0.771682	802	0.898824	0.988693	0.898537	0.982825	0.871948
803	0.604706	0.810288	0.433566	0.971984	0.472495	803	0.804706	0.955238	0.792012	0.966519	0.790317	803	0.887059	0.98385	0.870868	0.980411	0.866237
804	0.616471	0.780693	0.425469	0.969297	0.394235	804	0.783529	0.948679	0.770345	0.962384	0.748597	804	0.861176	0.978187	0.853121	0.975379	0.838402
805	0.665882	0.789535	0.437948	0.975632	0.449215	805	0.774118	0.954328	0.748242	0.959301	0.718351	805	0.882353	0.982812	0.865277	0.978857	0.840515
806	0.647059	0.804247	0.434848	0.979337	0.455511	806	0.788235	0.953111	0.780293	0.964645	0.75891	806	0.896471	0.987839	0.905211	0.981335	0.870302
807	0.644706	0.80705	0.433704	0.973352	0.459307	807	0.778824	0.946584	0.749465	0.961226	0.748278	807	0.872941	0.980504	0.84642	0.977803	0.852907
808	0.628235	0.799824	0.445821	0.976729	0.493705	808	0.778824	0.942445	0.75755	0.963177	0.752639	808	0.858824	0.977896	0.844454	0.97535	0.842645
809	0.687059	0.814274	0.446161	0.976844	0.450473	809	0.757647	0.937695	0.764304	0.957903	0.702513	809	0.88	0.984745	0.895089	0.979338	0.836543
810	0.687059	0.804099	0.438643	0.980041	0.464508	810	0.790588	0.949768	0.779257	0.967129	0.756116	810	0.894118	0.983889	0.870014	0.983746	0.859839
811	0.654118	0.7955	0.4164	0.976975	0.427483	811	0.804706	0.95057	0.801019	0.967485	0.796169	811	0.898824	0.986514	0.890895	0.982716	0.865502
812	0.637647	0.786238	0.427245	0.976743	0.460398	812	0.811765	0.962286	0.785405	0.968528	0.777529	812	0.863529	0.979718	0.848981	0.975981	0.826055
813	0.635294	0.793196	0.434123	0.9669	0.400514	813	0.771765	0.943393	0.772531	0.960906	0.740025	813	0.847059	0.981938	0.840774	0.971979	0.829937
814	0.644706	0.783571	0.447848	0.973518	0.494623	814	0.792941	0.949226	0.781039	0.964427	0.753407	814	0.898824	0.979249	0.879874	0.982413	0.876206
815	0.609412	0.807148	0.436953	0.971377	0.428339	815	0.802353	0.950859	0.794815	0.966734	0.801824	815	0.875294	0.98681	0.873212	0.977456	0.865962
816	0.656471	0.804548	0.453676	0.972482	0.490331	816	0.804706	0.960052	0.792877	0.968611	0.79696	816	0.896471	0.985601	0.886953	0.982041	0.894326
817	0.677647	0.793411	0.437863	0.968494	0.423183	817	0.795294	0.961037	0.786897	0.962981	0.763857	817	0.877647	0.982269	0.879096	0.979361	0.844659
818	0.651765	0.798886	0.43052	0.982411	0.542499	818	0.790588	0.955579	0.78295	0.964347	0.762107	818	0.884706	0.985338	0.871519	0.97918	0.859657
819	0.647059	0.790415	0.457414	0.976895	0.533229	819	0.792941	0.950842	0.796899	0.966108	0.762941	819	0.875294	0.982644	0.878805	0.978292	0.849949
820	0.642353	0.801071	0.429662	0.97456	0.416067	820	0.797647	0.951408	0.774895	0.968135	0.76856	820	0.887059	0.981167	0.857728	0.980607	0.862041
821	0.649412	0.788922	0.439709	0.974723	0.469672	821	0.811765	0.953487	0.80449	0.96766	0.785146	821	0.908235	0.9872	0.895878	0.984531	0.874159
822	0.661176	0.794854	0.449378	0.970244	0.500793	822	0.783529	0.951463	0.758583	0.962967	0.761877	822	0.882353	0.98611	0.855165	0.977632	0.853278
823	0.635294	0.801443	0.425863	0.976683	0.422959	823	0.792941	0.949686	0.792943	0.964303	0.760237	823	0.872941	0.98355	0.859401	0.977226	0.834407
824	0.630588	0.789777	0.435274	0.977896	0.453872	824	0.814118	0.954279	0.794527	0.969435	0.789342	824	0.889412	0.980081	0.875458	0.981784	0.861935
825	0.661176	0.810433	0.444958	0.975518	0.477822	825	0.785882	0.944398	0.767568	0.961721	0.731912	825	0.889412	0.982406	0.864167	0.979275	0.880033
826	0.658824	0.791913	0.439461	0.97457	0.414273	826	0.757647	0.947251	0.736762	0.956089	0.711779	826	0.856471	0.978312	0.834769	0.974896	0.814123
827	0.663529	0.7983	0.463203	0.976749	0.498056	827	0.8	0.959399	0.796816	0.968347	0.767541	827	0.889412	0.985515	0.889087	0.981972	0.865877
828	0.665882	0.804414	0.432921	0.973222	0.464471	828	0.776471	0.94608	0.75721	0.959012	0.737212	828	0.863529	0.977894	0.830391	0.974648	0.813367
829	0.623529	0.794649	0.416806	0.982208	0.433614	829	0.788235	0.949009	0.79154	0.966953	0.766786	829	0.896471	0.990168	0.89784	0.981443	0.86811
830	0.623529	0.797907	0.434149	0.977576	0.416472	830	0.776471	0.950654	0.762628	0.96352	0.770986	830	0.896471	0.982868	0.881164	0.981914	0.892282
831	0.663529	0.810467	0.449298	0.977185	0.479909	831	0.776471	0.943157	0.764221	0.959371	0.723597	831	0.875294	0.981291	0.857493	0.977474	0.82472
832	0.668235	0.810965	0.449713	0.977212	0.522064	832	0.752941	0.940543	0.746851	0.958712	0.728958	832	0.88	0.983756	0.860542	0.978538	0.861292
833	0.632941	0.803191	0.430609	0.978449	0.473663	833	0.757647	0.945687	0.729815	0.957784	0.723645	833	0.863529	0.985643	0.840982	0.975667	0.835542
834	0.637647	0.801401	0.436553	0.979538	0.46078	834	0.783529	0.957831	0.75263	0.964832	0.758058	834	0.877647	0.982039	0.851035	0.979853	0.872023
835	0.668235	0.799891	0.464476	0.975531	0.490061	835	0.778824	0.95693	0.760764	0.963343	0.749149	835	0.877647	0.981977	0.86199	0.979488	0.863528
836	0.658824	0.785538	0.453885	0.976386	0.462616	836	0.781176	0.95138	0.767931	0.960567	0.756743	836	0.872941	0.981689	0.865018	0.977533	0.850988
837	0.625882	0.812323	0.442297	0.973208	0.490204	837	0.778824	0.951201	0.756975	0.964922	0.763869	837	0.868235	0.981135	0.847864	0.977545	0.859977
838	0.623529	0.784821	0.430893	0.977238	0.418222	838	0.828235	0.965151	0.799687	0.972384	0.835716	838	0.884706	0.981545	0.862446	0.980867	0.872429
839	0.642353	0.816164	0.429396	0.975525	0.470472	839	0.785882	0.94978	0.781385	0.961509	0.744805	839	0.882353	0.978591	0.873716	0.979374	0.861479
840	0.632941	0.810074	0.428757	0.969816	0.442193	840	0.767059	0.942291	0.741004	0.959681	0.721587	840	0.856471	0.973896	0.833631	0.974761	0.813332
841	0.661176	0.806913	0.434052	0.96991	0.42403	841	0.745882	0.937386	0.704327	0.954254	0.695706	841	0.849412	0.972494	0.811323	0.973246	0.815891
842	0.682353	0.819324	0.454589	0.980273	0.506944	842	0.8	0.952273	0.769088	0.965512	0.76032	842	0.894118	0.986121	0.866879	0.981058	0.874165
843	0.621176	0.811352	0.432793	0.973476	0.431075	843	0.767059	0.945572	0.740627	0.961474	0.738635	843	0.891765	0.977146	0.872314	0.982081	0.884977
844	0.647059	0.798723	0.447429	0.974829	0.459863	844	0.785882	0.955329	0.783501	0.963104	0.754991	844	0.891765	0.988203	0.877901	0.979337	0.855543
845	0.68	0.811589	0.446584	0.980989	0.519324	845	0.818824	0.959439	0.802217	0.968756	0.775189	845	0.884706	0.986092	0.857515	0.978399	0.832358
846	0.649412	0.808402	0.435808	0.974656	0.441299	846	0.783529	0.947327	0.758869	0.963856	0.734854	846	0.884706	0.986061	0.855256	0.979774	0.855731
847	0.684706	0.81285	0.431518	0.978787	0.435368	847	0.8	0.953805	0.7922	0.967204	0.769129	847	0.905882	0.986147	0.886953	0.983287	0.881361
848	0.649412	0.79309	0.443042	0.977649	0.46422	848	0.788235	0.947047	0.771085	0.963768	0.761489	848	0.88	0.979704	0.854279	0.978699	0.859668
849	0.635294	0.783184	0.436424	0.974609	0.455527	849	0.797647	0.955258	0.791107	0.963753	0.763878	849	0.875294	0.982366	0.872515	0.977831	0.856484
850	0.625882	0.818308	0.435038	0.977599	0.502334	850	0.762353	0.94537	0.74125	0.957347	0.714861	850	0.868235	0.981267	0.838547	0.97751	0.844656
851	0.675294	0.804763	0.450742	0.979182	0.477851	851	0.792941	0.950448	0.764453	0.965025	0.749986	851	0.88	0.98015	0.845502	0.978958	0.857642
852	0.677647	0.823693	0.442204	0.981195	0.46804	852	0.809412	0.95051	0.780715	0.970082	0.801489	852	0.898824	0.982817	0.868202	0.983899	0.886283
853	0.64	0.791777	0.435102	0.975742	0.453478	853	0.774118	0.942278	0.755468	0.959392	0.740313	853	0.872941	0.980164	0.856793	0.977872	0.851334
854	0.609412	0.778516	0.423094	0.97503	0.408859	854	0.809412	0.954531	0.770665	0.969354	0.769574	854	0.884706	0.976469	0.859222	0.98116	0.869741
855	0.630588	0.79059	0.448114	0.971251	0.456443	855	0.809412	0.955474	0.805952	0.967805	0.782035	855	0.88	0.984778	0.880892	0.978826	0.864373
856	0.628235	0.795956	0.447436	0.981453	0.51089	856	0.788235	0.94464	0.779149	0.963476	0.762961	856	0.861176	0.978593	0.851207	0.976694	0.842257
857	0.670588	0.819438	0.438252	0.973028	0.416956	857	0.767059	0.948293	0.770977	0.959421	0.739763	857	0.870588	0.981338	0.863417	0.976509	0.840182
858	0.618824	0.807398	0.44591	0.972474	0.50629	858	0.774118	0.952495	0.768202	0.961619	0.756829	858	0.865882	0.982494	0.862586	0.977007	0.854996
859	0.635294	0.816329	0.430997	0.97329	0.461488	859	0.8	0.943351	0.767487	0.966016	0.776566	859	0.884706	0.978423	0.857972	0.980849	0.866857
860	0.644706	0.787761	0.447885	0.974113	0.482892	860	0.816471	0.956545	0.800038	0.9672	0.780871	860	0.898824	0.986038	0.873523	0.981856	0.867644
861	0.628235	0.818184	0.448391	0.974652	0.483016	861	0.795294	0.950306	0.765533	0.966151	0.773577	861	0.877647	0.982008	0.84367	0.978413	0.859098
862	0.632941	0.815517	0.427209	0.975978	0.447571	862	0.767059	0.941893	0.74318	0.959199	0.719018	862	0.882353	0.981666	0.858789	0.979965	0.869518
863	0.644706	0.790537	0.445145	0.976028	0.471022	863	0.785882	0.944152	0.750352	0.963744	0.72426	863	0.882353	0.981234	0.853777	0.978756	0.837306
864	0.644706	0.805799	0.432192	0.972694	0.411182	864	0.792941	0.952552	0.768873	0.965581	0.772653	864	0.856471	0.981233	0.831583	0.97417	0.83991
865	0.672941	0.791667	0.447351	0.975385	0.492977	865	0.792941	0.952258	0.784779	0.964424	0.747208	865	0.88	0.980136	0.854791	0.979229	0.851257
866	0.64	0.796856	0.425238	0.966376	0.396087	866	0.823529	0.957591	0.801149	0.969551	0.793243	866	0.901176	0.98337	0.883562	0.982126	0.869559
867	0.647059	0.827261	0.455147	0.97672	0.48563	867	0.767059	0.941816	0.748621	0.958799	0.728986	867	0.88	0.985358	0.887289	0.979476	0.852925
868	0.618824	0.783823	0.408942	0.972514	0.41342	868	0.795294	0.951648	0.770088	0.964886	0.750846	868	0.88	0.979926	0.85029	0.978444	0.837284
869	0.628235	0.803943	0.454508	0.969897	0.498443	869	0.788235	0.945143	0.760222	0.964997	0.779691	869	0.884706	0.976824	0.858668	0.979579	0.880425
870	0.647059	0.805563	0.446709	0.977049	0.497087	870	0.818824	0.961335	0.811007	0.969189	0.787243	870	0.92	0.990021	0.911884	0.985451	0.890744
871	0.682353	0.821221	0.453279	0.973818	0.486926	871	0.795294	0.953627	0.786456	0.96458	0.751527	871	0.887059	0.983807	0.864176	0.979163	0.861351
872	0.628235	0.801826	0.435474	0.977713	0.455147	872	0.781176	0.951445	0.731604	0.964493	0.72796	872	0.877647	0.98384	0.848012	0.98101	0.856235
873	0.637647	0.792981	0.43145	0.975651	0.411218	873	0.790588	0.948912	0.770211	0.963156	0.746807	873	0.870588	0.980973	0.860738	0.976025	0.837242
874	0.642353	0.797025	0.421097	0.975463	0.419272	874	0.774118	0.94721	0.755581	0.964026	0.740857	874	0.868235	0.977602	0.852049	0.977678	0.839133
875	0.672941	0.810421	0.441095	0.979503	0.508067	875	0.790588	0.954618	0.766984	0.967189	0.762789	875	0.901176	0.98181	0.874043	0.984899	0.88727
876	0.68	0.802127	0.449471	0.973661	0.454841	876	0.8	0.943063	0.767747	0.964623	0.75186	876	0.887059	0.982517	0.844161	0.979188	0.855951
877	0.647059	0.783981	0.437337	0.979178	0.446307	877	0.788235	0.946804	0.781586	0.963321	0.757256	877	0.877647	0.986841	0.87335	0.977582	0.859861
878	0.647059	0.78653	0.432882	0.975448	0.449065	878	0.788235	0.946555	0.774411	0.962985	0.748334	878	0.882353	0.980097	0.858211	0.978212	0.852411
879	0.625882	0.817936	0.43708	0.974452	0.486115	879	0.778824	0.949093	0.784345	0.960824	0.757106	879	0.872941	0.980951	0.879141	0.976852	0.857711
880	0.656471	0.803349	0.447074	0.979169	0.468342	880	0.8	0.946899	0.786944	0.963426	0.756293	880	0.898824	0.984321	0.89014	0.98156	0.859246
881	0.647059	0.807346	0.442653	0.969809	0.504368	881	0.755294	0.938657	0.744072	0.956383	0.725208	881	0.849412	0.973707	0.828014	0.972963	0.838352
882	0.635294	0.815512	0.44926	0.975881	0.489915	882	0.769412	0.939815	0.755781	0.957602	0.731819	882	0.870588	0.983908	0.862527	0.976454	0.849801
883	0.635294	0.794162	0.440681	0.975191	0.474791	883	0.769412	0.941469	0.751171	0.956821	0.713391	883	0.858824	0.975805	0.84843	0.973575	0.824377
884	0.632941	0.813984	0.43222	0.977735	0.496341	884	0.802353	0.950589	0.779788	0.968531	0.774004	884	0.887059	0.980771	0.861851	0.982749	0.871127
885	0.665882	0.795969	0.442067	0.978722	0.506029	885	0.797647	0.954548	0.808228	0.966141	0.761862	885	0.884706	0.984138	0.885714	0.979229	0.841151
886	0.585882	0.794443	0.429847	0.977211	0.456006	886	0.781176	0.950869	0.770763	0.963457	0.756685	886	0.858824	0.981346	0.857379	0.974392	0.84571
887	0.701176	0.816144	0.45938	0.978725	0.488841	887	0.778824	0.942153	0.763098	0.960435	0.737064	887	0.887059	0.98213	0.861568	0.979085	0.850099
888	0.609412	0.780985	0.427454	0.969608	0.391661	888	0.788235	0.950514	0.770187	0.963472	0.764216	888	0.865882	0.980171	0.856431	0.976059	0.850633
889	0.647059	0.792247	0.423293	0.977996	0.462056	889	0.797647	0.942986	0.747092	0.963505	0.724237	889	0.875294	0.976761	0.831671	0.977042	0.814676
890	0.647059	0.795638	0.434926	0.975037	0.420276	890	0.795294	0.949634	0.796049	0.966155	0.755232	890	0.872941	0.977869	0.873753	0.977172	0.843077
891	0.675294	0.816297	0.44332	0.976298	0.456268	891	0.755294	0.951744	0.729043	0.95902	0.723322	891	0.868235	0.985694	0.841691	0.976129	0.822774
892	0.625882	0.779247	0.421924	0.975482	0.455959	892	0.792941	0.941145	0.781004	0.963361	0.765774	892	0.863529	0.977441	0.842864	0.974447	0.829366
893	0.647059	0.801722	0.439056	0.969853	0.424441	893	0.785882	0.950561	0.758573	0.964933	0.777047	893	0.856471	0.984855	0.819197	0.974411	0.842564
894	0.625882	0.80076	0.430326	0.975449	0.444376	894	0.776471	0.94431	0.762206	0.96216	0.765906	894	0.887059	0.978422	0.868758	0.979327	0.868086
895	0.658824	0.805133	0.437303	0.976985	0.466824	895	0.788235	0.945927	0.782909	0.962759	0.750228	895	0.877647	0.977756	0.868794	0.979038	0.857445
896	0.663529	0.80064	0.451569	0.97445	0.476498	896	0.771765	0.94264	0.74874	0.95993	0.735219	896	0.875294	0.98195	0.857809	0.976666	0.841776
897	0.625882	0.80037	0.441446	0.97586	0.4525	897	0.84	0.9574	0.837055	0.971994	0.817477	897	0.92	0.990702	0.910039	0.985577	0.910592
898	0.614118	0.792873	0.422629	0.972277	0.412803	898	0.8	0.947419	0.795758	0.96632	0.780911	898	0.875294	0.987571	0.8634	0.977447	0.85494
899	0.651765	0.782626	0.425903	0.970886	0.406591	899	0.795294	0.953479	0.774508	0.964529	0.748877	899	0.882353	0.981093	0.864388	0.979548	0.845676
900	0.647059	0.793106	0.458132	0.97413	0.477752	900	0.795294	0.952899	0.77557	0.967144	0.771675	900	0.882353	0.983819	0.874343	0.98164	0.854943
901	0.621176	0.803731	0.418714	0.973161	0.419114	901	0.757647	0.943156	0.738734	0.958161	0.716981	901	0.856471	0.977085	0.844968	0.975478	0.821545
902	0.651765	0.796291	0.456515	0.979466	0.515683	902	0.781176	0.949744	0.772426	0.961578	0.756776	902	0.891765	0.983651	0.8779	0.981489	0.891932
903	0.630588	0.796674	0.437119	0.975742	0.434215	903	0.795294	0.949459	0.771496	0.965285	0.745087	903	0.863529	0.977789	0.841872	0.976106	0.828247
904	0.656471	0.812717	0.45661	0.97602	0.489397	904	0.769412	0.941631	0.753818	0.959259	0.729683	904	0.870588	0.982503	0.846064	0.975513	0.832766
905	0.661176	0.780606	0.432314	0.97955	0.470719	905	0.769412	0.943724	0.776111	0.961293	0.739603	905	0.863529	0.981101	0.860691	0.975805	0.829975
906	0.677647	0.809058	0.456701	0.981436	0.516633	906	0.764706	0.93982	0.759073	0.959099	0.706174	906	0.872941	0.980516	0.871218	0.979294	0.838589
907	0.611765	0.791523	0.42829	0.972241	0.438618	907	0.792941	0.954954	0.776238	0.967125	0.792258	907	0.905882	0.985801	0.884766	0.985036	0.902448
908	0.642353	0.786325	0.438138	0.980703	0.542271	908	0.76	0.945661	0.761503	0.957005	0.746121	908	0.872941	0.978124	0.863506	0.976606	0.853624
909	0.675294	0.798034	0.446085	0.973259	0.419764	909	0.790588	0.952475	0.750178	0.964683	0.739879	909	0.887059	0.976851	0.855677	0.980058	0.861566
910	0.628235	0.819342	0.44928	0.975864	0.519759	910	0.743529	0.942982	0.742055	0.955796	0.716336	910	0.842353	0.977571	0.838808	0.972098	0.82224
911	0.649412	0.798518	0.4436	0.969828	0.469284	911	0.790588	0.940356	0.779426	0.964649	0.777419	911	0.894118	0.980826	0.874573	0.980269	0.881404
912	0.670588	0.803905	0.444945	0.974395	0.450412	912	0.785882	0.950954	0.783982	0.963721	0.74582	912	0.891765	0.983979	0.889351	0.980615	0.862981
913	0.625882	0.811213	0.447629	0.975903	0.483615	913	0.750588	0.939072	0.724735	0.957001	0.71738	913	0.844706	0.971299	0.819819	0.973655	0.827547
914	0.703529	0.796621	0.448444	0.980847	0.437667	914	0.741176	0.939514	0.740946	0.955092	0.683787	914	0.863529	0.979769	0.85387	0.975661	0.817117
915	0.672941	0.799739	0.465558	0.979802	0.517775	915	0.797647	0.953138	0.791387	0.967605	0.768422	915	0.877647	0.981977	0.865696	0.981512	0.856149
916	0.64	0.798627	0.425246	0.981729	0.461096	916	0.76	0.944187	0.717095	0.960011	0.71918	916	0.884706	0.977311	0.85584	0.981012	0.868011
917	0.647059	0.797427	0.454904	0.970757	0.457371	917	0.776471	0.937407	0.764326	0.960067	0.736283	917	0.870588	0.979092	0.858683	0.976236	0.837325
918	0.642353	0.789395	0.43347	0.973163	0.41431	918	0.804706	0.953444	0.773466	0.965912	0.766692	918	0.887059	0.981059	0.859626	0.980114	0.865805
919	0.630588	0.799778	0.445013	0.969733	0.453271	919	0.816471	0.954325	0.805611	0.969837	0.810013	919	0.882353	0.980541	0.875935	0.980171	0.874457
920	0.618824	0.828353	0.439701	0.971545	0.446316	920	0.783529	0.951778	0.772019	0.963656	0.752895	920	0.870588	0.983594	0.862994	0.976679	0.84004
921	0.698824	0.825119	0.449017	0.97764	0.447281	921	0.8	0.95968	0.800113	0.969747	0.773702	921	0.894118	0.987008	0.900757	0.983645	0.870279
922	0.604706	0.796175	0.425781	0.964524	0.431077	922	0.755294	0.932681	0.744561	0.957208	0.730684	922	0.856471	0.971039	0.854369	0.9747	0.847979
923	0.661176	0.79477	0.442838	0.975248	0.409749	923	0.807059	0.953066	0.792598	0.966813	0.745264	923	0.887059	0.978203	0.876055	0.980349	0.848289
924	0.625882	0.797338	0.434314	0.973708	0.45416	924	0.8	0.956839	0.776496	0.966172	0.785174	924	0.891765	0.983052	0.875114	0.982077	0.876091
925	0.647059	0.785569	0.433955	0.968021	0.397377	925	0.776471	0.941911	0.767852	0.960141	0.733333	925	0.870588	0.979255	0.850554	0.976544	0.84027
926	0.642353	0.819546	0.438735	0.978694	0.4906	926	0.797647	0.952843	0.805958	0.963855	0.774062	926	0.896471	0.987933	0.896676	0.981058	0.87743
927	0.654118	0.825386	0.449789	0.978338	0.477905	927	0.811765	0.95887	0.798417	0.967969	0.766813	927	0.891765	0.985021	0.880861	0.981539	0.855563
928	0.595294	0.798031	0.433015	0.974156	0.471375	928	0.788235	0.951122	0.791621	0.963403	0.757471	928	0.865882	0.98552	0.880958	0.976162	0.852707
929	0.647059	0.808848	0.434225	0.977193	0.451457	929	0.809412	0.951315	0.810234	0.967433	0.786122	929	0.877647	0.977015	0.874316	0.979238	0.857262
930	0.651765	0.811235	0.432037	0.973945	0.423433	930	0.8	0.955148	0.77681	0.964518	0.776677	930	0.898824	0.987944	0.871569	0.982173	0.865293
931	0.644706	0.805295	0.446672	0.975165	0.491265	931	0.785882	0.942866	0.770471	0.9642	0.757308	931	0.877647	0.980187	0.857285	0.978818	0.841557
932	0.658824	0.798657	0.456672	0.978779	0.481156	932	0.771765	0.941962	0.742801	0.96109	0.746593	932	0.875294	0.982145	0.860396	0.978904	0.85485
933	0.649412	0.80577	0.435212	0.974968	0.458093	933	0.769412	0.942683	0.741954	0.959704	0.723853	933	0.877647	0.977912	0.836053	0.978306	0.844111
934	0.623529	0.796885	0.418684	0.975472	0.454419	934	0.750588	0.939042	0.744104	0.958364	0.741909	934	0.847059	0.972923	0.821249	0.972599	0.80887
935	0.614118	0.779984	0.427783	0.974529	0.450403	935	0.807059	0.949187	0.808572	0.96583	0.779452	935	0.891765	0.983453	0.897328	0.980775	0.859958
936	0.691765	0.805746	0.456217	0.975315	0.476272	936	0.748235	0.93821	0.753416	0.953579	0.673533	936	0.830588	0.978409	0.828233	0.967952	0.763064
937	0.625882	0.795231	0.439232	0.96897	0.479598	937	0.757647	0.935882	0.744982	0.958196	0.728343	937	0.865882	0.9719	0.839003	0.976635	0.846071
938	0.637647	0.802349	0.427193	0.973868	0.452484	938	0.790588	0.948742	0.775331	0.96419	0.754763	938	0.861176	0.978367	0.843947	0.975267	0.836836
939	0.618824	0.807306	0.430958	0.967875	0.440762	939	0.788235	0.949941	0.752355	0.964807	0.749318	939	0.868235	0.978168	0.841336	0.97822	0.839422
940	0.665882	0.803798	0.43571	0.97957	0.494871	940	0.816471	0.946679	0.800137	0.969787	0.777328	940	0.901176	0.978364	0.87063	0.984555	0.872403
941	0.701176	0.786533	0.434028	0.980237	0.442574	941	0.792941	0.952594	0.792824	0.963599	0.747186	941	0.905882	0.985105	0.894345	0.983076	0.86973
942	0.668235	0.796912	0.444304	0.980879	0.504769	942	0.774118	0.946053	0.742672	0.961494	0.7444	942	0.889412	0.982219	0.855023	0.981252	0.865935
943	0.635294	0.803383	0.445325	0.969633	0.469178	943	0.750588	0.940152	0.750918	0.956184	0.747002	943	0.870588	0.981175	0.85913	0.977111	0.862195
944	0.668235	0.821822	0.451142	0.974853	0.457453	944	0.776471	0.947082	0.760536	0.962354	0.749943	944	0.877647	0.98524	0.863758	0.978343	0.853706
945	0.637647	0.817315	0.433578	0.978424	0.459426	945	0.783529	0.946851	0.747551	0.962215	0.736617	945	0.882353	0.978486	0.845317	0.979551	0.863959
946	0.665882	0.804677	0.432066	0.978566	0.457811	946	0.776471	0.949358	0.75761	0.960611	0.727595	946	0.861176	0.978033	0.82444	0.974826	0.828113
947	0.604706	0.790873	0.411827	0.96748	0.385375	947	0.783529	0.951548	0.752707	0.962517	0.744544	947	0.872941	0.982096	0.847	0.976959	0.849754
948	0.632941	0.826163	0.442769	0.974045	0.470653	948	0.811765	0.95155	0.768618	0.966442	0.783724	948	0.908235	0.984863	0.881589	0.98215	0.883753
949	0.672941	0.814094	0.462265	0.975516	0.515254	949	0.76	0.951321	0.760154	0.958482	0.724295	949	0.882353	0.985043	0.869297	0.980098	0.850164
950	0.656471	0.796083	0.428686	0.976613	0.45097	950	0.790588	0.94889	0.784284	0.962772	0.749734	950	0.887059	0.981848	0.879879	0.980374	0.862132
951	0.614118	0.781052	0.430223	0.973964	0.464193	951	0.783529	0.953388	0.781228	0.963516	0.76178	951	0.882353	0.982591	0.884482	0.980145	0.867653
952	0.661176	0.810231	0.440202	0.97599	0.528756	952	0.788235	0.94652	0.782521	0.961526	0.749113	952	0.875294	0.982279	0.849383	0.977101	0.834087
953	0.670588	0.797867	0.459244	0.979263	0.516741	953	0.774118	0.954217	0.781868	0.961173	0.745703	953	0.884706	0.983763	0.867389	0.979162	0.846898
954	0.658824	0.805123	0.435859	0.972623	0.464693	954	0.792941	0.948266	0.767028	0.964951	0.759745	954	0.88	0.982065	0.861179	0.979676	0.862378
955	0.661176	0.800437	0.434023	0.978343	0.50795	955	0.788235	0.947293	0.772358	0.965564	0.745336	955	0.889412	0.977665	0.868009	0.980786	0.869162
956	0.618824	0.802515	0.438097	0.979325	0.468974	956	0.767059	0.944742	0.747826	0.961551	0.736712	956	0.882353	0.982233	0.880691	0.980597	0.865356
957	0.623529	0.802558	0.424255	0.97521	0.414966	957	0.752941	0.935929	0.769559	0.956223	0.742541	957	0.830588	0.979452	0.840723	0.968756	0.803634
958	0.677647	0.81531	0.452176	0.978109	0.456245	958	0.816471	0.9535	0.780997	0.969931	0.766656	958	0.903529	0.985575	0.860872	0.985909	0.880297
959	0.663529	0.800417	0.439608	0.974964	0.469599	959	0.741176	0.93531	0.748504	0.95401	0.688421	959	0.84	0.975574	0.841207	0.972581	0.792175
960	0.635294	0.789232	0.443471	0.971455	0.451844	960	0.8	0.948059	0.80153	0.964417	0.773628	960	0.882353	0.983073	0.877888	0.979323	0.864642
961	0.654118	0.78983	0.441331	0.978627	0.463674	961	0.764706	0.951596	0.766485	0.961625	0.731447	961	0.865882	0.98011	0.86544	0.977346	0.837115
962	0.632941	0.808845	0.450916	0.971867	0.490078	962	0.809412	0.955978	0.79806	0.966738	0.772246	962	0.898824	0.986917	0.894644	0.982494	0.874449
963	0.644706	0.801616	0.45056	0.97362	0.453667	963	0.757647	0.942713	0.721322	0.959403	0.746066	963	0.854118	0.977338	0.817319	0.974109	0.834352
964	0.651765	0.812473	0.449109	0.9744	0.500688	964	0.797647	0.951621	0.768801	0.965142	0.764126	964	0.894118	0.983358	0.871394	0.98121	0.867083
965	0.647059	0.801969	0.436703	0.981434	0.484554	965	0.764706	0.951518	0.764297	0.959751	0.752712	965	0.896471	0.987285	0.897611	0.981776	0.875363
966	0.651765	0.802704	0.435442	0.974833	0.423841	966	0.778824	0.946282	0.776649	0.960503	0.750277	966	0.872941	0.983662	0.865493	0.975869	0.843576
967	0.621176	0.80704	0.443634	0.969878	0.4602	967	0.755294	0.937478	0.737628	0.957638	0.73167	967	0.856471	0.981026	0.838277	0.974836	0.836892
968	0.663529	0.808209	0.438891	0.97535	0.472095	968	0.752941	0.942161	0.720555	0.954533	0.70851	968	0.872941	0.982756	0.84191	0.977288	0.830655
969	0.621176	0.776792	0.435329	0.974646	0.466465	969	0.804706	0.95418	0.777087	0.964417	0.770027	969	0.901176	0.983463	0.880855	0.981642	0.877472
970	0.661176	0.794752	0.439845	0.972589	0.408346	970	0.8	0.960497	0.785034	0.965559	0.745413	970	0.877647	0.983869	0.857263	0.976643	0.846831
971	0.623529	0.789793	0.423193	0.976279	0.418864	971	0.771765	0.944729	0.741864	0.961249	0.732477	971	0.865882	0.979099	0.847915	0.976768	0.839105
972	0.64	0.79613	0.43326	0.975674	0.461194	972	0.807059	0.957356	0.797192	0.966927	0.78362	972	0.898824	0.986422	0.894649	0.982808	0.888391
973	0.677647	0.782976	0.448755	0.983228	0.525455	973	0.802353	0.956648	0.794512	0.967452	0.763813	973	0.891765	0.991286	0.88774	0.981238	0.846105
974	0.637647	0.782181	0.4254	0.977902	0.45445	974	0.811765	0.95875	0.783956	0.967669	0.757737	974	0.903529	0.984574	0.876376	0.983027	0.8729
975	0.649412	0.808553	0.435671	0.97514	0.43964	975	0.844706	0.967706	0.834871	0.973381	0.818373	975	0.922353	0.987338	0.912825	0.987805	0.90897
976	0.628235	0.793539	0.436757	0.975876	0.471991	976	0.8	0.959043	0.76831	0.96636	0.75146	976	0.88	0.982968	0.859046	0.979002	0.854269
977	0.618824	0.792987	0.420384	0.973679	0.459196	977	0.762353	0.950527	0.752114	0.957026	0.709978	977	0.870588	0.983393	0.866428	0.975657	0.845136
978	0.628235	0.805776	0.432282	0.971628	0.429981	978	0.743529	0.944328	0.734989	0.953502	0.715643	978	0.861176	0.980853	0.851729	0.975074	0.850903
979	0.628235	0.767076	0.427218	0.973708	0.470557	979	0.757647	0.935515	0.744967	0.956381	0.715857	979	0.875294	0.971902	0.856742	0.97825	0.840877
980	0.661176	0.789277	0.443323	0.977035	0.423861	980	0.828235	0.961271	0.812466	0.971151	0.795288	980	0.917647	0.985851	0.898907	0.986444	0.893623
981	0.623529	0.806968	0.429432	0.97004	0.400627	981	0.802353	0.952718	0.772095	0.966107	0.761112	981	0.868235	0.984525	0.845083	0.977123	0.845524
982	0.663529	0.809266	0.440787	0.978704	0.471756	982	0.757647	0.941055	0.756227	0.958069	0.711631	982	0.889412	0.979978	0.870889	0.979895	0.853466
983	0.651765	0.806638	0.445153	0.977439	0.468149	983	0.771765	0.946612	0.755245	0.960891	0.762108	983	0.884706	0.983578	0.871137	0.980018	0.872926
984	0.677647	0.802727	0.464994	0.979999	0.52526	984	0.804706	0.951772	0.791812	0.966993	0.786568	984	0.887059	0.9805	0.873367	0.980788	0.863744
985	0.682353	0.818654	0.436272	0.978318	0.456149	985	0.807059	0.950983	0.788162	0.964343	0.761776	985	0.891765	0.981942	0.869634	0.979957	0.862487
986	0.672941	0.793669	0.44774	0.978322	0.489816	986	0.807059	0.954451	0.783893	0.968172	0.749491	986	0.872941	0.981075	0.84796	0.978574	0.843333
987	0.658824	0.810164	0.454751	0.9775	0.506681	987	0.783529	0.953434	0.783531	0.96336	0.754292	987	0.88	0.988738	0.88537	0.977067	0.846649
988	0.647059	0.824862	0.44857	0.974399	0.533656	988	0.785882	0.947497	0.763913	0.96439	0.761552	988	0.865882	0.986065	0.851935	0.977101	0.84784
989	0.649412	0.81055	0.454162	0.972724	0.48132	989	0.748235	0.939133	0.73983	0.95679	0.72393	989	0.849412	0.976857	0.84149	0.972496	0.84426
990	0.621176	0.795484	0.42705	0.97503	0.412399	990	0.778824	0.943484	0.767867	0.963479	0.76495	990	0.875294	0.976388	0.865065	0.978913	0.86238
991	0.677647	0.789854	0.452731	0.977474	0.504715	991	0.767059	0.948133	0.753235	0.960113	0.713499	991	0.891765	0.984142	0.877991	0.979835	0.847206
992	0.684706	0.825398	0.444144	0.979453	0.457194	992	0.783529	0.946215	0.772101	0.963126	0.752225	992	0.896471	0.987524	0.877673	0.979785	0.86412
993	0.614118	0.799337	0.430294	0.9776	0.501795	993	0.807059	0.958876	0.784115	0.968045	0.788938	993	0.887059	0.985904	0.884403	0.981323	0.871411
994	0.623529	0.796108	0.436113	0.972809	0.449749	994	0.797647	0.955708	0.771337	0.966063	0.781687	994	0.889412	0.984156	0.868834	0.982443	0.886529
995	0.710588	0.786167	0.440522	0.977987	0.466992	995	0.76	0.946788	0.759217	0.95984	0.724363	995	0.891765	0.982718	0.880966	0.981093	0.854283
996	0.64	0.815595	0.440642	0.975007	0.480655	996	0.790588	0.954415	0.787106	0.963362	0.757924	996	0.88	0.984922	0.875489	0.978437	0.852716
997	0.635294	0.79814	0.444414	0.975126	0.433936	997	0.828235	0.958802	0.810828	0.967681	0.774911	997	0.903529	0.989748	0.890864	0.982286	0.881556
998	0.625882	0.786228	0.421174	0.977472	0.452886	998	0.776471	0.945486	0.747288	0.962143	0.724917	998	0.854118	0.974239	0.822209	0.975256	0.843707
999	0.649412	0.790788	0.448086	0.974777	0.498769	999	0.818824	0.955181	0.818283	0.970623	0.801033	999	0.889412	0.98022	0.883432	0.980322	0.869558
1000	0.663529	0.809672	0.438794	0.979622	0.463598	1000	0.792941	0.955137	0.802324	0.963184	0.751415	1000	0.884706	0.9873	0.887802	0.97901	0.852602
1001	0.635294	0.792374	0.440028	0.977146	0.45749	1001	0.764706	0.945232	0.732582	0.961815	0.732237	1001	0.865882	0.977959	0.854933	0.978217	0.850689
1002	0.637647	0.799638	0.425808	0.976476	0.466285	1002	0.771765	0.950962	0.753434	0.962984	0.738915	1002	0.863529	0.981018	0.83894	0.977577	0.820771
1003	0.658824	0.807617	0.453178	0.980205	0.511799	1003	0.778824	0.949016	0.797614	0.962852	0.750298	1003	0.863529	0.981502	0.871312	0.977249	0.832602
1004	0.637647	0.803721	0.459756	0.974528	0.506317	1004	0.778824	0.949023	0.760885	0.962791	0.767198	1004	0.882353	0.983816	0.866442	0.9786	0.869442
1005	0.64	0.801538	0.427562	0.974435	0.458034	1005	0.797647	0.955251	0.774965	0.965882	0.756661	1005	0.891765	0.981298	0.861551	0.981244	0.855297
1006	0.642353	0.796654	0.436491	0.978068	0.483669	1006	0.807059	0.953006	0.797214	0.965938	0.769696	1006	0.889412	0.980284	0.869509	0.980042	0.866466
1007	0.625882	0.797613	0.445444	0.973804	0.481451	1007	0.795294	0.949558	0.782999	0.964927	0.771462	1007	0.872941	0.978001	0.866328	0.976757	0.860982
1008	0.651765	0.80147	0.453281	0.973176	0.490053	1008	0.781176	0.952775	0.741468	0.963759	0.742829	1008	0.875294	0.977327	0.849873	0.981098	0.866012
1009	0.651765	0.795507	0.443764	0.97622	0.473243	1009	0.776471	0.943096	0.75116	0.961434	0.728617	1009	0.884706	0.980655	0.859399	0.981418	0.856145
1010	0.689412	0.809886	0.446223	0.97817	0.460985	1010	0.748235	0.942534	0.702431	0.955126	0.669372	1010	0.889412	0.982048	0.842139	0.980334	0.856256
1011	0.628235	0.771388	0.419986	0.974146	0.433002	1011	0.785882	0.951661	0.777254	0.963534	0.741488	1011	0.88	0.984957	0.878029	0.978445	0.84061
1012	0.649412	0.817847	0.424554	0.972733	0.438104	1012	0.776471	0.949641	0.754547	0.960309	0.723094	1012	0.858824	0.976962	0.827617	0.973153	0.809823
1013	0.644706	0.801504	0.436847	0.971834	0.451357	1013	0.769412	0.95153	0.766046	0.960941	0.711747	1013	0.858824	0.983294	0.867316	0.974884	0.811934
1014	0.642353	0.809781	0.423203	0.980396	0.430298	1014	0.792941	0.951827	0.770152	0.963909	0.745952	1014	0.891765	0.982844	0.875983	0.981594	0.869706
1015	0.654118	0.816876	0.435023	0.97704	0.42269	1015	0.776471	0.944022	0.754522	0.963803	0.753115	1015	0.884706	0.980018	0.855063	0.980594	0.859504
1016	0.677647	0.817303	0.453152	0.979086	0.50425	1016	0.797647	0.956495	0.785072	0.963948	0.749344	1016	0.896471	0.983538	0.889848	0.982247	0.855821
1017	0.696471	0.801888	0.440571	0.979359	0.452215	1017	0.755294	0.945398	0.769136	0.957657	0.681295	1017	0.849412	0.978024	0.860849	0.973566	0.786471
1018	0.658824	0.80915	0.446909	0.973166	0.467004	1018	0.797647	0.951954	0.774689	0.966074	0.76562	1018	0.894118	0.984892	0.878671	0.981485	0.869423
1019	0.604706	0.785877	0.418579	0.973343	0.421751	1019	0.811765	0.954751	0.80056	0.970192	0.788478	1019	0.88	0.98152	0.876645	0.981038	0.860252
1020	0.642353	0.784913	0.432775	0.976317	0.482862	1020	0.790588	0.945745	0.789268	0.963778	0.757558	1020	0.882353	0.976783	0.882637	0.979038	0.850773
1021	0.649412	0.799605	0.441632	0.975732	0.499441	1021	0.8	0.950541	0.793266	0.966844	0.771947	1021	0.894118	0.98218	0.883627	0.981872	0.865848
1022	0.602353	0.813113	0.440354	0.972618	0.465933	1022	0.769412	0.942088	0.738705	0.963895	0.764589	1022	0.870588	0.980318	0.847089	0.978912	0.870047
1023	0.609412	0.781564	0.438547	0.974918	0.487	1023	0.757647	0.945922	0.733296	0.961836	0.726861	1023	0.865882	0.976907	0.844157	0.977414	0.846308
1024	0.630588	0.796362	0.438904	0.972055	0.489681	1024	0.774118	0.941951	0.758244	0.959853	0.726944	1024	0.870588	0.977381	0.84423	0.976795	0.848723
1025	0.696471	0.793991	0.450209	0.978744	0.496121	1025	0.797647	0.957139	0.780612	0.96366	0.736569	1025	0.898824	0.982854	0.882625	0.981338	0.85157
1026	0.637647	0.810286	0.443466	0.97909	0.488938	1026	0.788235	0.951425	0.783243	0.96485	0.770322	1026	0.887059	0.985271	0.890193	0.980791	0.869143
1027	0.630588	0.813604	0.428055	0.972273	0.417436	1027	0.764706	0.942175	0.748175	0.963705	0.753494	1027	0.88	0.977379	0.853201	0.981152	0.87682
1028	0.616471	0.789324	0.428215	0.974721	0.466335	1028	0.764706	0.944846	0.736834	0.958968	0.716614	1028	0.872941	0.977686	0.846347	0.978033	0.856471
1029	0.684706	0.818196	0.440124	0.981819	0.474008	1029	0.8	0.960082	0.785167	0.968756	0.750642	1029	0.870588	0.983609	0.844629	0.978917	0.818835
1030	0.649412	0.803904	0.445946	0.969	0.476283	1030	0.797647	0.950153	0.768796	0.966651	0.770611	1030	0.856471	0.978239	0.831341	0.975412	0.83135
1031	0.635294	0.795997	0.439926	0.976742	0.445177	1031	0.755294	0.943457	0.748319	0.959375	0.727499	1031	0.875294	0.982012	0.876277	0.978795	0.838798
1032	0.625882	0.80996	0.43663	0.971387	0.431732	1032	0.769412	0.94018	0.743373	0.961	0.759063	1032	0.88	0.9825	0.869912	0.97944	0.866613
1033	0.661176	0.808038	0.453609	0.977293	0.487899	1033	0.785882	0.949719	0.778388	0.963425	0.745666	1033	0.88	0.977634	0.858825	0.980359	0.849557
1034	0.647059	0.817983	0.435316	0.978674	0.478583	1034	0.771765	0.94975	0.744121	0.962731	0.729638	1034	0.854118	0.978425	0.850992	0.975654	0.826261
1035	0.644706	0.789057	0.440644	0.979232	0.4332	1035	0.797647	0.951293	0.777625	0.964608	0.751922	1035	0.884706	0.983173	0.874069	0.980261	0.866252
1036	0.672941	0.821542	0.447801	0.978857	0.45876	1036	0.76	0.948092	0.767886	0.958899	0.724586	1036	0.891765	0.981387	0.881424	0.981915	0.872812
1037	0.632941	0.812455	0.422682	0.97753	0.427517	1037	0.738824	0.938262	0.702447	0.953449	0.695355	1037	0.856471	0.977	0.813348	0.973894	0.837116
1038	0.647059	0.790022	0.433201	0.977145	0.451452	1038	0.802353	0.962581	0.78488	0.965411	0.756146	1038	0.88	0.983211	0.866935	0.978997	0.853583
1039	0.651765	0.820533	0.453583	0.975997	0.584785	1039	0.781176	0.941747	0.78683	0.964383	0.756841	1039	0.889412	0.980522	0.887474	0.982349	0.873788
1040	0.668235	0.779196	0.423848	0.974957	0.431736	1040	0.797647	0.951056	0.778586	0.964929	0.758496	1040	0.884706	0.979371	0.854893	0.979733	0.85391
1041	0.734118	0.802983	0.467349	0.979955	0.507098	1041	0.783529	0.947801	0.798543	0.963129	0.753699	1041	0.903529	0.982935	0.886606	0.981716	0.871011
1042	0.687059	0.775971	0.431864	0.979301	0.473053	1042	0.8	0.94929	0.786698	0.964612	0.746837	1042	0.912941	0.989127	0.886924	0.983802	0.871199
1043	0.665882	0.802883	0.43814	0.979755	0.484793	1043	0.811765	0.956854	0.789081	0.967022	0.772739	1043	0.891765	0.984267	0.868363	0.979714	0.866537
1044	0.642353	0.775344	0.423143	0.976151	0.414551	1044	0.807059	0.957315	0.775572	0.967861	0.755174	1044	0.894118	0.984592	0.882592	0.980961	0.862231
1045	0.632941	0.771191	0.420596	0.97284	0.441333	1045	0.811765	0.956299	0.801646	0.96974	0.782958	1045	0.891765	0.980976	0.869041	0.982302	0.874273
1046	0.651765	0.789476	0.435784	0.974388	0.486219	1046	0.807059	0.948781	0.793324	0.964766	0.763188	1046	0.877647	0.976724	0.848514	0.977209	0.858459
1047	0.661176	0.818198	0.438011	0.980752	0.463765	1047	0.781176	0.941893	0.776727	0.96345	0.763719	1047	0.88	0.980564	0.869241	0.980046	0.851415
1048	0.618824	0.773095	0.419831	0.972422	0.42658	1048	0.748235	0.941663	0.737032	0.956975	0.710387	1048	0.851765	0.976856	0.842954	0.975406	0.82444
1049	0.637647	0.800822	0.438217	0.980577	0.504151	1049	0.795294	0.94592	0.777752	0.963643	0.76984	1049	0.887059	0.980289	0.873258	0.979371	0.86432
1050	0.628235	0.785217	0.419191	0.978747	0.42733	1050	0.790588	0.950977	0.781532	0.96468	0.757583	1050	0.863529	0.978908	0.857224	0.976006	0.836195
1051	0.637647	0.788105	0.448422	0.973215	0.49471	1051	0.795294	0.944351	0.78051	0.965939	0.75358	1051	0.882353	0.978388	0.862913	0.979242	0.848291
1052	0.607059	0.801381	0.426465	0.972034	0.445618	1052	0.762353	0.939151	0.751453	0.962282	0.756131	1052	0.851765	0.979898	0.847584	0.974719	0.837193
1053	0.661176	0.791766	0.440793	0.974693	0.489595	1053	0.748235	0.945495	0.745203	0.955822	0.720345	1053	0.865882	0.980924	0.849352	0.975887	0.834687
1054	0.677647	0.813109	0.437093	0.976981	0.425938	1054	0.785882	0.95065	0.764113	0.96386	0.743111	1054	0.884706	0.98699	0.858958	0.978442	0.853515
1055	0.651765	0.790376	0.430439	0.970304	0.432071	1055	0.778824	0.946575	0.751501	0.96341	0.740523	1055	0.875294	0.981223	0.858687	0.977167	0.832762
1056	0.658824	0.781073	0.443889	0.972455	0.452824	1056	0.785882	0.951797	0.762481	0.962156	0.747407	1056	0.901176	0.983435	0.888033	0.981435	0.881082
1057	0.64	0.800919	0.445495	0.975937	0.442532	1057	0.818824	0.953292	0.793543	0.971791	0.805855	1057	0.894118	0.986667	0.873195	0.983054	0.875317
1058	0.649412	0.804411	0.446116	0.978116	0.460159	1058	0.792941	0.955911	0.788889	0.964819	0.766475	1058	0.891765	0.987336	0.884653	0.980437	0.873487
1059	0.614118	0.79443	0.439453	0.975984	0.477314	1059	0.792941	0.95281	0.792384	0.966355	0.772875	1059	0.882353	0.977212	0.871916	0.979341	0.866286
1060	0.618824	0.808157	0.424095	0.97263	0.43901	1060	0.750588	0.938892	0.749284	0.956413	0.724495	1060	0.844706	0.971747	0.849455	0.972817	0.839276
1061	0.64	0.786555	0.440049	0.97507	0.498063	1061	0.741176	0.93278	0.731875	0.95491	0.74748	1061	0.863529	0.980566	0.834757	0.973958	0.846059
1062	0.630588	0.823363	0.424104	0.973247	0.436837	1062	0.771765	0.940022	0.743307	0.962728	0.73994	1062	0.849412	0.974172	0.815824	0.974696	0.822399
1063	0.658824	0.801747	0.456846	0.974128	0.496082	1063	0.790588	0.948104	0.755982	0.965632	0.767478	1063	0.898824	0.976215	0.87542	0.982638	0.887896
1064	0.632941	0.836296	0.454506	0.971921	0.471422	1064	0.785882	0.947247	0.755051	0.964089	0.765683	1064	0.896471	0.982691	0.87391	0.981237	0.896244
1065	0.618824	0.813022	0.425408	0.975034	0.476805	1065	0.767059	0.953189	0.740369	0.960424	0.738499	1065	0.835294	0.976705	0.806182	0.97157	0.816273
1066	0.623529	0.791237	0.437344	0.975557	0.467891	1066	0.797647	0.954016	0.763942	0.964487	0.76833	1066	0.891765	0.982329	0.857038	0.980229	0.884776
1067	0.644706	0.791674	0.429858	0.978618	0.44912	1067	0.792941	0.950842	0.781954	0.962844	0.723595	1067	0.889412	0.984341	0.878711	0.980094	0.856099
1068	0.668235	0.79296	0.443683	0.977169	0.485624	1068	0.792941	0.956942	0.779415	0.967853	0.782336	1068	0.877647	0.983857	0.864226	0.979288	0.84904
1069	0.656471	0.799988	0.447857	0.97102	0.452999	1069	0.814118	0.95743	0.793518	0.967402	0.793582	1069	0.877647	0.983606	0.862523	0.978399	0.851957
1070	0.668235	0.805049	0.466645	0.977289	0.5245	1070	0.790588	0.947534	0.732427	0.963925	0.71294	1070	0.870588	0.980846	0.824883	0.978015	0.833956
1071	0.670588	0.785366	0.450638	0.97863	0.477178	1071	0.778824	0.947844	0.747464	0.961338	0.737122	1071	0.889412	0.984537	0.846785	0.979684	0.838868
1072	0.665882	0.810295	0.425376	0.976537	0.425987	1072	0.785882	0.950254	0.79276	0.964965	0.769482	1072	0.882353	0.985733	0.870422	0.978613	0.85268
1073	0.675294	0.820541	0.446842	0.980905	0.496389	1073	0.76	0.944406	0.723172	0.962027	0.732029	1073	0.872941	0.975979	0.825842	0.979867	0.838729
1074	0.635294	0.799698	0.445623	0.976025	0.45601	1074	0.755294	0.947346	0.740486	0.959414	0.734009	1074	0.865882	0.983152	0.861321	0.97622	0.848473
1075	0.663529	0.818681	0.452618	0.98045	0.492701	1075	0.835294	0.962125	0.834695	0.972957	0.811052	1075	0.891765	0.984512	0.879987	0.981747	0.873274
1076	0.637647	0.806854	0.43973	0.973717	0.447007	1076	0.762353	0.94133	0.733674	0.959452	0.705986	1076	0.870588	0.980869	0.844259	0.978044	0.829176
1077	0.618824	0.804655	0.41435	0.975568	0.41302	1077	0.785882	0.948466	0.765543	0.96157	0.753897	1077	0.875294	0.981916	0.856492	0.977308	0.849255
1078	0.625882	0.80998	0.424838	0.976368	0.453855	1078	0.778824	0.949824	0.767371	0.960049	0.728109	1078	0.849412	0.979886	0.842766	0.972231	0.806598
1079	0.68	0.778598	0.442982	0.985366	0.444168	1079	0.816471	0.95292	0.772444	0.968213	0.756682	1079	0.912941	0.98723	0.875998	0.984993	0.888376
1080	0.647059	0.804681	0.454274	0.976514	0.466424	1080	0.811765	0.967112	0.785209	0.968271	0.774512	1080	0.894118	0.987403	0.892713	0.982079	0.870389
1081	0.708235	0.812444	0.452381	0.98304	0.445397	1081	0.755294	0.933094	0.780891	0.954848	0.729427	1081	0.915294	0.985004	0.910279	0.984494	0.89005
1082	0.656471	0.819934	0.45161	0.982236	0.519586	1082	0.750588	0.948031	0.74642	0.959344	0.743449	1082	0.861176	0.980374	0.844417	0.976116	0.862035
1083	0.642353	0.792561	0.429334	0.976184	0.495918	1083	0.792941	0.946745	0.788094	0.963717	0.765985	1083	0.88	0.980233	0.867228	0.978011	0.84631
1084	0.649412	0.782673	0.441513	0.97322	0.458042	1084	0.790588	0.952425	0.759436	0.968928	0.741952	1084	0.887059	0.97789	0.856595	0.981029	0.851593
1085	0.689412	0.818155	0.451844	0.976207	0.449657	1085	0.771765	0.941539	0.774897	0.960693	0.708394	1085	0.865882	0.979061	0.858866	0.976276	0.800642
1086	0.710588	0.791862	0.445171	0.978472	0.434619	1086	0.750588	0.948944	0.77628	0.956136	0.704602	1086	0.861176	0.98035	0.867736	0.975171	0.815964
1087	0.637647	0.791017	0.439577	0.976967	0.473826	1087	0.818824	0.958883	0.780195	0.96976	0.79366	1087	0.891765	0.984923	0.854677	0.981923	0.879493
1088	0.656471	0.803132	0.449656	0.973684	0.462266	1088	0.809412	0.960431	0.79211	0.966571	0.76357	1088	0.884706	0.984631	0.863854	0.979976	0.85218
1089	0.644706	0.799858	0.421719	0.978424	0.431411	1089	0.776471	0.949107	0.765341	0.964872	0.757792	1089	0.884706	0.980672	0.853771	0.979406	0.838537
1090	0.64	0.811249	0.44078	0.974847	0.439989	1090	0.774118	0.945904	0.764764	0.959402	0.732994	1090	0.870588	0.980791	0.861214	0.977398	0.842109
1091	0.68	0.821374	0.462837	0.981983	0.536765	1091	0.830588	0.963885	0.825905	0.969667	0.803825	1091	0.882353	0.985601	0.882696	0.979905	0.858919
1092	0.651765	0.808068	0.458594	0.978804	0.478729	1092	0.809412	0.958771	0.799532	0.966278	0.759872	1092	0.898824	0.987599	0.89545	0.981499	0.87845
1093	0.665882	0.796937	0.442601	0.977756	0.491263	1093	0.783529	0.943075	0.760087	0.962438	0.744297	1093	0.894118	0.981699	0.871715	0.981374	0.84955
1094	0.682353	0.785787	0.447941	0.975627	0.446982	1094	0.778824	0.939876	0.760961	0.960242	0.733261	1094	0.865882	0.977201	0.842656	0.975515	0.828684
1095	0.647059	0.812083	0.445044	0.976472	0.466765	1095	0.804706	0.95329	0.781285	0.967873	0.791197	1095	0.889412	0.985627	0.869201	0.980383	0.863526
1096	0.684706	0.811635	0.468341	0.978751	0.510323	1096	0.797647	0.94509	0.767104	0.96589	0.753019	1096	0.901176	0.979663	0.86192	0.98107	0.866504
1097	0.649412	0.791983	0.423806	0.973464	0.457561	1097	0.795294	0.947522	0.791035	0.967159	0.764841	1097	0.884706	0.978578	0.876056	0.980933	0.850096
1098	0.663529	0.79832	0.444027	0.975694	0.474638	1098	0.797647	0.947423	0.774257	0.965794	0.776781	1098	0.88	0.979524	0.851877	0.980054	0.862709
1099	0.668235	0.820441	0.452948	0.977564	0.517035	1099	0.781176	0.941576	0.768585	0.961611	0.765378	1099	0.870588	0.984352	0.853408	0.976162	0.854222
1100	0.661176	0.781492	0.437194	0.976303	0.475781	1100	0.769412	0.946998	0.74356	0.961502	0.722197	1100	0.887059	0.980091	0.862279	0.980388	0.853899
1101	0.642353	0.805278	0.428345	0.975281	0.419137	1101	0.795294	0.954415	0.780209	0.964711	0.77257	1101	0.898824	0.987158	0.897846	0.981148	0.876597
1102	0.637647	0.781685	0.426466	0.975124	0.444362	1102	0.776471	0.949777	0.752759	0.964331	0.726883	1102	0.877647	0.983967	0.846283	0.979006	0.833836
1103	0.647059	0.813832	0.443458	0.974157	0.471096	1103	0.776471	0.945508	0.76741	0.960519	0.7438	1103	0.875294	0.984798	0.856161	0.976713	0.854224
1104	0.665882	0.806787	0.443537	0.979283	0.482517	1104	0.781176	0.939539	0.744988	0.963047	0.735687	1104	0.875294	0.979648	0.855216	0.978062	0.842595
1105	0.661176	0.801605	0.431585	0.98154	0.48765	1105	0.790588	0.95514	0.789899	0.965441	0.754566	1105	0.872941	0.979311	0.868241	0.979889	0.840279
1106	0.630588	0.812921	0.448572	0.975253	0.471393	1106	0.774118	0.946452	0.750484	0.959135	0.736562	1106	0.894118	0.986722	0.869576	0.980371	0.880011
1107	0.661176	0.811134	0.456164	0.978916	0.472098	1107	0.802353	0.953244	0.789897	0.963595	0.767527	1107	0.882353	0.981745	0.866209	0.978907	0.861656
1108	0.635294	0.781494	0.415831	0.971968	0.411025	1108	0.785882	0.942241	0.773041	0.963065	0.751034	1108	0.882353	0.975214	0.875291	0.979275	0.863559
1109	0.670588	0.80976	0.464865	0.977906	0.501865	1109	0.821176	0.961662	0.793723	0.969918	0.793831	1109	0.903529	0.989467	0.886503	0.98306	0.88923
1110	0.644706	0.804673	0.436147	0.977295	0.450124	1110	0.781176	0.939609	0.749959	0.961291	0.716536	1110	0.875294	0.984192	0.846611	0.976427	0.831691
1111	0.661176	0.839104	0.44425	0.977015	0.498113	1111	0.814118	0.954294	0.769196	0.970312	0.765085	1111	0.891765	0.979521	0.855219	0.981313	0.848482
1112	0.654118	0.786378	0.435139	0.973214	0.480043	1112	0.790588	0.953448	0.777219	0.962006	0.742786	1112	0.922353	0.985883	0.905092	0.985825	0.89954
1113	0.677647	0.800253	0.426685	0.978159	0.425287	1113	0.814118	0.958999	0.79055	0.96656	0.74787	1113	0.884706	0.982451	0.873315	0.979574	0.845656
1114	0.592941	0.802615	0.421381	0.973187	0.405595	1114	0.814118	0.953689	0.798887	0.967191	0.791336	1114	0.894118	0.988666	0.888737	0.98049	0.88257
1115	0.644706	0.792759	0.44147	0.975122	0.495174	1115	0.783529	0.950942	0.789581	0.963057	0.743113	1115	0.884706	0.983976	0.875921	0.978267	0.847564
1116	0.658824	0.820999	0.432349	0.980907	0.454013	1116	0.792941	0.948424	0.771002	0.9644	0.7399	1116	0.882353	0.984363	0.85442	0.980436	0.857681
1117	0.672941	0.807027	0.449722	0.979746	0.459818	1117	0.807059	0.956175	0.790642	0.967649	0.796272	1117	0.870588	0.978578	0.846588	0.97848	0.851412
1118	0.642353	0.794242	0.441277	0.975861	0.479602	1118	0.797647	0.955867	0.754408	0.967634	0.748729	1118	0.910588	0.985527	0.880202	0.984191	0.892824
1119	0.625882	0.791567	0.418288	0.976565	0.449235	1119	0.785882	0.949245	0.762533	0.964718	0.762241	1119	0.875294	0.977292	0.850065	0.978841	0.837879
1120	0.68	0.801292	0.442208	0.981154	0.441714	1120	0.795294	0.955438	0.784629	0.963645	0.750367	1120	0.905882	0.990095	0.901508	0.983277	0.875737
1121	0.668235	0.825907	0.454769	0.978446	0.514922	1121	0.748235	0.931046	0.709281	0.956196	0.676506	1121	0.844706	0.96751	0.815304	0.972976	0.790711
1122	0.628235	0.80361	0.427928	0.9698	0.429659	1122	0.795294	0.942226	0.772451	0.964749	0.769177	1122	0.875294	0.976781	0.847876	0.977908	0.855521
1123	0.682353	0.771358	0.44467	0.977505	0.424156	1123	0.837647	0.957889	0.831682	0.971595	0.814044	1123	0.917647	0.991971	0.912991	0.984558	0.896106
1124	0.649412	0.814194	0.434877	0.977772	0.473326	1124	0.774118	0.938358	0.733544	0.961851	0.71907	1124	0.88	0.976585	0.837941	0.979053	0.863992
1125	0.628235	0.800078	0.431263	0.973479	0.456204	1125	0.743529	0.938831	0.755732	0.955247	0.718316	1125	0.856471	0.976953	0.866044	0.973858	0.84189
1126	0.670588	0.810962	0.448223	0.981174	0.530263	1126	0.781176	0.944425	0.767751	0.964603	0.734594	1126	0.884706	0.984054	0.87619	0.981062	0.857898
1127	0.625882	0.814577	0.426844	0.973036	0.527532	1127	0.778824	0.950606	0.721417	0.963812	0.744378	1127	0.887059	0.971775	0.835609	0.980809	0.867037
1128	0.635294	0.792523	0.43945	0.976441	0.481245	1128	0.774118	0.951251	0.777459	0.961138	0.748865	1128	0.861176	0.981242	0.857813	0.97623	0.845962
1129	0.658824	0.779716	0.430974	0.976221	0.423054	1129	0.795294	0.956626	0.779804	0.966996	0.756334	1129	0.877647	0.98221	0.866902	0.978991	0.835612
1130	0.691765	0.78835	0.442526	0.98013	0.46448	1130	0.795294	0.955986	0.789183	0.965778	0.774104	1130	0.898824	0.98485	0.867322	0.982355	0.866451
1131	0.672941	0.788932	0.448146	0.974453	0.469785	1131	0.802353	0.953597	0.78535	0.968475	0.782786	1131	0.877647	0.979638	0.84751	0.978447	0.851749
1132	0.647059	0.80056	0.438807	0.976391	0.447869	1132	0.774118	0.954672	0.749984	0.962789	0.731261	1132	0.865882	0.983376	0.848714	0.977261	0.838924
1133	0.607059	0.808381	0.435819	0.973828	0.449124	1133	0.788235	0.952002	0.757568	0.965041	0.741954	1133	0.861176	0.981248	0.834093	0.97642	0.840425
1134	0.621176	0.802439	0.430727	0.975074	0.46951	1134	0.781176	0.94785	0.784446	0.960144	0.759606	1134	0.870588	0.980925	0.866837	0.977189	0.868694
1135	0.635294	0.792024	0.42305	0.968998	0.406521	1135	0.778824	0.951235	0.751724	0.96227	0.734212	1135	0.861176	0.978276	0.84437	0.975962	0.8507
1136	0.623529	0.823815	0.432359	0.968873	0.428165	1136	0.750588	0.943682	0.748938	0.958931	0.744977	1136	0.847059	0.980039	0.844022	0.974497	0.848823
1137	0.623529	0.798906	0.422328	0.972112	0.414868	1137	0.792941	0.955851	0.769547	0.966924	0.776993	1137	0.870588	0.98227	0.841651	0.978963	0.843982
1138	0.642353	0.798929	0.440584	0.980586	0.5061	1138	0.785882	0.953389	0.772917	0.964118	0.744389	1138	0.891765	0.983995	0.881117	0.981164	0.856494
1139	0.675294	0.806344	0.438718	0.979433	0.489536	1139	0.823529	0.9617	0.810989	0.970777	0.783022	1139	0.903529	0.986075	0.878999	0.983428	0.884818
1140	0.691765	0.815364	0.458445	0.982338	0.51316	1140	0.783529	0.945622	0.756434	0.962192	0.744543	1140	0.887059	0.983899	0.854361	0.979801	0.857158
1141	0.614118	0.797666	0.430857	0.975733	0.450909	1141	0.769412	0.943794	0.756545	0.960835	0.750599	1141	0.872941	0.979643	0.859158	0.978291	0.882891
1142	0.658824	0.813027	0.436243	0.971224	0.44105	1142	0.781176	0.944422	0.754063	0.961167	0.721156	1142	0.882353	0.979606	0.857492	0.978728	0.831604
1143	0.642353	0.786499	0.441192	0.974606	0.571808	1143	0.790588	0.952822	0.754339	0.963485	0.731766	1143	0.908235	0.980137	0.881988	0.983589	0.890284
1144	0.642353	0.80832	0.432803	0.976211	0.443336	1144	0.757647	0.947596	0.791804	0.957827	0.728946	1144	0.868235	0.982431	0.882531	0.976971	0.846193
1145	0.623529	0.796282	0.423318	0.976099	0.438941	1145	0.778824	0.936954	0.767762	0.960636	0.715284	1145	0.856471	0.978195	0.852632	0.974284	0.798794
1146	0.642353	0.780603	0.428733	0.972129	0.43125	1146	0.804706	0.953243	0.768671	0.964779	0.787963	1146	0.896471	0.979879	0.861415	0.98105	0.885385
1147	0.649412	0.806496	0.453036	0.977349	0.515429	1147	0.818824	0.966176	0.791209	0.969351	0.779501	1147	0.887059	0.985993	0.873601	0.981317	0.872835
1148	0.654118	0.789723	0.44028	0.975103	0.44512	1148	0.807059	0.948032	0.763979	0.966158	0.745036	1148	0.887059	0.978558	0.85121	0.979853	0.847902
1149	0.611765	0.810848	0.422863	0.97295	0.452253	1149	0.790588	0.950089	0.760063	0.967298	0.763429	1149	0.887059	0.984457	0.868717	0.980933	0.864906
1150	0.658824	0.811506	0.441116	0.972318	0.451984	1150	0.76	0.94293	0.74122	0.95896	0.726185	1150	0.851765	0.972067	0.837037	0.97359	0.813571
1151	0.654118	0.756138	0.427865	0.976155	0.458725	1151	0.781176	0.949189	0.76517	0.963693	0.734036	1151	0.882353	0.976796	0.86051	0.979664	0.843071
1152	0.644706	0.794799	0.431371	0.971096	0.399629	1152	0.809412	0.963301	0.781837	0.969147	0.78039	1152	0.896471	0.983108	0.867154	0.982694	0.872506
1153	0.628235	0.793365	0.434145	0.97	0.417355	1153	0.818824	0.953427	0.817389	0.96904	0.798222	1153	0.877647	0.979651	0.877712	0.977222	0.842788
1154	0.694118	0.78424	0.429247	0.979134	0.433869	1154	0.823529	0.970231	0.821771	0.969162	0.788716	1154	0.901176	0.985306	0.902557	0.982029	0.86929
1155	0.64	0.781087	0.449009	0.975093	0.459819	1155	0.776471	0.949502	0.771548	0.960901	0.751129	1155	0.884706	0.985316	0.876627	0.979779	0.870244
1156	0.668235	0.802777	0.446121	0.981818	0.517083	1156	0.748235	0.934193	0.752859	0.956484	0.713932	1156	0.870588	0.976609	0.870733	0.975918	0.833401
1157	0.663529	0.794368	0.441353	0.976136	0.468235	1157	0.790588	0.952836	0.765171	0.966256	0.776465	1157	0.877647	0.978155	0.838046	0.979104	0.879037
1158	0.637647	0.801439	0.439281	0.97122	0.454673	1158	0.776471	0.947892	0.773185	0.960111	0.754963	1158	0.844706	0.977905	0.820335	0.972637	0.826477
1159	0.668235	0.815643	0.44297	0.977761	0.592743	1159	0.755294	0.946201	0.724689	0.959415	0.702886	1159	0.861176	0.979504	0.829959	0.9743	0.822683
1160	0.642353	0.801546	0.423184	0.974842	0.417776	1160	0.828235	0.966328	0.81349	0.971293	0.793265	1160	0.891765	0.987041	0.882112	0.981466	0.863634
1161	0.616471	0.793969	0.418686	0.969355	0.429693	1161	0.802353	0.949533	0.801442	0.965445	0.789574	1161	0.870588	0.97942	0.875445	0.976275	0.848528
1162	0.654118	0.830235	0.443768	0.976925	0.484004	1162	0.776471	0.947702	0.752954	0.962546	0.736269	1162	0.887059	0.98558	0.859446	0.979259	0.855116
1163	0.661176	0.811685	0.439783	0.972782	0.467429	1163	0.783529	0.946196	0.761052	0.960153	0.725594	1163	0.872941	0.980445	0.848664	0.975718	0.820321
1164	0.658824	0.815813	0.454867	0.981218	0.508491	1164	0.797647	0.95078	0.763274	0.96845	0.758296	1164	0.894118	0.982466	0.871232	0.981875	0.870714
1165	0.658824	0.806068	0.45116	0.978511	0.493263	1165	0.788235	0.956936	0.779011	0.965575	0.742349	1165	0.889412	0.984892	0.884085	0.981094	0.869137
1166	0.654118	0.798763	0.441725	0.97732	0.488679	1166	0.811765	0.953207	0.805422	0.968119	0.79015	1166	0.903529	0.981606	0.89177	0.981897	0.861243
1167	0.644706	0.800896	0.436641	0.975103	0.431086	1167	0.783529	0.941396	0.744131	0.963565	0.744526	1167	0.884706	0.980236	0.85509	0.979883	0.856142
1168	0.628235	0.788131	0.411336	0.976804	0.421857	1168	0.811765	0.949299	0.798237	0.971241	0.798512	1168	0.891765	0.981329	0.871841	0.982366	0.866029
1169	0.668235	0.80305	0.448543	0.976489	0.451426	1169	0.792941	0.952354	0.763659	0.96281	0.748171	1169	0.903529	0.984241	0.868035	0.982564	0.889483
1170	0.609412	0.803139	0.423052	0.974474	0.435469	1170	0.778824	0.947349	0.770515	0.961174	0.756791	1170	0.901176	0.982097	0.89669	0.982779	0.890564
1171	0.632941	0.806328	0.425319	0.97344	0.433837	1171	0.785882	0.949659	0.757207	0.964056	0.741315	1171	0.891765	0.979599	0.872914	0.981187	0.869565
1172	0.647059	0.791538	0.440965	0.974193	0.455575	1172	0.781176	0.948691	0.785314	0.963424	0.769892	1172	0.884706	0.982683	0.870412	0.977967	0.860885
1173	0.621176	0.793495	0.42924	0.97325	0.470629	1173	0.792941	0.956621	0.762502	0.962349	0.742472	1173	0.875294	0.979426	0.845482	0.977386	0.863003
1174	0.649412	0.776972	0.424693	0.980258	0.469462	1174	0.790588	0.94939	0.784411	0.964706	0.749823	1174	0.877647	0.98621	0.871268	0.978902	0.828847
1175	0.632941	0.78403	0.429456	0.972751	0.434128	1175	0.797647	0.956871	0.771155	0.966321	0.762431	1175	0.901176	0.984054	0.882172	0.982034	0.885349
1176	0.670588	0.796259	0.453906	0.974293	0.480932	1176	0.788235	0.944104	0.766749	0.962207	0.750797	1176	0.887059	0.978889	0.858165	0.980138	0.882969
1177	0.604706	0.797446	0.417701	0.979347	0.458224	1177	0.76	0.948867	0.747555	0.962505	0.7308	1177	0.851765	0.97439	0.842975	0.976821	0.827651
1178	0.656471	0.797379	0.439946	0.974403	0.496911	1178	0.785882	0.949869	0.792586	0.961843	0.758877	1178	0.865882	0.98212	0.873689	0.975135	0.832349
1179	0.649412	0.825098	0.46441	0.972736	0.526862	1179	0.783529	0.950885	0.770413	0.963499	0.769357	1179	0.870588	0.98214	0.860169	0.97824	0.851396
1180	0.687059	0.801437	0.443742	0.976651	0.451636	1180	0.802353	0.955523	0.793714	0.965415	0.752365	1180	0.901176	0.98527	0.889122	0.98152	0.85267
1181	0.684706	0.795781	0.42753	0.977879	0.456727	1181	0.781176	0.940294	0.758001	0.962417	0.734943	1181	0.875294	0.976337	0.837428	0.976911	0.821233
1182	0.642353	0.802088	0.43184	0.974233	0.464278	1182	0.762353	0.947173	0.749581	0.958926	0.736843	1182	0.870588	0.981658	0.857689	0.976682	0.842995
1183	0.656471	0.803929	0.444142	0.974236	0.443052	1183	0.769412	0.947155	0.747798	0.959767	0.724751	1183	0.868235	0.981106	0.852301	0.975625	0.836207
1184	0.628235	0.781684	0.439358	0.97663	0.415444	1184	0.811765	0.952001	0.80469	0.968413	0.807409	1184	0.891765	0.987662	0.882394	0.98074	0.880661
1185	0.632941	0.796116	0.424708	0.976759	0.449118	1185	0.783529	0.955227	0.771795	0.962357	0.758066	1185	0.884706	0.985501	0.872661	0.979371	0.850718
1186	0.623529	0.801765	0.418103	0.972632	0.412972	1186	0.802353	0.960757	0.800096	0.96412	0.758843	1186	0.898824	0.986513	0.900846	0.980549	0.871474
1187	0.604706	0.775996	0.419383	0.971255	0.432999	1187	0.76	0.941982	0.756413	0.958421	0.733984	1187	0.851765	0.975296	0.846784	0.974008	0.843565
1188	0.621176	0.803119	0.434543	0.971143	0.468446	1188	0.774118	0.945566	0.761037	0.961757	0.741836	1188	0.875294	0.978755	0.87302	0.977681	0.851276
1189	0.68	0.813015	0.452276	0.974308	0.503556	1189	0.757647	0.936375	0.745908	0.957202	0.735807	1189	0.877647	0.975941	0.854601	0.977715	0.856153
1190	0.630588	0.795113	0.436978	0.974505	0.446798	1190	0.778824	0.943659	0.749915	0.962033	0.740076	1190	0.870588	0.978558	0.847424	0.978035	0.846224
1191	0.642353	0.800761	0.437264	0.974056	0.464042	1191	0.774118	0.952691	0.798572	0.962787	0.751857	1191	0.863529	0.983735	0.883463	0.975265	0.832673
1192	0.632941	0.795684	0.436285	0.971295	0.419676	1192	0.774118	0.947366	0.751125	0.963153	0.725246	1192	0.868235	0.980193	0.864023	0.977281	0.851861
1193	0.654118	0.796029	0.447721	0.978607	0.475019	1193	0.776471	0.951425	0.764261	0.962959	0.757171	1193	0.856471	0.980545	0.843368	0.974567	0.841651
1194	0.684706	0.802926	0.439643	0.977322	0.480731	1194	0.790588	0.949534	0.795849	0.964413	0.762249	1194	0.875294	0.979804	0.859092	0.976851	0.839957
1195	0.651765	0.805931	0.442537	0.972049	0.447504	1195	0.783529	0.934591	0.754987	0.960465	0.734771	1195	0.863529	0.97478	0.835408	0.975644	0.841618
1196	0.607059	0.800916	0.43734	0.974666	0.446735	1196	0.748235	0.938642	0.71191	0.956653	0.73198	1196	0.851765	0.974872	0.815739	0.974543	0.841497
1197	0.675294	0.805504	0.458519	0.975685	0.471838	1197	0.797647	0.952917	0.770776	0.965195	0.759233	1197	0.894118	0.984473	0.871441	0.981496	0.869733
1198	0.675294	0.804101	0.440575	0.981745	0.443294	1198	0.790588	0.958292	0.765487	0.96402	0.732088	1198	0.891765	0.98831	0.880095	0.979982	0.866366
1199	0.668235	0.81703	0.453756	0.979121	0.510819	1199	0.8	0.955269	0.802025	0.964126	0.758269	1199	0.872941	0.983196	0.864418	0.977504	0.836295
1200	0.658824	0.801262	0.460042	0.97685	0.517384	1200	0.795294	0.953381	0.791195	0.963751	0.773462	1200	0.884706	0.977923	0.875172	0.980783	0.859707
1201	0.689412	0.799646	0.451112	0.974515	0.473058	1201	0.811765	0.953567	0.801779	0.968255	0.768514	1201	0.877647	0.979756	0.855459	0.980545	0.857398
1202	0.644706	0.810866	0.445186	0.973602	0.471561	1202	0.774118	0.945509	0.741892	0.962184	0.748965	1202	0.894118	0.980091	0.861929	0.980276	0.882674
1203	0.628235	0.792376	0.437461	0.973921	0.44127	1203	0.795294	0.950686	0.7732	0.965497	0.76419	1203	0.865882	0.975454	0.850048	0.976088	0.855055
1204	0.651765	0.817402	0.437072	0.976027	0.449075	1204	0.748235	0.931437	0.742515	0.955689	0.714315	1204	0.861176	0.977163	0.840697	0.975619	0.830618
1205	0.647059	0.810353	0.4422	0.979086	0.509494	1205	0.783529	0.956424	0.762709	0.963688	0.74765	1205	0.88	0.986973	0.871037	0.977787	0.850288
1206	0.651765	0.805503	0.441578	0.973733	0.495671	1206	0.785882	0.946327	0.743492	0.959823	0.720742	1206	0.865882	0.982188	0.825561	0.97437	0.850849
1207	0.654118	0.797679	0.447556	0.975357	0.502045	1207	0.776471	0.945974	0.750943	0.961227	0.747499	1207	0.887059	0.979934	0.875653	0.979838	0.866029
1208	0.684706	0.817838	0.452108	0.975583	0.482855	1208	0.757647	0.941117	0.760377	0.959654	0.717897	1208	0.863529	0.981417	0.864005	0.974851	0.814669
1209	0.672941	0.80476	0.442897	0.975363	0.450207	1209	0.811765	0.956504	0.783155	0.969305	0.756723	1209	0.870588	0.979465	0.850506	0.979	0.843808
1210	0.623529	0.798925	0.440987	0.970637	0.490008	1210	0.790588	0.948559	0.790079	0.964011	0.776307	1210	0.882353	0.984646	0.867977	0.979815	0.879953
1211	0.649412	0.803054	0.417728	0.972483	0.409721	1211	0.764706	0.938952	0.747234	0.960749	0.70774	1211	0.847059	0.9682	0.827589	0.973305	0.815585
1212	0.656471	0.811387	0.442668	0.976419	0.424554	1212	0.811765	0.949444	0.810278	0.967693	0.78428	1212	0.898824	0.983418	0.902383	0.981827	0.886875
1213	0.632941	0.811394	0.445612	0.97518	0.501595	1213	0.764706	0.94147	0.741873	0.959749	0.764934	1213	0.849412	0.9794	0.831821	0.974342	0.83348
1214	0.644706	0.783851	0.434506	0.977884	0.5057	1214	0.804706	0.949289	0.785965	0.969897	0.779931	1214	0.908235	0.981519	0.88908	0.98511	0.876006
1215	0.628235	0.81783	0.42815	0.979035	0.456756	1215	0.816471	0.956127	0.791451	0.96981	0.78467	1215	0.877647	0.984417	0.856866	0.97867	0.854653
1216	0.635294	0.787861	0.426163	0.980368	0.464237	1216	0.8	0.959848	0.761812	0.96859	0.775766	1216	0.903529	0.981456	0.862595	0.986335	0.891201
1217	0.654118	0.83378	0.460094	0.97833	0.508016	1217	0.769412	0.945709	0.757808	0.961692	0.743352	1217	0.863529	0.982627	0.845559	0.976997	0.848309
1218	0.642353	0.805609	0.441922	0.970724	0.485129	1218	0.778824	0.942075	0.749302	0.962046	0.763006	1218	0.861176	0.974736	0.831231	0.975506	0.83824
1219	0.64	0.786299	0.447754	0.972397	0.434244	1219	0.795294	0.956425	0.772259	0.964523	0.773415	1219	0.882353	0.984182	0.864992	0.979345	0.87069
1220	0.637647	0.788779	0.4312	0.975205	0.443142	1220	0.748235	0.941489	0.738989	0.957348	0.714334	1220	0.863529	0.980871	0.85247	0.974568	0.827777
1221	0.625882	0.799761	0.426938	0.978949	0.42028	1221	0.792941	0.955173	0.789638	0.967546	0.752976	1221	0.887059	0.985959	0.900008	0.980887	0.859416
1222	0.672941	0.816041	0.452846	0.983696	0.526855	1222	0.769412	0.939147	0.754245	0.960941	0.719552	1222	0.896471	0.983082	0.896714	0.982082	0.868048
1223	0.677647	0.821539	0.444922	0.983038	0.476	1223	0.776471	0.946255	0.75608	0.96338	0.726774	1223	0.887059	0.982608	0.875504	0.981134	0.844336
1224	0.670588	0.821241	0.435444	0.978189	0.46356	1224	0.745882	0.942672	0.716173	0.955969	0.69553	1224	0.854118	0.974039	0.81009	0.974066	0.801482
1225	0.628235	0.808182	0.438995	0.972016	0.431706	1225	0.776471	0.946525	0.758548	0.962345	0.771535	1225	0.887059	0.979473	0.875907	0.980051	0.87776
1226	0.642353	0.824992	0.431866	0.975318	0.441017	1226	0.8	0.958383	0.78032	0.965976	0.75296	1226	0.898824	0.98632	0.88526	0.982984	0.880334
1227	0.649412	0.810665	0.43857	0.971195	0.442691	1227	0.778824	0.956404	0.763623	0.962545	0.741435	1227	0.870588	0.982263	0.849107	0.977056	0.83211
1228	0.630588	0.807287	0.427911	0.973415	0.430308	1228	0.781176	0.955737	0.762826	0.965457	0.763254	1228	0.861176	0.983706	0.848386	0.97558	0.844983
1229	0.621176	0.776579	0.419158	0.972716	0.424753	1229	0.748235	0.937886	0.721322	0.957117	0.706114	1229	0.844706	0.975446	0.826696	0.972871	0.800187
1230	0.658824	0.800837	0.441908	0.978278	0.469679	1230	0.790588	0.940411	0.77874	0.961657	0.745928	1230	0.877647	0.982907	0.863679	0.977526	0.823224
1231	0.677647	0.824318	0.429217	0.976888	0.429052	1231	0.715294	0.929303	0.698265	0.949478	0.676008	1231	0.830588	0.97028	0.788546	0.969861	0.806109
1232	0.712941	0.805714	0.450158	0.98286	0.497889	1232	0.795294	0.95192	0.80523	0.963576	0.769587	1232	0.894118	0.986025	0.881957	0.980405	0.865512
1233	0.607059	0.807269	0.436504	0.977367	0.472751	1233	0.790588	0.952873	0.755577	0.963546	0.768388	1233	0.854118	0.979913	0.828777	0.97354	0.8553
1234	0.656471	0.806613	0.438949	0.977159	0.447603	1234	0.809412	0.952126	0.788576	0.966026	0.776675	1234	0.908235	0.983042	0.886896	0.983764	0.900177
1235	0.656471	0.807759	0.470649	0.979354	0.518652	1235	0.807059	0.957017	0.79859	0.969379	0.778724	1235	0.894118	0.989534	0.889982	0.982452	0.876058
1236	0.661176	0.787733	0.431143	0.974784	0.438885	1236	0.783529	0.947186	0.755983	0.964373	0.716561	1236	0.896471	0.981779	0.870172	0.981462	0.845687
1237	0.665882	0.806306	0.437037	0.977065	0.452298	1237	0.809412	0.957176	0.809788	0.964916	0.787557	1237	0.910588	0.983233	0.890476	0.984373	0.897919
1238	0.663529	0.782873	0.437137	0.979011	0.510009	1238	0.750588	0.943687	0.763197	0.959134	0.738673	1238	0.868235	0.985796	0.878077	0.978089	0.836131
1239	0.661176	0.80855	0.432772	0.978279	0.433207	1239	0.818824	0.961443	0.801729	0.96954	0.794805	1239	0.884706	0.985313	0.858806	0.980462	0.859195
1240	0.654118	0.820188	0.428761	0.973254	0.469519	1240	0.757647	0.932984	0.766956	0.956439	0.729191	1240	0.856471	0.980884	0.843664	0.973619	0.816739
1241	0.658824	0.797105	0.44681	0.969657	0.485977	1241	0.771765	0.943026	0.760601	0.960662	0.734321	1241	0.865882	0.9773	0.845905	0.976972	0.854442
1242	0.642353	0.792407	0.435203	0.976086	0.486027	1242	0.788235	0.952682	0.791968	0.962871	0.740397	1242	0.861176	0.980857	0.861868	0.975184	0.82036
1243	0.654118	0.797869	0.446201	0.981152	0.526966	1243	0.767059	0.937345	0.7469	0.960627	0.72486	1243	0.861176	0.975781	0.848226	0.977184	0.828906
1244	0.628235	0.809264	0.432716	0.969789	0.421243	1244	0.788235	0.951483	0.770544	0.96454	0.773438	1244	0.882353	0.981235	0.86939	0.978484	0.866879
1245	0.623529	0.805745	0.436368	0.975253	0.405977	1245	0.774118	0.943762	0.744235	0.964549	0.762339	1245	0.872941	0.984646	0.858474	0.978566	0.859218
1246	0.632941	0.792501	0.439413	0.978488	0.505723	1246	0.788235	0.957463	0.783543	0.96504	0.755991	1246	0.875294	0.984276	0.874151	0.978634	0.859237
1247	0.708235	0.77435	0.477892	0.977324	0.504183	1247	0.809412	0.952903	0.79029	0.968711	0.753068	1247	0.891765	0.983313	0.882229	0.981442	0.859873
1248	0.675294	0.797281	0.452345	0.980479	0.482771	1248	0.807059	0.95494	0.789163	0.965888	0.748657	1248	0.896471	0.983166	0.871556	0.98099	0.855171
1249	0.621176	0.820558	0.433392	0.971888	0.4645	1249	0.771765	0.950775	0.779636	0.961065	0.744051	1249	0.872941	0.985751	0.880153	0.976097	0.869303
1250	0.604706	0.787073	0.424369	0.976757	0.438446	1250	0.757647	0.9457	0.726691	0.958122	0.707299	1250	0.88	0.979399	0.864844	0.979009	0.855514
1251	0.644706	0.804997	0.444277	0.97307	0.458443	1251	0.804706	0.950814	0.777254	0.968032	0.773791	1251	0.894118	0.985579	0.873376	0.982323	0.870792
1252	0.654118	0.79705	0.442062	0.977251	0.487419	1252	0.781176	0.948111	0.767439	0.960153	0.745477	1252	0.882353	0.985005	0.8638	0.978621	0.844305
1253	0.708235	0.795712	0.441529	0.979719	0.437726	1253	0.776471	0.939448	0.776869	0.959764	0.72021	1253	0.889412	0.986729	0.890777	0.980096	0.841438
1254	0.656471	0.809458	0.443124	0.970986	0.44993	1254	0.769412	0.93843	0.741104	0.962238	0.727717	1254	0.884706	0.972852	0.859966	0.980101	0.859733
1255	0.665882	0.795002	0.428117	0.976849	0.464238	1255	0.792941	0.941909	0.739863	0.963213	0.72107	1255	0.88	0.978895	0.838957	0.978623	0.828714
1256	0.644706	0.790818	0.451275	0.975382	0.463487	1256	0.797647	0.957453	0.761999	0.965782	0.746747	1256	0.884706	0.984652	0.865831	0.979434	0.859146
1257	0.647059	0.79771	0.435422	0.977368	0.480783	1257	0.769412	0.945721	0.768927	0.962718	0.771659	1257	0.884706	0.981149	0.874223	0.980296	0.871983
1258	0.663529	0.822019	0.442231	0.977272	0.47172	1258	0.795294	0.94343	0.786693	0.964389	0.767952	1258	0.889412	0.981588	0.879359	0.981479	0.86252
1259	0.642353	0.796956	0.419295	0.972816	0.442705	1259	0.790588	0.939572	0.746585	0.965924	0.765694	1259	0.891765	0.977594	0.841634	0.981032	0.857645
1260	0.661176	0.832622	0.458275	0.981561	0.516875	1260	0.769412	0.945821	0.737671	0.96148	0.723039	1260	0.868235	0.984198	0.839374	0.978583	0.846753
1261	0.672941	0.791984	0.437199	0.974648	0.419452	1261	0.769412	0.94564	0.745866	0.96046	0.711316	1261	0.88	0.978846	0.860214	0.9798	0.831772
1262	0.672941	0.808693	0.447628	0.974754	0.436427	1262	0.778824	0.949036	0.754567	0.963757	0.726952	1262	0.858824	0.978417	0.848127	0.975643	0.821705
1263	0.649412	0.790108	0.419659	0.973304	0.415938	1263	0.8	0.957499	0.780286	0.968297	0.767954	1263	0.877647	0.982351	0.852448	0.979601	0.849007
1264	0.663529	0.817101	0.449489	0.978248	0.481319	1264	0.769412	0.944872	0.739801	0.963289	0.744466	1264	0.872941	0.983088	0.849718	0.979421	0.850739
1265	0.649412	0.809102	0.430991	0.978114	0.524666	1265	0.792941	0.95268	0.790524	0.967743	0.767854	1265	0.884706	0.979878	0.871702	0.981642	0.865811
1266	0.654118	0.797943	0.436608	0.977969	0.423013	1266	0.804706	0.952782	0.789263	0.965993	0.764932	1266	0.884706	0.978661	0.865327	0.980874	0.860285
1267	0.670588	0.808122	0.429079	0.974456	0.446325	1267	0.750588	0.930554	0.718447	0.95402	0.678499	1267	0.868235	0.966992	0.827736	0.97639	0.807412
1268	0.635294	0.8071	0.446406	0.972559	0.471595	1268	0.790588	0.944438	0.761196	0.966416	0.762559	1268	0.884706	0.978487	0.861131	0.979907	0.869423
1269	0.684706	0.805433	0.457564	0.980378	0.55633	1269	0.809412	0.955418	0.797453	0.968284	0.771469	1269	0.882353	0.982986	0.862628	0.980873	0.845874
1270	0.682353	0.809999	0.438158	0.975409	0.456249	1270	0.750588	0.941199	0.715436	0.957591	0.705716	1270	0.875294	0.974999	0.838203	0.979541	0.855012
1271	0.635294	0.799889	0.442583	0.978459	0.494613	1271	0.769412	0.950186	0.764775	0.960805	0.744376	1271	0.868235	0.984939	0.853354	0.977147	0.854459
1272	0.668235	0.826303	0.453454	0.977799	0.488511	1272	0.797647	0.946557	0.801839	0.965357	0.773527	1272	0.898824	0.983298	0.892325	0.982372	0.864196
1273	0.665882	0.788844	0.418261	0.981154	0.457936	1273	0.783529	0.952896	0.767502	0.964587	0.713041	1273	0.891765	0.983894	0.890092	0.981276	0.827313
1274	0.651765	0.810085	0.428247	0.978483	0.470074	1274	0.802353	0.948394	0.791714	0.963626	0.764012	1274	0.884706	0.98535	0.875601	0.978797	0.847121
1275	0.647059	0.804403	0.436589	0.974699	0.464325	1275	0.790588	0.955811	0.775459	0.964091	0.746152	1275	0.884706	0.984045	0.872413	0.97835	0.847769
1276	0.637647	0.806731	0.447556	0.976196	0.496258	1276	0.776471	0.946328	0.767782	0.961659	0.746031	1276	0.865882	0.978947	0.8472	0.975687	0.846625
1277	0.663529	0.813866	0.448693	0.976746	0.466771	1277	0.769412	0.937886	0.735084	0.961302	0.702418	1277	0.875294	0.975026	0.849644	0.978004	0.837965
1278	0.644706	0.802949	0.41889	0.975339	0.440192	1278	0.727059	0.93001	0.73026	0.950069	0.692854	1278	0.868235	0.981113	0.872887	0.974996	0.81437
1279	0.663529	0.810179	0.464442	0.979817	0.515521	1279	0.771765	0.950288	0.751141	0.960544	0.729842	1279	0.896471	0.987817	0.887244	0.981357	0.874352
1280	0.649412	0.798518	0.419919	0.974321	0.451633	1280	0.769412	0.938709	0.726213	0.961743	0.734316	1280	0.875294	0.9741	0.847792	0.978783	0.821981
1281	0.656471	0.77137	0.439289	0.972008	0.470264	1281	0.771765	0.947355	0.777715	0.96044	0.732991	1281	0.854118	0.976608	0.849175	0.974379	0.822405
1282	0.654118	0.81103	0.439233	0.977169	0.463343	1282	0.790588	0.955529	0.764704	0.965855	0.739072	1282	0.872941	0.98287	0.851748	0.978485	0.833986
1283	0.701176	0.817624	0.456227	0.978689	0.503909	1283	0.8	0.952497	0.752674	0.966536	0.756171	1283	0.898824	0.976858	0.853191	0.984688	0.882918
1284	0.668235	0.808776	0.442192	0.979574	0.591632	1284	0.769412	0.943178	0.77288	0.959772	0.735664	1284	0.884706	0.984432	0.88257	0.979603	0.858755
1285	0.623529	0.807767	0.413126	0.975058	0.423469	1285	0.778824	0.955293	0.779252	0.959317	0.719088	1285	0.875294	0.986016	0.897394	0.976368	0.831119
1286	0.675294	0.797727	0.446789	0.980734	0.465603	1286	0.792941	0.948952	0.761426	0.962946	0.744791	1286	0.898824	0.982379	0.874526	0.981665	0.87136
1287	0.607059	0.771782	0.426172	0.969573	0.421428	1287	0.814118	0.954678	0.77628	0.967342	0.775581	1287	0.889412	0.979932	0.866888	0.979652	0.879418
1288	0.658824	0.810842	0.448719	0.975738	0.471565	1288	0.767059	0.947362	0.729761	0.961407	0.713946	1288	0.891765	0.984479	0.863371	0.981301	0.868068
1289	0.642353	0.807559	0.445019	0.978961	0.451815	1289	0.818824	0.961492	0.800614	0.971559	0.818406	1289	0.905882	0.985134	0.896276	0.984192	0.903434
1290	0.635294	0.80579	0.437844	0.978966	0.472594	1290	0.752941	0.941397	0.750568	0.957504	0.717989	1290	0.858824	0.980218	0.844695	0.976861	0.84244
1291	0.687059	0.813447	0.447972	0.98503	0.513708	1291	0.795294	0.960923	0.780623	0.965705	0.765068	1291	0.910588	0.985114	0.883307	0.985581	0.898294
1292	0.628235	0.817422	0.436836	0.975136	0.458939	1292	0.743529	0.936713	0.74179	0.955637	0.717025	1292	0.863529	0.977011	0.866997	0.975738	0.856896
1293	0.668235	0.79819	0.450371	0.977236	0.496527	1293	0.771765	0.944017	0.761492	0.960157	0.733514	1293	0.851765	0.977037	0.845282	0.973078	0.823128
1294	0.64	0.807565	0.442147	0.98063	0.458627	1294	0.743529	0.939413	0.728721	0.95534	0.712037	1294	0.861176	0.976961	0.847095	0.977189	0.832801
1295	0.64	0.785	0.434481	0.970169	0.461106	1295	0.788235	0.952628	0.74523	0.962806	0.764672	1295	0.887059	0.98139	0.851234	0.978618	0.878224
1296	0.642353	0.808632	0.458165	0.976551	0.512807	1296	0.781176	0.956004	0.753903	0.961145	0.742511	1296	0.877647	0.985092	0.857253	0.977233	0.859933
1297	0.656471	0.818726	0.449995	0.978528	0.481814	1297	0.790588	0.950335	0.74991	0.963273	0.743132	1297	0.877647	0.97919	0.839158	0.978555	0.843677
1298	0.632941	0.796276	0.427031	0.971276	0.418914	1298	0.797647	0.957149	0.78396	0.963332	0.776256	1298	0.889412	0.985398	0.872545	0.979245	0.871746
1299	0.614118	0.796727	0.436372	0.970787	0.481683	1299	0.767059	0.949737	0.773492	0.962364	0.753127	1299	0.844706	0.976677	0.845343	0.973623	0.834115
1300	0.675294	0.80791	0.45074	0.979243	0.429869	1300	0.816471	0.96036	0.805959	0.971887	0.798481	1300	0.894118	0.984557	0.873496	0.982487	0.884879
1301	0.658824	0.802899	0.469649	0.978811	0.521071	1301	0.804706	0.951676	0.785987	0.966014	0.780128	1301	0.908235	0.985328	0.901404	0.983968	0.892592
1302	0.68	0.793252	0.438206	0.979958	0.462451	1302	0.804706	0.954856	0.773722	0.964346	0.760899	1302	0.884706	0.98134	0.864971	0.977803	0.861701
1303	0.637647	0.776249	0.426416	0.978003	0.471936	1303	0.764706	0.944875	0.761628	0.960654	0.734749	1303	0.861176	0.978584	0.858154	0.97647	0.825005
1304	0.644706	0.781025	0.427388	0.974149	0.415041	1304	0.774118	0.942279	0.755064	0.962013	0.749827	1304	0.88	0.982831	0.866898	0.978621	0.850379
1305	0.670588	0.801511	0.454173	0.977307	0.488707	1305	0.764706	0.940815	0.771815	0.957891	0.71482	1305	0.854118	0.980104	0.864038	0.973577	0.809722
1306	0.614118	0.802107	0.44474	0.975193	0.524383	1306	0.764706	0.945754	0.762583	0.959915	0.73238	1306	0.849412	0.981342	0.861546	0.973841	0.82593
1307	0.663529	0.823783	0.42386	0.9703	0.411807	1307	0.698824	0.920088	0.668191	0.946458	0.623514	1307	0.851765	0.967377	0.826952	0.972744	0.794592
1308	0.635294	0.791102	0.43933	0.97707	0.484348	1308	0.781176	0.951458	0.742342	0.9634	0.725207	1308	0.875294	0.974349	0.834731	0.979734	0.845236
1309	0.637647	0.783664	0.45267	0.976163	0.469111	1309	0.785882	0.948067	0.76122	0.963812	0.745172	1309	0.901176	0.982197	0.888562	0.982832	0.88507
1310	0.715294	0.794884	0.450088	0.980921	0.437143	1310	0.8	0.947373	0.80729	0.966097	0.766706	1310	0.912941	0.987598	0.901737	0.984593	0.876747
1311	0.696471	0.805976	0.444603	0.980722	0.483179	1311	0.807059	0.957022	0.791768	0.966188	0.785471	1311	0.903529	0.982566	0.87362	0.98239	0.889431
1312	0.665882	0.800873	0.447792	0.981417	0.467865	1312	0.816471	0.95711	0.807312	0.966952	0.78823	1312	0.894118	0.987333	0.881116	0.980642	0.880657
1313	0.663529	0.812943	0.451906	0.980267	0.496731	1313	0.769412	0.945627	0.759094	0.960751	0.731812	1313	0.872941	0.981626	0.861313	0.978302	0.85863
1314	0.647059	0.783928	0.459662	0.979897	0.500135	1314	0.783529	0.952697	0.768806	0.961018	0.733006	1314	0.884706	0.982991	0.875156	0.97964	0.861246
1315	0.670588	0.796121	0.437105	0.976723	0.445701	1315	0.764706	0.948854	0.770082	0.963683	0.758992	1315	0.875294	0.984076	0.873702	0.97807	0.848305
1316	0.663529	0.805214	0.439938	0.981104	0.476765	1316	0.755294	0.945372	0.765174	0.955541	0.722344	1316	0.854118	0.984787	0.868243	0.973041	0.843081
1317	0.625882	0.802125	0.434649	0.974504	0.414065	1317	0.792941	0.947795	0.78291	0.964291	0.774367	1317	0.88	0.981535	0.87481	0.978691	0.868063
1318	0.675294	0.787527	0.442312	0.977239	0.464883	1318	0.837647	0.96314	0.826848	0.973534	0.784803	1318	0.908235	0.982947	0.889465	0.984357	0.870568
1319	0.647059	0.797419	0.425818	0.973616	0.438395	1319	0.804706	0.948017	0.801556	0.965392	0.765789	1319	0.865882	0.98064	0.842329	0.976108	0.828436
1320	0.658824	0.779302	0.434236	0.977349	0.45074	1320	0.757647	0.93937	0.74719	0.958356	0.719006	1320	0.844706	0.980683	0.826472	0.972432	0.813185
1321	0.644706	0.785633	0.427938	0.976817	0.424999	1321	0.783529	0.955205	0.771356	0.962098	0.753399	1321	0.877647	0.980509	0.856902	0.979439	0.870962
1322	0.68	0.805511	0.448009	0.972949	0.482683	1322	0.790588	0.950174	0.766351	0.961601	0.763161	1322	0.891765	0.983683	0.87579	0.981329	0.851855
1323	0.665882	0.788694	0.457715	0.978494	0.522097	1323	0.795294	0.957853	0.782651	0.965668	0.775388	1323	0.884706	0.982587	0.86775	0.97933	0.861069
1324	0.677647	0.781527	0.454937	0.981758	0.566461	1324	0.797647	0.952745	0.782152	0.965681	0.774129	1324	0.894118	0.982494	0.879423	0.981725	0.857569
1325	0.670588	0.806103	0.441849	0.977491	0.479991	1325	0.774118	0.945062	0.764992	0.959542	0.721349	1325	0.887059	0.98151	0.868789	0.9787	0.859109
1326	0.595294	0.786725	0.424681	0.970368	0.482017	1326	0.804706	0.954719	0.801744	0.963182	0.770838	1326	0.889412	0.983562	0.885454	0.979901	0.868567
1327	0.637647	0.782767	0.445632	0.975366	0.479275	1327	0.788235	0.955145	0.770667	0.964884	0.751374	1327	0.858824	0.978111	0.835703	0.975832	0.836762
1328	0.689412	0.790028	0.445403	0.979017	0.48811	1328	0.785882	0.954376	0.76274	0.96135	0.736901	1328	0.887059	0.983154	0.848668	0.979476	0.855306
1329	0.684706	0.811103	0.459094	0.980956	0.496933	1329	0.76	0.938496	0.737108	0.958617	0.734371	1329	0.891765	0.980973	0.87738	0.980615	0.875079
1330	0.658824	0.798348	0.433551	0.976265	0.472796	1330	0.764706	0.944414	0.760933	0.961511	0.74975	1330	0.847059	0.978656	0.830022	0.97379	0.820005
1331	0.614118	0.817331	0.443325	0.981503	0.459164	1331	0.788235	0.951623	0.782829	0.96489	0.768915	1331	0.88	0.988719	0.888887	0.979751	0.865354
1332	0.649412	0.804651	0.446014	0.976535	0.477151	1332	0.764706	0.940467	0.746329	0.960176	0.720444	1332	0.865882	0.975356	0.855777	0.977332	0.842465
1333	0.647059	0.824668	0.451004	0.98236	0.598034	1333	0.809412	0.954765	0.766616	0.970551	0.774374	1333	0.889412	0.97875	0.8475	0.983057	0.8831
1334	0.694118	0.805758	0.447704	0.980902	0.46093	1334	0.828235	0.961193	0.803967	0.971716	0.775018	1334	0.908235	0.986488	0.894043	0.984197	0.869406
1335	0.677647	0.79914	0.447991	0.980132	0.515038	1335	0.776471	0.954296	0.772908	0.961846	0.739083	1335	0.908235	0.982819	0.893256	0.984378	0.89217
1336	0.661176	0.808074	0.429835	0.976588	0.422883	1336	0.769412	0.941712	0.780745	0.958668	0.686104	1336	0.870588	0.985439	0.866454	0.975676	0.792081
1337	0.691765	0.830633	0.467252	0.979027	0.516819	1337	0.804706	0.945654	0.767671	0.966053	0.771037	1337	0.877647	0.979019	0.840227	0.978613	0.854959
1338	0.618824	0.775251	0.445143	0.97372	0.441526	1338	0.785882	0.944406	0.760041	0.962117	0.760666	1338	0.88	0.97997	0.867226	0.979191	0.867787
1339	0.677647	0.820184	0.448018	0.975452	0.496203	1339	0.807059	0.952882	0.802216	0.9653	0.778531	1339	0.889412	0.986525	0.875556	0.980917	0.870492
1340	0.609412	0.791425	0.434174	0.966807	0.484398	1340	0.785882	0.953823	0.759299	0.963109	0.751332	1340	0.884706	0.979581	0.869569	0.97909	0.862942
1341	0.691765	0.811507	0.458747	0.975318	0.468091	1341	0.785882	0.950478	0.7597	0.963028	0.739267	1341	0.884706	0.986216	0.862136	0.979428	0.845902
1342	0.663529	0.810394	0.444208	0.975403	0.49834	1342	0.778824	0.941505	0.759708	0.962139	0.735287	1342	0.865882	0.980183	0.837469	0.976932	0.824757
1343	0.64	0.795114	0.432934	0.977661	0.471057	1343	0.790588	0.949604	0.770464	0.964633	0.753973	1343	0.910588	0.978452	0.878982	0.985407	0.887729
1344	0.647059	0.820146	0.441612	0.974832	0.461528	1344	0.748235	0.941831	0.718075	0.957343	0.716217	1344	0.842353	0.976025	0.816515	0.972973	0.814796
1345	0.647059	0.807403	0.450432	0.979868	0.534913	1345	0.802353	0.953415	0.794469	0.965672	0.781047	1345	0.882353	0.982321	0.874589	0.97826	0.859793
1346	0.649412	0.81457	0.452738	0.973472	0.461359	1346	0.821176	0.957389	0.800624	0.970562	0.779528	1346	0.896471	0.985776	0.879791	0.981348	0.86733
1347	0.658824	0.80344	0.455285	0.976509	0.502177	1347	0.785882	0.943823	0.763037	0.961506	0.734354	1347	0.861176	0.975664	0.843533	0.974909	0.824122
1348	0.623529	0.796887	0.419526	0.971993	0.436292	1348	0.781176	0.951829	0.770135	0.963022	0.750904	1348	0.884706	0.984834	0.868638	0.980614	0.874024
1349	0.661176	0.822022	0.45298	0.971622	0.462695	1349	0.778824	0.947851	0.787347	0.963635	0.766561	1349	0.877647	0.985766	0.880809	0.978239	0.865682
1350	0.710588	0.815326	0.455674	0.980334	0.477085	1350	0.802353	0.952929	0.80161	0.962653	0.744771	1350	0.894118	0.983913	0.888828	0.979988	0.842599
1351	0.637647	0.825059	0.424868	0.976013	0.581456	1351	0.783529	0.953989	0.781258	0.96172	0.738487	1351	0.865882	0.984086	0.8725	0.975497	0.831059
1352	0.628235	0.805513	0.432561	0.977505	0.494738	1352	0.762353	0.93938	0.759498	0.960691	0.746605	1352	0.891765	0.982946	0.878611	0.982179	0.870265
1353	0.644706	0.808086	0.45341	0.981756	0.499396	1353	0.776471	0.943953	0.773582	0.96066	0.748718	1353	0.894118	0.987023	0.894915	0.981206	0.875655
1354	0.661176	0.808324	0.446264	0.972291	0.445423	1354	0.785882	0.954282	0.773788	0.961859	0.748686	1354	0.884706	0.98539	0.865958	0.978792	0.861386
1355	0.649412	0.806477	0.428961	0.977677	0.4225	1355	0.776471	0.934906	0.770739	0.95855	0.751996	1355	0.858824	0.971043	0.829645	0.973473	0.834321
1356	0.632941	0.80474	0.442303	0.976842	0.461581	1356	0.750588	0.947359	0.727542	0.956978	0.705644	1356	0.856471	0.978114	0.842514	0.976376	0.850596
1357	0.663529	0.827475	0.443013	0.97782	0.474766	1357	0.736471	0.933798	0.713417	0.956966	0.694241	1357	0.863529	0.975081	0.842155	0.977491	0.84192
1358	0.684706	0.7646	0.446888	0.98009	0.485324	1358	0.809412	0.955298	0.797779	0.966197	0.748234	1358	0.896471	0.982769	0.889352	0.981828	0.868417
1359	0.670588	0.796862	0.451964	0.977531	0.587193	1359	0.767059	0.945236	0.747951	0.962072	0.74311	1359	0.877647	0.980138	0.869496	0.978013	0.843729
1360	0.691765	0.786967	0.45689	0.974454	0.499169	1360	0.764706	0.942297	0.760026	0.959533	0.747825	1360	0.882353	0.976144	0.858612	0.979085	0.853622
1361	0.649412	0.804773	0.448034	0.974904	0.462679	1361	0.755294	0.937023	0.704354	0.957507	0.724887	1361	0.872941	0.976559	0.823943	0.978016	0.870346
1362	0.651765	0.787485	0.450101	0.980446	0.473204	1362	0.844706	0.95595	0.808948	0.972667	0.792387	1362	0.922353	0.98848	0.902503	0.985382	0.897154
1363	0.672941	0.800107	0.442593	0.978544	0.428756	1363	0.776471	0.947719	0.761072	0.962806	0.75147	1363	0.877647	0.985834	0.855206	0.979256	0.854807
1364	0.670588	0.805231	0.437665	0.982246	0.468086	1364	0.774118	0.943098	0.793894	0.960645	0.751298	1364	0.891765	0.983652	0.892091	0.980587	0.873834
1365	0.668235	0.784043	0.440542	0.97823	0.495164	1365	0.816471	0.951562	0.79861	0.9691	0.780898	1365	0.896471	0.978923	0.876734	0.982195	0.870379
1366	0.611765	0.810711	0.425823	0.972788	0.414109	1366	0.774118	0.948984	0.747993	0.964007	0.763437	1366	0.868235	0.979491	0.844216	0.977647	0.863994
1367	0.668235	0.827348	0.457411	0.97977	0.523575	1367	0.76	0.940595	0.752471	0.958506	0.726601	1367	0.858824	0.979964	0.857156	0.975279	0.831525
1368	0.64	0.817371	0.43248	0.9757	0.453022	1368	0.76	0.942666	0.735616	0.958937	0.714767	1368	0.877647	0.981307	0.867379	0.978737	0.856199
1369	0.644706	0.803083	0.450433	0.973768	0.467605	1369	0.8	0.953901	0.795112	0.964605	0.773544	1369	0.894118	0.987414	0.87814	0.982536	0.883664
1370	0.670588	0.802756	0.44327	0.976901	0.45259	1370	0.797647	0.954009	0.796056	0.964636	0.772116	1370	0.910588	0.987426	0.903333	0.9826	0.89024
1371	0.642353	0.77326	0.431896	0.972635	0.491163	1371	0.788235	0.951498	0.776065	0.964851	0.773959	1371	0.882353	0.981307	0.864006	0.979492	0.86852
1372	0.665882	0.814597	0.457247	0.977337	0.473722	1372	0.767059	0.942318	0.759813	0.961519	0.740786	1372	0.882353	0.982066	0.88567	0.980008	0.863421
1373	0.668235	0.803587	0.44482	0.976127	0.493414	1373	0.767059	0.941254	0.769806	0.960159	0.732828	1373	0.868235	0.982852	0.871197	0.975918	0.83857
1374	0.632941	0.784775	0.452084	0.974205	0.486635	1374	0.804706	0.959141	0.780843	0.967798	0.776941	1374	0.889412	0.986446	0.873785	0.979623	0.878728
1375	0.632941	0.779323	0.4364	0.978788	0.474421	1375	0.762353	0.950701	0.737794	0.959448	0.727288	1375	0.889412	0.986387	0.890898	0.981663	0.863509
1376	0.635294	0.79906	0.439378	0.978204	0.470334	1376	0.769412	0.945079	0.775568	0.960055	0.743916	1376	0.875294	0.979458	0.881435	0.978393	0.863345
1377	0.651765	0.805345	0.441815	0.971626	0.493538	1377	0.785882	0.93994	0.760542	0.962575	0.745468	1377	0.868235	0.973432	0.842197	0.976483	0.834161
1378	0.609412	0.784939	0.431707	0.97507	0.443346	1378	0.807059	0.954851	0.786737	0.968915	0.789081	1378	0.875294	0.976875	0.865078	0.97954	0.861616
1379	0.621176	0.795494	0.420606	0.973249	0.436901	1379	0.781176	0.946671	0.782336	0.961867	0.756379	1379	0.842353	0.979741	0.835856	0.970617	0.821799
1380	0.647059	0.807539	0.4266	0.977981	0.426366	1380	0.776471	0.948371	0.772476	0.960571	0.739637	1380	0.88	0.983084	0.86454	0.978805	0.840419
1381	0.654118	0.813002	0.443988	0.976461	0.490121	1381	0.771765	0.949124	0.764392	0.960207	0.756158	1381	0.884706	0.981504	0.865468	0.9815	0.877178
1382	0.6	0.782725	0.425897	0.974433	0.440465	1382	0.757647	0.940143	0.741213	0.956318	0.740202	1382	0.851765	0.977356	0.834945	0.974245	0.847109
1383	0.670588	0.79958	0.435154	0.972643	0.446208	1383	0.811765	0.94642	0.784929	0.968336	0.751228	1383	0.891765	0.976623	0.858501	0.981539	0.853056
1384	0.691765	0.815575	0.456262	0.978784	0.504831	1384	0.738824	0.933862	0.727707	0.952506	0.683005	1384	0.856471	0.975918	0.846573	0.97372	0.822923
1385	0.647059	0.777399	0.435033	0.974636	0.498597	1385	0.8	0.952196	0.774201	0.965083	0.766183	1385	0.905882	0.978888	0.868467	0.984073	0.884728
1386	0.665882	0.783913	0.445257	0.97367	0.470931	1386	0.811765	0.946989	0.800003	0.969025	0.791395	1386	0.870588	0.976969	0.854385	0.977891	0.83345
1387	0.647059	0.798911	0.449356	0.977408	0.474221	1387	0.752941	0.940337	0.742891	0.953771	0.706367	1387	0.854118	0.979267	0.848268	0.973133	0.82015
1388	0.649412	0.796695	0.423772	0.980067	0.456849	1388	0.757647	0.948949	0.761735	0.957766	0.722096	1388	0.868235	0.979889	0.860454	0.976255	0.835832
1389	0.623529	0.794185	0.437567	0.971777	0.470345	1389	0.818824	0.959405	0.806509	0.969997	0.791877	1389	0.898824	0.986227	0.893387	0.981671	0.874548
1390	0.647059	0.786373	0.438193	0.978133	0.492189	1390	0.774118	0.949628	0.778509	0.961252	0.74521	1390	0.882353	0.983243	0.888438	0.978824	0.858766
1391	0.623529	0.794186	0.435341	0.977039	0.487589	1391	0.816471	0.953757	0.789843	0.967416	0.786684	1391	0.894118	0.984706	0.880258	0.980886	0.865299
1392	0.649412	0.806865	0.44477	0.976423	0.493384	1392	0.792941	0.938238	0.787124	0.964792	0.778066	1392	0.868235	0.977631	0.848052	0.976416	0.846446
1393	0.694118	0.834962	0.44071	0.977214	0.47653	1393	0.781176	0.937378	0.763201	0.960862	0.743842	1393	0.887059	0.979487	0.873853	0.979453	0.841728
1394	0.649412	0.801008	0.442452	0.978009	0.463936	1394	0.769412	0.947742	0.74339	0.962369	0.735146	1394	0.898824	0.979665	0.87891	0.983921	0.900873
1395	0.682353	0.7766	0.440988	0.976173	0.451263	1395	0.795294	0.958319	0.780151	0.964694	0.748214	1395	0.891765	0.988503	0.863141	0.981251	0.852319
1396	0.616471	0.795982	0.435732	0.973823	0.45445	1396	0.788235	0.949792	0.756715	0.963187	0.757	1396	0.851765	0.975797	0.829023	0.974795	0.824713
1397	0.658824	0.793141	0.452806	0.976446	0.527097	1397	0.818824	0.954685	0.782714	0.966946	0.764447	1397	0.901176	0.984344	0.875393	0.981795	0.885047
1398	0.647059	0.808667	0.425734	0.973273	0.412844	1398	0.792941	0.951823	0.793393	0.964827	0.746439	1398	0.870588	0.983663	0.872513	0.975697	0.849055
1399	0.651765	0.791988	0.443819	0.976376	0.457761	1399	0.769412	0.956782	0.783903	0.961486	0.740252	1399	0.877647	0.987006	0.887845	0.978519	0.845497
1400	0.644706	0.798479	0.438736	0.972766	0.472815	1400	0.785882	0.9529	0.7618	0.964601	0.749731	1400	0.882353	0.982793	0.870062	0.978786	0.863823
1401	0.649412	0.810785	0.443255	0.976144	0.446143	1401	0.745882	0.938554	0.732704	0.956232	0.705978	1401	0.858824	0.978701	0.840093	0.975121	0.844093
1402	0.656471	0.797108	0.44637	0.981383	0.50191	1402	0.762353	0.943069	0.75408	0.958971	0.739989	1402	0.870588	0.977708	0.872056	0.978125	0.835502
1403	0.656471	0.78943	0.443496	0.975986	0.470984	1403	0.767059	0.948319	0.733357	0.962413	0.733211	1403	0.877647	0.976464	0.869248	0.979525	0.861876
1404	0.651765	0.828162	0.463241	0.978101	0.543972	1404	0.769412	0.950039	0.771587	0.961477	0.736969	1404	0.868235	0.983136	0.866529	0.977383	0.846081
1405	0.668235	0.817893	0.444291	0.978459	0.454185	1405	0.769412	0.94654	0.770007	0.958166	0.710885	1405	0.861176	0.98208	0.859413	0.974709	0.814352
1406	0.656471	0.791171	0.428597	0.981216	0.46316	1406	0.752941	0.945	0.758159	0.95993	0.724947	1406	0.865882	0.980143	0.866737	0.9765	0.825525
1407	0.654118	0.806639	0.43364	0.976047	0.460556	1407	0.767059	0.946765	0.764222	0.960182	0.719363	1407	0.861176	0.976304	0.859076	0.97649	0.824744
1408	0.64	0.788072	0.438873	0.970255	0.448264	1408	0.776471	0.952859	0.742798	0.956913	0.718883	1408	0.868235	0.980107	0.86039	0.975388	0.835113
1409	0.616471	0.797717	0.432266	0.976732	0.48517	1409	0.788235	0.958725	0.757476	0.965332	0.763084	1409	0.872941	0.98448	0.857454	0.976896	0.832698
1410	0.668235	0.818765	0.446422	0.971994	0.45	1410	0.788235	0.945491	0.770066	0.965253	0.751267	1410	0.88	0.976186	0.858106	0.980667	0.849094
1411	0.651765	0.812823	0.437668	0.97696	0.478965	1411	0.741176	0.938818	0.743523	0.953933	0.709397	1411	0.875294	0.979129	0.861858	0.976407	0.849354
1412	0.625882	0.776052	0.428939	0.971341	0.44024	1412	0.8	0.957264	0.788483	0.966348	0.761011	1412	0.875294	0.981963	0.876513	0.977396	0.846321
1413	0.651765	0.789217	0.449658	0.975958	0.473824	1413	0.774118	0.944881	0.764082	0.962506	0.746134	1413	0.88	0.984293	0.88597	0.978718	0.85312
1414	0.628235	0.803589	0.456779	0.971531	0.454818	1414	0.781176	0.952596	0.757594	0.965331	0.753781	1414	0.865882	0.982043	0.856109	0.97754	0.838298
1415	0.663529	0.786922	0.432371	0.977258	0.422084	1415	0.792941	0.957961	0.796143	0.96396	0.767736	1415	0.894118	0.985293	0.901307	0.980492	0.866575
1416	0.661176	0.830737	0.44245	0.973148	0.449573	1416	0.778824	0.945386	0.779093	0.959619	0.718919	1416	0.870588	0.985515	0.865215	0.975892	0.823373
1417	0.651765	0.813871	0.430971	0.977141	0.452837	1417	0.755294	0.937861	0.745424	0.958104	0.716554	1417	0.849412	0.972103	0.814232	0.973795	0.808
1418	0.644706	0.800572	0.441048	0.975825	0.504484	1418	0.76	0.939935	0.741385	0.95873	0.720315	1418	0.861176	0.980701	0.83001	0.974646	0.837877
1419	0.701176	0.801633	0.448284	0.975788	0.427807	1419	0.790588	0.949116	0.775688	0.964364	0.732975	1419	0.898824	0.986402	0.88203	0.981906	0.873082
1420	0.691765	0.813752	0.440226	0.976643	0.456141	1420	0.783529	0.942057	0.789501	0.960988	0.743872	1420	0.887059	0.981643	0.870524	0.979908	0.850469
1421	0.670588	0.779557	0.432949	0.975307	0.413583	1421	0.802353	0.950302	0.799092	0.965762	0.746096	1421	0.903529	0.985357	0.897834	0.983141	0.864346
1422	0.663529	0.81173	0.456051	0.978605	0.51039	1422	0.762353	0.942815	0.757253	0.960777	0.749215	1422	0.882353	0.977391	0.872231	0.979543	0.863462
1423	0.661176	0.783686	0.444985	0.979115	0.477526	1423	0.778824	0.949309	0.786251	0.960591	0.729909	1423	0.868235	0.985619	0.867826	0.975103	0.824177
1424	0.672941	0.817293	0.465018	0.977097	0.497966	1424	0.790588	0.942578	0.77157	0.964536	0.754883	1424	0.889412	0.986444	0.873173	0.981231	0.874033
1425	0.642353	0.787259	0.426288	0.977029	0.460586	1425	0.750588	0.936342	0.732198	0.956965	0.70372	1425	0.865882	0.976745	0.840532	0.976379	0.839357
1426	0.672941	0.791508	0.440772	0.976488	0.452258	1426	0.818824	0.952052	0.785333	0.968889	0.789439	1426	0.912941	0.985774	0.881092	0.984539	0.891707
1427	0.625882	0.797084	0.446682	0.977616	0.497253	1427	0.76	0.943962	0.751648	0.959608	0.733509	1427	0.872941	0.980333	0.860449	0.979146	0.859464
1428	0.616471	0.789061	0.424278	0.970119	0.406546	1428	0.778824	0.940448	0.738206	0.96413	0.741604	1428	0.877647	0.977137	0.848787	0.978618	0.867035
1429	0.623529	0.779894	0.436488	0.97828	0.463643	1429	0.8	0.953347	0.765489	0.969654	0.776946	1429	0.898824	0.97785	0.876957	0.984808	0.881767
1430	0.670588	0.808703	0.438938	0.978377	0.430531	1430	0.76	0.940973	0.745421	0.959561	0.741581	1430	0.868235	0.979207	0.844909	0.97509	0.841526
1431	0.609412	0.797776	0.420704	0.971995	0.447714	1431	0.790588	0.946503	0.772657	0.964821	0.772128	1431	0.898824	0.977821	0.883774	0.98296	0.884184
1432	0.665882	0.807277	0.46709	0.979173	0.571319	1432	0.790588	0.955952	0.768122	0.964091	0.743997	1432	0.877647	0.982675	0.868152	0.977763	0.855317
1433	0.628235	0.809175	0.429134	0.978439	0.463074	1433	0.785882	0.955434	0.772793	0.962336	0.757357	1433	0.868235	0.984459	0.851581	0.97619	0.838925
1434	0.689412	0.818899	0.447132	0.978183	0.486571	1434	0.788235	0.95558	0.778427	0.963044	0.745613	1434	0.872941	0.980478	0.853153	0.978064	0.83991
1435	0.614118	0.791109	0.428446	0.974006	0.443887	1435	0.788235	0.950894	0.78791	0.964927	0.761517	1435	0.884706	0.982895	0.885796	0.979402	0.852017
1436	0.642353	0.782068	0.427826	0.974318	0.477356	1436	0.781176	0.955552	0.754992	0.962768	0.743611	1436	0.858824	0.978411	0.832184	0.975202	0.820231
1437	0.64	0.801574	0.436709	0.9752	0.464234	1437	0.797647	0.962657	0.770202	0.965992	0.766502	1437	0.877647	0.981842	0.847786	0.979606	0.868013
1438	0.642353	0.778781	0.452159	0.975127	0.47023	1438	0.771765	0.948629	0.751385	0.962594	0.764189	1438	0.898824	0.984907	0.889201	0.982311	0.881586
1439	0.630588	0.810355	0.435732	0.972758	0.468575	1439	0.788235	0.948251	0.780943	0.962499	0.760842	1439	0.884706	0.981724	0.87696	0.979854	0.868453
1440	0.644706	0.800941	0.446	0.97829	0.454939	1440	0.818824	0.948904	0.792712	0.96826	0.777446	1440	0.903529	0.985413	0.891194	0.982737	0.898801
1441	0.625882	0.805602	0.443823	0.975554	0.45423	1441	0.767059	0.947345	0.759331	0.957937	0.737257	1441	0.865882	0.983225	0.872294	0.975132	0.843285
1442	0.675294	0.819638	0.445901	0.977947	0.476493	1442	0.792941	0.95142	0.783886	0.96437	0.746757	1442	0.875294	0.981854	0.853365	0.977888	0.833509
1443	0.675294	0.813846	0.447469	0.979485	0.478172	1443	0.781176	0.951391	0.764452	0.96426	0.74545	1443	0.896471	0.984085	0.862868	0.982713	0.874198
1444	0.649412	0.792043	0.428384	0.977012	0.452121	1444	0.755294	0.93997	0.711495	0.959615	0.692241	1444	0.894118	0.981646	0.869456	0.982567	0.861874
1445	0.618824	0.770847	0.432219	0.973428	0.456688	1445	0.788235	0.954761	0.776846	0.962078	0.756278	1445	0.865882	0.986246	0.862575	0.97656	0.852227
1446	0.637647	0.800358	0.451133	0.974556	0.468888	1446	0.752941	0.94189	0.737632	0.957931	0.744985	1446	0.851765	0.97726	0.84084	0.97432	0.850842
1447	0.668235	0.76099	0.453339	0.97551	0.534922	1447	0.811765	0.965008	0.811088	0.96486	0.772261	1447	0.905882	0.992139	0.883279	0.981441	0.876847
1448	0.611765	0.789037	0.421494	0.973175	0.431358	1448	0.769412	0.939889	0.757508	0.958196	0.725921	1448	0.842353	0.977797	0.833652	0.971574	0.804952
1449	0.597647	0.81048	0.405986	0.975994	0.447978	1449	0.762353	0.941821	0.752656	0.95855	0.739823	1449	0.863529	0.978645	0.849613	0.976673	0.83815
1450	0.654118	0.781766	0.442064	0.975209	0.467307	1450	0.785882	0.95133	0.780067	0.963131	0.743276	1450	0.877647	0.981663	0.879861	0.977687	0.84121
1451	0.583529	0.79698	0.434256	0.974408	0.485872	1451	0.802353	0.956556	0.76851	0.968684	0.789399	1451	0.872941	0.980516	0.850794	0.97891	0.860154
1452	0.632941	0.800692	0.425935	0.971626	0.397531	1452	0.802353	0.945893	0.770422	0.965881	0.765027	1452	0.863529	0.978438	0.850717	0.975385	0.833092
1453	0.609412	0.80514	0.41402	0.980363	0.47281	1453	0.795294	0.949165	0.773407	0.965611	0.772105	1453	0.891765	0.981639	0.865163	0.980989	0.877588
1454	0.661176	0.816758	0.450198	0.977293	0.503053	1454	0.816471	0.960002	0.812429	0.966551	0.773444	1454	0.901176	0.986451	0.899237	0.980664	0.873329
1455	0.64	0.791793	0.436962	0.97664	0.479031	1455	0.771765	0.946523	0.758601	0.961428	0.737783	1455	0.875294	0.98078	0.865736	0.97754	0.843853
1456	0.628235	0.810622	0.454738	0.975803	0.466118	1456	0.814118	0.952342	0.796029	0.968539	0.779626	1456	0.898824	0.983571	0.887612	0.982138	0.886523
1457	0.611765	0.793015	0.43328	0.972253	0.444478	1457	0.804706	0.958383	0.789024	0.965494	0.764613	1457	0.88	0.979235	0.872886	0.979573	0.853569
1458	0.635294	0.79559	0.421193	0.979585	0.46282	1458	0.785882	0.942685	0.766567	0.963035	0.750144	1458	0.875294	0.980028	0.861963	0.977581	0.839922
1459	0.632941	0.798103	0.433256	0.973976	0.449532	1459	0.792941	0.956256	0.770966	0.96642	0.765423	1459	0.877647	0.982677	0.85949	0.978663	0.850846
1460	0.670588	0.807511	0.444464	0.974226	0.471404	1460	0.785882	0.952255	0.761597	0.963181	0.737773	1460	0.872941	0.9848	0.856944	0.976842	0.814631
1461	0.656471	0.802518	0.45531	0.974647	0.499261	1461	0.795294	0.950034	0.78984	0.964457	0.768517	1461	0.88	0.987689	0.869117	0.979412	0.870059
1462	0.635294	0.771508	0.444442	0.968789	0.458454	1462	0.785882	0.946708	0.745164	0.963137	0.718953	1462	0.870588	0.975491	0.849417	0.976734	0.829855
1463	0.651765	0.788067	0.445759	0.975859	0.52177	1463	0.795294	0.956963	0.77623	0.96551	0.75308	1463	0.889412	0.983642	0.862485	0.980679	0.862399
1464	0.592941	0.811243	0.429182	0.969698	0.442434	1464	0.76	0.940181	0.725354	0.958827	0.728046	1464	0.865882	0.977274	0.839687	0.975379	0.847449
1465	0.672941	0.801162	0.438258	0.973452	0.408817	1465	0.8	0.946704	0.790217	0.968114	0.77414	1465	0.875294	0.983013	0.869716	0.977701	0.837897
1466	0.701176	0.802783	0.442569	0.980635	0.455339	1466	0.783529	0.948399	0.749635	0.961797	0.714135	1466	0.92	0.98338	0.898625	0.986489	0.879245
1467	0.642353	0.787213	0.438137	0.970236	0.449952	1467	0.762353	0.951314	0.771994	0.958599	0.735172	1467	0.849412	0.982414	0.867343	0.971954	0.825181
1468	0.581176	0.79771	0.423272	0.971688	0.40333	1468	0.785882	0.953215	0.749288	0.962935	0.735309	1468	0.863529	0.980522	0.846571	0.976205	0.84007
1469	0.644706	0.829046	0.434867	0.975049	0.416329	1469	0.797647	0.958741	0.772534	0.966511	0.734058	1469	0.877647	0.990237	0.873428	0.977985	0.846385
1470	0.609412	0.786564	0.433802	0.969236	0.469231	1470	0.8	0.957449	0.784524	0.964229	0.775836	1470	0.887059	0.98556	0.877003	0.979365	0.866584
1471	0.630588	0.805909	0.426734	0.970194	0.472305	1471	0.778824	0.943868	0.775665	0.960984	0.736884	1471	0.854118	0.984799	0.848913	0.97388	0.815244
1472	0.663529	0.815771	0.435691	0.977076	0.447343	1472	0.781176	0.941184	0.755436	0.961508	0.743848	1472	0.870588	0.980438	0.830743	0.976008	0.842959
1473	0.618824	0.799963	0.42957	0.971815	0.468928	1473	0.804706	0.954328	0.796175	0.9677	0.785856	1473	0.891765	0.986074	0.878967	0.981506	0.873355
1474	0.649412	0.802958	0.445696	0.975885	0.457348	1474	0.814118	0.957025	0.80741	0.967653	0.782245	1474	0.901176	0.988318	0.897484	0.98243	0.879998
1475	0.658824	0.807905	0.4454	0.974872	0.444752	1475	0.783529	0.954977	0.79046	0.961829	0.737458	1475	0.88	0.988588	0.884515	0.978089	0.858918
1476	0.632941	0.812843	0.435413	0.978345	0.464955	1476	0.764706	0.948347	0.75845	0.961945	0.738881	1476	0.868235	0.981266	0.869564	0.978102	0.850475
1477	0.651765	0.812158	0.450873	0.973287	0.451185	1477	0.797647	0.951622	0.788464	0.964088	0.766031	1477	0.887059	0.985632	0.874621	0.978715	0.847466
1478	0.621176	0.812066	0.423577	0.97234	0.401859	1478	0.790588	0.948004	0.751894	0.963454	0.751086	1478	0.872941	0.980396	0.838333	0.978045	0.849482
1479	0.635294	0.804648	0.440929	0.980361	0.527856	1479	0.776471	0.944337	0.751408	0.959587	0.713205	1479	0.884706	0.983367	0.877633	0.978686	0.855603
1480	0.649412	0.800346	0.43158	0.971207	0.405394	1480	0.76	0.942061	0.724094	0.960644	0.710397	1480	0.863529	0.976983	0.834268	0.976206	0.841545
1481	0.682353	0.806846	0.446136	0.975559	0.472795	1481	0.743529	0.92795	0.71836	0.953816	0.687198	1481	0.858824	0.974231	0.835521	0.976099	0.824672
1482	0.651765	0.806589	0.457693	0.978339	0.521523	1482	0.788235	0.943817	0.769334	0.964619	0.780035	1482	0.887059	0.978212	0.866677	0.981401	0.872829
1483	0.571765	0.807707	0.419215	0.96843	0.43243	1483	0.771765	0.948167	0.742634	0.961977	0.744382	1483	0.865882	0.983819	0.847754	0.977805	0.8613
1484	0.651765	0.819001	0.44902	0.981273	0.476521	1484	0.755294	0.942466	0.753843	0.960277	0.728404	1484	0.88	0.983057	0.874158	0.981378	0.866876
1485	0.654118	0.820398	0.446966	0.978138	0.489329	1485	0.821176	0.951342	0.823799	0.967715	0.799741	1485	0.905882	0.98611	0.900837	0.983047	0.879687
1486	0.642353	0.794641	0.433206	0.972402	0.406956	1486	0.804706	0.953085	0.790057	0.96727	0.785682	1486	0.898824	0.983463	0.880126	0.980939	0.877792
1487	0.675294	0.831689	0.439222	0.980821	0.47169	1487	0.745882	0.940684	0.749727	0.957684	0.707903	1487	0.844706	0.983377	0.835535	0.972348	0.798372
1488	0.621176	0.807795	0.439805	0.97504	0.470829	1488	0.790588	0.95074	0.78467	0.96339	0.746392	1488	0.861176	0.982536	0.859263	0.975207	0.836632
1489	0.647059	0.803979	0.432973	0.977261	0.42525	1489	0.797647	0.955755	0.781812	0.966447	0.777199	1489	0.887059	0.984029	0.853561	0.982344	0.88765
1490	0.656471	0.771036	0.443108	0.974358	0.441195	1490	0.767059	0.944041	0.762782	0.960822	0.745033	1490	0.868235	0.981605	0.866551	0.977476	0.846713
1491	0.632941	0.793082	0.423646	0.97518	0.441284	1491	0.769412	0.937386	0.756761	0.960163	0.71805	1491	0.872941	0.983453	0.868644	0.978585	0.839398
1492	0.651765	0.78436	0.443471	0.976222	0.45745	1492	0.774118	0.947486	0.791188	0.961123	0.741965	1492	0.849412	0.982188	0.856089	0.972426	0.808036
1493	0.635294	0.789802	0.424934	0.97351	0.434294	1493	0.804706	0.94779	0.803753	0.967517	0.779943	1493	0.884706	0.982982	0.876104	0.979276	0.850015
1494	0.658824	0.808975	0.440729	0.980323	0.430596	1494	0.795294	0.951817	0.784797	0.965781	0.755207	1494	0.887059	0.978379	0.879023	0.982625	0.875822
1495	0.628235	0.811155	0.429748	0.970837	0.431151	1495	0.802353	0.945472	0.776755	0.967906	0.773957	1495	0.889412	0.983399	0.852206	0.9803	0.875569
1496	0.623529	0.787714	0.430687	0.973299	0.436012	1496	0.771765	0.947682	0.76738	0.961301	0.740661	1496	0.877647	0.98115	0.868536	0.978159	0.861353
1497	0.649412	0.811931	0.445467	0.975117	0.479158	1497	0.778824	0.945689	0.763892	0.96424	0.763376	1497	0.868235	0.972331	0.848326	0.978118	0.874051
1498	0.625882	0.803895	0.427261	0.972886	0.448128	1498	0.807059	0.951247	0.802022	0.967305	0.771182	1498	0.891765	0.983972	0.884591	0.979507	0.868037
1499	0.632941	0.798738	0.441667	0.974674	0.458674	1499	0.778824	0.954893	0.752869	0.963862	0.730096	1499	0.856471	0.97908	0.845398	0.975082	0.828016
1500	0.670588	0.798225	0.44054	0.973701	0.497526	1500	0.809412	0.95366	0.790993	0.969155	0.775396	1500	0.88	0.984522	0.850179	0.979845	0.829276
1501	0.665882	0.77475	0.438044	0.97577	0.460739	1501	0.752941	0.938098	0.723553	0.957491	0.713448	1501	0.863529	0.966851	0.841252	0.976057	0.833132
1502	0.656471	0.808293	0.434597	0.976096	0.423891	1502	0.821176	0.960051	0.803713	0.972391	0.776243	1502	0.887059	0.985124	0.875905	0.981015	0.85236
1503	0.64	0.800251	0.433481	0.975636	0.456684	1503	0.769412	0.951338	0.784429	0.957586	0.750722	1503	0.896471	0.98315	0.898203	0.980835	0.878948
1504	0.649412	0.806189	0.455281	0.980894	0.51874	1504	0.783529	0.94756	0.772906	0.966436	0.772538	1504	0.889412	0.984826	0.865898	0.981243	0.885115
1505	0.668235	0.765418	0.446796	0.979772	0.483741	1505	0.797647	0.964346	0.782926	0.965492	0.746332	1505	0.908235	0.988102	0.898874	0.983622	0.879376
1506	0.630588	0.803953	0.427126	0.973151	0.454217	1506	0.781176	0.94284	0.776837	0.961679	0.741755	1506	0.872941	0.976064	0.867962	0.978846	0.863992
1507	0.618824	0.792077	0.436939	0.97536	0.409105	1507	0.809412	0.954106	0.792662	0.967506	0.775171	1507	0.891765	0.988136	0.88355	0.980842	0.87328
1508	0.567059	0.81376	0.404606	0.974734	0.412403	1508	0.762353	0.946492	0.733514	0.95687	0.733678	1508	0.858824	0.983141	0.835067	0.974597	0.836707
1509	0.677647	0.802113	0.459581	0.979885	0.533013	1509	0.778824	0.939411	0.748839	0.961222	0.760641	1509	0.903529	0.980626	0.875146	0.983004	0.900176
1510	0.656471	0.827799	0.443858	0.978456	0.498676	1510	0.790588	0.948017	0.73921	0.96515	0.737441	1510	0.894118	0.980654	0.85626	0.982306	0.857125
1511	0.642353	0.809486	0.447025	0.974366	0.49049	1511	0.776471	0.944013	0.766498	0.962734	0.752248	1511	0.877647	0.980755	0.873023	0.978048	0.855743
1512	0.675294	0.813957	0.450959	0.978629	0.49158	1512	0.76	0.940915	0.72294	0.958025	0.729508	1512	0.870588	0.984609	0.833843	0.977874	0.840486
1513	0.651765	0.811995	0.444382	0.978767	0.500091	1513	0.764706	0.942615	0.729698	0.963008	0.735629	1513	0.875294	0.980927	0.847838	0.978288	0.852063
1514	0.621176	0.805769	0.444183	0.976502	0.479569	1514	0.762353	0.936557	0.724495	0.959223	0.726962	1514	0.858824	0.980367	0.829175	0.975328	0.839421
1515	0.644706	0.807849	0.463916	0.97499	0.489344	1515	0.795294	0.958427	0.783241	0.967588	0.774226	1515	0.872941	0.986776	0.870783	0.978313	0.8473
1516	0.635294	0.815562	0.442413	0.970391	0.425275	1516	0.769412	0.94609	0.753394	0.960397	0.74061	1516	0.870588	0.98038	0.858074	0.976561	0.862033
1517	0.670588	0.818115	0.457645	0.977746	0.493343	1517	0.783529	0.958477	0.777742	0.963559	0.740609	1517	0.877647	0.98547	0.865595	0.979294	0.849825
1518	0.658824	0.806035	0.431283	0.976894	0.453279	1518	0.811765	0.952493	0.780079	0.967051	0.748453	1518	0.884706	0.984207	0.856143	0.978868	0.856444
1519	0.682353	0.788739	0.453777	0.974457	0.489976	1519	0.802353	0.954634	0.737608	0.965829	0.730218	1519	0.891765	0.979137	0.839858	0.980756	0.858039
1520	0.654118	0.807272	0.46129	0.982028	0.599404	1520	0.8	0.948677	0.775797	0.965143	0.741001	1520	0.88	0.981601	0.866673	0.979714	0.854904
1521	0.649412	0.813523	0.435591	0.97748	0.454548	1521	0.8	0.95936	0.80085	0.96646	0.767811	1521	0.908235	0.985512	0.888929	0.983104	0.889907
1522	0.616471	0.798917	0.429606	0.972096	0.474433	1522	0.792941	0.946294	0.776711	0.965725	0.758797	1522	0.868235	0.977746	0.855442	0.976622	0.847566
1523	0.658824	0.808382	0.42798	0.976106	0.417705	1523	0.809412	0.955929	0.813249	0.966376	0.768117	1523	0.887059	0.985222	0.870655	0.980479	0.852803
1524	0.654118	0.804919	0.455707	0.972451	0.490755	1524	0.818824	0.957576	0.812209	0.96849	0.797662	1524	0.896471	0.984567	0.882762	0.981617	0.873667
1525	0.651765	0.793218	0.425009	0.974886	0.423543	1525	0.788235	0.956468	0.766421	0.96668	0.771576	1525	0.877647	0.978872	0.843528	0.979206	0.850462
1526	0.670588	0.809918	0.442934	0.974217	0.4682	1526	0.757647	0.93972	0.769892	0.957316	0.717825	1526	0.844706	0.978817	0.835178	0.971508	0.820685
1527	0.665882	0.806719	0.453273	0.978077	0.499095	1527	0.76	0.945073	0.742672	0.959994	0.737145	1527	0.870588	0.980465	0.855765	0.978164	0.859223
1528	0.611765	0.785145	0.423411	0.971858	0.484152	1528	0.771765	0.947884	0.760523	0.961966	0.74822	1528	0.875294	0.981777	0.866087	0.977321	0.864339
1529	0.611765	0.789363	0.442605	0.973625	0.518339	1529	0.811765	0.952852	0.790132	0.967301	0.789109	1529	0.894118	0.983112	0.863838	0.980319	0.885874
1530	0.675294	0.807737	0.452317	0.98039	0.465667	1530	0.809412	0.948637	0.793287	0.968604	0.772927	1530	0.889412	0.984694	0.873732	0.98148	0.859449
1531	0.647059	0.822018	0.43498	0.98034	0.467286	1531	0.752941	0.940644	0.73403	0.959904	0.730914	1531	0.870588	0.981252	0.845143	0.978814	0.845989
1532	0.64	0.780122	0.431618	0.976685	0.427243	1532	0.809412	0.958611	0.808269	0.966826	0.78461	1532	0.889412	0.987092	0.886072	0.97939	0.863275
1533	0.64	0.776483	0.433439	0.971544	0.443399	1533	0.781176	0.947006	0.752603	0.961189	0.744283	1533	0.868235	0.98388	0.85895	0.974691	0.832463
1534	0.696471	0.787832	0.44197	0.974975	0.459584	1534	0.771765	0.955294	0.761842	0.960739	0.707764	1534	0.88	0.980097	0.872312	0.97733	0.837299
1535	0.663529	0.790021	0.435051	0.972296	0.457712	1535	0.795294	0.94866	0.766926	0.964242	0.740163	1535	0.870588	0.978814	0.841048	0.976344	0.837468
1536	0.654118	0.801672	0.43995	0.97773	0.476768	1536	0.802353	0.954018	0.793334	0.965177	0.791678	1536	0.901176	0.982289	0.881647	0.982213	0.883115
1537	0.682353	0.823806	0.446175	0.975726	0.50605	1537	0.762353	0.949698	0.741311	0.963862	0.72484	1537	0.884706	0.982726	0.877034	0.981245	0.849075
1538	0.651765	0.812912	0.452011	0.976009	0.464348	1538	0.795294	0.961981	0.764672	0.968079	0.75771	1538	0.901176	0.985335	0.886529	0.983715	0.889331
1539	0.632941	0.782197	0.41562	0.977163	0.475544	1539	0.76	0.93859	0.74771	0.957258	0.711756	1539	0.872941	0.979188	0.866628	0.976048	0.834875
1540	0.689412	0.801742	0.446957	0.97983	0.469547	1540	0.790588	0.954769	0.7938	0.96479	0.747489	1540	0.875294	0.98236	0.865651	0.978341	0.838062
1541	0.670588	0.799812	0.431034	0.980497	0.436625	1541	0.788235	0.953032	0.780776	0.965699	0.767129	1541	0.887059	0.985157	0.881318	0.981138	0.867919
1542	0.64	0.808227	0.429478	0.976167	0.412422	1542	0.790588	0.951684	0.76426	0.961143	0.749229	1542	0.877647	0.981581	0.845903	0.97821	0.845924
1543	0.677647	0.811043	0.438142	0.979184	0.467789	1543	0.781176	0.950902	0.747917	0.96252	0.709351	1543	0.877647	0.97761	0.850766	0.979584	0.825594
1544	0.644706	0.812322	0.447198	0.975173	0.480288	1544	0.790588	0.948751	0.785782	0.965074	0.758545	1544	0.875294	0.984776	0.873511	0.978519	0.846909
1545	0.616471	0.778728	0.430633	0.971218	0.455591	1545	0.771765	0.950731	0.754351	0.960188	0.76391	1545	0.872941	0.976286	0.843946	0.976025	0.895281
1546	0.651765	0.814662	0.439461	0.977189	0.447715	1546	0.8	0.962308	0.79433	0.964306	0.750664	1546	0.894118	0.985431	0.871598	0.979772	0.851629
1547	0.635294	0.791039	0.430087	0.977095	0.443038	1547	0.734118	0.938378	0.737668	0.953741	0.699416	1547	0.858824	0.978818	0.847701	0.976946	0.845631
1548	0.684706	0.818878	0.455474	0.98133	0.483381	1548	0.769412	0.942038	0.736872	0.95697	0.705533	1548	0.875294	0.979777	0.856408	0.976501	0.843774
1549	0.635294	0.796828	0.436027	0.979263	0.468536	1549	0.776471	0.947093	0.755156	0.963358	0.753616	1549	0.854118	0.977039	0.839389	0.976147	0.833128
1550	0.602353	0.804018	0.430154	0.97302	0.454989	1550	0.8	0.949193	0.768649	0.968068	0.757726	1550	0.88	0.979114	0.871566	0.980442	0.85825
1551	0.625882	0.793752	0.427352	0.975125	0.447707	1551	0.778824	0.954022	0.784573	0.960456	0.743368	1551	0.861176	0.98281	0.850213	0.975058	0.829793
1552	0.642353	0.796608	0.449004	0.972592	0.445373	1552	0.8	0.959252	0.764165	0.966132	0.771631	1552	0.887059	0.986485	0.857925	0.980168	0.871719
1553	0.644706	0.805731	0.427514	0.979532	0.506542	1553	0.757647	0.94876	0.751065	0.960724	0.77315	1553	0.889412	0.983612	0.872686	0.980853	0.877289
1554	0.644706	0.806654	0.43261	0.976744	0.42114	1554	0.788235	0.949039	0.768559	0.960731	0.746419	1554	0.88	0.980516	0.870877	0.977873	0.850707
1555	0.651765	0.793239	0.452004	0.972853	0.485897	1555	0.816471	0.959161	0.803642	0.971554	0.793185	1555	0.891765	0.981324	0.876397	0.981963	0.865889
1556	0.663529	0.817661	0.45122	0.971822	0.472863	1556	0.778824	0.946778	0.753953	0.964053	0.760676	1556	0.891765	0.985259	0.884644	0.9813	0.884382
1557	0.630588	0.7823	0.441373	0.976922	0.502784	1557	0.774118	0.944429	0.752034	0.96025	0.724866	1557	0.868235	0.977802	0.866283	0.976167	0.841284
1558	0.642353	0.803871	0.45458	0.977659	0.495296	1558	0.792941	0.953738	0.745876	0.96574	0.760259	1558	0.858824	0.974834	0.814342	0.977299	0.828536
1559	0.644706	0.785937	0.419014	0.981657	0.436788	1559	0.764706	0.94599	0.758157	0.957976	0.720485	1559	0.872941	0.984957	0.874367	0.977295	0.83962
1560	0.64	0.789517	0.448959	0.971814	0.434505	1560	0.785882	0.950691	0.768312	0.962572	0.746068	1560	0.868235	0.978437	0.851261	0.976589	0.833573
1561	0.656471	0.796983	0.439478	0.978756	0.472269	1561	0.769412	0.939261	0.757768	0.959867	0.718532	1561	0.88	0.982633	0.880253	0.977941	0.843804
1562	0.663529	0.807933	0.446471	0.975046	0.45788	1562	0.790588	0.941847	0.768268	0.962534	0.764455	1562	0.870588	0.978175	0.829993	0.976997	0.859136
1563	0.621176	0.79526	0.443816	0.975407	0.564496	1563	0.814118	0.960223	0.802228	0.966289	0.774984	1563	0.88	0.983457	0.876283	0.977166	0.846701
1564	0.64	0.80761	0.446943	0.974695	0.43161	1564	0.797647	0.957105	0.799893	0.966218	0.772745	1564	0.875294	0.986352	0.873357	0.977332	0.84587
1565	0.684706	0.801949	0.45699	0.981331	0.523228	1565	0.788235	0.953948	0.766247	0.963966	0.754007	1565	0.891765	0.986353	0.858976	0.980347	0.871404
1566	0.654118	0.780019	0.441557	0.97136	0.470012	1566	0.802353	0.947755	0.791048	0.965502	0.773846	1566	0.898824	0.978819	0.887739	0.982677	0.878041
1567	0.632941	0.80902	0.437553	0.979627	0.502329	1567	0.795294	0.954301	0.789219	0.964794	0.760449	1567	0.894118	0.989375	0.87592	0.98223	0.87476
1568	0.637647	0.792888	0.435655	0.972427	0.477554	1568	0.781176	0.945103	0.789091	0.961513	0.756589	1568	0.861176	0.98256	0.860999	0.974569	0.828577
1569	0.628235	0.800407	0.431302	0.973926	0.448744	1569	0.795294	0.951816	0.797157	0.963088	0.78025	1569	0.865882	0.980815	0.866862	0.976163	0.843564
1570	0.668235	0.81826	0.444495	0.977974	0.420211	1570	0.781176	0.944745	0.745921	0.961317	0.740957	1570	0.88	0.975907	0.842037	0.978557	0.843943
1571	0.647059	0.804522	0.433009	0.973344	0.412174	1571	0.788235	0.95028	0.771393	0.964867	0.732095	1571	0.88	0.976798	0.859928	0.980446	0.83065
1572	0.665882	0.785617	0.441535	0.981344	0.464162	1572	0.814118	0.964178	0.825775	0.969018	0.794827	1572	0.905882	0.991559	0.914046	0.983082	0.88853
1573	0.637647	0.781563	0.4385	0.976617	0.459707	1573	0.783529	0.939814	0.774436	0.963732	0.76181	1573	0.863529	0.978401	0.85711	0.977836	0.857671
1574	0.656471	0.804212	0.444176	0.974778	0.4575	1574	0.802353	0.951012	0.773817	0.966824	0.782278	1574	0.905882	0.980371	0.877921	0.983629	0.895069
1575	0.665882	0.801907	0.435657	0.980746	0.468022	1575	0.769412	0.947455	0.763533	0.961293	0.743817	1575	0.868235	0.980418	0.850721	0.976985	0.859042
1576	0.637647	0.790601	0.453797	0.980139	0.528359	1576	0.797647	0.96007	0.788414	0.964536	0.762858	1576	0.889412	0.989583	0.889334	0.979126	0.858739
1577	0.632941	0.80221	0.437846	0.975361	0.506126	1577	0.778824	0.942953	0.747191	0.958914	0.720853	1577	0.875294	0.982222	0.85158	0.976359	0.850687
1578	0.649412	0.792096	0.430538	0.974771	0.47302	1578	0.792941	0.949693	0.767613	0.964759	0.740086	1578	0.868235	0.979186	0.860449	0.975205	0.819782
1579	0.665882	0.786463	0.434544	0.977981	0.456477	1579	0.785882	0.947776	0.766154	0.963799	0.75227	1579	0.891765	0.982008	0.868284	0.981781	0.857594
1580	0.616471	0.78735	0.443056	0.971747	0.473302	1580	0.774118	0.941104	0.781279	0.961435	0.762167	1580	0.877647	0.97976	0.877663	0.978191	0.863795
1581	0.654118	0.814638	0.443509	0.974549	0.492189	1581	0.797647	0.95564	0.780062	0.96523	0.767305	1581	0.88	0.981445	0.86706	0.978613	0.871966
1582	0.630588	0.788171	0.436121	0.975757	0.497576	1582	0.778824	0.953038	0.758937	0.963625	0.74932	1582	0.889412	0.985407	0.870821	0.982306	0.865772
1583	0.682353	0.795542	0.444225	0.980255	0.474713	1583	0.778824	0.958491	0.757976	0.964563	0.748761	1583	0.88	0.982127	0.849712	0.980853	0.849793
1584	0.651765	0.801022	0.427888	0.975539	0.426644	1584	0.776471	0.938094	0.763951	0.963963	0.757377	1584	0.889412	0.975482	0.862006	0.981768	0.881831
1585	0.661176	0.807762	0.445788	0.976087	0.487418	1585	0.818824	0.952626	0.802028	0.966587	0.772216	1585	0.903529	0.988549	0.892525	0.982265	0.870207
1586	0.644706	0.813303	0.430168	0.979254	0.511226	1586	0.847059	0.975137	0.833422	0.974935	0.827281	1586	0.917647	0.993148	0.910825	0.985867	0.894464
1587	0.677647	0.792979	0.458042	0.980034	0.430502	1587	0.795294	0.946521	0.776524	0.964214	0.768104	1587	0.875294	0.981792	0.856117	0.977916	0.837676
1588	0.687059	0.784902	0.452842	0.980077	0.477116	1588	0.783529	0.950934	0.771916	0.963287	0.735445	1588	0.891765	0.984444	0.879211	0.981368	0.865341
1589	0.656471	0.790885	0.436309	0.97226	0.457522	1589	0.783529	0.9487	0.724818	0.963169	0.73092	1589	0.887059	0.980955	0.854124	0.979649	0.852774
1590	0.635294	0.779792	0.423415	0.972481	0.402829	1590	0.771765	0.946967	0.756348	0.960707	0.75435	1590	0.88	0.977742	0.865651	0.9799	0.853245
1591	0.658824	0.81302	0.440439	0.97135	0.445703	1591	0.778824	0.947497	0.763215	0.961889	0.755138	1591	0.88	0.982779	0.846736	0.978767	0.850161
1592	0.654118	0.795156	0.447317	0.971541	0.477678	1592	0.797647	0.949442	0.789495	0.967682	0.780131	1592	0.877647	0.976877	0.85164	0.979448	0.86027
1593	0.647059	0.805347	0.450557	0.975066	0.509775	1593	0.783529	0.950067	0.751622	0.964085	0.73846	1593	0.868235	0.974639	0.848905	0.977668	0.839697
1594	0.630588	0.802604	0.438902	0.97523	0.459456	1594	0.785882	0.949764	0.783164	0.960027	0.762983	1594	0.88	0.987402	0.885183	0.978382	0.863064
1595	0.632941	0.81401	0.442001	0.970473	0.398258	1595	0.797647	0.953254	0.792015	0.96691	0.777033	1595	0.882353	0.984303	0.882648	0.979486	0.860041
1596	0.647059	0.78776	0.432755	0.974726	0.465284	1596	0.797647	0.949343	0.765277	0.964333	0.735385	1596	0.870588	0.979189	0.847655	0.977611	0.820885
1597	0.64	0.786504	0.428953	0.977918	0.426922	1597	0.807059	0.948953	0.814303	0.965541	0.776801	1597	0.889412	0.984258	0.896495	0.979315	0.855099
1598	0.651765	0.798473	0.471231	0.977236	0.509533	1598	0.811765	0.956034	0.787267	0.967462	0.78334	1598	0.887059	0.984431	0.868121	0.978565	0.866276
1599	0.663529	0.799341	0.43725	0.977269	0.434301	1599	0.804706	0.959878	0.791843	0.966097	0.757968	1599	0.882353	0.985887	0.865248	0.979463	0.848858
1600	0.651765	0.81779	0.460421	0.974664	0.492311	1600	0.797647	0.948732	0.79852	0.96656	0.769597	1600	0.870588	0.983225	0.858663	0.977715	0.835056
1601	0.656471	0.802166	0.442003	0.979042	0.498339	1601	0.807059	0.954267	0.781794	0.966801	0.779061	1601	0.891765	0.985003	0.861242	0.980969	0.875439
1602	0.658824	0.785847	0.453656	0.97673	0.477325	1602	0.797647	0.945516	0.765227	0.965192	0.735721	1602	0.870588	0.97865	0.847284	0.977522	0.82192
1603	0.623529	0.80403	0.432261	0.976474	0.478049	1603	0.781176	0.949065	0.767615	0.961763	0.733773	1603	0.870588	0.977492	0.867804	0.978098	0.856045
1604	0.637647	0.803398	0.445598	0.976723	0.499181	1604	0.767059	0.942204	0.759174	0.959547	0.734074	1604	0.875294	0.983259	0.855712	0.976891	0.864358
1605	0.654118	0.800485	0.445301	0.971544	0.452963	1605	0.783529	0.947832	0.773587	0.962413	0.749537	1605	0.891765	0.979911	0.883429	0.98027	0.867397
1606	0.661176	0.811853	0.434105	0.971786	0.429391	1606	0.785882	0.948607	0.767988	0.961232	0.733517	1606	0.868235	0.980827	0.831046	0.97619	0.835291
1607	0.616471	0.787188	0.431161	0.972929	0.398995	1607	0.783529	0.950867	0.750655	0.961505	0.745521	1607	0.870588	0.975502	0.852134	0.977654	0.85622
1608	0.642353	0.817968	0.441457	0.981196	0.484286	1608	0.792941	0.946132	0.766767	0.967231	0.76361	1608	0.877647	0.979697	0.849554	0.981102	0.851072
1609	0.630588	0.792584	0.456725	0.973507	0.48405	1609	0.811765	0.94707	0.781222	0.971145	0.79331	1609	0.910588	0.985139	0.892958	0.984643	0.899887
1610	0.677647	0.794597	0.449147	0.979463	0.477408	1610	0.792941	0.953547	0.780383	0.966013	0.768294	1610	0.884706	0.985458	0.862735	0.980567	0.862067
1611	0.628235	0.777284	0.425984	0.972484	0.404446	1611	0.809412	0.951912	0.800151	0.965739	0.791653	1611	0.875294	0.985244	0.866114	0.97694	0.848556
1612	0.656471	0.779272	0.429655	0.973864	0.469022	1612	0.802353	0.953985	0.788741	0.967852	0.77816	1612	0.898824	0.987151	0.874877	0.982254	0.876025
1613	0.661176	0.799383	0.429177	0.978396	0.427141	1613	0.811765	0.952226	0.795479	0.96905	0.789255	1613	0.884706	0.978802	0.857246	0.981299	0.856805
1614	0.625882	0.792597	0.438334	0.975415	0.486464	1614	0.797647	0.95549	0.796016	0.96554	0.775389	1614	0.872941	0.980683	0.848285	0.977301	0.861066
1615	0.651765	0.815919	0.42972	0.978896	0.430058	1615	0.757647	0.942799	0.764569	0.959562	0.746465	1615	0.891765	0.987287	0.882775	0.980517	0.870215
1616	0.670588	0.792991	0.441389	0.979905	0.47364	1616	0.776471	0.950678	0.779599	0.962633	0.748597	1616	0.877647	0.978371	0.878826	0.980102	0.851571
1617	0.661176	0.8185	0.44561	0.977073	0.421397	1617	0.807059	0.953086	0.802834	0.965892	0.788666	1617	0.898824	0.985687	0.889399	0.98107	0.872808
1618	0.642353	0.798244	0.438668	0.97485	0.461363	1618	0.769412	0.94294	0.757823	0.958008	0.724954	1618	0.884706	0.98477	0.87902	0.978166	0.861547
1619	0.628235	0.780992	0.422691	0.973311	0.478207	1619	0.788235	0.952261	0.773361	0.963987	0.746633	1619	0.872941	0.980266	0.868559	0.977297	0.835262
1620	0.644706	0.792616	0.438994	0.974388	0.496239	1620	0.785882	0.950058	0.768309	0.966756	0.770927	1620	0.898824	0.984159	0.883821	0.98303	0.880643
1621	0.649412	0.794581	0.443997	0.975658	0.452978	1621	0.752941	0.943217	0.730417	0.957612	0.714216	1621	0.875294	0.983218	0.852123	0.979722	0.845946
1622	0.64	0.804535	0.444849	0.976561	0.493235	1622	0.748235	0.935948	0.725209	0.957062	0.711572	1622	0.854118	0.972902	0.828797	0.975227	0.850216
1623	0.656471	0.782361	0.440964	0.973326	0.458034	1623	0.792941	0.947427	0.771733	0.963406	0.741238	1623	0.896471	0.9834	0.876747	0.981959	0.855561
1624	0.68	0.806327	0.46121	0.980402	0.532076	1624	0.795294	0.947161	0.771457	0.965707	0.758202	1624	0.889412	0.987731	0.867941	0.980606	0.849516
1625	0.64	0.790463	0.43075	0.98082	0.432266	1625	0.795294	0.959203	0.767219	0.966386	0.749925	1625	0.872941	0.983652	0.85593	0.97811	0.846832
1626	0.651765	0.808151	0.446097	0.97598	0.485185	1626	0.741176	0.940402	0.741042	0.954554	0.716094	1626	0.851765	0.976181	0.844224	0.974141	0.817968
1627	0.656471	0.810841	0.435471	0.977695	0.471087	1627	0.818824	0.96112	0.785195	0.971671	0.792614	1627	0.912941	0.985531	0.895215	0.985222	0.905928
1628	0.68	0.808717	0.43855	0.98012	0.479596	1628	0.748235	0.940996	0.720148	0.957432	0.722139	1628	0.877647	0.97854	0.842353	0.978575	0.861847
1629	0.675294	0.796727	0.448807	0.984145	0.527486	1629	0.835294	0.9579	0.826072	0.97177	0.807645	1629	0.912941	0.984792	0.901478	0.985491	0.890106
1630	0.658824	0.802554	0.445826	0.973128	0.457752	1630	0.778824	0.949274	0.759451	0.963585	0.744632	1630	0.88	0.982434	0.863493	0.977771	0.858643
1631	0.644706	0.797529	0.433527	0.970515	0.423098	1631	0.792941	0.950577	0.780267	0.964398	0.748188	1631	0.882353	0.982842	0.858224	0.978518	0.849963
1632	0.677647	0.819246	0.444732	0.975775	0.463649	1632	0.776471	0.945224	0.753857	0.961636	0.753805	1632	0.863529	0.976052	0.841064	0.976702	0.837174
1633	0.644706	0.799215	0.437247	0.980422	0.46731	1633	0.769412	0.946695	0.749698	0.962447	0.756036	1633	0.887059	0.984567	0.879928	0.980141	0.859877
1634	0.651765	0.789591	0.430223	0.974098	0.419207	1634	0.762353	0.942813	0.757087	0.959766	0.731224	1634	0.875294	0.981158	0.848902	0.97676	0.845708
1635	0.651765	0.809833	0.432287	0.971039	0.485354	1635	0.807059	0.954533	0.776941	0.967468	0.749956	1635	0.882353	0.974894	0.857175	0.979085	0.831969
1636	0.654118	0.787669	0.441285	0.976934	0.480542	1636	0.8	0.953472	0.793879	0.966417	0.756817	1636	0.903529	0.982348	0.888686	0.982982	0.872627
1637	0.635294	0.799968	0.421265	0.970818	0.409274	1637	0.8	0.953057	0.79611	0.966924	0.775321	1637	0.896471	0.987003	0.879451	0.98192	0.88015
1638	0.647059	0.821645	0.45558	0.976586	0.50884	1638	0.785882	0.946721	0.759282	0.965033	0.783576	1638	0.863529	0.980009	0.826326	0.977245	0.865168
1639	0.672941	0.768335	0.441405	0.977488	0.467111	1639	0.783529	0.949956	0.785998	0.960857	0.737463	1639	0.894118	0.984116	0.89448	0.980325	0.871208
1640	0.642353	0.808448	0.43704	0.975148	0.416894	1640	0.792941	0.944774	0.758618	0.966474	0.761874	1640	0.88	0.979616	0.858822	0.981361	0.856488
1641	0.677647	0.80398	0.453472	0.972817	0.442255	1641	0.785882	0.945091	0.751768	0.963542	0.73725	1641	0.887059	0.977261	0.861827	0.980348	0.86054
1642	0.677647	0.833556	0.451348	0.977149	0.494129	1642	0.745882	0.945678	0.734603	0.959994	0.714132	1642	0.861176	0.974389	0.844623	0.977459	0.840716
1643	0.611765	0.797336	0.427811	0.975582	0.441059	1643	0.783529	0.95223	0.758705	0.963995	0.753176	1643	0.854118	0.983255	0.829824	0.975089	0.853764
1644	0.665882	0.815431	0.442686	0.980719	0.484286	1644	0.797647	0.952977	0.80055	0.964351	0.778143	1644	0.884706	0.984742	0.862386	0.97909	0.864569
1645	0.654118	0.784575	0.42997	0.973082	0.439323	1645	0.769412	0.935588	0.772409	0.959501	0.746389	1645	0.854118	0.974553	0.848255	0.972681	0.814474
1646	0.658824	0.810679	0.440795	0.975566	0.451109	1646	0.757647	0.933857	0.745426	0.957897	0.714353	1646	0.882353	0.982877	0.861152	0.980814	0.842749
1647	0.642353	0.788242	0.441902	0.973297	0.454066	1647	0.781176	0.943673	0.747584	0.96395	0.764865	1647	0.875294	0.979435	0.848942	0.978852	0.867544
1648	0.684706	0.789528	0.458193	0.978371	0.512629	1648	0.785882	0.950292	0.797947	0.963301	0.75935	1648	0.887059	0.983006	0.883038	0.97973	0.863078
1649	0.630588	0.804007	0.457069	0.974915	0.503317	1649	0.814118	0.954483	0.78785	0.96703	0.773711	1649	0.884706	0.978483	0.867662	0.979199	0.863
1650	0.632941	0.794778	0.424048	0.977567	0.469344	1650	0.788235	0.945229	0.787319	0.961635	0.747523	1650	0.88	0.983137	0.875927	0.977473	0.84321
1651	0.658824	0.822629	0.439265	0.973175	0.471462	1651	0.776471	0.9396	0.773834	0.959873	0.746825	1651	0.894118	0.980407	0.882122	0.981319	0.867719
1652	0.621176	0.791254	0.417567	0.975896	0.411758	1652	0.792941	0.958749	0.761615	0.965855	0.763767	1652	0.875294	0.977016	0.851762	0.97943	0.879136
1653	0.670588	0.810451	0.431827	0.974764	0.422872	1653	0.797647	0.960495	0.80258	0.964498	0.775055	1653	0.910588	0.984177	0.907556	0.984196	0.887128
1654	0.665882	0.805948	0.436582	0.978307	0.456321	1654	0.790588	0.951499	0.780191	0.963088	0.746143	1654	0.868235	0.982696	0.858986	0.975927	0.842851
1655	0.689412	0.797178	0.45661	0.977814	0.510465	1655	0.795294	0.957878	0.791074	0.966001	0.749773	1655	0.868235	0.978671	0.855305	0.978008	0.824672
1656	0.651765	0.814793	0.450928	0.976287	0.484369	1656	0.774118	0.946191	0.769321	0.962585	0.754857	1656	0.858824	0.979884	0.857774	0.974727	0.832467
1657	0.618824	0.777969	0.434361	0.968027	0.441962	1657	0.785882	0.948666	0.75292	0.963741	0.772358	1657	0.88	0.980715	0.847418	0.977066	0.863569
1658	0.684706	0.802762	0.464482	0.974194	0.475993	1658	0.781176	0.9496	0.776744	0.961493	0.744192	1658	0.882353	0.985819	0.868981	0.980052	0.857537
1659	0.651765	0.790075	0.443883	0.972433	0.460496	1659	0.823529	0.960593	0.804965	0.96919	0.796295	1659	0.908235	0.986561	0.890934	0.983166	0.892203
1660	0.647059	0.814558	0.449529	0.97634	0.457802	1660	0.745882	0.930226	0.727657	0.955377	0.717972	1660	0.851765	0.979105	0.825893	0.973084	0.846514
1661	0.621176	0.81012	0.442765	0.975721	0.460275	1661	0.8	0.953857	0.787416	0.966236	0.776147	1661	0.868235	0.979012	0.866076	0.97763	0.85761
1662	0.64	0.799601	0.434676	0.978703	0.511541	1662	0.788235	0.953281	0.786517	0.963959	0.778979	1662	0.858824	0.98161	0.849011	0.975435	0.830664
1663	0.632941	0.816336	0.444446	0.974006	0.474037	1663	0.825882	0.963646	0.798124	0.972958	0.81516	1663	0.898824	0.989231	0.869665	0.984044	0.887482
1664	0.635294	0.802501	0.430694	0.974834	0.457073	1664	0.811765	0.954389	0.793651	0.967808	0.781858	1664	0.875294	0.986798	0.86442	0.97768	0.838594
1665	0.647059	0.793319	0.436285	0.974442	0.495987	1665	0.811765	0.956232	0.795276	0.969005	0.780514	1665	0.872941	0.977813	0.860922	0.976833	0.836367
1666	0.607059	0.813193	0.44298	0.97307	0.517937	1666	0.809412	0.953155	0.78088	0.967283	0.770753	1666	0.889412	0.981712	0.861124	0.982499	0.87268
1667	0.668235	0.799451	0.435089	0.979499	0.495526	1667	0.769412	0.94794	0.77032	0.960811	0.742562	1667	0.887059	0.984365	0.872814	0.980313	0.863347
1668	0.621176	0.790478	0.449088	0.975	0.45644	1668	0.774118	0.954032	0.761255	0.962456	0.731403	1668	0.88	0.985425	0.874408	0.98008	0.85517
1669	0.701176	0.801208	0.464593	0.973821	0.49102	1669	0.8	0.950406	0.799907	0.965086	0.746021	1669	0.868235	0.979672	0.867949	0.976435	0.810143
1670	0.618824	0.804016	0.415665	0.976687	0.444788	1670	0.771765	0.938325	0.754539	0.960431	0.742775	1670	0.870588	0.979552	0.864225	0.977249	0.843277
1671	0.642353	0.790158	0.425831	0.973364	0.404745	1671	0.790588	0.957506	0.767361	0.966337	0.761761	1671	0.863529	0.981961	0.842317	0.975341	0.823499
1672	0.658824	0.811372	0.461029	0.975679	0.463874	1672	0.795294	0.952196	0.779561	0.963628	0.767624	1672	0.903529	0.983624	0.890888	0.982566	0.88589
1673	0.661176	0.810022	0.443511	0.976043	0.475844	1673	0.804706	0.955473	0.811889	0.966084	0.750282	1673	0.88	0.984364	0.884976	0.978813	0.834768
1674	0.632941	0.807439	0.452846	0.976117	0.502613	1674	0.807059	0.95104	0.802373	0.967421	0.798142	1674	0.903529	0.986806	0.900154	0.982578	0.894053
1675	0.658824	0.787102	0.437606	0.969914	0.439489	1675	0.783529	0.944078	0.777317	0.962109	0.757376	1675	0.875294	0.978793	0.860656	0.97706	0.834545
1676	0.64	0.794727	0.434364	0.975481	0.447972	1676	0.811765	0.948404	0.783382	0.969436	0.788713	1676	0.901176	0.984273	0.879218	0.983775	0.881307
1677	0.647059	0.835485	0.453824	0.978107	0.515336	1677	0.807059	0.946459	0.781652	0.966614	0.750085	1677	0.898824	0.983141	0.869687	0.981348	0.853988
1678	0.677647	0.798589	0.453122	0.978685	0.524284	1678	0.771765	0.95067	0.750181	0.961469	0.74253	1678	0.863529	0.984959	0.832445	0.975926	0.837259
1679	0.625882	0.829048	0.441336	0.973586	0.438941	1679	0.795294	0.952209	0.770214	0.969127	0.781401	1679	0.870588	0.981745	0.847808	0.978536	0.856479
1680	0.672941	0.796171	0.445331	0.979316	0.471865	1680	0.785882	0.958018	0.788025	0.96506	0.755923	1680	0.868235	0.984599	0.848941	0.977202	0.848231
1681	0.656471	0.81093	0.430939	0.978441	0.424576	1681	0.804706	0.958373	0.76958	0.96974	0.767223	1681	0.884706	0.985325	0.867632	0.982187	0.850484
1682	0.668235	0.80313	0.450982	0.977864	0.454002	1682	0.771765	0.944213	0.763416	0.960825	0.752506	1682	0.88	0.982741	0.866333	0.979254	0.867678
1683	0.684706	0.812939	0.446161	0.978431	0.506268	1683	0.823529	0.953003	0.818931	0.969944	0.79533	1683	0.910588	0.984581	0.887034	0.985313	0.877325
1684	0.651765	0.812146	0.440004	0.974322	0.488594	1684	0.776471	0.950035	0.765362	0.961049	0.751025	1684	0.856471	0.980197	0.84244	0.975053	0.841646
1685	0.654118	0.763573	0.435007	0.98103	0.564243	1685	0.788235	0.947175	0.773125	0.964821	0.751469	1685	0.889412	0.981593	0.885221	0.980725	0.855634
1686	0.654118	0.809522	0.445261	0.98388	0.50143	1686	0.797647	0.945997	0.781842	0.965847	0.758178	1686	0.889412	0.984666	0.869706	0.981762	0.86626
1687	0.687059	0.813404	0.445386	0.979956	0.459692	1687	0.814118	0.960676	0.808942	0.969169	0.768233	1687	0.910588	0.983707	0.905037	0.984864	0.873022
1688	0.682353	0.817124	0.454794	0.980476	0.535038	1688	0.8	0.949511	0.775995	0.964788	0.761057	1688	0.903529	0.982822	0.877056	0.9829	0.871238
1689	0.64	0.780607	0.438041	0.975478	0.412839	1689	0.774118	0.942688	0.757106	0.962071	0.736726	1689	0.884706	0.981731	0.873678	0.980552	0.868652
1690	0.630588	0.81042	0.439936	0.974305	0.438725	1690	0.767059	0.945185	0.750847	0.95922	0.740233	1690	0.854118	0.975328	0.838428	0.975258	0.846046
1691	0.682353	0.814427	0.439404	0.978507	0.460377	1691	0.762353	0.943293	0.745165	0.959934	0.722433	1691	0.856471	0.976221	0.81741	0.975923	0.825471
1692	0.661176	0.807827	0.426089	0.977363	0.430733	1692	0.757647	0.948761	0.739015	0.958132	0.71965	1692	0.884706	0.981634	0.865459	0.979816	0.838585
1693	0.637647	0.770605	0.420231	0.97546	0.417952	1693	0.816471	0.954709	0.799839	0.969398	0.764742	1693	0.884706	0.984836	0.868844	0.980443	0.846494
1694	0.658824	0.803591	0.437699	0.976551	0.507468	1694	0.764706	0.939859	0.746277	0.95851	0.711158	1694	0.882353	0.975484	0.845671	0.979566	0.828969
1695	0.649412	0.807102	0.450578	0.978951	0.524957	1695	0.778824	0.942644	0.775357	0.96411	0.759494	1695	0.88	0.982375	0.877028	0.979967	0.863127
1696	0.654118	0.81182	0.454445	0.976733	0.47768	1696	0.781176	0.950325	0.791209	0.962806	0.748655	1696	0.882353	0.986733	0.884539	0.978314	0.858288
1697	0.647059	0.776793	0.430691	0.972982	0.409192	1697	0.778824	0.9527	0.740889	0.964925	0.751689	1697	0.898824	0.980425	0.865636	0.98424	0.881441
1698	0.632941	0.788791	0.432468	0.974171	0.463439	1698	0.804706	0.95073	0.780617	0.96686	0.783589	1698	0.875294	0.980136	0.863975	0.978364	0.860079
1699	0.618824	0.775596	0.410657	0.973593	0.437256	1699	0.776471	0.945713	0.769057	0.960053	0.744706	1699	0.875294	0.980437	0.867322	0.977497	0.834933
1700	0.628235	0.766749	0.429768	0.973025	0.4475	1700	0.778824	0.953745	0.755158	0.961842	0.750629	1700	0.887059	0.980821	0.868421	0.980177	0.863061
1701	0.68	0.824876	0.458478	0.975537	0.526218	1701	0.783529	0.947808	0.767328	0.962203	0.727982	1701	0.872941	0.983959	0.871781	0.977879	0.825479
1702	0.625882	0.789424	0.438064	0.977806	0.491787	1702	0.795294	0.954103	0.778969	0.965689	0.753125	1702	0.894118	0.986319	0.888152	0.98264	0.863832
1703	0.635294	0.772922	0.436398	0.970946	0.472781	1703	0.792941	0.960086	0.779325	0.964961	0.754332	1703	0.872941	0.98491	0.871851	0.977147	0.843301
1704	0.637647	0.786077	0.457013	0.967951	0.460398	1704	0.825882	0.962356	0.808945	0.971662	0.814635	1704	0.908235	0.984475	0.892376	0.983235	0.898038
1705	0.665882	0.818726	0.430256	0.978419	0.445988	1705	0.781176	0.945715	0.738767	0.963625	0.727466	1705	0.896471	0.983533	0.864631	0.982206	0.855774
1706	0.625882	0.81631	0.44296	0.973605	0.48373	1706	0.788235	0.942227	0.747351	0.963624	0.759541	1706	0.894118	0.975542	0.85842	0.981241	0.883611
1707	0.609412	0.816766	0.430539	0.974894	0.437581	1707	0.795294	0.948468	0.781043	0.963932	0.775767	1707	0.865882	0.982942	0.858992	0.976113	0.847983
1708	0.654118	0.806432	0.43868	0.976493	0.4857	1708	0.790588	0.940375	0.74962	0.963458	0.747216	1708	0.870588	0.976815	0.840615	0.977279	0.831272
1709	0.668235	0.797192	0.439622	0.973134	0.419146	1709	0.804706	0.95239	0.79602	0.968087	0.791617	1709	0.877647	0.983204	0.861621	0.978597	0.858125
1710	0.661176	0.807817	0.420855	0.97966	0.429328	1710	0.755294	0.940585	0.7493	0.956372	0.708244	1710	0.872941	0.976484	0.854082	0.97588	0.838104
1711	0.654118	0.811108	0.43087	0.978271	0.449612	1711	0.764706	0.945408	0.744115	0.960463	0.697623	1711	0.870588	0.984811	0.851259	0.977322	0.824621
1712	0.637647	0.839698	0.438251	0.978316	0.529354	1712	0.781176	0.95126	0.772227	0.963058	0.753136	1712	0.870588	0.984044	0.856588	0.978258	0.863813
1713	0.687059	0.79646	0.441266	0.979687	0.470399	1713	0.792941	0.950388	0.783376	0.963779	0.761379	1713	0.894118	0.981006	0.882385	0.980817	0.862126
1714	0.661176	0.796038	0.463881	0.979349	0.525626	1714	0.814118	0.959664	0.784262	0.968713	0.779197	1714	0.884706	0.985916	0.864509	0.97956	0.847408
1715	0.611765	0.790192	0.428434	0.975488	0.435699	1715	0.783529	0.94503	0.770847	0.961173	0.772064	1715	0.88	0.982735	0.868605	0.978338	0.872056
1716	0.677647	0.808207	0.445013	0.978254	0.468985	1716	0.8	0.947654	0.775928	0.963053	0.727285	1716	0.889412	0.983928	0.877616	0.978619	0.840062
1717	0.609412	0.790153	0.446573	0.971898	0.433747	1717	0.795294	0.948891	0.770656	0.964057	0.770581	1717	0.856471	0.979084	0.8419	0.973559	0.836078
1718	0.64	0.807292	0.444695	0.974753	0.460391	1718	0.783529	0.946433	0.775191	0.962295	0.752041	1718	0.891765	0.98504	0.885739	0.979148	0.861611
1719	0.649412	0.802977	0.433873	0.975429	0.452568	1719	0.790588	0.952498	0.780017	0.962891	0.756268	1719	0.865882	0.982797	0.853876	0.976237	0.832228
1720	0.621176	0.789752	0.445772	0.978181	0.532005	1720	0.785882	0.940928	0.768995	0.963798	0.750974	1720	0.865882	0.979893	0.862053	0.97722	0.848149
1721	0.691765	0.813901	0.457054	0.97846	0.484493	1721	0.785882	0.945881	0.77266	0.961021	0.734964	1721	0.889412	0.981337	0.876654	0.979387	0.843653
1722	0.623529	0.799289	0.435092	0.975787	0.443553	1722	0.807059	0.947337	0.782227	0.964608	0.753674	1722	0.877647	0.985621	0.865119	0.977046	0.84229
1723	0.649412	0.790965	0.438781	0.97792	0.480234	1723	0.809412	0.955597	0.791819	0.966852	0.768033	1723	0.894118	0.986094	0.883188	0.98132	0.871211
1724	0.604706	0.799056	0.419643	0.973873	0.43564	1724	0.792941	0.945319	0.770113	0.964267	0.768277	1724	0.861176	0.980232	0.847577	0.974224	0.835803
1725	0.670588	0.782083	0.442877	0.970002	0.432075	1725	0.762353	0.937828	0.736005	0.956164	0.708365	1725	0.847059	0.970836	0.818487	0.971777	0.805706
1726	0.658824	0.786238	0.45023	0.974145	0.469339	1726	0.788235	0.956679	0.759869	0.964846	0.740093	1726	0.887059	0.981962	0.870172	0.979784	0.869339
1727	0.658824	0.792872	0.451301	0.97376	0.499736	1727	0.816471	0.95664	0.81991	0.96635	0.791466	1727	0.887059	0.988729	0.887396	0.978969	0.858085
1728	0.691765	0.785395	0.454226	0.977509	0.483941	1728	0.816471	0.955928	0.816961	0.967621	0.784595	1728	0.903529	0.983944	0.891992	0.983918	0.880447
1729	0.691765	0.802321	0.45412	0.975046	0.47478	1729	0.781176	0.952376	0.776628	0.960383	0.725422	1729	0.894118	0.984368	0.867816	0.980797	0.86124
1730	0.649412	0.799959	0.455017	0.978931	0.507967	1730	0.790588	0.949938	0.76824	0.964379	0.759704	1730	0.872941	0.981225	0.85937	0.979398	0.859615
1731	0.672941	0.787354	0.447064	0.980154	0.50744	1731	0.776471	0.953142	0.781099	0.961438	0.725572	1731	0.854118	0.978556	0.842442	0.975473	0.812746
1732	0.647059	0.810667	0.426459	0.969811	0.429728	1732	0.731765	0.932646	0.736358	0.952488	0.694256	1732	0.842353	0.976598	0.84965	0.972285	0.804864
1733	0.68	0.816369	0.450131	0.979728	0.515001	1733	0.788235	0.947579	0.752783	0.960667	0.729342	1733	0.870588	0.981632	0.851374	0.975609	0.836997
1734	0.691765	0.790799	0.462127	0.983454	0.499004	1734	0.771765	0.946254	0.761265	0.963001	0.74923	1734	0.877647	0.983117	0.863933	0.979758	0.848962
1735	0.618824	0.806392	0.434207	0.973988	0.448726	1735	0.757647	0.954388	0.722299	0.958099	0.699612	1735	0.872941	0.979259	0.851778	0.976653	0.839578
1736	0.668235	0.813739	0.455299	0.97992	0.481612	1736	0.762353	0.944861	0.739529	0.961912	0.719941	1736	0.84	0.98054	0.795344	0.974237	0.82213
1737	0.68	0.80064	0.448579	0.975652	0.497377	1737	0.837647	0.970273	0.797657	0.97401	0.801648	1737	0.894118	0.989489	0.863165	0.9819	0.854857
1738	0.602353	0.777178	0.41008	0.969997	0.463114	1738	0.792941	0.951128	0.788561	0.963341	0.770759	1738	0.868235	0.978759	0.867595	0.975764	0.835421
1739	0.614118	0.79838	0.425216	0.968731	0.42747	1739	0.769412	0.944043	0.754649	0.960901	0.732873	1739	0.858824	0.979378	0.842162	0.976314	0.837019
1740	0.611765	0.776089	0.43362	0.967999	0.439199	1740	0.774118	0.943446	0.754942	0.961108	0.745477	1740	0.88	0.975034	0.856509	0.979256	0.873566
1741	0.663529	0.792573	0.441207	0.974173	0.468527	1741	0.781176	0.949488	0.769679	0.962052	0.756536	1741	0.88	0.979758	0.876114	0.979165	0.871948
1742	0.64	0.790053	0.445495	0.976309	0.4712	1742	0.825882	0.956715	0.820237	0.970586	0.798756	1742	0.908235	0.986533	0.891799	0.983456	0.890384
1743	0.635294	0.829762	0.441321	0.977172	0.464801	1743	0.790588	0.941799	0.782636	0.964162	0.773607	1743	0.889412	0.98185	0.877939	0.981544	0.879653
1744	0.647059	0.802989	0.455129	0.977737	0.482331	1744	0.790588	0.94275	0.789132	0.96353	0.762927	1744	0.863529	0.979949	0.83566	0.975471	0.862715
1745	0.651765	0.814633	0.453139	0.978013	0.475407	1745	0.778824	0.956289	0.763836	0.963059	0.751842	1745	0.872941	0.986565	0.857184	0.977622	0.850262
1746	0.658824	0.810969	0.443843	0.986434	0.503396	1746	0.804706	0.950351	0.787751	0.969203	0.782959	1746	0.884706	0.981999	0.858056	0.982031	0.86188
1747	0.668235	0.819377	0.444493	0.980867	0.472116	1747	0.804706	0.950453	0.789641	0.969256	0.782886	1747	0.915294	0.986384	0.892899	0.985872	0.907428
1748	0.630588	0.789097	0.435117	0.972491	0.457771	1748	0.767059	0.939341	0.772993	0.961234	0.750877	1748	0.842353	0.978751	0.847822	0.972184	0.819955
1749	0.649412	0.798851	0.458594	0.97127	0.497504	1749	0.788235	0.952474	0.750223	0.965076	0.742938	1749	0.872941	0.985746	0.85667	0.978175	0.85562
1750	0.658824	0.801107	0.424785	0.9796	0.431498	1750	0.762353	0.942474	0.7684	0.956476	0.711701	1750	0.884706	0.98229	0.882291	0.979236	0.853591
1751	0.651765	0.813912	0.449365	0.978372	0.492011	1751	0.752941	0.953874	0.742188	0.958276	0.721726	1751	0.877647	0.983799	0.880716	0.97898	0.859932
1752	0.644706	0.803731	0.474651	0.976875	0.525086	1752	0.828235	0.963998	0.827519	0.969781	0.824676	1752	0.898824	0.991893	0.891901	0.982781	0.901085
1753	0.614118	0.795044	0.425333	0.972762	0.435133	1753	0.797647	0.947019	0.772638	0.965368	0.766347	1753	0.870588	0.979638	0.846797	0.975957	0.835461
1754	0.597647	0.788765	0.436083	0.970981	0.446004	1754	0.802353	0.955352	0.779669	0.967332	0.791786	1754	0.88	0.981173	0.870155	0.979239	0.868149
1755	0.654118	0.806368	0.4421	0.979763	0.496001	1755	0.76	0.947317	0.753494	0.954685	0.709855	1755	0.870588	0.984534	0.865838	0.976561	0.843767
1756	0.611765	0.814722	0.430639	0.976745	0.443917	1756	0.743529	0.933205	0.738601	0.953641	0.720062	1756	0.856471	0.980968	0.855737	0.972965	0.825542
1757	0.611765	0.83125	0.433706	0.970873	0.44378	1757	0.752941	0.938292	0.746483	0.95941	0.756906	1757	0.861176	0.979372	0.855372	0.977552	0.859975
1758	0.635294	0.787487	0.420097	0.975246	0.457946	1758	0.795294	0.946027	0.792458	0.966576	0.778762	1758	0.877647	0.987899	0.872135	0.976557	0.841092
1759	0.649412	0.793591	0.429753	0.975565	0.444632	1759	0.811765	0.954258	0.808211	0.968473	0.774488	1759	0.882353	0.981891	0.872946	0.979653	0.848836
1760	0.621176	0.803664	0.443391	0.981978	0.480514	1760	0.797647	0.94933	0.782538	0.965817	0.77573	1760	0.875294	0.982575	0.869293	0.978958	0.849229
1761	0.684706	0.816075	0.436712	0.970672	0.44013	1761	0.769412	0.941014	0.774482	0.960526	0.721462	1761	0.851765	0.979053	0.841729	0.972324	0.792349
1762	0.618824	0.771951	0.435592	0.975237	0.530501	1762	0.781176	0.94946	0.782808	0.96349	0.752243	1762	0.849412	0.9792	0.858734	0.972643	0.817925
1763	0.637647	0.794831	0.425831	0.976083	0.419356	1763	0.776471	0.94769	0.751453	0.96248	0.759298	1763	0.882353	0.980531	0.854763	0.979067	0.866659
1764	0.635294	0.777347	0.421721	0.972084	0.43234	1764	0.84	0.963075	0.827367	0.972277	0.818802	1764	0.898824	0.983012	0.882598	0.982912	0.868383
1765	0.637647	0.807768	0.435268	0.97735	0.446065	1765	0.785882	0.956297	0.788185	0.962229	0.749605	1765	0.858824	0.980512	0.850692	0.975747	0.83598
1766	0.654118	0.793211	0.440864	0.971163	0.428386	1766	0.792941	0.953158	0.774038	0.962812	0.730982	1766	0.884706	0.984186	0.866028	0.978961	0.846871
1767	0.668235	0.799883	0.447775	0.977605	0.504495	1767	0.788235	0.950525	0.751874	0.963441	0.7325	1767	0.88	0.981659	0.844512	0.978775	0.833683
1768	0.614118	0.793554	0.451792	0.977066	0.491212	1768	0.755294	0.941178	0.750752	0.960719	0.739358	1768	0.854118	0.978434	0.848349	0.975007	0.841287
1769	0.701176	0.783709	0.452287	0.976634	0.503253	1769	0.823529	0.953998	0.788423	0.968107	0.753016	1769	0.889412	0.98251	0.858324	0.979782	0.847166
1770	0.701176	0.806008	0.45511	0.979886	0.475322	1770	0.811765	0.953895	0.789959	0.965394	0.757813	1770	0.896471	0.983475	0.869209	0.981288	0.852855
1771	0.644706	0.816973	0.430984	0.975451	0.445976	1771	0.792941	0.944847	0.766473	0.963611	0.753694	1771	0.88	0.977179	0.85637	0.978825	0.871175
1772	0.621176	0.786468	0.42329	0.973879	0.438529	1772	0.785882	0.951039	0.763394	0.962297	0.750072	1772	0.875294	0.982824	0.867468	0.97825	0.857262
1773	0.642353	0.805421	0.436017	0.977026	0.467356	1773	0.750588	0.945111	0.73182	0.957455	0.72427	1773	0.861176	0.98304	0.850775	0.974177	0.836122
1774	0.675294	0.827021	0.461848	0.981814	0.512871	1774	0.776471	0.950746	0.762208	0.963077	0.754017	1774	0.870588	0.979241	0.851528	0.979044	0.853332
1775	0.614118	0.817734	0.42609	0.972507	0.408218	1775	0.804706	0.955611	0.776431	0.971612	0.796847	1775	0.882353	0.980984	0.865748	0.982675	0.887995
1776	0.644706	0.782565	0.436852	0.977095	0.44426	1776	0.776471	0.95047	0.745341	0.964044	0.744948	1776	0.868235	0.981375	0.84886	0.978323	0.834761
1777	0.677647	0.800724	0.440348	0.980533	0.461672	1777	0.738824	0.941714	0.759683	0.957211	0.699124	1777	0.870588	0.981157	0.873707	0.976726	0.839225
1778	0.64	0.789054	0.439323	0.975478	0.407251	1778	0.818824	0.957314	0.793785	0.968051	0.777145	1778	0.887059	0.985192	0.86875	0.980691	0.865981
1779	0.665882	0.804953	0.452402	0.977355	0.486307	1779	0.797647	0.952173	0.771599	0.966985	0.771836	1779	0.905882	0.985906	0.876625	0.983894	0.891131
1780	0.682353	0.800808	0.451476	0.976203	0.49515	1780	0.788235	0.954664	0.775394	0.96667	0.756206	1780	0.882353	0.982088	0.864731	0.980836	0.85017
1781	0.668235	0.787073	0.438101	0.982818	0.47291	1781	0.783529	0.949005	0.776447	0.962094	0.751074	1781	0.903529	0.98172	0.898664	0.983391	0.890483
1782	0.677647	0.816577	0.466655	0.976823	0.49726	1782	0.802353	0.954429	0.76891	0.969056	0.782662	1782	0.896471	0.985439	0.873637	0.983657	0.88217
1783	0.68	0.790838	0.438772	0.974892	0.417616	1783	0.781176	0.94829	0.750155	0.96182	0.72866	1783	0.863529	0.979138	0.84425	0.977026	0.829587
1784	0.609412	0.814408	0.440766	0.967912	0.428567	1784	0.802353	0.949062	0.791286	0.963834	0.793576	1784	0.901176	0.9829	0.890075	0.982227	0.906508
1785	0.635294	0.81462	0.442496	0.977609	0.457838	1785	0.792941	0.952433	0.780516	0.964245	0.765251	1785	0.891765	0.984149	0.880064	0.981086	0.878998
1786	0.618824	0.809191	0.439045	0.978218	0.458716	1786	0.797647	0.954308	0.781341	0.970001	0.804142	1786	0.877647	0.983158	0.859232	0.981052	0.878198
1787	0.621176	0.795688	0.422603	0.972464	0.425382	1787	0.781176	0.952987	0.753544	0.961581	0.724769	1787	0.851765	0.980665	0.831214	0.97319	0.809388
1788	0.635294	0.804933	0.44127	0.980879	0.491024	1788	0.774118	0.942873	0.752601	0.960848	0.756614	1788	0.891765	0.980727	0.875479	0.982149	0.901573
1789	0.696471	0.804327	0.435723	0.97598	0.429801	1789	0.788235	0.9439	0.777376	0.964397	0.749901	1789	0.88	0.978962	0.857067	0.978196	0.834075
1790	0.621176	0.791895	0.426984	0.974346	0.430369	1790	0.785882	0.954043	0.747884	0.963718	0.739194	1790	0.891765	0.981868	0.877579	0.981711	0.87572
1791	0.642353	0.814144	0.446897	0.970252	0.488851	1791	0.762353	0.939901	0.757962	0.957109	0.7333	1791	0.868235	0.983037	0.86674	0.976285	0.839626
1792	0.701176	0.81677	0.453261	0.980838	0.520904	1792	0.790588	0.949304	0.755247	0.968562	0.770977	1792	0.882353	0.977055	0.829953	0.980011	0.861213
1793	0.665882	0.825422	0.458859	0.979161	0.52221	1793	0.804706	0.94347	0.790181	0.96534	0.759587	1793	0.908235	0.982338	0.8953	0.983409	0.879173
1794	0.623529	0.795484	0.428534	0.974561	0.451053	1794	0.8	0.956512	0.813226	0.961984	0.761303	1794	0.868235	0.98219	0.880818	0.974538	0.836787
1795	0.647059	0.799713	0.433694	0.975603	0.442415	1795	0.774118	0.951022	0.756873	0.963304	0.73689	1795	0.861176	0.97822	0.839281	0.978922	0.818843
1796	0.642353	0.796456	0.44208	0.975846	0.476334	1796	0.783529	0.944555	0.775639	0.965615	0.761161	1796	0.868235	0.975163	0.848353	0.977648	0.842236
1797	0.637647	0.81834	0.449601	0.977041	0.502834	1797	0.771765	0.951747	0.745303	0.962184	0.763298	1797	0.884706	0.985432	0.859949	0.980303	0.868556
1798	0.677647	0.817388	0.454834	0.979312	0.550022	1798	0.807059	0.95829	0.801496	0.969593	0.773525	1798	0.889412	0.985669	0.885513	0.981762	0.854527
1799	0.675294	0.802606	0.440493	0.975589	0.456844	1799	0.745882	0.941467	0.721242	0.956207	0.684869	1799	0.856471	0.98039	0.812389	0.974933	0.796016
1800	0.668235	0.815041	0.451017	0.97233	0.479303	1800	0.762353	0.940759	0.736872	0.956443	0.702953	1800	0.851765	0.977603	0.837711	0.971952	0.807574
1801	0.618824	0.793108	0.430244	0.977955	0.485665	1801	0.797647	0.96063	0.795797	0.964734	0.779971	1801	0.891765	0.986389	0.895442	0.979574	0.869071
1802	0.656471	0.807985	0.451625	0.97542	0.500586	1802	0.797647	0.953611	0.803668	0.964496	0.760805	1802	0.896471	0.982222	0.899354	0.98135	0.872335
1803	0.691765	0.80205	0.460002	0.980201	0.509484	1803	0.776471	0.953011	0.768969	0.960656	0.738085	1803	0.870588	0.982041	0.836515	0.977402	0.847497
1804	0.672941	0.788089	0.443943	0.972493	0.449997	1804	0.809412	0.952391	0.797183	0.966808	0.753041	1804	0.884706	0.981413	0.868869	0.97882	0.832213
1805	0.651765	0.807611	0.434474	0.975802	0.498998	1805	0.774118	0.94355	0.743435	0.96245	0.743833	1805	0.863529	0.977809	0.841956	0.976238	0.830681
1806	0.654118	0.79603	0.420252	0.976726	0.421558	1806	0.769412	0.943926	0.730788	0.95957	0.717807	1806	0.851765	0.974428	0.812464	0.974866	0.810554
1807	0.661176	0.802018	0.455153	0.972884	0.451404	1807	0.783529	0.946218	0.761906	0.962851	0.773274	1807	0.872941	0.978399	0.858462	0.977257	0.860103
1808	0.663529	0.819547	0.430132	0.980308	0.46145	1808	0.781176	0.946865	0.768345	0.961867	0.730144	1808	0.877647	0.97883	0.85717	0.978291	0.843418
1809	0.628235	0.791205	0.445886	0.976202	0.479472	1809	0.816471	0.956702	0.80675	0.970561	0.790311	1809	0.884706	0.985753	0.870719	0.981138	0.866609
1810	0.665882	0.829911	0.458367	0.98165	0.463405	1810	0.795294	0.948144	0.750842	0.966269	0.756202	1810	0.891765	0.978781	0.866495	0.983583	0.878324
1811	0.661176	0.782275	0.441138	0.97619	0.441772	1811	0.783529	0.958901	0.773956	0.964462	0.754289	1811	0.889412	0.985641	0.885992	0.980648	0.863445
1812	0.656471	0.818788	0.441703	0.976581	0.508668	1812	0.783529	0.953552	0.771613	0.961868	0.758383	1812	0.889412	0.984362	0.882392	0.979794	0.863048
1813	0.658824	0.829106	0.455327	0.981167	0.540178	1813	0.778824	0.938772	0.749039	0.962352	0.749166	1813	0.870588	0.97487	0.837803	0.977993	0.855065
1814	0.616471	0.79997	0.422318	0.97386	0.44709	1814	0.778824	0.941487	0.767711	0.96347	0.757338	1814	0.870588	0.981332	0.861043	0.978632	0.846698
1815	0.68	0.808329	0.451258	0.982116	0.464726	1815	0.750588	0.933307	0.738757	0.954196	0.710377	1815	0.868235	0.97881	0.85419	0.974998	0.850304
1816	0.623529	0.790035	0.446135	0.976709	0.475511	1816	0.781176	0.949416	0.761507	0.965118	0.758352	1816	0.872941	0.977778	0.855043	0.980472	0.859111
1817	0.654118	0.817394	0.437933	0.979688	0.461008	1817	0.811765	0.951892	0.811852	0.966045	0.769321	1817	0.884706	0.981534	0.885032	0.979264	0.85218
1818	0.644706	0.813987	0.461343	0.976489	0.50515	1818	0.804706	0.956717	0.813485	0.966298	0.785274	1818	0.891765	0.984658	0.892627	0.981294	0.876149
1819	0.64	0.801493	0.420846	0.972471	0.442375	1819	0.769412	0.948471	0.741325	0.963014	0.747291	1819	0.863529	0.977891	0.835867	0.976034	0.825588
1820	0.637647	0.813628	0.422309	0.978866	0.462179	1820	0.792941	0.950337	0.806842	0.962932	0.755099	1820	0.903529	0.989146	0.903091	0.981592	0.877335
1821	0.694118	0.791862	0.455233	0.974512	0.470184	1821	0.792941	0.94667	0.794301	0.961741	0.744203	1821	0.88	0.981228	0.870758	0.977784	0.845446
1822	0.672941	0.797299	0.445952	0.978621	0.485128	1822	0.783529	0.950555	0.773442	0.964901	0.755636	1822	0.863529	0.979224	0.846867	0.977826	0.83217
1823	0.651765	0.801769	0.447404	0.97533	0.469651	1823	0.792941	0.951301	0.797839	0.962581	0.759017	1823	0.882353	0.984035	0.886022	0.979263	0.842704
1824	0.621176	0.785307	0.420987	0.973351	0.415384	1824	0.774118	0.949189	0.725595	0.964381	0.733687	1824	0.875294	0.977988	0.840608	0.979776	0.847298
1825	0.691765	0.811395	0.457682	0.981234	0.530703	1825	0.778824	0.943326	0.756913	0.960918	0.722201	1825	0.872941	0.977564	0.842893	0.977615	0.844929
1826	0.658824	0.797622	0.448117	0.973626	0.466842	1826	0.809412	0.952767	0.777911	0.969147	0.791242	1826	0.894118	0.981948	0.871336	0.98241	0.876065
1827	0.654118	0.792582	0.420298	0.97261	0.445833	1827	0.778824	0.95154	0.763152	0.961987	0.717929	1827	0.889412	0.980709	0.886185	0.980652	0.839134
1828	0.672941	0.797243	0.44004	0.981549	0.504673	1828	0.778824	0.953859	0.779316	0.962644	0.754522	1828	0.877647	0.981889	0.86179	0.978239	0.855415
1829	0.684706	0.801589	0.456199	0.981558	0.483209	1829	0.807059	0.959777	0.799305	0.968913	0.776368	1829	0.903529	0.990417	0.894216	0.984592	0.872586
1830	0.642353	0.809321	0.449365	0.972871	0.483156	1830	0.783529	0.947819	0.759889	0.965765	0.769247	1830	0.877647	0.982367	0.855466	0.980204	0.864347
1831	0.658824	0.807177	0.446195	0.975895	0.470133	1831	0.795294	0.94815	0.761702	0.965009	0.726536	1831	0.884706	0.980822	0.846028	0.979195	0.86504
1832	0.654118	0.800247	0.418372	0.974168	0.423548	1832	0.745882	0.937448	0.719131	0.953012	0.703216	1832	0.88	0.976308	0.851249	0.977499	0.846303
1833	0.649412	0.80201	0.448693	0.97785	0.50201	1833	0.811765	0.948227	0.788207	0.966933	0.77627	1833	0.891765	0.985631	0.875647	0.98127	0.870554
1834	0.691765	0.795474	0.450707	0.978857	0.464768	1834	0.750588	0.939176	0.718315	0.957992	0.686334	1834	0.858824	0.978708	0.838304	0.973876	0.795464
1835	0.651765	0.824233	0.432105	0.975128	0.416753	1835	0.752941	0.951087	0.758581	0.960231	0.729649	1835	0.844706	0.983471	0.850066	0.972257	0.819259
1836	0.637647	0.794474	0.443427	0.979311	0.481864	1836	0.816471	0.960822	0.793554	0.968752	0.783103	1836	0.901176	0.982013	0.877521	0.982665	0.883516
1837	0.682353	0.801361	0.454264	0.982818	0.525118	1837	0.788235	0.947315	0.770532	0.96407	0.759764	1837	0.887059	0.9822	0.866948	0.980038	0.841896
1838	0.637647	0.799369	0.434223	0.975545	0.456882	1838	0.774118	0.944895	0.771932	0.960126	0.742883	1838	0.882353	0.97995	0.877294	0.97987	0.856502
1839	0.675294	0.802571	0.452844	0.971109	0.465296	1839	0.807059	0.957729	0.807552	0.9671	0.77097	1839	0.868235	0.986993	0.857551	0.975985	0.833319
1840	0.665882	0.788162	0.442797	0.978806	0.540629	1840	0.76	0.945309	0.744342	0.960943	0.734322	1840	0.877647	0.977391	0.850382	0.980767	0.846386
1841	0.637647	0.826741	0.449064	0.97636	0.473585	1841	0.755294	0.941544	0.745565	0.959255	0.733984	1841	0.882353	0.980472	0.872629	0.980862	0.868177
1842	0.651765	0.819493	0.451525	0.976539	0.47953	1842	0.814118	0.956303	0.826277	0.968092	0.776991	1842	0.889412	0.98774	0.884166	0.979857	0.857407
1843	0.625882	0.795463	0.436512	0.973426	0.479932	1843	0.774118	0.950584	0.758038	0.95912	0.731661	1843	0.868235	0.982496	0.855592	0.975136	0.838065
1844	0.675294	0.805131	0.433078	0.980686	0.467462	1844	0.769412	0.949328	0.747811	0.959923	0.711651	1844	0.882353	0.981975	0.861089	0.980147	0.841923
1845	0.618824	0.800329	0.436625	0.976886	0.469921	1845	0.752941	0.944906	0.747885	0.959574	0.720149	1845	0.837647	0.980625	0.846329	0.9714	0.800301
1846	0.654118	0.823929	0.459026	0.975106	0.474265	1846	0.755294	0.947486	0.740093	0.957943	0.723327	1846	0.861176	0.980393	0.840695	0.97724	0.847577
1847	0.668235	0.796539	0.466093	0.979002	0.486298	1847	0.795294	0.946311	0.75856	0.966659	0.749851	1847	0.882353	0.977347	0.849626	0.980941	0.86077
1848	0.687059	0.803243	0.461738	0.981042	0.563461	1848	0.767059	0.940279	0.758096	0.95904	0.742614	1848	0.882353	0.977051	0.850271	0.979481	0.870334
1849	0.644706	0.782848	0.419809	0.971257	0.429095	1849	0.797647	0.946933	0.782977	0.964235	0.760371	1849	0.875294	0.978569	0.867495	0.977777	0.832655
1850	0.651765	0.80637	0.453177	0.974281	0.470167	1850	0.776471	0.939	0.735345	0.962645	0.750336	1850	0.872941	0.973227	0.830875	0.978472	0.867503
1851	0.621176	0.786673	0.428041	0.972588	0.406326	1851	0.788235	0.942511	0.748735	0.964948	0.748693	1851	0.872941	0.974039	0.841686	0.978286	0.86093
1852	0.651765	0.81555	0.433051	0.969629	0.411964	1852	0.764706	0.936096	0.767489	0.957958	0.750765	1852	0.877647	0.981296	0.869768	0.976982	0.854638
1853	0.682353	0.779797	0.448252	0.975507	0.491383	1853	0.821176	0.960698	0.801628	0.970315	0.783567	1853	0.903529	0.982353	0.881143	0.983502	0.877384
1854	0.670588	0.79726	0.439623	0.977359	0.475264	1854	0.771765	0.947171	0.743552	0.961468	0.707853	1854	0.882353	0.983195	0.866143	0.979653	0.82508
1855	0.637647	0.837022	0.436546	0.97749	0.486927	1855	0.783529	0.949647	0.761423	0.964423	0.753872	1855	0.896471	0.984628	0.872533	0.98156	0.867438
1856	0.661176	0.806283	0.461272	0.979571	0.51709	1856	0.771765	0.943449	0.746809	0.964937	0.740733	1856	0.88	0.986763	0.857554	0.980841	0.853935
1857	0.661176	0.82599	0.455889	0.980052	0.492185	1857	0.778824	0.948615	0.739639	0.962563	0.755946	1857	0.891765	0.983876	0.84735	0.98125	0.887737
1858	0.665882	0.81609	0.45035	0.97246	0.518005	1858	0.8	0.953257	0.760827	0.96546	0.756299	1858	0.875294	0.980363	0.827703	0.978134	0.837974
1859	0.625882	0.782582	0.428828	0.977323	0.418258	1859	0.783529	0.95012	0.742697	0.962981	0.741857	1859	0.877647	0.976385	0.836858	0.978627	0.860252
1860	0.625882	0.797491	0.431472	0.975439	0.44296	1860	0.771765	0.94747	0.752792	0.961667	0.765893	1860	0.877647	0.980582	0.857728	0.978822	0.895083
1861	0.632941	0.797503	0.437449	0.977806	0.472217	1861	0.814118	0.954518	0.790555	0.969896	0.775512	1861	0.88	0.98438	0.853673	0.979273	0.85561
1862	0.651765	0.810457	0.450506	0.970619	0.465824	1862	0.785882	0.956525	0.788132	0.963459	0.771644	1862	0.872941	0.984032	0.872287	0.977014	0.866357
1863	0.663529	0.810317	0.440724	0.973828	0.469067	1863	0.755294	0.94135	0.744073	0.9586	0.726734	1863	0.887059	0.980935	0.883375	0.979019	0.859389
1864	0.668235	0.798151	0.445674	0.977676	0.4554	1864	0.769412	0.941702	0.741658	0.960339	0.729847	1864	0.882353	0.980509	0.861046	0.978816	0.856634
1865	0.663529	0.804876	0.440911	0.978952	0.476213	1865	0.797647	0.941543	0.774938	0.965486	0.759497	1865	0.889412	0.979124	0.863948	0.981167	0.860839
1866	0.668235	0.810786	0.443727	0.97956	0.46253	1866	0.783529	0.95231	0.755341	0.96432	0.733177	1866	0.903529	0.983384	0.884452	0.983283	0.872328
1867	0.618824	0.801556	0.415279	0.976476	0.416628	1867	0.771765	0.944214	0.750454	0.962906	0.750848	1867	0.863529	0.981918	0.849076	0.976415	0.839449
1868	0.658824	0.8076	0.444798	0.97222	0.490473	1868	0.774118	0.94411	0.759729	0.958616	0.749223	1868	0.858824	0.975857	0.827627	0.973358	0.832714
1869	0.621176	0.810011	0.42392	0.977384	0.444607	1869	0.790588	0.952884	0.76915	0.965311	0.750636	1869	0.88	0.980904	0.870365	0.979543	0.865372
1870	0.649412	0.780691	0.459845	0.976588	0.50187	1870	0.788235	0.950352	0.777704	0.963602	0.740589	1870	0.870588	0.979796	0.854144	0.976966	0.828692
1871	0.632941	0.810012	0.42612	0.979455	0.454243	1871	0.790588	0.949574	0.780827	0.963997	0.764585	1871	0.894118	0.985276	0.890688	0.981321	0.860623
1872	0.656471	0.790882	0.446354	0.978462	0.50957	1872	0.795294	0.953533	0.795511	0.966071	0.751389	1872	0.88	0.985062	0.882885	0.979911	0.84673
1873	0.705882	0.80632	0.452941	0.978999	0.490286	1873	0.767059	0.947433	0.788619	0.961289	0.736596	1873	0.887059	0.982098	0.894649	0.980145	0.848233
1874	0.661176	0.777014	0.442615	0.974155	0.471544	1874	0.774118	0.947511	0.750191	0.961376	0.736873	1874	0.875294	0.981905	0.854229	0.978309	0.843318
1875	0.670588	0.801394	0.451433	0.980357	0.469621	1875	0.8	0.952878	0.790008	0.963824	0.749484	1875	0.905882	0.990999	0.915463	0.982994	0.867293
1876	0.651765	0.789997	0.443271	0.976022	0.471787	1876	0.814118	0.94793	0.796951	0.969863	0.790279	1876	0.903529	0.983416	0.882747	0.983067	0.877969
1877	0.644706	0.816929	0.477768	0.973378	0.52076	1877	0.807059	0.953085	0.798437	0.967085	0.766947	1877	0.894118	0.982835	0.886122	0.980704	0.857492
1878	0.647059	0.810598	0.434855	0.976282	0.482166	1878	0.795294	0.958328	0.744705	0.964059	0.765956	1878	0.894118	0.98785	0.841137	0.98141	0.903197
1879	0.632941	0.808139	0.43813	0.975997	0.466054	1879	0.774118	0.942018	0.741595	0.961591	0.753485	1879	0.877647	0.976928	0.853001	0.977986	0.871154
1880	0.647059	0.7983	0.44114	0.968775	0.456182	1880	0.795294	0.945455	0.75427	0.965303	0.765682	1880	0.882353	0.976616	0.834974	0.979823	0.868273
1881	0.670588	0.778785	0.461237	0.979734	0.549273	1881	0.764706	0.955366	0.783364	0.960333	0.763625	1881	0.901176	0.985174	0.90588	0.982069	0.875711
1882	0.665882	0.801989	0.452698	0.976011	0.472787	1882	0.783529	0.949248	0.766387	0.963704	0.761444	1882	0.898824	0.984896	0.866739	0.982623	0.886465
1883	0.630588	0.813753	0.432523	0.974881	0.441054	1883	0.795294	0.954969	0.781121	0.965338	0.763425	1883	0.882353	0.982883	0.869208	0.978728	0.857134
1884	0.689412	0.815003	0.451343	0.981806	0.50614	1884	0.809412	0.956796	0.818736	0.966969	0.76464	1884	0.896471	0.988681	0.894229	0.981077	0.863397
1885	0.689412	0.804517	0.486616	0.976093	0.493487	1885	0.807059	0.946122	0.78416	0.968177	0.768675	1885	0.896471	0.9857	0.873801	0.980804	0.857561
1886	0.670588	0.796091	0.452312	0.976551	0.479591	1886	0.797647	0.951369	0.773089	0.963855	0.757979	1886	0.915294	0.985267	0.893265	0.984558	0.891939
1887	0.663529	0.776828	0.430682	0.972468	0.431098	1887	0.807059	0.959305	0.755228	0.968374	0.737438	1887	0.889412	0.981775	0.85463	0.980278	0.851617
1888	0.694118	0.79346	0.445797	0.975897	0.445407	1888	0.776471	0.94727	0.747574	0.963144	0.708866	1888	0.894118	0.98592	0.901325	0.980768	0.839356
1889	0.668235	0.812781	0.449965	0.974955	0.443899	1889	0.790588	0.951748	0.785258	0.962528	0.743179	1889	0.88	0.985368	0.888996	0.978321	0.859716
1890	0.665882	0.789737	0.432138	0.971562	0.419455	1890	0.781176	0.949982	0.763907	0.961513	0.735915	1890	0.861176	0.981285	0.842456	0.973893	0.803461
1891	0.694118	0.804563	0.456558	0.976214	0.486102	1891	0.802353	0.960629	0.780067	0.967611	0.763027	1891	0.912941	0.986147	0.89786	0.985329	0.889039
1892	0.668235	0.799982	0.434305	0.975756	0.456575	1892	0.804706	0.960523	0.796862	0.967592	0.76935	1892	0.889412	0.986996	0.878833	0.979983	0.862322
1893	0.668235	0.808596	0.440627	0.976895	0.442919	1893	0.764706	0.949939	0.777159	0.959816	0.730854	1893	0.849412	0.978105	0.839032	0.974505	0.811053
1894	0.675294	0.819809	0.45547	0.974866	0.506142	1894	0.776471	0.946976	0.774849	0.962725	0.754335	1894	0.856471	0.979857	0.846435	0.97613	0.830861
1895	0.651765	0.804764	0.445978	0.973968	0.444011	1895	0.781176	0.953468	0.748505	0.962804	0.73633	1895	0.882353	0.985422	0.856865	0.979363	0.88338
1896	0.611765	0.803573	0.420478	0.979213	0.427833	1896	0.807059	0.962849	0.801212	0.966111	0.787435	1896	0.882353	0.990013	0.877738	0.977868	0.871079
1897	0.668235	0.819278	0.444683	0.977419	0.473678	1897	0.785882	0.951075	0.78938	0.963169	0.721438	1897	0.898824	0.988994	0.904571	0.981393	0.854299
1898	0.628235	0.795194	0.447685	0.976101	0.498209	1898	0.769412	0.945666	0.75104	0.963323	0.775408	1898	0.858824	0.976055	0.841783	0.97633	0.850279
1899	0.616471	0.811161	0.439119	0.977917	0.470245	1899	0.767059	0.941025	0.736687	0.960143	0.743807	1899	0.88	0.980378	0.843075	0.978464	0.875287
1900	0.647059	0.81058	0.443764	0.981734	0.500535	1900	0.774118	0.943546	0.738509	0.960749	0.735608	1900	0.891765	0.977634	0.859484	0.981625	0.877824
1901	0.663529	0.81433	0.439395	0.973924	0.417077	1901	0.776471	0.943506	0.735856	0.96335	0.738643	1901	0.868235	0.976668	0.837486	0.977049	0.849635
1902	0.635294	0.80168	0.435202	0.972935	0.470376	1902	0.788235	0.948749	0.761817	0.962256	0.74917	1902	0.875294	0.977155	0.845838	0.977488	0.854765
1903	0.621176	0.799005	0.424733	0.974308	0.408728	1903	0.797647	0.944563	0.77419	0.964984	0.762223	1903	0.884706	0.984229	0.877137	0.979128	0.851639
1904	0.663529	0.815781	0.452402	0.978858	0.535244	1904	0.807059	0.959923	0.783448	0.96942	0.780588	1904	0.917647	0.987192	0.911256	0.985666	0.895071
1905	0.642353	0.807661	0.439683	0.978707	0.467927	1905	0.771765	0.944197	0.768107	0.961958	0.746672	1905	0.884706	0.979322	0.867205	0.981161	0.879826
1906	0.632941	0.791658	0.440896	0.979523	0.479661	1906	0.776471	0.954474	0.779665	0.960247	0.745775	1906	0.884706	0.986153	0.888985	0.978644	0.85082
1907	0.609412	0.774254	0.442179	0.971589	0.467625	1907	0.788235	0.952775	0.751509	0.964755	0.748211	1907	0.856471	0.974503	0.831779	0.975868	0.834034
1908	0.663529	0.803071	0.448101	0.978325	0.460663	1908	0.785882	0.943502	0.780979	0.961049	0.744188	1908	0.875294	0.983294	0.87295	0.976776	0.848813
1909	0.651765	0.808454	0.428968	0.977165	0.422437	1909	0.804706	0.961919	0.796041	0.966553	0.760964	1909	0.905882	0.992383	0.903401	0.98268	0.881899
1910	0.651765	0.802965	0.42439	0.976474	0.424115	1910	0.795294	0.950063	0.796879	0.963944	0.737002	1910	0.896471	0.988292	0.897061	0.980318	0.854509
1911	0.637647	0.813599	0.433735	0.971071	0.407418	1911	0.771765	0.94735	0.753666	0.960099	0.724849	1911	0.858824	0.975594	0.84188	0.974652	0.828768
1912	0.684706	0.796076	0.461075	0.976913	0.520568	1912	0.788235	0.955021	0.761701	0.96697	0.759689	1912	0.872941	0.984675	0.837388	0.979281	0.860886
1913	0.618824	0.7785	0.441679	0.975924	0.492759	1913	0.814118	0.953762	0.805827	0.970363	0.803532	1913	0.868235	0.976406	0.863981	0.978646	0.85289
1914	0.661176	0.822039	0.444802	0.980293	0.510221	1914	0.785882	0.950384	0.759324	0.964779	0.761192	1914	0.896471	0.981569	0.874641	0.983232	0.880811
1915	0.665882	0.796237	0.449263	0.97682	0.449795	1915	0.814118	0.957228	0.788729	0.969578	0.775984	1915	0.901176	0.98758	0.884711	0.984199	0.883353
1916	0.630588	0.789635	0.439569	0.970939	0.466885	1916	0.778824	0.945748	0.748162	0.962544	0.751094	1916	0.894118	0.980106	0.860283	0.981651	0.879865
1917	0.64	0.811592	0.427372	0.980792	0.467088	1917	0.823529	0.952689	0.801927	0.970142	0.79145	1917	0.896471	0.980763	0.881038	0.982248	0.877873
1918	0.656471	0.795113	0.429723	0.974975	0.417664	1918	0.769412	0.944124	0.738872	0.961074	0.745021	1918	0.851765	0.979502	0.829086	0.9735	0.827855
1919	0.665882	0.80069	0.445024	0.975529	0.478907	1919	0.76	0.938923	0.750822	0.956693	0.712386	1919	0.894118	0.987623	0.883222	0.980486	0.859003
1920	0.675294	0.807776	0.440118	0.974531	0.463011	1920	0.745882	0.93879	0.729845	0.955278	0.686368	1920	0.882353	0.975766	0.841711	0.978939	0.837674
1921	0.651765	0.797237	0.445996	0.974593	0.439511	1921	0.778824	0.94614	0.742152	0.963044	0.7307	1921	0.877647	0.976529	0.836972	0.978608	0.844473
1922	0.670588	0.786719	0.434071	0.980951	0.433962	1922	0.781176	0.944893	0.770869	0.96088	0.735023	1922	0.891765	0.98263	0.874231	0.980268	0.859582
1923	0.682353	0.785079	0.427307	0.979184	0.455099	1923	0.752941	0.943307	0.772298	0.952863	0.696488	1923	0.875294	0.980428	0.860175	0.976568	0.818777
1924	0.614118	0.796924	0.442964	0.974584	0.466635	1924	0.76	0.940283	0.740382	0.9581	0.734241	1924	0.875294	0.984101	0.858964	0.977359	0.856743
1925	0.6	0.78669	0.420431	0.971282	0.434476	1925	0.804706	0.946135	0.784591	0.965893	0.789822	1925	0.870588	0.978515	0.859808	0.976278	0.862878
1926	0.656471	0.807722	0.441286	0.975915	0.456308	1926	0.809412	0.963357	0.814647	0.965539	0.766447	1926	0.877647	0.986715	0.864653	0.976734	0.85558
1927	0.670588	0.793227	0.452524	0.975695	0.444559	1927	0.8	0.945477	0.769426	0.965612	0.777591	1927	0.896471	0.981937	0.864006	0.981797	0.883446
1928	0.64	0.819793	0.433715	0.980415	0.494075	1928	0.769412	0.942213	0.763267	0.958818	0.739597	1928	0.872941	0.984543	0.86845	0.976845	0.851583
1929	0.668235	0.824497	0.447528	0.974057	0.47875	1929	0.811765	0.960456	0.810346	0.970053	0.796745	1929	0.882353	0.984654	0.870065	0.980245	0.867233
1930	0.647059	0.795455	0.440099	0.978916	0.473241	1930	0.776471	0.947494	0.77281	0.961912	0.753865	1930	0.863529	0.976282	0.853432	0.977427	0.840534
1931	0.672941	0.794978	0.450859	0.973925	0.456897	1931	0.828235	0.960756	0.819937	0.972082	0.818018	1931	0.889412	0.982224	0.890594	0.981284	0.872367
1932	0.637647	0.798622	0.43396	0.965801	0.446298	1932	0.797647	0.953632	0.790389	0.965277	0.765226	1932	0.870588	0.983413	0.86576	0.976022	0.838207
1933	0.595294	0.807283	0.437639	0.96952	0.413232	1933	0.769412	0.957254	0.757007	0.957321	0.717451	1933	0.865882	0.987412	0.858658	0.974598	0.857945
1934	0.609412	0.812161	0.437981	0.972978	0.453571	1934	0.788235	0.94674	0.759687	0.962152	0.753864	1934	0.882353	0.985709	0.861653	0.977904	0.87072
1935	0.635294	0.781116	0.41746	0.971926	0.414603	1935	0.811765	0.955831	0.781306	0.970601	0.785975	1935	0.894118	0.979612	0.858407	0.982099	0.847114
1936	0.604706	0.807411	0.441273	0.97305	0.446221	1936	0.755294	0.944764	0.736689	0.955788	0.712239	1936	0.870588	0.979467	0.868808	0.977167	0.848605
1937	0.649412	0.820003	0.423553	0.976036	0.445017	1937	0.755294	0.942898	0.708709	0.958919	0.698405	1937	0.868235	0.977692	0.844842	0.977178	0.819753
1938	0.616471	0.788084	0.436185	0.97277	0.4437	1938	0.797647	0.95187	0.762877	0.966225	0.763117	1938	0.877647	0.980001	0.845804	0.978031	0.857827
1939	0.618824	0.791339	0.429041	0.977601	0.535054	1939	0.776471	0.947756	0.745705	0.961126	0.723524	1939	0.861176	0.980142	0.847837	0.975589	0.836084
1940	0.668235	0.809164	0.460154	0.979618	0.503713	1940	0.785882	0.952047	0.781969	0.96579	0.764243	1940	0.896471	0.988046	0.890272	0.982996	0.873547
1941	0.618824	0.786679	0.43888	0.975111	0.467559	1941	0.788235	0.948412	0.776939	0.964168	0.759024	1941	0.865882	0.981825	0.853873	0.977651	0.845153
1942	0.651765	0.816722	0.431328	0.979992	0.467015	1942	0.745882	0.941073	0.722558	0.956952	0.703117	1942	0.849412	0.972582	0.823677	0.973778	0.811802
1943	0.644706	0.809399	0.418325	0.972956	0.436995	1943	0.778824	0.953651	0.778639	0.961274	0.745447	1943	0.877647	0.98475	0.859408	0.978606	0.849255
1944	0.630588	0.796921	0.427602	0.973728	0.442697	1944	0.771765	0.954457	0.765134	0.961822	0.756534	1944	0.849412	0.980907	0.836141	0.973578	0.818727
1945	0.647059	0.810479	0.447906	0.974452	0.492046	1945	0.771765	0.950628	0.760805	0.962279	0.756669	1945	0.898824	0.988614	0.882469	0.98157	0.894653
1946	0.647059	0.811762	0.447703	0.97661	0.47973	1946	0.774118	0.947251	0.774013	0.959674	0.744465	1946	0.891765	0.984619	0.884614	0.980217	0.873102
1947	0.609412	0.805247	0.427739	0.975882	0.492118	1947	0.774118	0.955645	0.767533	0.958597	0.741668	1947	0.863529	0.9821	0.862861	0.973631	0.849108
1948	0.630588	0.802752	0.432738	0.972232	0.471665	1948	0.764706	0.945754	0.750115	0.960081	0.74955	1948	0.849412	0.97789	0.834271	0.973757	0.829609
1949	0.682353	0.8176	0.456013	0.980662	0.514206	1949	0.76	0.933035	0.734225	0.961135	0.736443	1949	0.858824	0.979284	0.823578	0.976674	0.847956
1950	0.647059	0.790967	0.432391	0.972823	0.407158	1950	0.792941	0.952924	0.789506	0.965272	0.776498	1950	0.875294	0.981787	0.853165	0.976823	0.844191
1951	0.663529	0.812949	0.4389	0.976945	0.484049	1951	0.807059	0.953824	0.78093	0.9665	0.756377	1951	0.887059	0.978708	0.862259	0.980838	0.858588
1952	0.647059	0.804336	0.457649	0.974353	0.429526	1952	0.804706	0.948614	0.7762	0.965044	0.777272	1952	0.910588	0.987543	0.897677	0.984628	0.890827
1953	0.651765	0.793208	0.435258	0.971977	0.430556	1953	0.783529	0.951604	0.744962	0.963482	0.726601	1953	0.887059	0.981429	0.850394	0.980346	0.84354
1954	0.656471	0.795646	0.439322	0.974977	0.475337	1954	0.797647	0.95162	0.796053	0.962479	0.756179	1954	0.894118	0.983443	0.886958	0.980819	0.85989
1955	0.691765	0.810743	0.428507	0.982101	0.441722	1955	0.750588	0.944611	0.754185	0.961946	0.715012	1955	0.861176	0.979103	0.851738	0.97699	0.829331
1956	0.651765	0.817932	0.452547	0.979719	0.484307	1956	0.778824	0.934777	0.76928	0.962074	0.748659	1956	0.868235	0.980764	0.86031	0.978386	0.861341
1957	0.661176	0.798058	0.422415	0.972489	0.412056	1957	0.823529	0.957165	0.784949	0.970531	0.780596	1957	0.884706	0.981204	0.854868	0.980473	0.854028
1958	0.658824	0.817664	0.45207	0.976423	0.472304	1958	0.790588	0.936398	0.769204	0.960837	0.748916	1958	0.882353	0.978753	0.868004	0.977933	0.8481
1959	0.621176	0.804933	0.406851	0.974936	0.456328	1959	0.8	0.950504	0.757255	0.966651	0.763421	1959	0.882353	0.97198	0.852698	0.980602	0.859331
1960	0.618824	0.810859	0.434551	0.969712	0.435949	1960	0.8	0.954706	0.772093	0.96534	0.76767	1960	0.842353	0.981087	0.808727	0.972534	0.798486
1961	0.670588	0.80695	0.447003	0.975631	0.471647	1961	0.8	0.962302	0.802082	0.967293	0.772302	1961	0.903529	0.990911	0.89962	0.98167	0.870832
1962	0.658824	0.806077	0.426474	0.978592	0.45498	1962	0.778824	0.944236	0.774734	0.961041	0.743462	1962	0.863529	0.975483	0.858556	0.976307	0.829241
1963	0.595294	0.787619	0.428993	0.971073	0.395981	1963	0.792941	0.948786	0.748637	0.964723	0.75406	1963	0.865882	0.978865	0.839489	0.975547	0.864371
1964	0.621176	0.805881	0.438817	0.968026	0.458098	1964	0.743529	0.941518	0.741123	0.953419	0.715736	1964	0.858824	0.975397	0.845969	0.974798	0.844565
1965	0.663529	0.810477	0.433806	0.978866	0.458639	1965	0.745882	0.942816	0.696823	0.955125	0.684888	1965	0.882353	0.981616	0.836757	0.978675	0.86205
1966	0.694118	0.790095	0.441235	0.978684	0.474885	1966	0.814118	0.950804	0.79386	0.967785	0.760186	1966	0.901176	0.980347	0.875666	0.983218	0.871943
1967	0.670588	0.775193	0.429166	0.981437	0.489571	1967	0.802353	0.956168	0.792999	0.967196	0.772771	1967	0.884706	0.984291	0.875375	0.981673	0.841347
1968	0.614118	0.797273	0.436067	0.971166	0.473772	1968	0.818824	0.958893	0.792152	0.966736	0.784497	1968	0.868235	0.980085	0.850726	0.976111	0.841391
1969	0.632941	0.793208	0.413678	0.975093	0.417142	1969	0.778824	0.944024	0.777846	0.962847	0.757588	1969	0.88	0.976491	0.866842	0.979196	0.855448
1970	0.64	0.811581	0.459057	0.976794	0.501262	1970	0.738824	0.935223	0.736695	0.955984	0.710649	1970	0.837647	0.971378	0.830583	0.973328	0.827066
1971	0.644706	0.79828	0.448726	0.977176	0.482404	1971	0.776471	0.948965	0.752157	0.962117	0.737988	1971	0.877647	0.983596	0.85467	0.978722	0.857385
1972	0.656471	0.807929	0.430621	0.976868	0.416858	1972	0.814118	0.95235	0.805591	0.967678	0.783364	1972	0.903529	0.983499	0.903254	0.983238	0.881403
1973	0.644706	0.822301	0.428177	0.976137	0.443432	1973	0.769412	0.950755	0.745845	0.965112	0.755537	1973	0.872941	0.977811	0.845873	0.980196	0.864394
1974	0.642353	0.792579	0.441095	0.976582	0.513919	1974	0.774118	0.952061	0.760955	0.964067	0.78254	1974	0.884706	0.982898	0.873416	0.981138	0.880333
1975	0.609412	0.800874	0.430428	0.974	0.435384	1975	0.792941	0.952996	0.77873	0.96668	0.776342	1975	0.905882	0.98261	0.892722	0.984913	0.901613
1976	0.668235	0.803109	0.437215	0.978844	0.456816	1976	0.778824	0.946928	0.771946	0.959687	0.715096	1976	0.887059	0.981154	0.882181	0.978435	0.839994
1977	0.614118	0.804142	0.42469	0.979525	0.419506	1977	0.788235	0.94772	0.758293	0.9647	0.758791	1977	0.856471	0.976612	0.84013	0.976734	0.821718
1978	0.628235	0.789596	0.422144	0.969191	0.399902	1978	0.797647	0.9485	0.772422	0.962908	0.748382	1978	0.889412	0.975392	0.8533	0.980098	0.83717
1979	0.647059	0.798884	0.45192	0.974736	0.511727	1979	0.781176	0.946763	0.765956	0.959178	0.763484	1979	0.872941	0.982623	0.848657	0.976326	0.866865
1980	0.656471	0.810101	0.452013	0.970341	0.456895	1980	0.795294	0.946196	0.768045	0.96496	0.748299	1980	0.882353	0.978522	0.866542	0.979302	0.853182
1981	0.665882	0.800787	0.429888	0.979141	0.494125	1981	0.764706	0.939937	0.755601	0.958694	0.734398	1981	0.882353	0.984396	0.85721	0.978913	0.85929
1982	0.649412	0.783467	0.430035	0.97723	0.474395	1982	0.809412	0.956661	0.786814	0.966373	0.76136	1982	0.875294	0.981869	0.854663	0.978815	0.832888
1983	0.635294	0.807177	0.442167	0.972424	0.436516	1983	0.762353	0.944458	0.769099	0.960736	0.74656	1983	0.851765	0.985477	0.856721	0.975706	0.851219
1984	0.604706	0.794648	0.428964	0.970639	0.455773	1984	0.76	0.941767	0.752659	0.956912	0.742003	1984	0.870588	0.982644	0.859092	0.975945	0.855202
1985	0.649412	0.773414	0.447544	0.977952	0.500589	1985	0.797647	0.963368	0.780404	0.96672	0.760861	1985	0.896471	0.982988	0.887557	0.982566	0.889869
1986	0.635294	0.812183	0.431643	0.978422	0.482766	1986	0.778824	0.943677	0.73788	0.963857	0.729227	1986	0.887059	0.980707	0.86609	0.980672	0.850942
1987	0.682353	0.811675	0.446224	0.980217	0.497451	1987	0.795294	0.948321	0.793904	0.964441	0.769291	1987	0.908235	0.9842	0.879119	0.984531	0.883442
1988	0.642353	0.794936	0.430026	0.974677	0.455292	1988	0.790588	0.95651	0.776955	0.963961	0.736103	1988	0.872941	0.975338	0.851626	0.977772	0.84285
1989	0.656471	0.801205	0.452707	0.980371	0.474052	1989	0.76	0.932485	0.745556	0.958657	0.752297	1989	0.875294	0.979549	0.860365	0.978001	0.865837
1990	0.696471	0.809852	0.465259	0.979616	0.479304	1990	0.8	0.95137	0.755062	0.9658	0.748896	1990	0.908235	0.983755	0.873226	0.984189	0.870041
1991	0.696471	0.819106	0.449247	0.979702	0.480652	1991	0.764706	0.94555	0.754612	0.959381	0.691705	1991	0.847059	0.981355	0.830743	0.973171	0.809132
1992	0.672941	0.796744	0.443883	0.977479	0.482827	1992	0.795294	0.955391	0.787849	0.966626	0.77224	1992	0.898824	0.986592	0.876991	0.982607	0.871803
1993	0.672941	0.833803	0.436078	0.978721	0.459921	1993	0.785882	0.948294	0.785644	0.96234	0.765437	1993	0.868235	0.985903	0.84803	0.976431	0.844637
1994	0.677647	0.815473	0.456978	0.979945	0.490075	1994	0.807059	0.956718	0.793695	0.965605	0.771465	1994	0.898824	0.985935	0.876539	0.981091	0.878181
1995	0.644706	0.785798	0.439917	0.970531	0.444435	1995	0.785882	0.951093	0.771438	0.963279	0.755371	1995	0.877647	0.981388	0.859444	0.977706	0.854111
1996	0.628235	0.803852	0.438125	0.977135	0.473697	1996	0.811765	0.951847	0.781411	0.9697	0.790153	1996	0.915294	0.984665	0.896546	0.985988	0.902534
1997	0.663529	0.798665	0.433508	0.975083	0.447209	1997	0.802353	0.954314	0.787741	0.966308	0.758554	1997	0.901176	0.985984	0.871525	0.981994	0.870921
[truncated: 2 more rows]

## Sheet: b
Clinical Data Only						Image Data Only						Image+Clinical Data(LiAIDS)
	Accuracy	AUC	Sensitivity	Specificity	Precision		Accuracy	AUC	Sensitivity	Specificity	Precision		Accuracy	AUC	Sensitivity	Specificity	Precision
0	0.491228	0.711926	0.399182	0.969686	0.369773	0	0.796992	0.954788	0.666633	0.972578	0.626759	0	0.874687	0.969662	0.677859	0.982955	0.69913
1	0.513784	0.756202	0.365779	0.968284	0.342665	1	0.793233	0.960416	0.735804	0.972485	0.668384	1	0.894737	0.984054	0.842883	0.98475	0.766428
2	0.47995	0.721752	0.366339	0.970472	0.361378	2	0.814536	0.9622	0.760617	0.975539	0.686144	2	0.882206	0.985289	0.783931	0.983718	0.747035
3	0.472431	0.756888	0.372804	0.965522	0.318496	3	0.809524	0.948037	0.679537	0.976309	0.674235	3	0.87594	0.975201	0.772123	0.983406	0.753316
4	0.478697	0.697875	0.356704	0.966587	0.334776	4	0.793233	0.96046	0.696063	0.974638	0.678798	4	0.870927	0.976985	0.744747	0.983113	0.737949
5	0.489975	0.744734	0.373405	0.966472	0.351995	5	0.785714	0.937713	0.665418	0.970494	0.648919	5	0.884712	0.963564	0.753151	0.983065	0.742652
6	0.484962	0.714229	0.376001	0.968058	0.36135	6	0.77193	0.955315	0.67229	0.972322	0.66075	6	0.85589	0.973154	0.775434	0.982368	0.748523
7	0.494987	0.741108	0.385322	0.966742	0.338871	7	0.788221	0.950046	0.672706	0.971976	0.653488	7	0.87594	0.968435	0.755664	0.98362	0.747188
8	0.489975	0.711884	0.380743	0.963971	0.322257	8	0.775689	0.95972	0.723664	0.971543	0.65081	8	0.858396	0.971372	0.733023	0.980807	0.712728
9	0.511278	0.748193	0.365067	0.97003	0.365976	9	0.796992	0.946609	0.722378	0.97536	0.66613	9	0.878446	0.972526	0.774799	0.985528	0.74779
10	0.468672	0.759476	0.384721	0.96738	0.359621	10	0.793233	0.947464	0.675281	0.97375	0.653023	10	0.87218	0.967952	0.745956	0.984201	0.731822
11	0.453634	0.790355	0.393109	0.967862	0.343205	11	0.796992	0.939208	0.716721	0.971708	0.651846	11	0.865915	0.966098	0.787079	0.981601	0.740539
12	0.52005	0.728151	0.412847	0.968828	0.378743	12	0.814536	0.962107	0.698785	0.977183	0.673792	12	0.878446	0.975671	0.751352	0.98511	0.751417
13	0.489975	0.728935	0.369885	0.962847	0.332334	13	0.800752	0.955135	0.718932	0.972302	0.677653	13	0.854637	0.971955	0.758505	0.978773	0.733578
14	0.474937	0.751616	0.359749	0.970109	0.371068	14	0.790727	0.956745	0.704304	0.973897	0.665757	14	0.863409	0.974764	0.758542	0.982201	0.72565
15	0.491228	0.736083	0.377046	0.967181	0.346639	15	0.774436	0.938815	0.644368	0.973376	0.642457	15	0.857143	0.963129	0.716193	0.980645	0.713275
16	0.478697	0.729819	0.393643	0.963437	0.357836	16	0.79198	0.956082	0.688314	0.974619	0.661351	16	0.87594	0.977046	0.721748	0.982498	0.719709
17	0.511278	0.725834	0.39783	0.96845	0.382729	17	0.788221	0.93734	0.670466	0.970844	0.658082	17	0.877193	0.965638	0.774861	0.983205	0.767089
18	0.47619	0.745306	0.376038	0.970744	0.353749	18	0.77193	0.946269	0.680395	0.971733	0.663677	18	0.857143	0.971923	0.748806	0.982544	0.743218
19	0.4599	0.726513	0.374128	0.966657	0.340784	19	0.795739	0.933213	0.686233	0.972627	0.675056	19	0.853383	0.962705	0.732162	0.979393	0.729674
20	0.467419	0.72132	0.364361	0.969234	0.345045	20	0.788221	0.950329	0.710272	0.973123	0.658493	20	0.860902	0.972825	0.723382	0.982902	0.727113
21	0.473684	0.694827	0.366606	0.965777	0.352629	21	0.814536	0.964619	0.771789	0.974691	0.659064	21	0.885965	0.980868	0.780928	0.985036	0.738699
22	0.512531	0.733635	0.372049	0.965516	0.343143	22	0.759398	0.937226	0.606489	0.967341	0.596401	22	0.862155	0.966386	0.714866	0.979092	0.682074
23	0.5	0.759974	0.37968	0.969993	0.358636	23	0.796992	0.956129	0.736818	0.974701	0.713813	23	0.880952	0.978064	0.808049	0.986075	0.811325
24	0.491228	0.696903	0.375878	0.971434	0.373589	24	0.81203	0.970648	0.760703	0.975275	0.690024	24	0.883459	0.981204	0.785926	0.982526	0.746273
25	0.444862	0.74651	0.382566	0.962913	0.327955	25	0.81203	0.961284	0.73703	0.976613	0.688686	25	0.877193	0.97353	0.799877	0.983998	0.760754
26	0.501253	0.726897	0.386648	0.969185	0.371743	26	0.775689	0.953409	0.683885	0.97189	0.652436	26	0.877193	0.969046	0.783023	0.982543	0.753244
27	0.471178	0.71516	0.365235	0.96355	0.331339	27	0.799499	0.953423	0.695271	0.974914	0.653211	27	0.880952	0.964592	0.748264	0.98411	0.730046
28	0.461153	0.75314	0.360746	0.965675	0.356666	28	0.809524	0.961885	0.702153	0.973233	0.655513	28	0.87594	0.979221	0.784035	0.981453	0.73488
29	0.497494	0.738268	0.40159	0.969197	0.37486	29	0.789474	0.962337	0.690902	0.976119	0.674549	29	0.882206	0.977911	0.766977	0.98435	0.746623
30	0.45614	0.679457	0.322578	0.961995	0.305063	30	0.822055	0.968747	0.756472	0.975969	0.674936	30	0.878446	0.982902	0.756674	0.983943	0.726515
31	0.496241	0.720392	0.382933	0.972669	0.397854	31	0.790727	0.958302	0.721321	0.975266	0.669197	31	0.869674	0.975809	0.771695	0.982656	0.741104
32	0.483709	0.722152	0.387301	0.96947	0.358201	32	0.783208	0.942633	0.635252	0.973369	0.629341	32	0.85589	0.961827	0.674881	0.981358	0.68178
33	0.461153	0.711544	0.368063	0.964356	0.340657	33	0.788221	0.96616	0.713655	0.973823	0.68264	33	0.859649	0.973583	0.752377	0.982316	0.744241
34	0.461153	0.709886	0.358837	0.965888	0.362921	34	0.779449	0.938024	0.65534	0.971103	0.638032	34	0.867168	0.957948	0.717394	0.981222	0.725357
35	0.486216	0.689609	0.353071	0.967045	0.341126	35	0.75188	0.947662	0.652112	0.967081	0.599789	35	0.859649	0.966187	0.713917	0.980145	0.693594
36	0.497494	0.718032	0.365181	0.967998	0.342718	36	0.759398	0.944213	0.639688	0.967924	0.615467	36	0.85213	0.967815	0.722038	0.979998	0.704432
37	0.491228	0.720122	0.374896	0.966339	0.337031	37	0.799499	0.946171	0.703402	0.975011	0.675144	37	0.877193	0.971563	0.749952	0.984012	0.752038
38	0.452381	0.720774	0.361398	0.965439	0.332422	38	0.778195	0.941956	0.640161	0.973277	0.632588	38	0.860902	0.963655	0.710223	0.98351	0.708164
39	0.501253	0.754235	0.372115	0.966932	0.349683	39	0.774436	0.93679	0.622777	0.972993	0.63133	39	0.867168	0.95511	0.711872	0.981468	0.708583
40	0.469925	0.737793	0.378864	0.970645	0.345235	40	0.796992	0.946683	0.63955	0.97452	0.646052	40	0.878446	0.968882	0.737564	0.983052	0.723289
41	0.457393	0.747631	0.387074	0.965709	0.355025	41	0.805764	0.961295	0.745927	0.972943	0.67243	41	0.880952	0.982325	0.820744	0.983603	0.764304
42	0.471178	0.683532	0.368227	0.964124	0.345882	42	0.789474	0.961122	0.777309	0.974134	0.673253	42	0.85213	0.979434	0.765902	0.982112	0.736877
43	0.478697	0.758373	0.382522	0.969849	0.378578	43	0.759398	0.943669	0.688234	0.971963	0.641177	43	0.847118	0.969097	0.801843	0.980103	0.724765
44	0.484962	0.735255	0.389417	0.967324	0.344728	44	0.773183	0.962174	0.719696	0.970542	0.629975	44	0.870927	0.979792	0.757521	0.980715	0.706014
45	0.489975	0.718175	0.352437	0.969068	0.34488	45	0.800752	0.965401	0.773312	0.974682	0.667297	45	0.883459	0.98498	0.825276	0.984744	0.75138
46	0.489975	0.722743	0.384552	0.963459	0.344399	46	0.804511	0.966998	0.761166	0.975747	0.670201	46	0.87218	0.973245	0.799496	0.983492	0.724779
47	0.471178	0.753426	0.380351	0.96579	0.360951	47	0.794486	0.952604	0.702904	0.974166	0.677076	47	0.858396	0.977151	0.752063	0.981771	0.735037
48	0.513784	0.762401	0.401046	0.970631	0.370585	48	0.802005	0.942903	0.702096	0.97844	0.697347	48	0.892231	0.972773	0.809922	0.986762	0.79169
49	0.466165	0.73637	0.367141	0.965444	0.357129	49	0.803258	0.954192	0.743458	0.975996	0.678624	49	0.892231	0.974537	0.796728	0.985466	0.770192
50	0.47995	0.730386	0.343427	0.965702	0.312445	50	0.818296	0.933355	0.694391	0.976565	0.681034	50	0.879699	0.969928	0.732827	0.98364	0.739125
51	0.503759	0.715791	0.371523	0.962837	0.340577	51	0.778195	0.954971	0.715465	0.972468	0.661276	51	0.862155	0.967554	0.782199	0.981848	0.727122
52	0.483709	0.732122	0.38188	0.963987	0.340789	52	0.796992	0.953708	0.708993	0.972729	0.669488	52	0.865915	0.971443	0.746008	0.981164	0.729735
53	0.47995	0.66912	0.365061	0.967951	0.355974	53	0.823308	0.965088	0.789923	0.976572	0.658345	53	0.892231	0.983288	0.708178	0.985183	0.722389
54	0.483709	0.74139	0.380513	0.970331	0.361464	54	0.800752	0.954847	0.704574	0.974371	0.675047	54	0.863409	0.976136	0.730305	0.981889	0.730239
55	0.493734	0.71825	0.368516	0.968279	0.341344	55	0.810777	0.949709	0.700366	0.974979	0.669742	55	0.883459	0.972696	0.759643	0.983838	0.738364
56	0.466165	0.722203	0.333032	0.967993	0.339141	56	0.825815	0.956615	0.738275	0.977948	0.732213	56	0.883459	0.978321	0.797578	0.985423	0.791343
57	0.469925	0.714545	0.341622	0.965827	0.324807	57	0.781955	0.940964	0.693921	0.972356	0.656719	57	0.879699	0.96707	0.751668	0.984376	0.738701
58	0.487469	0.731614	0.369021	0.966088	0.342488	58	0.803258	0.955432	0.743684	0.977364	0.700031	58	0.878446	0.980656	0.783561	0.985379	0.769492
59	0.507519	0.723747	0.367112	0.963596	0.343095	59	0.794486	0.953413	0.691392	0.974124	0.677812	59	0.87594	0.975734	0.746886	0.983099	0.73704
60	0.513784	0.76101	0.384675	0.972493	0.388152	60	0.805764	0.935884	0.658877	0.977214	0.668567	60	0.885965	0.966609	0.722758	0.985648	0.734217
61	0.502506	0.723536	0.388022	0.969533	0.366149	61	0.761905	0.957068	0.637975	0.96933	0.615205	61	0.850877	0.969016	0.689626	0.980482	0.696295
62	0.494987	0.718478	0.373479	0.964565	0.345027	62	0.779449	0.941499	0.678622	0.970142	0.633531	62	0.870927	0.969432	0.719488	0.980924	0.704096
63	0.494987	0.687412	0.362507	0.968073	0.357459	63	0.79198	0.961587	0.693591	0.9725	0.64576	63	0.862155	0.976115	0.728799	0.979629	0.705241
64	0.483709	0.733719	0.404352	0.968428	0.380269	64	0.79198	0.954857	0.692909	0.973744	0.674578	64	0.870927	0.972684	0.777224	0.982916	0.761379
65	0.473684	0.771801	0.415648	0.967884	0.379919	65	0.77193	0.930552	0.660366	0.971679	0.645353	65	0.860902	0.965106	0.736417	0.983793	0.741155
66	0.503759	0.717708	0.391545	0.971097	0.369698	66	0.803258	0.959163	0.740586	0.975005	0.669987	66	0.880952	0.975574	0.792632	0.983769	0.739253
67	0.497494	0.762971	0.36954	0.971633	0.354816	67	0.809524	0.956172	0.719451	0.9755	0.67764	67	0.888471	0.981229	0.810187	0.987091	0.76911
68	0.469925	0.702686	0.397001	0.967056	0.365612	68	0.817043	0.973056	0.770755	0.977161	0.694646	68	0.865915	0.982758	0.795956	0.983114	0.743034
69	0.451128	0.735338	0.370066	0.962378	0.340054	69	0.820802	0.959654	0.748257	0.978234	0.699758	69	0.894737	0.974807	0.813669	0.9859	0.769508
70	0.474937	0.75916	0.373705	0.968505	0.360978	70	0.790727	0.933988	0.629459	0.972583	0.634901	70	0.853383	0.961727	0.70684	0.97927	0.697733
71	0.468672	0.725615	0.374838	0.969658	0.368153	71	0.781955	0.95016	0.686171	0.971436	0.66148	71	0.85589	0.973701	0.738411	0.979437	0.725394
72	0.489975	0.720544	0.358667	0.968045	0.353197	72	0.800752	0.953103	0.727425	0.974323	0.672014	72	0.865915	0.976268	0.766843	0.983054	0.747693
73	0.496241	0.779828	0.369158	0.967186	0.332822	73	0.809524	0.944448	0.691548	0.976074	0.676752	73	0.873434	0.966875	0.775701	0.981872	0.733932
74	0.484962	0.766904	0.383534	0.965196	0.3477	74	0.805764	0.960641	0.713613	0.975119	0.695274	74	0.897243	0.979048	0.825526	0.987234	0.818331
75	0.488722	0.731367	0.38296	0.965528	0.349951	75	0.778195	0.944775	0.661536	0.969705	0.616783	75	0.859649	0.968513	0.699296	0.97932	0.686832
76	0.505013	0.725212	0.35076	0.967372	0.334779	76	0.79198	0.937105	0.683351	0.975908	0.662982	76	0.874687	0.965402	0.735558	0.985979	0.740948
77	0.497494	0.740977	0.400142	0.96039	0.324678	77	0.800752	0.947056	0.703014	0.974735	0.665215	77	0.885965	0.962744	0.776905	0.98367	0.741995
78	0.484962	0.722584	0.360596	0.969951	0.327853	78	0.795739	0.961624	0.715039	0.975588	0.666496	78	0.87218	0.983261	0.775134	0.982142	0.735237
79	0.481203	0.739615	0.351659	0.967732	0.357662	79	0.800752	0.941487	0.682208	0.974398	0.677172	79	0.865915	0.967461	0.736854	0.98038	0.728074
80	0.502506	0.747407	0.369985	0.969568	0.338831	80	0.779449	0.935211	0.67664	0.97359	0.693705	80	0.857143	0.968736	0.731252	0.982821	0.764086
81	0.481203	0.736842	0.359034	0.964264	0.327707	81	0.819549	0.959223	0.743655	0.976065	0.701597	81	0.878446	0.980665	0.785342	0.982891	0.758923
82	0.487469	0.689406	0.364375	0.96765	0.325801	82	0.780702	0.962828	0.71855	0.971774	0.653641	82	0.880952	0.97794	0.750233	0.982386	0.725843
83	0.462406	0.6928	0.328275	0.963646	0.310293	83	0.794486	0.951152	0.682357	0.972836	0.639173	83	0.870927	0.967734	0.759279	0.982557	0.718908
84	0.466165	0.696353	0.377733	0.967263	0.332363	84	0.802005	0.967432	0.729503	0.975693	0.67075	84	0.873434	0.979403	0.771922	0.984134	0.7407
85	0.505013	0.71968	0.390682	0.968782	0.388184	85	0.77193	0.953835	0.680075	0.970618	0.639974	85	0.860902	0.96962	0.706694	0.981252	0.709979
86	0.501253	0.719131	0.383037	0.967829	0.356979	86	0.781955	0.938662	0.670395	0.973972	0.659475	86	0.868421	0.96835	0.722076	0.983555	0.727096
87	0.443609	0.722987	0.365959	0.964216	0.331371	87	0.810777	0.951429	0.71875	0.979785	0.704769	87	0.882206	0.974778	0.759263	0.985265	0.749477
88	0.473684	0.746771	0.355569	0.965476	0.306548	88	0.788221	0.949211	0.682418	0.975276	0.667217	88	0.864662	0.97473	0.7521	0.983733	0.739754
89	0.482456	0.729989	0.379994	0.970081	0.361932	89	0.770677	0.959106	0.693374	0.972419	0.668443	89	0.858396	0.970139	0.758194	0.982973	0.756896
90	0.507519	0.728814	0.356346	0.965428	0.341267	90	0.813283	0.949223	0.724177	0.976279	0.694615	90	0.868421	0.96916	0.747917	0.982258	0.734619
91	0.481203	0.729009	0.410593	0.968774	0.369396	91	0.815789	0.966113	0.75114	0.976285	0.687168	91	0.878446	0.979968	0.755457	0.98338	0.748893
92	0.478697	0.791509	0.373042	0.964332	0.344443	92	0.793233	0.927207	0.636788	0.974772	0.62635	92	0.865915	0.960127	0.726637	0.982692	0.698898
93	0.468672	0.713408	0.358988	0.963168	0.346641	93	0.804511	0.957127	0.711963	0.977725	0.697637	93	0.878446	0.974884	0.753122	0.983912	0.737052
94	0.467419	0.759652	0.381602	0.969901	0.364519	94	0.808271	0.940633	0.677024	0.976238	0.670325	94	0.888471	0.965201	0.788903	0.986138	0.79528
95	0.501253	0.732332	0.363633	0.967515	0.343575	95	0.796992	0.958567	0.77503	0.973386	0.693447	95	0.879699	0.980555	0.820724	0.984141	0.769742
96	0.471178	0.74993	0.359765	0.958502	0.319964	96	0.783208	0.957256	0.733397	0.971958	0.663076	96	0.85213	0.977447	0.782011	0.978827	0.721129
97	0.469925	0.715692	0.374618	0.968497	0.350358	97	0.799499	0.949582	0.646278	0.97383	0.637167	97	0.865915	0.976924	0.687329	0.982092	0.690344
98	0.47995	0.734322	0.388595	0.964612	0.346986	98	0.789474	0.946875	0.646491	0.971636	0.618873	98	0.864662	0.966173	0.698907	0.980828	0.691969
99	0.486216	0.730499	0.368329	0.967954	0.333615	99	0.794486	0.926781	0.692829	0.974991	0.667805	99	0.87218	0.96485	0.735942	0.984425	0.742419
100	0.434837	0.715906	0.36792	0.9645	0.334333	100	0.809524	0.959943	0.721092	0.974806	0.675566	100	0.869674	0.978567	0.776796	0.981898	0.737651
101	0.506266	0.762608	0.407619	0.968149	0.378833	101	0.795739	0.938488	0.645583	0.973703	0.653432	101	0.883459	0.972108	0.752485	0.984577	0.770928
102	0.466165	0.751137	0.365947	0.964298	0.327866	102	0.800752	0.932973	0.66084	0.974399	0.654883	102	0.870927	0.961416	0.735761	0.982984	0.73283
103	0.505013	0.708198	0.389703	0.969153	0.39053	103	0.774436	0.953009	0.669729	0.969374	0.646959	103	0.85213	0.972501	0.679931	0.978618	0.700038
104	0.484962	0.748848	0.37439	0.968409	0.357053	104	0.785714	0.958008	0.684089	0.971538	0.651687	104	0.873434	0.976286	0.769739	0.98195	0.735789
105	0.467419	0.719396	0.360145	0.965762	0.352016	105	0.795739	0.954531	0.717289	0.972958	0.668012	105	0.865915	0.97729	0.742177	0.981131	0.725502
106	0.487469	0.732049	0.387096	0.966405	0.350695	106	0.807018	0.948894	0.70385	0.977582	0.674081	106	0.879699	0.974175	0.744405	0.984949	0.729462
107	0.438596	0.760575	0.385885	0.967745	0.349552	107	0.808271	0.958837	0.698721	0.977538	0.679275	107	0.873434	0.977332	0.771695	0.984854	0.752179
108	0.486216	0.73841	0.384848	0.9652	0.352488	108	0.775689	0.938882	0.65854	0.97209	0.652653	108	0.854637	0.963654	0.727505	0.981612	0.736225
109	0.47619	0.720944	0.363461	0.964445	0.354155	109	0.799499	0.965466	0.730624	0.975441	0.690304	109	0.869674	0.973084	0.757354	0.982561	0.746615
110	0.503759	0.726523	0.36447	0.967152	0.354929	110	0.805764	0.949052	0.689799	0.975047	0.680322	110	0.87218	0.967118	0.723328	0.98372	0.734023
111	0.491228	0.716714	0.372588	0.968247	0.361806	111	0.804511	0.95572	0.74047	0.977541	0.702653	111	0.859649	0.978445	0.774216	0.982353	0.740881
112	0.492481	0.746507	0.387048	0.968894	0.386653	112	0.760652	0.909411	0.584339	0.970738	0.602537	112	0.857143	0.955582	0.698866	0.983787	0.717089
113	0.484962	0.738098	0.346201	0.967443	0.327213	113	0.805764	0.958562	0.736323	0.977227	0.687692	113	0.884712	0.979767	0.778713	0.984995	0.753574
114	0.477444	0.716594	0.378753	0.968066	0.359592	114	0.781955	0.960273	0.724845	0.970482	0.650194	114	0.873434	0.977115	0.786026	0.982369	0.747517
115	0.481203	0.718432	0.401779	0.96844	0.372567	115	0.799499	0.947946	0.673235	0.973727	0.656598	115	0.87594	0.970197	0.697824	0.982223	0.709517
116	0.488722	0.728514	0.366305	0.965177	0.361268	116	0.790727	0.939207	0.718171	0.971782	0.70455	116	0.860902	0.969899	0.738055	0.981196	0.755747
117	0.464912	0.726971	0.385293	0.968296	0.366336	117	0.779449	0.943136	0.666566	0.970401	0.630677	117	0.849624	0.963617	0.698383	0.979252	0.689748
118	0.488722	0.746711	0.372994	0.964873	0.346771	118	0.805764	0.968716	0.772561	0.974027	0.672869	118	0.897243	0.985061	0.84961	0.98555	0.768391
119	0.473684	0.724338	0.371856	0.966819	0.35185	119	0.766917	0.933845	0.633373	0.969561	0.60959	119	0.842105	0.958756	0.686998	0.979939	0.684375
120	0.47995	0.718986	0.352287	0.963615	0.32005	120	0.770677	0.95687	0.713261	0.971745	0.644116	120	0.842105	0.974297	0.726129	0.978691	0.695574
121	0.491228	0.708763	0.358747	0.965293	0.351657	121	0.785714	0.948554	0.669406	0.970197	0.641104	121	0.869674	0.976504	0.713335	0.981004	0.71266
122	0.477444	0.736159	0.363517	0.966231	0.347704	122	0.789474	0.95702	0.669554	0.974283	0.665955	122	0.885965	0.969976	0.756122	0.986596	0.764983
123	0.494987	0.782838	0.384667	0.967591	0.35848	123	0.802005	0.940421	0.694569	0.976056	0.66393	123	0.859649	0.970878	0.765097	0.983542	0.72537
124	0.5	0.760922	0.381138	0.969407	0.360873	124	0.776942	0.951188	0.691684	0.972189	0.666194	124	0.854637	0.972323	0.755518	0.981584	0.749146
125	0.47619	0.723481	0.354574	0.969108	0.341941	125	0.803258	0.956095	0.710434	0.972929	0.651595	125	0.870927	0.972058	0.782949	0.981987	0.72501
126	0.442356	0.766377	0.389159	0.965517	0.341828	126	0.784461	0.953577	0.722568	0.97109	0.649011	126	0.87594	0.978714	0.806412	0.983759	0.763914
127	0.466165	0.747263	0.387496	0.966859	0.361489	127	0.788221	0.947744	0.69213	0.972835	0.658932	127	0.854637	0.973324	0.771393	0.980766	0.725215
128	0.488722	0.750969	0.371508	0.966175	0.339468	128	0.827068	0.97442	0.804176	0.977636	0.714526	128	0.901003	0.988207	0.860258	0.987139	0.788681
129	0.487469	0.724785	0.351299	0.962173	0.337201	129	0.808271	0.963744	0.7469	0.973707	0.658441	129	0.883459	0.980776	0.801144	0.984522	0.744298
130	0.492481	0.757157	0.381376	0.968377	0.357628	130	0.770677	0.939342	0.654516	0.971056	0.648247	130	0.847118	0.967857	0.746392	0.978923	0.719367
131	0.458647	0.759398	0.37492	0.963314	0.337954	131	0.795739	0.949697	0.679326	0.972321	0.665752	131	0.853383	0.967035	0.721948	0.979433	0.724546
132	0.471178	0.726985	0.367028	0.968679	0.339143	132	0.798246	0.951781	0.702119	0.971994	0.657316	132	0.862155	0.971948	0.767255	0.980031	0.732501
133	0.469925	0.749391	0.34411	0.968981	0.352223	133	0.79198	0.954009	0.695158	0.974935	0.664782	133	0.868421	0.977114	0.770865	0.982498	0.731624
134	0.491228	0.718517	0.379066	0.966439	0.363257	134	0.799499	0.954355	0.718105	0.973729	0.668659	134	0.868421	0.977313	0.780877	0.982309	0.736268
135	0.484962	0.778465	0.354315	0.969516	0.337358	135	0.799499	0.932905	0.699498	0.973046	0.647708	135	0.873434	0.969055	0.753425	0.984043	0.733988
136	0.467419	0.748097	0.32842	0.968557	0.354541	136	0.798246	0.946164	0.702244	0.973437	0.673492	136	0.878446	0.960942	0.785385	0.98317	0.763778
137	0.507519	0.721548	0.330532	0.967278	0.338425	137	0.807018	0.948095	0.722446	0.975102	0.687265	137	0.869674	0.970741	0.773876	0.983977	0.759781
138	0.469925	0.746014	0.37244	0.964163	0.331313	138	0.808271	0.959524	0.730003	0.976727	0.710879	138	0.883459	0.974247	0.806165	0.984492	0.794371
139	0.471178	0.739728	0.379562	0.964952	0.33275	139	0.779449	0.949656	0.649582	0.97296	0.657139	139	0.870927	0.96829	0.75461	0.984046	0.750163
140	0.501253	0.729328	0.404781	0.964992	0.375756	140	0.779449	0.951827	0.665219	0.969471	0.646759	140	0.863409	0.970997	0.72548	0.980595	0.724446
141	0.462406	0.720205	0.367599	0.96564	0.324227	141	0.795739	0.955976	0.69662	0.971134	0.649239	141	0.863409	0.976272	0.730493	0.979984	0.710107
142	0.474937	0.711788	0.372968	0.962148	0.338394	142	0.786967	0.935776	0.641061	0.974358	0.655629	142	0.862155	0.964023	0.667928	0.98242	0.698009
143	0.449875	0.720205	0.360371	0.966008	0.347958	143	0.803258	0.964912	0.733595	0.97542	0.672768	143	0.869674	0.971005	0.751341	0.983241	0.728672
144	0.462406	0.713333	0.357376	0.967471	0.330929	144	0.786967	0.946233	0.678472	0.972573	0.673971	144	0.867168	0.967425	0.739745	0.980837	0.73475
145	0.471178	0.741544	0.350891	0.967485	0.337915	145	0.804511	0.940325	0.720448	0.975719	0.68919	145	0.879699	0.964609	0.77462	0.984292	0.757763
146	0.488722	0.721656	0.368297	0.965903	0.357491	146	0.770677	0.947625	0.64846	0.969274	0.636739	146	0.863409	0.967339	0.716126	0.981631	0.724912
147	0.473684	0.725623	0.37652	0.962719	0.323986	147	0.827068	0.965759	0.745242	0.978258	0.670472	147	0.882206	0.980578	0.754377	0.984228	0.715528
148	0.486216	0.744198	0.366338	0.967453	0.36389	148	0.788221	0.96033	0.728408	0.972286	0.668229	148	0.860902	0.980378	0.794257	0.98143	0.744752
149	0.511278	0.701576	0.383561	0.969196	0.386741	149	0.774436	0.951387	0.698618	0.974184	0.686057	149	0.868421	0.976319	0.767271	0.984348	0.765705
150	0.458647	0.723009	0.351292	0.965903	0.330392	150	0.788221	0.951132	0.691586	0.973228	0.661641	150	0.87218	0.973408	0.740835	0.983127	0.740879
151	0.474937	0.683501	0.355683	0.963512	0.310983	151	0.837093	0.969288	0.791787	0.978885	0.714703	151	0.884712	0.982098	0.7876	0.984219	0.75864
152	0.458647	0.748062	0.338064	0.961477	0.315754	152	0.786967	0.944567	0.677753	0.97192	0.660247	152	0.862155	0.971894	0.741998	0.982172	0.738586
153	0.449875	0.762921	0.36055	0.963951	0.330628	153	0.79198	0.956448	0.706303	0.974099	0.665394	153	0.882206	0.981257	0.798737	0.985096	0.7701
154	0.483709	0.704227	0.359042	0.965076	0.340991	154	0.785714	0.958831	0.668077	0.972826	0.651537	154	0.857143	0.973239	0.713771	0.981794	0.722175
155	0.43985	0.722303	0.348292	0.963548	0.314941	155	0.81203	0.957881	0.73107	0.977293	0.696776	155	0.870927	0.972915	0.767985	0.983314	0.743152
156	0.497494	0.72064	0.375114	0.964061	0.329295	156	0.790727	0.956695	0.717197	0.972619	0.675488	156	0.867168	0.975034	0.77679	0.981581	0.74682
157	0.472431	0.71817	0.356976	0.963673	0.33593	157	0.76817	0.940708	0.668358	0.971217	0.642143	157	0.865915	0.961174	0.74865	0.98354	0.737969
158	0.491228	0.769443	0.395927	0.968298	0.363688	158	0.793233	0.957344	0.723555	0.972479	0.681117	158	0.874687	0.97504	0.798318	0.984474	0.785078
159	0.513784	0.729833	0.382285	0.967765	0.360157	159	0.795739	0.938245	0.718086	0.972067	0.662698	159	0.873434	0.97361	0.733589	0.981439	0.716651
160	0.502506	0.758073	0.381487	0.967029	0.351309	160	0.781955	0.962083	0.689767	0.972971	0.652674	160	0.885965	0.97615	0.810849	0.984151	0.75411
161	0.486216	0.721671	0.372662	0.966087	0.341327	161	0.79198	0.950727	0.695677	0.974031	0.670207	161	0.87218	0.973366	0.738337	0.981634	0.726779
162	0.498747	0.729947	0.415251	0.97024	0.368021	162	0.780702	0.955215	0.700502	0.972529	0.673747	162	0.867168	0.978947	0.771947	0.98386	0.760535
163	0.5	0.743241	0.401576	0.968408	0.37494	163	0.783208	0.946868	0.6848	0.97436	0.671683	163	0.87218	0.969237	0.725927	0.982185	0.726138
164	0.487469	0.737911	0.388867	0.968629	0.367052	164	0.807018	0.952169	0.674019	0.974724	0.666264	164	0.877193	0.974774	0.76521	0.983545	0.744988
165	0.484962	0.695254	0.367462	0.965403	0.326162	165	0.804511	0.962089	0.700265	0.975283	0.666447	165	0.878446	0.975245	0.763558	0.984388	0.743636
166	0.472431	0.708803	0.374492	0.962485	0.33911	166	0.799499	0.964752	0.714244	0.975194	0.689778	166	0.858396	0.975575	0.772215	0.981172	0.742341
167	0.484962	0.714944	0.372885	0.965442	0.351603	167	0.793233	0.957722	0.689588	0.973929	0.665304	167	0.863409	0.97571	0.723581	0.981193	0.716236
168	0.461153	0.743127	0.385178	0.967141	0.336984	168	0.759398	0.93506	0.610622	0.969541	0.616267	168	0.85589	0.963782	0.695729	0.980688	0.701183
169	0.47619	0.799614	0.388614	0.965273	0.360627	169	0.810777	0.928134	0.690436	0.975001	0.65586	169	0.894737	0.965578	0.791474	0.985289	0.740356
170	0.483709	0.744473	0.364364	0.967918	0.35341	170	0.779449	0.943526	0.65647	0.969613	0.650398	170	0.878446	0.970425	0.750577	0.982221	0.741302
171	0.467419	0.730604	0.378194	0.966056	0.348644	171	0.809524	0.954702	0.702002	0.978066	0.70895	171	0.893484	0.972476	0.79118	0.986849	0.79309
172	0.491228	0.717908	0.364355	0.968402	0.344448	172	0.780702	0.957247	0.696925	0.972329	0.660037	172	0.878446	0.977496	0.748411	0.983884	0.751597
173	0.468672	0.741715	0.366518	0.97245	0.367839	173	0.776942	0.942407	0.682915	0.971899	0.671266	173	0.857143	0.96844	0.749115	0.981214	0.742118
174	0.487469	0.732257	0.358885	0.966235	0.360781	174	0.798246	0.965589	0.739505	0.973115	0.667026	174	0.883459	0.981383	0.771516	0.983068	0.736394
175	0.472431	0.74804	0.330633	0.964221	0.291353	175	0.799499	0.943449	0.68894	0.975492	0.666661	175	0.87594	0.975524	0.777367	0.98484	0.752174
176	0.488722	0.699402	0.378096	0.967515	0.365527	176	0.775689	0.964005	0.724751	0.973357	0.684371	176	0.842105	0.975012	0.723372	0.980319	0.727785
177	0.466165	0.710816	0.375389	0.964852	0.3444	177	0.795739	0.963161	0.71971	0.974684	0.664318	177	0.864662	0.97207	0.769085	0.984139	0.743398
178	0.467419	0.753403	0.385086	0.966167	0.344844	178	0.786967	0.949778	0.663096	0.971276	0.632338	178	0.87218	0.974828	0.771375	0.981685	0.729839
179	0.481203	0.744519	0.369956	0.963986	0.355648	179	0.765664	0.959395	0.728411	0.971897	0.662783	179	0.854637	0.976889	0.767494	0.982175	0.732917
180	0.47995	0.731415	0.343536	0.967299	0.33619	180	0.789474	0.958396	0.682332	0.975041	0.65829	180	0.879699	0.973157	0.755707	0.98474	0.735559
181	0.508772	0.714032	0.337986	0.966559	0.327114	181	0.778195	0.9462	0.686399	0.972192	0.665873	181	0.863409	0.96887	0.724689	0.982779	0.730531
182	0.492481	0.730161	0.400515	0.967955	0.380145	182	0.774436	0.945503	0.689066	0.972391	0.655307	182	0.848371	0.968066	0.719373	0.979978	0.706842
183	0.47619	0.761462	0.373216	0.964708	0.315806	183	0.802005	0.944461	0.631992	0.975881	0.623682	183	0.882206	0.971132	0.729574	0.985461	0.714058
184	0.498747	0.73307	0.374454	0.969594	0.36401	184	0.796992	0.948178	0.705227	0.976198	0.687324	184	0.882206	0.98034	0.749261	0.984295	0.742202
185	0.472431	0.740134	0.331579	0.961758	0.302454	185	0.781955	0.947198	0.719215	0.971416	0.642679	185	0.869674	0.974379	0.780518	0.980765	0.729036
186	0.461153	0.762546	0.392317	0.966465	0.351757	186	0.76817	0.951788	0.704427	0.96886	0.634864	186	0.858396	0.970133	0.8058	0.981218	0.73454
187	0.489975	0.733169	0.377281	0.965503	0.341641	187	0.786967	0.954607	0.711498	0.971579	0.647222	187	0.87594	0.97457	0.786122	0.982743	0.742112
188	0.4599	0.730742	0.352585	0.965146	0.338849	188	0.795739	0.952649	0.720482	0.973153	0.646569	188	0.863409	0.979414	0.759296	0.982202	0.723655
189	0.466165	0.745179	0.373735	0.964074	0.305071	189	0.808271	0.967174	0.706375	0.976898	0.683798	189	0.878446	0.969922	0.770671	0.984306	0.75057
190	0.464912	0.749332	0.374026	0.968283	0.353312	190	0.808271	0.963046	0.686027	0.976596	0.653621	190	0.868421	0.968602	0.749484	0.983959	0.713777
191	0.487469	0.755517	0.399644	0.969134	0.379807	191	0.809524	0.967734	0.743883	0.979081	0.704359	191	0.87594	0.983592	0.80145	0.984603	0.751845
192	0.502506	0.731648	0.371515	0.96786	0.347756	192	0.803258	0.934159	0.685874	0.974258	0.667372	192	0.865915	0.959886	0.716504	0.98123	0.71271
193	0.52381	0.760419	0.36992	0.969046	0.365726	193	0.805764	0.963226	0.778747	0.975681	0.695358	193	0.874687	0.984299	0.8328	0.984072	0.763746
194	0.47995	0.743759	0.362122	0.967401	0.331999	194	0.778195	0.934443	0.649474	0.971661	0.658756	194	0.869674	0.959815	0.721588	0.98116	0.726488
195	0.478697	0.745136	0.367547	0.967521	0.345084	195	0.780702	0.933891	0.666541	0.97185	0.653508	195	0.867168	0.964804	0.767865	0.982853	0.750604
196	0.502506	0.733532	0.360041	0.965537	0.370189	196	0.784461	0.960902	0.742815	0.97042	0.68185	196	0.879699	0.982234	0.826672	0.982089	0.784374
197	0.491228	0.715576	0.385956	0.962726	0.346028	197	0.779449	0.958812	0.697684	0.968888	0.660718	197	0.862155	0.972115	0.739223	0.978276	0.73207
198	0.494987	0.732393	0.338169	0.968788	0.326588	198	0.798246	0.9529	0.693518	0.974922	0.679585	198	0.874687	0.977357	0.75246	0.983457	0.747469
199	0.482456	0.747916	0.364261	0.966805	0.350616	199	0.781955	0.946074	0.695526	0.972126	0.648099	199	0.853383	0.97388	0.728586	0.980168	0.716179
200	0.449875	0.761473	0.378157	0.964245	0.320473	200	0.798246	0.962808	0.743815	0.974428	0.690822	200	0.860902	0.976203	0.805193	0.983342	0.76516
201	0.483709	0.67384	0.362023	0.964004	0.30042	201	0.789474	0.960912	0.693667	0.970086	0.639003	201	0.87594	0.980296	0.729662	0.981767	0.718383
202	0.474937	0.681364	0.364198	0.965696	0.344595	202	0.790727	0.960224	0.751328	0.973419	0.693663	202	0.850877	0.974954	0.776167	0.979727	0.744213
203	0.486216	0.738901	0.378031	0.965748	0.356657	203	0.770677	0.951566	0.654755	0.970509	0.639148	203	0.85213	0.971077	0.727922	0.980252	0.715471
204	0.47619	0.707965	0.365615	0.969532	0.351405	204	0.815789	0.95901	0.756292	0.978952	0.722686	204	0.893484	0.97699	0.788504	0.987219	0.786613
205	0.461153	0.721878	0.381206	0.967346	0.3445	205	0.808271	0.953424	0.730297	0.977006	0.691797	205	0.867168	0.971406	0.758803	0.983075	0.741594
206	0.47619	0.748008	0.387456	0.965077	0.332645	206	0.803258	0.959265	0.733481	0.976029	0.678819	206	0.880952	0.980047	0.809849	0.984691	0.755736
207	0.507519	0.779288	0.382305	0.969548	0.371881	207	0.800752	0.94069	0.645624	0.974968	0.646706	207	0.874687	0.965623	0.735792	0.983379	0.717173
208	0.481203	0.774782	0.376268	0.966226	0.342764	208	0.759398	0.935663	0.626289	0.971207	0.633436	208	0.873434	0.966776	0.749089	0.982351	0.738041
209	0.486216	0.734099	0.374656	0.9666	0.346654	209	0.774436	0.940128	0.645236	0.970409	0.650002	209	0.865915	0.966745	0.697701	0.981491	0.716228
210	0.47619	0.726973	0.348187	0.960378	0.331544	210	0.789474	0.959811	0.706416	0.973899	0.660708	210	0.892231	0.97753	0.787656	0.986584	0.756499
211	0.4599	0.729169	0.387253	0.966147	0.361586	211	0.769424	0.952512	0.656735	0.97082	0.629219	211	0.849624	0.970135	0.701378	0.979956	0.698921
212	0.463659	0.694572	0.328482	0.966952	0.330711	212	0.799499	0.951467	0.715526	0.977665	0.685219	212	0.869674	0.973474	0.755034	0.985017	0.7498
213	0.493734	0.789106	0.386423	0.965349	0.35942	213	0.788221	0.931844	0.63745	0.973751	0.646515	213	0.85213	0.960639	0.721677	0.981867	0.716447
214	0.474937	0.731473	0.366787	0.967456	0.345793	214	0.805764	0.938272	0.660344	0.97511	0.659256	214	0.87594	0.964278	0.717029	0.983418	0.723506
215	0.494987	0.712757	0.379555	0.965133	0.332013	215	0.798246	0.951433	0.71564	0.974502	0.641242	215	0.860902	0.973135	0.706243	0.980671	0.678773
216	0.493734	0.731214	0.371818	0.965954	0.355326	216	0.807018	0.958506	0.721887	0.975465	0.693527	216	0.879699	0.980441	0.793944	0.98304	0.765963
217	0.488722	0.706517	0.362404	0.969876	0.382263	217	0.795739	0.955844	0.701704	0.974092	0.676506	217	0.870927	0.975338	0.734247	0.98151	0.720782
218	0.481203	0.713665	0.396833	0.969039	0.351238	218	0.818296	0.962172	0.711246	0.979069	0.690029	218	0.884712	0.977119	0.768281	0.986142	0.752784
219	0.493734	0.740685	0.394094	0.968711	0.355624	219	0.819549	0.954965	0.703392	0.977989	0.660167	219	0.893484	0.969948	0.766744	0.986976	0.743619
220	0.484962	0.74266	0.377219	0.970539	0.363092	220	0.802005	0.958772	0.702033	0.975026	0.65428	220	0.870927	0.973701	0.746884	0.982658	0.716293
221	0.481203	0.768686	0.393062	0.966229	0.370946	221	0.794486	0.949706	0.706529	0.974756	0.654939	221	0.880952	0.975571	0.776033	0.984032	0.736169
222	0.503759	0.75393	0.393552	0.966898	0.370521	222	0.789474	0.962663	0.732457	0.972912	0.685385	222	0.887218	0.98519	0.831963	0.983658	0.780274
223	0.466165	0.721546	0.389151	0.965462	0.356847	223	0.802005	0.959503	0.709706	0.973819	0.661263	223	0.869674	0.97171	0.733863	0.981733	0.710176
224	0.457393	0.726696	0.330968	0.96458	0.310551	224	0.794486	0.945834	0.711013	0.972672	0.671294	224	0.87594	0.96896	0.764568	0.98079	0.731487
225	0.478697	0.730482	0.394824	0.965517	0.35	225	0.789474	0.960832	0.68787	0.971877	0.661448	225	0.860902	0.977981	0.729793	0.981376	0.725796
226	0.508772	0.750895	0.389122	0.970805	0.366159	226	0.784461	0.93909	0.685636	0.973875	0.658777	226	0.840852	0.966914	0.714405	0.980035	0.710614
227	0.508772	0.737883	0.395795	0.968877	0.366153	227	0.810777	0.952749	0.722941	0.97654	0.687066	227	0.884712	0.975308	0.756726	0.984294	0.738844
228	0.516291	0.694326	0.384427	0.967821	0.366928	228	0.786967	0.936717	0.660845	0.97388	0.664216	228	0.854637	0.966816	0.698308	0.982041	0.717679
229	0.486216	0.730019	0.37762	0.967606	0.36906	229	0.795739	0.950977	0.743837	0.973073	0.680463	229	0.892231	0.975005	0.795867	0.984811	0.767062
230	0.491228	0.753973	0.370962	0.967133	0.353067	230	0.796992	0.962337	0.700689	0.97294	0.652076	230	0.874687	0.967094	0.771018	0.98126	0.721416
231	0.472431	0.747957	0.371388	0.966568	0.336964	231	0.793233	0.960512	0.742657	0.974692	0.686369	231	0.883459	0.979797	0.802755	0.985334	0.770258
232	0.508772	0.747435	0.371452	0.967385	0.38295	232	0.799499	0.953221	0.729017	0.974315	0.680049	232	0.874687	0.980096	0.792575	0.984078	0.756952
233	0.506266	0.755203	0.367453	0.969312	0.349312	233	0.803258	0.962551	0.717848	0.973378	0.660134	233	0.878446	0.980151	0.798261	0.984898	0.752584
234	0.478697	0.708124	0.371769	0.967395	0.339759	234	0.790727	0.963237	0.744643	0.972918	0.678279	234	0.850877	0.98001	0.770932	0.979746	0.733893
235	0.461153	0.737191	0.361939	0.964203	0.327235	235	0.796992	0.952099	0.7051	0.974372	0.694681	235	0.867168	0.964624	0.745933	0.982703	0.764145
236	0.488722	0.748811	0.396333	0.965935	0.362473	236	0.799499	0.960643	0.735971	0.976234	0.700954	236	0.884712	0.981554	0.78448	0.985627	0.776418
237	0.464912	0.721904	0.365028	0.965244	0.345949	237	0.785714	0.956952	0.693206	0.974538	0.669483	237	0.869674	0.973875	0.758591	0.982823	0.733921
238	0.477444	0.713249	0.370327	0.96605	0.34071	238	0.833333	0.974086	0.80024	0.977719	0.714115	238	0.890977	0.987308	0.806864	0.98605	0.77168
239	0.505013	0.716603	0.345309	0.965027	0.333835	239	0.786967	0.933686	0.671626	0.970261	0.633229	239	0.87218	0.961947	0.762444	0.98126	0.721732
240	0.482456	0.708285	0.346379	0.964937	0.337089	240	0.802005	0.954582	0.725417	0.974928	0.677192	240	0.874687	0.975196	0.746235	0.983534	0.733084
241	0.472431	0.75135	0.365537	0.966113	0.361153	241	0.807018	0.951792	0.71357	0.974879	0.686202	241	0.870927	0.981415	0.762105	0.98271	0.757606
242	0.506266	0.714955	0.381638	0.964448	0.347412	242	0.798246	0.953597	0.707989	0.976193	0.682769	242	0.887218	0.971748	0.739977	0.985776	0.747813
243	0.454887	0.717056	0.357227	0.967109	0.327675	243	0.786967	0.945747	0.672091	0.975484	0.665432	243	0.867168	0.970307	0.72733	0.98315	0.725562
244	0.4599	0.752287	0.371522	0.966879	0.3415	244	0.776942	0.936301	0.682879	0.9736	0.633056	244	0.867168	0.966045	0.751504	0.984002	0.710561
245	0.458647	0.728958	0.354306	0.966937	0.340362	245	0.808271	0.942087	0.680939	0.974145	0.656228	245	0.867168	0.962848	0.709258	0.981774	0.705495
246	0.482456	0.71249	0.367589	0.970357	0.359447	246	0.825815	0.964102	0.743605	0.978476	0.700131	246	0.892231	0.973259	0.783223	0.98695	0.768267
247	0.502506	0.73586	0.361573	0.968521	0.349634	247	0.794486	0.956395	0.746256	0.974264	0.700169	247	0.873434	0.981027	0.798952	0.982074	0.76825
248	0.458647	0.756913	0.378387	0.966862	0.356414	248	0.789474	0.960674	0.690323	0.972548	0.65057	248	0.868421	0.974135	0.78556	0.982174	0.743395
249	0.473684	0.756543	0.356617	0.966415	0.336185	249	0.781955	0.944464	0.691773	0.97169	0.658004	249	0.884712	0.96938	0.809904	0.983692	0.769483
250	0.5	0.757353	0.417591	0.967029	0.362422	250	0.779449	0.961313	0.735046	0.97323	0.670759	250	0.862155	0.978353	0.792784	0.981733	0.751172
251	0.483709	0.74848	0.367429	0.968212	0.328611	251	0.796992	0.945417	0.636525	0.973952	0.634233	251	0.873434	0.96078	0.728054	0.98323	0.715883
252	0.510025	0.725947	0.370867	0.966808	0.358602	252	0.779449	0.942474	0.681471	0.972263	0.670605	252	0.85589	0.970052	0.73639	0.982397	0.751538
253	0.471178	0.753388	0.361096	0.964234	0.340899	253	0.794486	0.95803	0.728126	0.974481	0.659159	253	0.868421	0.981373	0.789541	0.982544	0.730253
254	0.4599	0.749263	0.365816	0.966609	0.339662	254	0.805764	0.934876	0.675356	0.975325	0.67839	254	0.867168	0.962031	0.73256	0.982493	0.731209
255	0.512531	0.756634	0.387953	0.969315	0.358772	255	0.779449	0.958207	0.695802	0.970032	0.648111	255	0.853383	0.977703	0.781593	0.978464	0.716485
256	0.510025	0.74186	0.395884	0.967137	0.365705	256	0.786967	0.953804	0.719436	0.97115	0.647953	256	0.860902	0.975116	0.762372	0.981165	0.729187
257	0.507519	0.761111	0.365808	0.967212	0.346166	257	0.793233	0.947465	0.726043	0.974598	0.690295	257	0.878446	0.969438	0.806302	0.983675	0.773673
258	0.483709	0.745201	0.371025	0.966781	0.354978	258	0.79198	0.946326	0.70424	0.973897	0.651564	258	0.867168	0.969576	0.764143	0.982506	0.724781
259	0.497494	0.71672	0.37867	0.968157	0.371027	259	0.793233	0.955177	0.714144	0.972739	0.667192	259	0.873434	0.977988	0.765903	0.985023	0.764306
260	0.517544	0.718057	0.395377	0.971198	0.397337	260	0.764411	0.944739	0.710767	0.968511	0.659058	260	0.862155	0.979153	0.795174	0.982255	0.762437
261	0.47995	0.729764	0.367477	0.959584	0.325544	261	0.785714	0.960354	0.72522	0.973159	0.678717	261	0.865915	0.978625	0.777131	0.980457	0.733187
262	0.512531	0.732318	0.349104	0.972352	0.355023	262	0.763158	0.928556	0.646368	0.96856	0.62854	262	0.854637	0.960125	0.715851	0.978906	0.708741
263	0.491228	0.746894	0.391903	0.966499	0.365518	263	0.770677	0.946734	0.682081	0.972933	0.661912	263	0.865915	0.978177	0.754833	0.984034	0.75456
264	0.474937	0.721742	0.366857	0.967553	0.344032	264	0.779449	0.946778	0.688088	0.971486	0.648714	264	0.859649	0.972074	0.758365	0.980967	0.716917
265	0.482456	0.733852	0.349238	0.967775	0.32441	265	0.788221	0.946741	0.696696	0.972444	0.659749	265	0.864662	0.972509	0.764748	0.980885	0.739546
266	0.515038	0.715245	0.378634	0.964262	0.352998	266	0.79198	0.955714	0.728371	0.973589	0.680575	266	0.874687	0.977879	0.761193	0.983157	0.743478
267	0.472431	0.751522	0.400682	0.968377	0.357452	267	0.799499	0.96877	0.71941	0.974638	0.675798	267	0.879699	0.976558	0.80462	0.984272	0.757561
268	0.487469	0.755934	0.367544	0.967726	0.353891	268	0.798246	0.942278	0.658181	0.97568	0.670326	268	0.87218	0.967126	0.747826	0.983631	0.741083
269	0.498747	0.735388	0.392214	0.966134	0.387845	269	0.790727	0.958538	0.728003	0.970719	0.671132	269	0.865915	0.975926	0.746077	0.980432	0.736307
270	0.473684	0.740073	0.374204	0.971633	0.361702	270	0.780702	0.950597	0.677038	0.970688	0.640691	270	0.867168	0.975352	0.769293	0.980913	0.736307
271	0.5	0.699766	0.34764	0.968038	0.359235	271	0.784461	0.95005	0.710903	0.971106	0.663303	271	0.869674	0.974847	0.758586	0.981134	0.734836
272	0.488722	0.733029	0.376861	0.967431	0.349422	272	0.769424	0.954306	0.695622	0.971488	0.644954	272	0.85213	0.971196	0.745028	0.98036	0.719096
273	0.486216	0.747063	0.361287	0.966919	0.34933	273	0.79198	0.958594	0.719372	0.974171	0.662287	273	0.878446	0.979991	0.788684	0.985158	0.746122
274	0.481203	0.731274	0.386869	0.9676	0.337741	274	0.803258	0.95972	0.731004	0.971612	0.666397	274	0.870927	0.975904	0.805051	0.980882	0.753402
275	0.473684	0.749521	0.407746	0.966977	0.358881	275	0.818296	0.957066	0.706869	0.976514	0.687443	275	0.880952	0.979255	0.763743	0.984555	0.750307
276	0.483709	0.778987	0.356735	0.967957	0.345428	276	0.79198	0.932059	0.66775	0.97292	0.647734	276	0.879699	0.963591	0.76631	0.982634	0.737259
277	0.491228	0.728786	0.394446	0.966652	0.343373	277	0.781955	0.964263	0.713073	0.970738	0.644043	277	0.864662	0.975636	0.778505	0.980835	0.71879
278	0.484962	0.725343	0.376088	0.971191	0.375194	278	0.775689	0.962722	0.727381	0.973093	0.667448	278	0.854637	0.980746	0.767155	0.979748	0.719701
279	0.491228	0.73356	0.370076	0.961075	0.325284	279	0.786967	0.950019	0.692781	0.971927	0.663818	279	0.894737	0.976773	0.79248	0.98558	0.775978
280	0.503759	0.742235	0.361219	0.972197	0.357288	280	0.776942	0.934414	0.68341	0.97347	0.668306	280	0.873434	0.968135	0.749239	0.983817	0.749829
281	0.487469	0.708399	0.38412	0.966631	0.359856	281	0.813283	0.963413	0.741945	0.975783	0.702259	281	0.889724	0.977236	0.784927	0.985297	0.773896
282	0.481203	0.719406	0.381414	0.966366	0.357592	282	0.785714	0.951035	0.692256	0.974845	0.674774	282	0.870927	0.973433	0.711786	0.984135	0.72733
283	0.489975	0.735824	0.376779	0.967184	0.362275	283	0.808271	0.955609	0.712896	0.975001	0.701284	283	0.880952	0.974864	0.784302	0.983198	0.76708
284	0.463659	0.73532	0.361052	0.969274	0.348293	284	0.789474	0.946496	0.687911	0.971441	0.683905	284	0.863409	0.964214	0.742135	0.981328	0.756852
285	0.478697	0.739375	0.351302	0.965794	0.350907	285	0.785714	0.951489	0.690292	0.971013	0.621347	285	0.850877	0.965957	0.730736	0.979311	0.691546
286	0.510025	0.737217	0.380484	0.968929	0.362076	286	0.780702	0.956579	0.715806	0.973399	0.674132	286	0.863409	0.980989	0.798593	0.98295	0.764691
287	0.472431	0.717486	0.376501	0.963835	0.335205	287	0.784461	0.950267	0.675672	0.972845	0.663568	287	0.865915	0.975884	0.725287	0.981181	0.727454
288	0.5	0.72762	0.375338	0.966465	0.372884	288	0.773183	0.955714	0.702907	0.971157	0.671194	288	0.87218	0.979033	0.781268	0.984457	0.775933
289	0.493734	0.769261	0.389425	0.967416	0.334145	289	0.790727	0.951787	0.666202	0.972805	0.651635	289	0.869674	0.972995	0.751912	0.982072	0.725781
290	0.502506	0.727003	0.377278	0.962587	0.335446	290	0.788221	0.955344	0.682015	0.97583	0.678611	290	0.87218	0.974102	0.745396	0.98366	0.740689
291	0.489975	0.738712	0.362784	0.968222	0.340991	291	0.803258	0.943762	0.644157	0.975576	0.660276	291	0.893484	0.96964	0.735911	0.986643	0.754535
292	0.508772	0.76259	0.403415	0.970109	0.382571	292	0.798246	0.956012	0.740519	0.97554	0.673311	292	0.860902	0.980344	0.776737	0.981066	0.718353
293	0.505013	0.731686	0.357055	0.970438	0.34506	293	0.786967	0.953277	0.696613	0.974533	0.670439	293	0.868421	0.973072	0.758122	0.984653	0.752838
294	0.515038	0.794831	0.397632	0.971498	0.403057	294	0.788221	0.945383	0.699517	0.969687	0.651218	294	0.894737	0.977137	0.815871	0.98354	0.74955
295	0.513784	0.719146	0.360032	0.96706	0.323836	295	0.770677	0.959185	0.725389	0.971558	0.674611	295	0.848371	0.979647	0.773385	0.979792	0.738653
296	0.47995	0.739728	0.386557	0.969172	0.36779	296	0.795739	0.959955	0.69977	0.972874	0.648486	296	0.878446	0.978711	0.75255	0.984828	0.742248
297	0.511278	0.751151	0.37243	0.967542	0.366758	297	0.793233	0.939887	0.700344	0.973232	0.682135	297	0.862155	0.962156	0.758509	0.981386	0.752883
298	0.478697	0.703863	0.393957	0.967569	0.363191	298	0.764411	0.953178	0.673457	0.970429	0.640197	298	0.857143	0.970083	0.712464	0.981888	0.727958
299	0.488722	0.740759	0.373078	0.96497	0.341639	299	0.819549	0.964383	0.746914	0.979152	0.701941	299	0.880952	0.980036	0.797354	0.985212	0.75467
300	0.469925	0.7443	0.361599	0.968006	0.364884	300	0.790727	0.938074	0.684902	0.974213	0.672605	300	0.862155	0.972709	0.752771	0.980859	0.742457
301	0.454887	0.72451	0.340631	0.967587	0.351414	301	0.825815	0.965251	0.778407	0.979431	0.733174	301	0.888471	0.980631	0.814938	0.986193	0.785635
302	0.497494	0.759738	0.367021	0.968017	0.34791	302	0.810777	0.943995	0.684823	0.975636	0.677601	302	0.868421	0.968893	0.735711	0.982064	0.733355
303	0.488722	0.713342	0.355587	0.969034	0.358119	303	0.786967	0.943249	0.689223	0.971104	0.651564	303	0.87594	0.975811	0.795537	0.981738	0.743228
304	0.498747	0.739119	0.396091	0.968012	0.36481	304	0.788221	0.946114	0.695535	0.972021	0.66788	304	0.870927	0.971544	0.746189	0.981406	0.730302
305	0.498747	0.740389	0.371654	0.96549	0.327515	305	0.785714	0.944644	0.66073	0.973712	0.667265	305	0.865915	0.970725	0.730442	0.982472	0.733789
306	0.464912	0.649417	0.369353	0.96421	0.355226	306	0.789474	0.96228	0.738594	0.972379	0.662879	306	0.860902	0.977189	0.759435	0.980865	0.739081
307	0.466165	0.719461	0.371713	0.962781	0.330305	307	0.807018	0.950865	0.69932	0.975191	0.671181	307	0.880952	0.970474	0.760183	0.983586	0.743168
308	0.537594	0.75429	0.393631	0.971065	0.383851	308	0.769424	0.950558	0.689081	0.974136	0.691495	308	0.858396	0.97418	0.765465	0.983402	0.7688
309	0.507519	0.760036	0.382023	0.968777	0.365954	309	0.786967	0.952024	0.754037	0.973154	0.661872	309	0.880952	0.980379	0.826193	0.983491	0.747964
310	0.472431	0.742698	0.36369	0.965605	0.335058	310	0.800752	0.952433	0.728854	0.97682	0.698991	310	0.879699	0.977776	0.805395	0.983944	0.769572
311	0.510025	0.730864	0.373923	0.969679	0.383666	311	0.779449	0.939149	0.706183	0.971143	0.656466	311	0.848371	0.971916	0.709245	0.979747	0.712052
312	0.497494	0.796233	0.410647	0.966739	0.356799	312	0.783208	0.938109	0.669795	0.969653	0.642411	312	0.873434	0.964416	0.769199	0.982042	0.732374
313	0.467419	0.749844	0.363736	0.969746	0.352041	313	0.818296	0.958162	0.770959	0.977547	0.684998	313	0.87594	0.981941	0.814185	0.984234	0.745218
314	0.513784	0.754214	0.395785	0.966865	0.372207	314	0.790727	0.952156	0.690507	0.973602	0.674244	314	0.863409	0.974343	0.734304	0.9813	0.723027
315	0.530075	0.711103	0.374614	0.968765	0.382947	315	0.783208	0.951359	0.688627	0.975976	0.664924	315	0.873434	0.965016	0.700432	0.985713	0.726726
316	0.505013	0.729518	0.382374	0.968662	0.358264	316	0.778195	0.951234	0.712802	0.971465	0.642767	316	0.868421	0.976242	0.734792	0.983588	0.72564
317	0.452381	0.762796	0.419843	0.969038	0.367594	317	0.814536	0.946356	0.675239	0.974395	0.640025	317	0.878446	0.969083	0.763284	0.983588	0.730324
318	0.512531	0.731925	0.369959	0.970144	0.37802	318	0.788221	0.951038	0.690435	0.972158	0.670417	318	0.867168	0.973792	0.731936	0.980719	0.725932
319	0.473684	0.730729	0.375246	0.967275	0.35164	319	0.785714	0.949691	0.69498	0.973238	0.636603	319	0.869674	0.97717	0.738968	0.982275	0.718416
320	0.502506	0.729466	0.397435	0.96158	0.343571	320	0.783208	0.945332	0.673254	0.971929	0.65032	320	0.858396	0.966221	0.702601	0.980679	0.71245
321	0.47619	0.730444	0.390922	0.964122	0.342139	321	0.814536	0.965257	0.75698	0.974845	0.709469	321	0.877193	0.979634	0.798841	0.982326	0.7643
322	0.5	0.737047	0.385092	0.972338	0.370394	322	0.790727	0.939866	0.708278	0.972407	0.673233	322	0.867168	0.974801	0.762109	0.981328	0.747655
323	0.503759	0.788362	0.422873	0.971867	0.385748	323	0.798246	0.966801	0.709524	0.973495	0.643009	323	0.880952	0.983404	0.809091	0.984311	0.726788
324	0.493734	0.7615	0.373174	0.966469	0.358049	324	0.788221	0.947664	0.667501	0.972167	0.65554	324	0.857143	0.973642	0.754341	0.980954	0.728634
325	0.483709	0.748242	0.385526	0.966846	0.343385	325	0.760652	0.936093	0.647899	0.967832	0.628342	325	0.847118	0.970167	0.743419	0.979041	0.727401
326	0.528822	0.756111	0.400161	0.969185	0.379851	326	0.817043	0.947151	0.737208	0.978726	0.719739	326	0.882206	0.971575	0.760236	0.986478	0.788417
327	0.457393	0.72404	0.35747	0.966694	0.321554	327	0.799499	0.946478	0.718553	0.976838	0.656279	327	0.885965	0.973765	0.784141	0.986393	0.752863
328	0.5	0.768009	0.379325	0.969594	0.357399	328	0.795739	0.94933	0.721534	0.974423	0.683714	328	0.868421	0.972003	0.789389	0.98322	0.757728
329	0.505013	0.699412	0.401375	0.969811	0.362494	329	0.799499	0.955751	0.701038	0.975988	0.649023	329	0.874687	0.978253	0.73129	0.983768	0.700487
330	0.501253	0.741162	0.351858	0.969951	0.371566	330	0.784461	0.963926	0.752151	0.972258	0.665048	330	0.883459	0.987155	0.83071	0.984107	0.750571
331	0.505013	0.758592	0.368381	0.964821	0.349907	331	0.802005	0.95915	0.726093	0.972831	0.652636	331	0.885965	0.976658	0.824049	0.982601	0.737854
332	0.497494	0.744187	0.360378	0.966555	0.345799	332	0.779449	0.94161	0.63225	0.972753	0.646559	332	0.865915	0.966901	0.732061	0.9815	0.720929
333	0.489975	0.715273	0.371809	0.965771	0.368646	333	0.798246	0.960802	0.748999	0.976033	0.695788	333	0.882206	0.983885	0.789932	0.985205	0.765142
334	0.453634	0.713369	0.3585	0.963157	0.332678	334	0.795739	0.9374	0.694139	0.973262	0.645828	334	0.867168	0.965856	0.735297	0.980793	0.710968
335	0.493734	0.712016	0.366413	0.963619	0.334413	335	0.788221	0.948833	0.730778	0.975762	0.692304	335	0.883459	0.97977	0.787413	0.985802	0.774795
336	0.488722	0.733218	0.386772	0.969031	0.36873	336	0.813283	0.963774	0.778634	0.977484	0.736012	336	0.880952	0.983172	0.825845	0.986035	0.806715
337	0.489975	0.75262	0.365768	0.968629	0.353271	337	0.788221	0.949229	0.72488	0.971412	0.667018	337	0.859649	0.969936	0.773392	0.979853	0.738923
338	0.493734	0.757343	0.386011	0.967963	0.372945	338	0.776942	0.933828	0.642379	0.97268	0.640847	338	0.870927	0.966144	0.752715	0.982619	0.741752
339	0.469925	0.747822	0.380231	0.970153	0.380495	339	0.786967	0.956215	0.732507	0.975341	0.684157	339	0.87594	0.976052	0.808395	0.984458	0.764688
340	0.496241	0.686822	0.340626	0.969127	0.338275	340	0.77193	0.942887	0.651142	0.973147	0.642648	340	0.857143	0.955112	0.657952	0.982264	0.688595
341	0.477444	0.706495	0.376487	0.96572	0.332976	341	0.789474	0.94716	0.684775	0.973306	0.664012	341	0.858396	0.971492	0.708578	0.980784	0.717423
342	0.478697	0.725948	0.368197	0.964445	0.356032	342	0.799499	0.955527	0.693302	0.975627	0.662291	342	0.87218	0.974959	0.712512	0.983938	0.724148
343	0.491228	0.717221	0.395815	0.96397	0.353875	343	0.803258	0.950627	0.722323	0.974296	0.659114	343	0.878446	0.968296	0.767629	0.983118	0.728206
344	0.469925	0.796442	0.419639	0.967046	0.367915	344	0.805764	0.952917	0.700724	0.974093	0.672901	344	0.877193	0.976214	0.782876	0.982704	0.749568
345	0.496241	0.721932	0.375894	0.962061	0.337519	345	0.783208	0.959933	0.70243	0.970743	0.674403	345	0.860902	0.973603	0.775557	0.979529	0.748182
346	0.493734	0.766218	0.390811	0.965769	0.355966	346	0.796992	0.944688	0.712707	0.974342	0.686856	346	0.887218	0.975502	0.809339	0.984962	0.779191
347	0.457393	0.738175	0.36618	0.963722	0.343327	347	0.805764	0.948359	0.677643	0.973905	0.660443	347	0.878446	0.973401	0.760118	0.982913	0.746877
348	0.497494	0.721479	0.384883	0.966578	0.362318	348	0.794486	0.950913	0.709439	0.973648	0.676315	348	0.878446	0.971735	0.72909	0.981991	0.72176
349	0.447368	0.740705	0.358418	0.96167	0.333629	349	0.788221	0.956543	0.677175	0.974854	0.65975	349	0.853383	0.978196	0.703704	0.982464	0.71304
350	0.488722	0.741917	0.391954	0.966678	0.374844	350	0.795739	0.941512	0.688844	0.972364	0.67079	350	0.869674	0.968957	0.759261	0.982312	0.751849
351	0.493734	0.739014	0.373731	0.963927	0.337688	351	0.803258	0.948365	0.703257	0.973304	0.664998	351	0.87218	0.971203	0.760111	0.98207	0.734941
352	0.472431	0.719978	0.378057	0.964004	0.353679	352	0.786967	0.944969	0.696065	0.972657	0.677751	352	0.868421	0.975732	0.73462	0.98097	0.736865
353	0.496241	0.722515	0.372152	0.965666	0.354486	353	0.794486	0.952827	0.725807	0.972648	0.703536	353	0.880952	0.97873	0.794242	0.983819	0.791545
354	0.482456	0.72049	0.377025	0.969711	0.377211	354	0.808271	0.968313	0.73739	0.975162	0.672239	354	0.874687	0.978446	0.788477	0.983804	0.737937
355	0.47619	0.685088	0.347383	0.964488	0.33341	355	0.786967	0.961757	0.737884	0.971957	0.67116	355	0.85589	0.974889	0.74727	0.979833	0.725026
356	0.473684	0.736492	0.373948	0.96512	0.343227	356	0.808271	0.950577	0.664492	0.975671	0.661882	356	0.883459	0.972823	0.745988	0.983858	0.738119
357	0.513784	0.730222	0.364693	0.969876	0.375111	357	0.795739	0.939617	0.701959	0.973166	0.669188	357	0.870927	0.969426	0.754462	0.981809	0.729498
358	0.473684	0.702276	0.366752	0.967723	0.335112	358	0.779449	0.952557	0.690926	0.969276	0.649896	358	0.858396	0.970433	0.715466	0.978164	0.705127
359	0.492481	0.735995	0.373198	0.969269	0.364016	359	0.802005	0.952017	0.755081	0.976275	0.692143	359	0.885965	0.975898	0.826057	0.98536	0.775652
360	0.477444	0.696311	0.373112	0.966894	0.347294	360	0.799499	0.959101	0.73928	0.972628	0.687852	360	0.873434	0.974601	0.747788	0.981879	0.761672
361	0.498747	0.72188	0.353702	0.964828	0.324662	361	0.790727	0.943965	0.704004	0.974207	0.683941	361	0.860902	0.970307	0.745815	0.983099	0.733297
362	0.497494	0.748891	0.360623	0.969642	0.353863	362	0.799499	0.946026	0.673734	0.97479	0.656058	362	0.868421	0.972003	0.749426	0.983036	0.725946
363	0.496241	0.748902	0.388782	0.969948	0.372654	363	0.758145	0.953498	0.701908	0.96899	0.636337	363	0.854637	0.977999	0.76542	0.981232	0.731204
364	0.506266	0.721974	0.368862	0.967024	0.353754	364	0.807018	0.965023	0.713491	0.975447	0.683877	364	0.885965	0.983834	0.793764	0.983764	0.766891
365	0.464912	0.748457	0.35919	0.967046	0.34125	365	0.825815	0.960007	0.741391	0.977141	0.685661	365	0.89599	0.977639	0.818858	0.986661	0.769835
366	0.489975	0.715026	0.372148	0.964524	0.343	366	0.818296	0.948377	0.71177	0.97692	0.677169	366	0.894737	0.973398	0.72602	0.986686	0.72628
367	0.497494	0.72303	0.389711	0.970076	0.362529	367	0.79198	0.946658	0.699927	0.973344	0.672488	367	0.862155	0.963029	0.738797	0.98249	0.742669
368	0.503759	0.731132	0.402255	0.967917	0.353336	368	0.818296	0.956261	0.727795	0.978652	0.707559	368	0.890977	0.973578	0.7835	0.98562	0.776076
369	0.501253	0.742755	0.392359	0.971804	0.377542	369	0.81203	0.964147	0.747739	0.977167	0.709315	369	0.890977	0.984967	0.828319	0.986413	0.788905
370	0.487469	0.742157	0.389912	0.968467	0.374841	370	0.775689	0.930946	0.652552	0.971537	0.644725	370	0.864662	0.963852	0.70786	0.982269	0.735048
371	0.497494	0.711105	0.341453	0.967067	0.357265	371	0.779449	0.960403	0.694049	0.972117	0.652299	371	0.87594	0.969679	0.75452	0.983212	0.733833
372	0.494987	0.727821	0.355103	0.965838	0.345514	372	0.79198	0.959717	0.736668	0.972783	0.699509	372	0.878446	0.970225	0.788226	0.983009	0.788935
373	0.496241	0.75015	0.393552	0.969922	0.380903	373	0.794486	0.944003	0.691361	0.974712	0.688682	373	0.868421	0.971467	0.758817	0.981367	0.751803
374	0.502506	0.734616	0.364623	0.967274	0.335142	374	0.800752	0.942166	0.704306	0.97409	0.66819	374	0.883459	0.968251	0.802102	0.984094	0.760407
375	0.468672	0.69604	0.352399	0.961634	0.319423	375	0.786967	0.938178	0.699104	0.972804	0.678761	375	0.862155	0.960998	0.752018	0.981305	0.737878
376	0.472431	0.771755	0.38307	0.968728	0.341337	376	0.810777	0.956657	0.729648	0.97567	0.684285	376	0.880952	0.980923	0.818572	0.985287	0.769952
377	0.463659	0.754836	0.352177	0.965405	0.333734	377	0.804511	0.9639	0.748061	0.974344	0.66402	377	0.874687	0.975172	0.84065	0.982988	0.743771
378	0.469925	0.736417	0.380336	0.968774	0.350467	378	0.789474	0.957761	0.730323	0.973638	0.683618	378	0.85589	0.978652	0.775054	0.980784	0.74471
379	0.489975	0.713978	0.371442	0.967775	0.372962	379	0.804511	0.962495	0.757728	0.974776	0.691214	379	0.873434	0.975945	0.775602	0.984231	0.75791
380	0.489975	0.720697	0.385409	0.968742	0.376587	380	0.779449	0.949352	0.661677	0.971767	0.644798	380	0.863409	0.968191	0.727753	0.981722	0.721759
381	0.45614	0.720296	0.371387	0.96401	0.339658	381	0.790727	0.963763	0.720159	0.971842	0.656088	381	0.853383	0.971093	0.732694	0.979096	0.700723
382	0.496241	0.764461	0.405576	0.967309	0.352537	382	0.820802	0.964227	0.735888	0.975188	0.660657	382	0.893484	0.986645	0.818049	0.98493	0.741226
383	0.5	0.714586	0.382184	0.967257	0.378445	383	0.800752	0.949836	0.741319	0.976954	0.69131	383	0.885965	0.977214	0.806228	0.986514	0.768703
384	0.511278	0.759508	0.377168	0.969298	0.356261	384	0.779449	0.941042	0.623533	0.970505	0.632689	384	0.878446	0.96542	0.736348	0.982894	0.730425
385	0.526316	0.781671	0.408198	0.968999	0.367509	385	0.79198	0.93371	0.643459	0.975135	0.63974	385	0.883459	0.964723	0.747079	0.983996	0.711104
386	0.52005	0.757008	0.352532	0.966796	0.347372	386	0.790727	0.953211	0.730113	0.972167	0.673598	386	0.884712	0.971848	0.80738	0.984057	0.768757
387	0.464912	0.736389	0.35364	0.965457	0.323821	387	0.788221	0.956042	0.719509	0.970561	0.659543	387	0.868421	0.972904	0.754718	0.981584	0.730485
388	0.468672	0.70182	0.363994	0.963653	0.325416	388	0.810777	0.962568	0.732195	0.97659	0.709015	388	0.865915	0.972238	0.740321	0.982134	0.737172
389	0.498747	0.75699	0.383589	0.969515	0.373398	389	0.798246	0.951606	0.700217	0.974934	0.671304	389	0.869674	0.976558	0.764901	0.981208	0.731313
390	0.489975	0.772844	0.389593	0.967589	0.353272	390	0.780702	0.959232	0.689592	0.972223	0.645176	390	0.882206	0.976746	0.778527	0.985059	0.754305
391	0.507519	0.757448	0.38454	0.969956	0.374156	391	0.804511	0.950609	0.698553	0.976679	0.682828	391	0.873434	0.969708	0.733389	0.984848	0.731584
392	0.486216	0.748317	0.374551	0.964098	0.334189	392	0.784461	0.949161	0.681578	0.972382	0.626684	392	0.870927	0.97232	0.758501	0.9823	0.713272
393	0.498747	0.764431	0.383954	0.966024	0.350435	393	0.807018	0.967529	0.776403	0.974979	0.66006	393	0.888471	0.985199	0.825062	0.985954	0.743736
394	0.487469	0.673819	0.343075	0.969072	0.337939	394	0.79198	0.949402	0.694503	0.972061	0.641225	394	0.870927	0.971492	0.721203	0.981611	0.708699
395	0.482456	0.731118	0.374333	0.964038	0.321256	395	0.802005	0.935584	0.65223	0.977538	0.662157	395	0.874687	0.957928	0.715258	0.984136	0.714966
396	0.513784	0.766361	0.401589	0.968917	0.380499	396	0.794486	0.933174	0.656761	0.972968	0.647569	396	0.863409	0.965357	0.737955	0.981389	0.721731
397	0.488722	0.744832	0.367199	0.964863	0.333294	397	0.804511	0.966908	0.765793	0.97565	0.695158	397	0.859649	0.981562	0.793042	0.979902	0.734737
398	0.491228	0.722162	0.381665	0.969998	0.375644	398	0.79198	0.95457	0.71871	0.974272	0.70379	398	0.864662	0.974343	0.746435	0.982472	0.752389
399	0.478697	0.757734	0.369249	0.962859	0.325653	399	0.794486	0.951517	0.685028	0.974659	0.680854	399	0.87218	0.973861	0.764376	0.982958	0.751932
400	0.496241	0.737545	0.37764	0.966308	0.352229	400	0.799499	0.956052	0.754236	0.974393	0.701883	400	0.870927	0.978011	0.763139	0.983926	0.757994
401	0.501253	0.753996	0.370864	0.971877	0.369973	401	0.784461	0.934217	0.640531	0.973311	0.662391	401	0.847118	0.959037	0.711617	0.981185	0.724626
402	0.492481	0.680223	0.362328	0.963699	0.320081	402	0.802005	0.956903	0.668251	0.975811	0.648147	402	0.87218	0.971239	0.677655	0.98282	0.698986
403	0.47995	0.739294	0.376333	0.963046	0.34594	403	0.794486	0.953998	0.740751	0.974797	0.70162	403	0.87594	0.976721	0.800104	0.982655	0.769837
404	0.487469	0.7231	0.385577	0.965493	0.342979	404	0.780702	0.947827	0.667523	0.971149	0.639269	404	0.85213	0.963536	0.719771	0.979868	0.701105
405	0.472431	0.73045	0.356257	0.968074	0.348991	405	0.807018	0.944662	0.727777	0.973969	0.658323	405	0.869674	0.972994	0.786834	0.980746	0.719117
406	0.473684	0.759972	0.369758	0.969344	0.355154	406	0.779449	0.953278	0.73102	0.969783	0.667864	406	0.864662	0.977346	0.807568	0.97945	0.751249
407	0.478697	0.752617	0.356185	0.96651	0.348354	407	0.814536	0.96413	0.75074	0.976821	0.70101	407	0.888471	0.977056	0.819092	0.987571	0.792769
408	0.469925	0.71952	0.350566	0.97077	0.355453	408	0.820802	0.96775	0.745903	0.974645	0.699719	408	0.890977	0.981594	0.810601	0.984433	0.787658
409	0.482456	0.728651	0.375091	0.967867	0.347788	409	0.786967	0.958369	0.696648	0.97434	0.674437	409	0.867168	0.978779	0.736453	0.982387	0.741463
410	0.489975	0.76769	0.395736	0.968471	0.358447	410	0.800752	0.960906	0.715782	0.976692	0.676994	410	0.870927	0.984611	0.801491	0.984384	0.752643
411	0.508772	0.684877	0.382998	0.965076	0.328324	411	0.783208	0.953648	0.64555	0.972189	0.622737	411	0.864662	0.969476	0.68006	0.981665	0.688813
412	0.483709	0.750514	0.350539	0.967653	0.359815	412	0.803258	0.93875	0.690945	0.97557	0.686462	412	0.888471	0.970092	0.779938	0.98331	0.760214
413	0.483709	0.762199	0.367738	0.968143	0.351362	413	0.802005	0.944677	0.684157	0.975879	0.664421	413	0.863409	0.970864	0.758863	0.981975	0.723538
414	0.472431	0.760593	0.394545	0.967151	0.370919	414	0.789474	0.952991	0.736397	0.975831	0.694177	414	0.864662	0.9752	0.792823	0.982507	0.761504
415	0.487469	0.754001	0.359149	0.969326	0.33279	415	0.796992	0.951153	0.701108	0.97635	0.679606	415	0.885965	0.977996	0.795038	0.985871	0.767483
416	0.486216	0.749232	0.407767	0.968275	0.366674	416	0.795739	0.936683	0.685368	0.972323	0.652728	416	0.87218	0.968107	0.736528	0.981578	0.726945
417	0.472431	0.739564	0.360205	0.965645	0.342105	417	0.807018	0.944989	0.733766	0.974685	0.706685	417	0.87218	0.969802	0.790115	0.98325	0.800378
418	0.503759	0.722333	0.380951	0.967789	0.364097	418	0.785714	0.954508	0.684701	0.972962	0.671503	418	0.862155	0.975551	0.72434	0.982135	0.730928
419	0.474937	0.680695	0.353653	0.964661	0.315599	419	0.805764	0.962777	0.750161	0.975552	0.68714	419	0.877193	0.975314	0.728988	0.984507	0.728087
420	0.474937	0.748314	0.37878	0.963536	0.359964	420	0.803258	0.955788	0.711816	0.975802	0.698561	420	0.868421	0.977961	0.771076	0.982647	0.76447
421	0.458647	0.721449	0.341583	0.964895	0.316451	421	0.802005	0.952058	0.642208	0.974581	0.650845	421	0.887218	0.967179	0.744699	0.985404	0.743104
422	0.484962	0.737342	0.346115	0.967294	0.347092	422	0.786967	0.957969	0.704166	0.972724	0.64991	422	0.87218	0.980249	0.756447	0.983036	0.720728
423	0.472431	0.737457	0.338657	0.960342	0.305403	423	0.799499	0.947037	0.704636	0.973817	0.674374	423	0.87218	0.971314	0.754016	0.98255	0.744578
424	0.47619	0.726171	0.373782	0.966816	0.336339	424	0.802005	0.943979	0.692691	0.973584	0.654941	424	0.874687	0.967727	0.712208	0.9819	0.699293
425	0.466165	0.735402	0.381878	0.961562	0.354271	425	0.803258	0.954616	0.748617	0.971751	0.687953	425	0.862155	0.973716	0.776808	0.980228	0.750234
426	0.473684	0.706415	0.377793	0.96551	0.348323	426	0.803258	0.965434	0.710113	0.976866	0.695174	426	0.873434	0.977643	0.764254	0.98438	0.763973
427	0.458647	0.742588	0.376723	0.966042	0.342944	427	0.785714	0.961926	0.714156	0.972145	0.65541	427	0.858396	0.974207	0.729896	0.980453	0.710998
428	0.474937	0.718619	0.362269	0.966357	0.340794	428	0.790727	0.944847	0.709136	0.973597	0.666173	428	0.853383	0.962229	0.742541	0.979759	0.71704
429	0.489975	0.73013	0.376061	0.962893	0.331609	429	0.798246	0.952032	0.709054	0.97362	0.678059	429	0.888471	0.977198	0.803994	0.984429	0.773251
430	0.484962	0.71248	0.356633	0.966416	0.324409	430	0.788221	0.958764	0.690249	0.970982	0.638066	430	0.873434	0.977594	0.756795	0.981885	0.713528
431	0.492481	0.765597	0.384088	0.968933	0.34604	431	0.799499	0.947371	0.690691	0.975327	0.663344	431	0.882206	0.976028	0.783183	0.985611	0.765133
432	0.47995	0.759727	0.370052	0.967703	0.338835	432	0.794486	0.951757	0.735846	0.975029	0.69239	432	0.885965	0.979912	0.81991	0.986297	0.795337
433	0.473684	0.733114	0.366231	0.96201	0.304412	433	0.793233	0.948457	0.678516	0.973853	0.688709	433	0.870927	0.973981	0.752932	0.983859	0.77593
434	0.446115	0.756594	0.386022	0.96424	0.3228	434	0.815789	0.96485	0.743715	0.97899	0.690273	434	0.888471	0.986227	0.831909	0.987219	0.773771
435	0.491228	0.730206	0.385244	0.965272	0.362596	435	0.776942	0.958264	0.72771	0.972499	0.67325	435	0.869674	0.979959	0.77008	0.982855	0.758849
436	0.498747	0.742883	0.379859	0.964445	0.338735	436	0.785714	0.939938	0.646837	0.972088	0.642549	436	0.847118	0.968418	0.704455	0.979062	0.699023
437	0.446115	0.73081	0.357056	0.968072	0.341519	437	0.807018	0.949724	0.730418	0.976633	0.697882	437	0.874687	0.977337	0.776386	0.983323	0.759471
438	0.492481	0.721858	0.393695	0.965818	0.382326	438	0.795739	0.942137	0.683891	0.975082	0.682364	438	0.873434	0.966818	0.759301	0.982804	0.766786
439	0.488722	0.729275	0.368759	0.968919	0.345555	439	0.81203	0.955332	0.73936	0.975199	0.692718	439	0.883459	0.981616	0.779252	0.98201	0.757638
440	0.469925	0.694458	0.366544	0.962009	0.325691	440	0.794486	0.959647	0.67683	0.97563	0.66965	440	0.853383	0.977616	0.717178	0.983594	0.744241
441	0.472431	0.761461	0.359079	0.967751	0.337133	441	0.790727	0.960587	0.727563	0.973007	0.673187	441	0.864662	0.981892	0.766664	0.981959	0.737322
442	0.488722	0.75973	0.372828	0.966604	0.355712	442	0.784461	0.947062	0.697623	0.970887	0.646804	442	0.85589	0.974977	0.746792	0.979396	0.717047
443	0.477444	0.744694	0.358569	0.966064	0.364157	443	0.799499	0.949289	0.717841	0.973143	0.672343	443	0.862155	0.966811	0.739432	0.980648	0.723029
444	0.481203	0.735919	0.365383	0.964522	0.325389	444	0.761905	0.937209	0.683466	0.969801	0.648583	444	0.85213	0.965441	0.744939	0.980094	0.732113
445	0.45614	0.702622	0.372533	0.962359	0.3289	445	0.784461	0.94982	0.676525	0.972602	0.647084	445	0.850877	0.969976	0.686205	0.980114	0.690211
446	0.451128	0.733665	0.34212	0.964195	0.320618	446	0.778195	0.948552	0.663595	0.971236	0.64605	446	0.859649	0.969855	0.738299	0.982091	0.734563
447	0.463659	0.774377	0.352069	0.968669	0.368332	447	0.795739	0.948014	0.672975	0.974175	0.655812	447	0.877193	0.970987	0.769957	0.98378	0.743589
448	0.477444	0.762728	0.378441	0.96667	0.361719	448	0.814536	0.943272	0.668288	0.975232	0.658164	448	0.879699	0.961028	0.732969	0.982734	0.72799
449	0.508772	0.713292	0.389724	0.967348	0.386561	449	0.784461	0.938998	0.681689	0.970916	0.658298	449	0.859649	0.96398	0.728103	0.980991	0.72951
450	0.464912	0.719817	0.366902	0.968748	0.347727	450	0.781955	0.92445	0.668542	0.971293	0.645346	450	0.867168	0.955692	0.76869	0.980165	0.724857
451	0.47995	0.742509	0.376198	0.965646	0.326813	451	0.822055	0.951054	0.694914	0.977549	0.679077	451	0.883459	0.974289	0.756231	0.986418	0.757169
452	0.45614	0.743185	0.363003	0.966911	0.349552	452	0.79198	0.943596	0.705292	0.972203	0.653047	452	0.869674	0.973193	0.780558	0.981423	0.734293
453	0.483709	0.710933	0.390729	0.961121	0.349359	453	0.802005	0.957336	0.732776	0.976945	0.691815	453	0.87594	0.981976	0.781191	0.984395	0.750127
454	0.458647	0.750194	0.351057	0.967432	0.344385	454	0.802005	0.952422	0.705704	0.974334	0.65906	454	0.87594	0.97463	0.775225	0.984325	0.741801
455	0.501253	0.751697	0.378737	0.971693	0.40151	455	0.79198	0.966718	0.752283	0.975176	0.689013	455	0.859649	0.976578	0.807028	0.98278	0.756858
456	0.482456	0.713164	0.362435	0.963865	0.332688	456	0.807018	0.959695	0.742101	0.97383	0.691344	456	0.877193	0.972323	0.763307	0.981431	0.733641
457	0.463659	0.744389	0.382434	0.971648	0.362433	457	0.76817	0.929036	0.64413	0.969529	0.616127	457	0.864662	0.962734	0.729279	0.98094	0.70451
458	0.487469	0.728837	0.364558	0.966377	0.363573	458	0.808271	0.960905	0.719285	0.976396	0.712316	458	0.894737	0.974114	0.788584	0.986562	0.802231
459	0.503759	0.760832	0.374976	0.968364	0.345695	459	0.790727	0.956529	0.685893	0.97313	0.648738	459	0.878446	0.972827	0.783148	0.985352	0.751839
460	0.477444	0.731341	0.353835	0.970823	0.353587	460	0.807018	0.949833	0.714922	0.974724	0.686489	460	0.87218	0.97006	0.769173	0.982892	0.763567
461	0.493734	0.707166	0.376666	0.967172	0.366142	461	0.81203	0.968978	0.737209	0.976289	0.703699	461	0.890977	0.984386	0.737225	0.986482	0.75139
462	0.478697	0.740822	0.381075	0.96386	0.356154	462	0.798246	0.948527	0.705205	0.976149	0.696604	462	0.878446	0.974932	0.779465	0.983723	0.764263
463	0.488722	0.691309	0.375963	0.969886	0.384968	463	0.793233	0.954653	0.72293	0.974182	0.683552	463	0.868421	0.979691	0.741756	0.983514	0.745368
464	0.496241	0.738126	0.364733	0.968286	0.345185	464	0.785714	0.950098	0.713089	0.973959	0.669059	464	0.874687	0.97079	0.793323	0.982781	0.750835
465	0.474937	0.743169	0.384806	0.964769	0.335463	465	0.822055	0.951872	0.722612	0.9779	0.700827	465	0.889724	0.97526	0.776998	0.985713	0.764893
466	0.508772	0.748245	0.402126	0.96538	0.349826	466	0.804511	0.949957	0.732983	0.975658	0.689628	466	0.889724	0.980844	0.786671	0.985779	0.762823
467	0.478697	0.764114	0.360918	0.970323	0.363707	467	0.798246	0.939665	0.658477	0.973827	0.655991	467	0.864662	0.966781	0.736218	0.983194	0.740935
468	0.47619	0.756847	0.37877	0.960927	0.333443	468	0.803258	0.951856	0.716661	0.975379	0.689445	468	0.870927	0.974284	0.755562	0.983822	0.759286
469	0.511278	0.70943	0.347201	0.965984	0.346617	469	0.819549	0.962895	0.740136	0.977019	0.692222	469	0.882206	0.981559	0.754492	0.983764	0.738992
470	0.482456	0.750153	0.375771	0.963511	0.327288	470	0.776942	0.957823	0.699247	0.970298	0.659942	470	0.864662	0.972097	0.764399	0.982477	0.750953
471	0.5	0.730812	0.368345	0.966407	0.337427	471	0.813283	0.951844	0.709544	0.97619	0.672498	471	0.887218	0.977435	0.774281	0.983841	0.739176
472	0.5	0.714623	0.395775	0.968129	0.369834	472	0.796992	0.952812	0.64878	0.97288	0.639641	472	0.87218	0.967586	0.658457	0.980786	0.690672
473	0.508772	0.719185	0.368695	0.965612	0.348287	473	0.819549	0.963661	0.764409	0.97758	0.712571	473	0.867168	0.974878	0.763458	0.982354	0.740637
474	0.501253	0.744194	0.378809	0.970149	0.366925	474	0.77193	0.937165	0.64774	0.970263	0.63478	474	0.858396	0.967041	0.727445	0.982068	0.72521
475	0.503759	0.704079	0.395634	0.969195	0.371767	475	0.790727	0.965379	0.746915	0.974177	0.65722	475	0.87594	0.975804	0.76833	0.983847	0.727978
476	0.492481	0.733699	0.354227	0.968363	0.347136	476	0.783208	0.960384	0.71834	0.972321	0.67119	476	0.867168	0.976818	0.780454	0.981965	0.746106
477	0.501253	0.767165	0.39172	0.969963	0.366009	477	0.780702	0.923027	0.643648	0.971028	0.627817	477	0.858396	0.959506	0.690405	0.979639	0.69365
478	0.491228	0.712763	0.36629	0.965871	0.328708	478	0.800752	0.959362	0.750302	0.974674	0.690426	478	0.888471	0.98271	0.811786	0.985421	0.781817
479	0.483709	0.708775	0.326185	0.96728	0.332948	479	0.798246	0.955034	0.732126	0.97321	0.652004	479	0.880952	0.979064	0.788548	0.983672	0.736675
480	0.505013	0.724673	0.38015	0.970683	0.34922	480	0.789474	0.954338	0.653403	0.972791	0.656332	480	0.873434	0.974331	0.718309	0.982661	0.733098
481	0.477444	0.77224	0.363068	0.965453	0.327012	481	0.789474	0.941617	0.66142	0.972932	0.650539	481	0.867168	0.966968	0.759369	0.982206	0.738627
482	0.484962	0.74847	0.36247	0.965035	0.33016	482	0.778195	0.947117	0.663926	0.972282	0.653393	482	0.859649	0.959313	0.737985	0.981674	0.729949
483	0.505013	0.745374	0.369527	0.969245	0.364279	483	0.802005	0.957649	0.716198	0.973431	0.671555	483	0.885965	0.983145	0.7811	0.983399	0.752436
484	0.47995	0.742462	0.402596	0.965875	0.344851	484	0.793233	0.952357	0.709878	0.973981	0.645991	484	0.853383	0.975517	0.734904	0.981084	0.699687
485	0.467419	0.764945	0.342755	0.964827	0.334255	485	0.770677	0.940341	0.639624	0.97138	0.639532	485	0.850877	0.964724	0.720225	0.981653	0.720573
486	0.481203	0.743994	0.364551	0.968398	0.335447	486	0.814536	0.960007	0.696813	0.976391	0.672238	486	0.869674	0.975444	0.736211	0.981762	0.710012
487	0.482456	0.75031	0.368353	0.967784	0.354059	487	0.783208	0.948701	0.691592	0.97263	0.672886	487	0.867168	0.974426	0.764727	0.98255	0.757182
488	0.487469	0.738676	0.373038	0.964754	0.347879	488	0.780702	0.956942	0.721566	0.97071	0.642473	488	0.862155	0.970288	0.791823	0.981476	0.729703
489	0.489975	0.716083	0.378228	0.966278	0.337046	489	0.776942	0.957617	0.682813	0.972921	0.63873	489	0.877193	0.976827	0.804089	0.982709	0.732571
490	0.489975	0.787622	0.398187	0.968656	0.365626	490	0.789474	0.958251	0.705434	0.973895	0.658215	490	0.888471	0.975954	0.81226	0.983987	0.748341
491	0.458647	0.763115	0.376598	0.964759	0.342407	491	0.778195	0.943994	0.649398	0.974199	0.657368	491	0.85589	0.966926	0.728884	0.981349	0.734875
492	0.471178	0.706511	0.368695	0.966077	0.352436	492	0.813283	0.960231	0.742571	0.975974	0.708226	492	0.870927	0.972532	0.772663	0.982351	0.762607
493	0.489975	0.726189	0.353263	0.964974	0.350831	493	0.803258	0.96642	0.725098	0.975152	0.670622	493	0.87594	0.98205	0.769494	0.982366	0.732074
494	0.469925	0.722113	0.379838	0.967897	0.364001	494	0.793233	0.9514	0.702922	0.974625	0.669117	494	0.860902	0.971566	0.734454	0.981392	0.716018
495	0.486216	0.736574	0.366451	0.967115	0.34575	495	0.786967	0.937802	0.669468	0.97031	0.640144	495	0.860902	0.963957	0.713935	0.981362	0.717576
496	0.468672	0.750247	0.363925	0.969165	0.366082	496	0.796992	0.950897	0.657759	0.973133	0.662444	496	0.869674	0.96986	0.729477	0.981339	0.73163
497	0.501253	0.771357	0.3643	0.967589	0.347675	497	0.790727	0.950353	0.734615	0.97291	0.670047	497	0.870927	0.975045	0.810767	0.98401	0.761788
498	0.463659	0.747213	0.382797	0.964983	0.347124	498	0.77193	0.957125	0.720561	0.972314	0.651621	498	0.850877	0.978113	0.819255	0.979549	0.726301
499	0.486216	0.731949	0.364909	0.973829	0.389802	499	0.786967	0.947919	0.703003	0.974481	0.683394	499	0.874687	0.976899	0.767811	0.984764	0.766781
500	0.5	0.786781	0.385857	0.967843	0.366449	500	0.785714	0.958768	0.760907	0.975394	0.699731	500	0.867168	0.980841	0.861768	0.983406	0.778006
501	0.477444	0.75064	0.378087	0.966437	0.350398	501	0.784461	0.935424	0.698175	0.972239	0.655147	501	0.860902	0.962895	0.761667	0.981081	0.729642
502	0.474937	0.742376	0.383817	0.966317	0.355143	502	0.779449	0.958059	0.707681	0.970642	0.643643	502	0.867168	0.977414	0.785206	0.982931	0.741874
503	0.468672	0.748536	0.368945	0.965048	0.336745	503	0.790727	0.93499	0.640777	0.974644	0.662771	503	0.868421	0.963651	0.727608	0.982908	0.737141
504	0.498747	0.737377	0.370404	0.965321	0.340521	504	0.775689	0.952923	0.688124	0.969369	0.639533	504	0.873434	0.975609	0.765006	0.981564	0.731427
505	0.487469	0.758726	0.37741	0.967325	0.372552	505	0.773183	0.949911	0.679387	0.972408	0.67102	505	0.858396	0.968575	0.765233	0.980113	0.744656
506	0.473684	0.711704	0.390405	0.967431	0.370171	506	0.781955	0.96067	0.715557	0.972691	0.666488	506	0.85589	0.975561	0.724594	0.980314	0.714925
507	0.481203	0.725695	0.348768	0.968485	0.338155	507	0.769424	0.948894	0.702981	0.970305	0.659276	507	0.849624	0.972616	0.729319	0.980558	0.725796
508	0.464912	0.694179	0.377733	0.963113	0.360664	508	0.779449	0.949161	0.6923	0.968939	0.614793	508	0.864662	0.967373	0.69871	0.980754	0.693356
509	0.488722	0.736433	0.371042	0.968652	0.360618	509	0.796992	0.96256	0.744492	0.974625	0.686064	509	0.883459	0.986287	0.792912	0.983838	0.766062
510	0.453634	0.76033	0.388599	0.965665	0.343426	510	0.822055	0.956691	0.7116	0.978647	0.671433	510	0.884712	0.980892	0.763491	0.985957	0.7377
511	0.512531	0.778147	0.387801	0.963563	0.346455	511	0.794486	0.944304	0.713931	0.972591	0.654215	511	0.880952	0.978932	0.801612	0.983827	0.736226
512	0.45614	0.761156	0.353648	0.970858	0.352746	512	0.799499	0.94903	0.700551	0.974414	0.684121	512	0.868421	0.970674	0.78988	0.982685	0.762868
513	0.508772	0.745227	0.401856	0.971417	0.39311	513	0.77193	0.949696	0.684612	0.973477	0.675397	513	0.863409	0.973067	0.768292	0.982091	0.750045
514	0.452381	0.739103	0.373717	0.965113	0.325522	514	0.805764	0.955649	0.681589	0.975482	0.676969	514	0.882206	0.977043	0.750321	0.984401	0.755743
515	0.47995	0.763732	0.38497	0.966514	0.34486	515	0.809524	0.960109	0.700202	0.975291	0.67751	515	0.878446	0.97933	0.799461	0.983687	0.759414
516	0.497494	0.776752	0.391305	0.967634	0.360622	516	0.786967	0.935738	0.708894	0.971734	0.653318	516	0.874687	0.968982	0.765526	0.982191	0.732685
517	0.461153	0.751792	0.379028	0.966409	0.353198	517	0.794486	0.939859	0.661266	0.973226	0.642263	517	0.883459	0.974582	0.722923	0.985419	0.737761
518	0.497494	0.691404	0.377186	0.96776	0.34809	518	0.809524	0.958136	0.676089	0.975636	0.646377	518	0.878446	0.97603	0.765555	0.984285	0.724889
519	0.458647	0.730427	0.374484	0.967248	0.331932	519	0.800752	0.960122	0.747453	0.973372	0.668076	519	0.877193	0.977576	0.778386	0.982843	0.745631
520	0.516291	0.746899	0.357324	0.968558	0.342817	520	0.780702	0.951445	0.750913	0.971773	0.68003	520	0.865915	0.973539	0.800528	0.982907	0.754747
521	0.473684	0.745662	0.36648	0.968006	0.341692	521	0.784461	0.95722	0.686199	0.972546	0.638013	521	0.858396	0.973834	0.721553	0.982764	0.710255
522	0.501253	0.74674	0.397157	0.969106	0.359643	522	0.796992	0.945723	0.728463	0.974068	0.691747	522	0.859649	0.97342	0.765429	0.98222	0.749881
523	0.453634	0.763321	0.359056	0.963653	0.309431	523	0.800752	0.950254	0.705918	0.974916	0.668518	523	0.870927	0.970309	0.768333	0.98351	0.746478
524	0.482456	0.748775	0.379165	0.968562	0.363907	524	0.783208	0.951642	0.719005	0.973273	0.666425	524	0.873434	0.973923	0.803868	0.982546	0.745059
525	0.496241	0.754324	0.400928	0.967184	0.388931	525	0.765664	0.939006	0.644537	0.971128	0.644707	525	0.862155	0.961922	0.71099	0.981505	0.727168
526	0.505013	0.735686	0.348347	0.965476	0.33395	526	0.800752	0.962446	0.753608	0.974944	0.658441	526	0.87218	0.982551	0.787538	0.983281	0.726556
527	0.487469	0.767573	0.380465	0.964429	0.345227	527	0.779449	0.949034	0.682178	0.974313	0.653385	527	0.865915	0.969932	0.753709	0.984006	0.729782
528	0.453634	0.701193	0.378145	0.96532	0.344401	528	0.810777	0.9523	0.699059	0.977015	0.669438	528	0.879699	0.973087	0.729231	0.984477	0.726861
529	0.491228	0.736865	0.378529	0.970327	0.369525	529	0.783208	0.95352	0.705962	0.974527	0.680742	529	0.877193	0.97982	0.782256	0.985996	0.779869
530	0.478697	0.717144	0.376963	0.966912	0.365796	530	0.798246	0.958853	0.733641	0.975474	0.712788	530	0.870927	0.980477	0.773801	0.984661	0.782548
531	0.466165	0.766374	0.360251	0.96506	0.30584	531	0.765664	0.958303	0.695173	0.969686	0.639185	531	0.865915	0.968092	0.80787	0.981549	0.749775
532	0.478697	0.749046	0.364605	0.964849	0.305066	532	0.809524	0.959198	0.723184	0.974435	0.696619	532	0.888471	0.984738	0.80235	0.98344	0.769004
533	0.462406	0.738632	0.369172	0.964963	0.34665	533	0.807018	0.955904	0.731148	0.975832	0.705006	533	0.884712	0.976771	0.799717	0.984486	0.79483
534	0.518797	0.704672	0.398197	0.966499	0.366007	534	0.776942	0.949981	0.69618	0.972695	0.651531	534	0.873434	0.975965	0.755073	0.981615	0.720469
535	0.47995	0.77891	0.379152	0.966575	0.347272	535	0.796992	0.939134	0.688454	0.97291	0.656835	535	0.87594	0.965559	0.77714	0.984057	0.760072
536	0.461153	0.730661	0.360403	0.96742	0.33499	536	0.808271	0.94509	0.711118	0.977212	0.673468	536	0.884712	0.977344	0.771947	0.986172	0.755359
537	0.492481	0.728802	0.394867	0.968322	0.374874	537	0.804511	0.949703	0.693567	0.97584	0.673116	537	0.880952	0.972666	0.777328	0.984352	0.757853
538	0.471178	0.715322	0.381577	0.964265	0.336852	538	0.790727	0.957551	0.690227	0.975839	0.678239	538	0.858396	0.974969	0.756184	0.982189	0.741633
539	0.477444	0.758535	0.359444	0.964641	0.339375	539	0.804511	0.966749	0.747237	0.974394	0.677228	539	0.877193	0.982715	0.794347	0.983817	0.75301
540	0.472431	0.709023	0.361791	0.964117	0.330916	540	0.814536	0.959753	0.715628	0.975067	0.672662	540	0.863409	0.972524	0.767277	0.981971	0.732329
541	0.47619	0.676748	0.385921	0.966905	0.353287	541	0.796992	0.958825	0.703691	0.975844	0.643662	541	0.873434	0.974128	0.744937	0.98523	0.73101
542	0.492481	0.748291	0.405496	0.970007	0.368865	542	0.795739	0.955874	0.729672	0.971203	0.639649	542	0.870927	0.968759	0.815471	0.982486	0.730086
543	0.45614	0.750394	0.38705	0.966311	0.358183	543	0.781955	0.938582	0.671065	0.969772	0.633117	543	0.864662	0.973809	0.734411	0.98158	0.723996
544	0.487469	0.702832	0.378816	0.963772	0.361838	544	0.790727	0.956963	0.705723	0.974252	0.668752	544	0.863409	0.97377	0.756223	0.980613	0.723413
545	0.474937	0.775472	0.371237	0.964534	0.358769	545	0.804511	0.96319	0.749457	0.977942	0.729406	545	0.887218	0.979995	0.843456	0.986312	0.807356
546	0.474937	0.692949	0.382024	0.966245	0.354257	546	0.799499	0.95649	0.682639	0.974687	0.658808	546	0.87594	0.976376	0.686079	0.982169	0.695286
547	0.501253	0.716624	0.372705	0.962795	0.356632	547	0.817043	0.971649	0.781961	0.977624	0.720325	547	0.890977	0.981434	0.775324	0.986127	0.778005
548	0.47995	0.780048	0.382667	0.966387	0.38029	548	0.802005	0.943682	0.68714	0.974896	0.670065	548	0.863409	0.970753	0.755855	0.980976	0.728437
549	0.483709	0.698464	0.36674	0.967955	0.3499	549	0.814536	0.96317	0.750992	0.978365	0.722074	549	0.877193	0.983893	0.723693	0.983776	0.742206
550	0.502506	0.763442	0.351018	0.967343	0.358003	550	0.769424	0.96054	0.705708	0.970974	0.64133	550	0.863409	0.977759	0.78649	0.982064	0.727754
551	0.461153	0.741448	0.360964	0.962661	0.323277	551	0.804511	0.931475	0.675868	0.974059	0.650477	551	0.864662	0.958446	0.730491	0.981434	0.712639
552	0.488722	0.708525	0.369317	0.965073	0.335926	552	0.830827	0.970942	0.764671	0.981914	0.712259	552	0.897243	0.985335	0.788466	0.987814	0.766654
553	0.458647	0.702242	0.389184	0.964472	0.343029	553	0.789474	0.944164	0.702274	0.974377	0.653746	553	0.853383	0.973426	0.710875	0.981521	0.710525
554	0.483709	0.704944	0.359593	0.965479	0.326181	554	0.810777	0.96959	0.760169	0.976878	0.688904	554	0.879699	0.985291	0.735455	0.984854	0.73328
555	0.478697	0.717852	0.382742	0.969752	0.39444	555	0.813283	0.971223	0.754725	0.976853	0.690532	555	0.887218	0.984629	0.794851	0.984833	0.756032
556	0.474937	0.743883	0.367729	0.965818	0.337551	556	0.783208	0.945919	0.656496	0.972606	0.66492	556	0.857143	0.969961	0.724506	0.979516	0.720653
557	0.477444	0.720683	0.352763	0.966827	0.335768	557	0.795739	0.93669	0.661989	0.973722	0.645597	557	0.870927	0.968097	0.731569	0.982938	0.725832
558	0.492481	0.677728	0.330498	0.9716	0.349631	558	0.781955	0.957463	0.729542	0.973841	0.675042	558	0.85589	0.975102	0.737412	0.982863	0.738233
559	0.5	0.749607	0.380063	0.966179	0.336006	559	0.813283	0.951648	0.701144	0.973819	0.650639	559	0.879699	0.976977	0.77157	0.983041	0.726415
560	0.484962	0.686345	0.337554	0.965385	0.323009	560	0.774436	0.958346	0.719261	0.973495	0.675772	560	0.85213	0.974947	0.76979	0.97999	0.730262
561	0.482456	0.742866	0.368176	0.967798	0.374418	561	0.800752	0.953647	0.699331	0.975101	0.692645	561	0.870927	0.972481	0.75747	0.983705	0.757945
562	0.497494	0.69833	0.38452	0.964969	0.351132	562	0.763158	0.945703	0.69444	0.968257	0.643137	562	0.854637	0.970441	0.752386	0.979653	0.727241
563	0.482456	0.755423	0.38763	0.967341	0.34799	563	0.802005	0.955775	0.740218	0.977674	0.691982	563	0.880952	0.976898	0.799419	0.985696	0.761673
564	0.484962	0.70581	0.361713	0.965827	0.341187	564	0.76817	0.953625	0.678496	0.972228	0.649662	564	0.849624	0.974842	0.748358	0.982226	0.731416
565	0.472431	0.719925	0.372408	0.964523	0.334661	565	0.775689	0.944376	0.678753	0.97174	0.658612	565	0.860902	0.966871	0.767538	0.981743	0.751672
566	0.502506	0.733743	0.410505	0.971441	0.390125	566	0.783208	0.953604	0.676665	0.971011	0.630023	566	0.865915	0.973651	0.713975	0.98092	0.711544
567	0.45614	0.738829	0.362619	0.966787	0.310949	567	0.776942	0.960143	0.674359	0.972413	0.648203	567	0.854637	0.973408	0.748809	0.979745	0.712281
568	0.448622	0.784635	0.361601	0.966738	0.330405	568	0.834586	0.94956	0.71865	0.979256	0.711767	568	0.899749	0.978598	0.801693	0.986068	0.769582
569	0.474937	0.72367	0.36431	0.968065	0.327366	569	0.786967	0.947355	0.655931	0.973773	0.660028	569	0.864662	0.96768	0.699973	0.982496	0.718737
570	0.494987	0.743542	0.391259	0.965891	0.341985	570	0.794486	0.939863	0.702717	0.971143	0.655675	570	0.869674	0.974055	0.721171	0.98136	0.709988
571	0.477444	0.795394	0.380287	0.964057	0.356404	571	0.778195	0.957182	0.746904	0.969796	0.619563	571	0.865915	0.983652	0.84679	0.982965	0.722949
572	0.471178	0.737271	0.392785	0.968685	0.365744	572	0.794486	0.949376	0.672065	0.974371	0.657052	572	0.877193	0.970199	0.744314	0.984072	0.724535
573	0.513784	0.732731	0.382724	0.970087	0.389983	573	0.778195	0.924691	0.655994	0.97082	0.642541	573	0.865915	0.961258	0.686569	0.981554	0.709062
574	0.469925	0.73491	0.35579	0.966358	0.338155	574	0.790727	0.92876	0.632224	0.974619	0.640158	574	0.870927	0.960475	0.697329	0.982875	0.711766
575	0.47619	0.67208	0.373717	0.967371	0.352716	575	0.783208	0.956668	0.736106	0.971456	0.668218	575	0.862155	0.973863	0.72755	0.981209	0.728333
576	0.486216	0.725523	0.36908	0.969706	0.36388	576	0.803258	0.950641	0.697049	0.973716	0.67222	576	0.878446	0.974257	0.754666	0.984314	0.765261
577	0.486216	0.717538	0.360906	0.96393	0.347216	577	0.810777	0.961347	0.731398	0.974208	0.678891	577	0.888471	0.974391	0.769226	0.985338	0.753487
578	0.486216	0.747502	0.379029	0.972771	0.38481	578	0.798246	0.959987	0.708074	0.973778	0.672922	578	0.883459	0.981151	0.759171	0.984355	0.747985
579	0.481203	0.74976	0.367787	0.968126	0.362498	579	0.803258	0.9546	0.70376	0.974723	0.68625	579	0.883459	0.97318	0.787282	0.983394	0.764139
580	0.488722	0.748897	0.386659	0.968795	0.372515	580	0.784461	0.939513	0.695507	0.970742	0.657829	580	0.87594	0.971907	0.758184	0.982565	0.741756
581	0.462406	0.688619	0.373776	0.963792	0.332168	581	0.822055	0.96113	0.706123	0.975481	0.669002	581	0.879699	0.970405	0.739474	0.983104	0.729627
582	0.462406	0.748052	0.343854	0.965313	0.340686	582	0.790727	0.954025	0.697193	0.974038	0.6722	582	0.874687	0.966962	0.779469	0.983439	0.753254
583	0.474937	0.74863	0.372472	0.964062	0.331161	583	0.780702	0.949605	0.669056	0.970893	0.655447	583	0.865915	0.970898	0.744644	0.980155	0.726227
584	0.467419	0.704527	0.383517	0.967629	0.357288	584	0.817043	0.958414	0.72707	0.976763	0.702313	584	0.877193	0.976899	0.732923	0.984056	0.740873
585	0.4599	0.743163	0.345162	0.963643	0.338266	585	0.807018	0.963176	0.712603	0.975034	0.648893	585	0.898496	0.976582	0.82123	0.986384	0.757491
586	0.508772	0.715421	0.389808	0.971029	0.403261	586	0.785714	0.957151	0.72084	0.971677	0.655792	586	0.864662	0.97923	0.728097	0.982384	0.71987
587	0.47995	0.73586	0.369263	0.961136	0.342568	587	0.798246	0.959532	0.749168	0.97138	0.659446	587	0.860902	0.975912	0.796268	0.981572	0.732986
588	0.482456	0.71059	0.402313	0.966	0.348612	588	0.778195	0.942899	0.66374	0.971609	0.635799	588	0.858396	0.960298	0.694889	0.981617	0.710065
589	0.487469	0.76087	0.365551	0.96801	0.341078	589	0.802005	0.94423	0.721088	0.972681	0.661909	589	0.885965	0.972701	0.793459	0.983588	0.758662
590	0.47995	0.777267	0.392971	0.967209	0.366365	590	0.769424	0.940979	0.647782	0.969911	0.621146	590	0.865915	0.963516	0.755519	0.981248	0.717223
591	0.486216	0.708542	0.377383	0.963537	0.331422	591	0.784461	0.939744	0.627995	0.971313	0.6383	591	0.860902	0.963347	0.690357	0.979926	0.702923
592	0.474937	0.736812	0.364901	0.960642	0.321708	592	0.800752	0.94713	0.700392	0.975589	0.697613	592	0.868421	0.968422	0.757535	0.983325	0.759429
593	0.462406	0.735452	0.365105	0.968407	0.33703	593	0.810777	0.960669	0.707367	0.976532	0.683325	593	0.887218	0.979882	0.775762	0.984416	0.753476
594	0.47995	0.744797	0.341137	0.968769	0.322151	594	0.785714	0.939154	0.683602	0.970751	0.647777	594	0.869674	0.969275	0.781759	0.982492	0.745119
595	0.507519	0.736525	0.388464	0.964441	0.339296	595	0.805764	0.948664	0.715964	0.975537	0.676536	595	0.880952	0.971636	0.785455	0.982909	0.749675
596	0.486216	0.767201	0.372424	0.966857	0.367632	596	0.77193	0.947844	0.692945	0.968008	0.64275	596	0.864662	0.966306	0.782437	0.981686	0.746494
597	0.502506	0.730761	0.371904	0.966829	0.345271	597	0.798246	0.954626	0.725783	0.972826	0.673198	597	0.870927	0.97242	0.756428	0.98026	0.730127
598	0.496241	0.751095	0.368259	0.96871	0.34438	598	0.77193	0.942245	0.636554	0.970524	0.625936	598	0.864662	0.96874	0.720423	0.981777	0.726274
599	0.501253	0.75093	0.396812	0.965678	0.354438	599	0.79198	0.936677	0.674796	0.978162	0.679173	599	0.860902	0.970783	0.709524	0.983031	0.714519
600	0.477444	0.699455	0.369262	0.966796	0.342653	600	0.79198	0.961279	0.71149	0.974382	0.65214	600	0.87218	0.975462	0.698912	0.982562	0.706096
601	0.506266	0.691427	0.373277	0.967279	0.347535	601	0.798246	0.961956	0.739965	0.975502	0.705682	601	0.882206	0.97967	0.761016	0.984116	0.759579
602	0.491228	0.739081	0.387158	0.968826	0.36431	602	0.798246	0.945544	0.68014	0.973501	0.661634	602	0.869674	0.964227	0.748891	0.983043	0.73851
603	0.461153	0.699521	0.32624	0.967631	0.333583	603	0.776942	0.936952	0.665078	0.969877	0.633095	603	0.85213	0.954965	0.705006	0.979159	0.693482
604	0.474937	0.715214	0.386579	0.963099	0.33709	604	0.799499	0.950144	0.652683	0.975689	0.674174	604	0.867168	0.969334	0.683943	0.982979	0.727814
605	0.517544	0.750363	0.390126	0.967135	0.351733	605	0.809524	0.970651	0.78115	0.975666	0.680251	605	0.898496	0.981493	0.854457	0.986606	0.78052
606	0.462406	0.716443	0.356086	0.965394	0.34109	606	0.802005	0.958182	0.714256	0.972308	0.666868	606	0.877193	0.974926	0.756114	0.982959	0.752312
607	0.464912	0.765224	0.365361	0.967072	0.339458	607	0.805764	0.93506	0.649397	0.975213	0.667166	607	0.890977	0.967605	0.750308	0.986208	0.761413
608	0.443609	0.728349	0.34651	0.966639	0.331805	608	0.824561	0.935336	0.690939	0.978052	0.677908	608	0.867168	0.963788	0.720675	0.984409	0.724315
609	0.486216	0.739176	0.383667	0.971223	0.373841	609	0.789474	0.939316	0.657479	0.97023	0.632661	609	0.860902	0.956478	0.707605	0.979988	0.694961
610	0.492481	0.716413	0.39665	0.967171	0.348098	610	0.795739	0.959484	0.691261	0.973696	0.64118	610	0.87594	0.976449	0.732331	0.982831	0.706529
611	0.481203	0.732727	0.374322	0.963577	0.348654	611	0.785714	0.944751	0.685242	0.971633	0.637557	611	0.877193	0.975583	0.740636	0.982362	0.713989
612	0.482456	0.729677	0.375626	0.966523	0.347135	612	0.760652	0.947017	0.655621	0.970643	0.647825	612	0.840852	0.962433	0.734428	0.979855	0.722716
613	0.484962	0.706044	0.360863	0.966286	0.347941	613	0.794486	0.956386	0.69684	0.974935	0.690388	613	0.884712	0.975135	0.753225	0.986476	0.772794
614	0.466165	0.718037	0.340227	0.966626	0.32693	614	0.793233	0.95186	0.71776	0.972859	0.687512	614	0.888471	0.978071	0.809308	0.98413	0.792254
615	0.468672	0.779262	0.376073	0.965063	0.350451	615	0.81203	0.954254	0.733269	0.973302	0.66869	615	0.883459	0.977486	0.822669	0.984225	0.764164
616	0.477444	0.750479	0.366031	0.966106	0.343121	616	0.788221	0.931784	0.681365	0.974505	0.672203	616	0.870927	0.971789	0.744431	0.982764	0.73805
617	0.497494	0.735238	0.367423	0.968868	0.362514	617	0.790727	0.944216	0.671696	0.97453	0.672203	617	0.867168	0.963814	0.730417	0.983749	0.739138
618	0.467419	0.756185	0.370796	0.966277	0.339148	618	0.804511	0.960039	0.718098	0.976795	0.680242	618	0.893484	0.977843	0.806294	0.987347	0.776356
619	0.484962	0.698689	0.350807	0.961926	0.318545	619	0.81203	0.967932	0.73074	0.974998	0.665864	619	0.887218	0.974043	0.801395	0.985034	0.752091
620	0.4599	0.744343	0.351557	0.97021	0.348447	620	0.785714	0.95269	0.695786	0.971064	0.651291	620	0.847118	0.978225	0.758154	0.979105	0.720976
621	0.493734	0.711599	0.367597	0.969815	0.365052	621	0.778195	0.952492	0.686641	0.972338	0.66681	621	0.837093	0.964337	0.683692	0.978218	0.703593
622	0.468672	0.732954	0.379944	0.962519	0.352697	622	0.799499	0.949114	0.704687	0.975868	0.69364	622	0.864662	0.971662	0.744988	0.982585	0.746511
623	0.492481	0.749925	0.389884	0.965811	0.347518	623	0.789474	0.951213	0.683689	0.973265	0.66704	623	0.882206	0.972504	0.750523	0.983571	0.747785
624	0.464912	0.74964	0.370162	0.964094	0.35247	624	0.785714	0.944038	0.696622	0.970273	0.682158	624	0.865915	0.974534	0.788406	0.979724	0.767637
625	0.488722	0.713753	0.36966	0.969507	0.360094	625	0.780702	0.948654	0.679133	0.9712	0.655032	625	0.85213	0.970115	0.736521	0.978899	0.717383
626	0.484962	0.753551	0.394182	0.96709	0.350607	626	0.808271	0.958583	0.720852	0.976647	0.666052	626	0.882206	0.977396	0.775281	0.985627	0.739102
627	0.491228	0.748558	0.386378	0.96506	0.349947	627	0.760652	0.936044	0.646371	0.966017	0.620495	627	0.848371	0.960091	0.716682	0.977299	0.695979
628	0.510025	0.762518	0.370606	0.967021	0.371255	628	0.764411	0.942685	0.663734	0.969529	0.63554	628	0.877193	0.976014	0.789236	0.983538	0.75828
629	0.47995	0.662097	0.337272	0.969662	0.346565	629	0.804511	0.971231	0.776662	0.973633	0.65549	629	0.878446	0.981928	0.760912	0.983047	0.726849
630	0.494987	0.747946	0.381221	0.968771	0.374838	630	0.778195	0.926123	0.638641	0.971247	0.639765	630	0.865915	0.963055	0.705509	0.980321	0.703734
631	0.491228	0.725359	0.375722	0.967707	0.360989	631	0.774436	0.95942	0.697012	0.97349	0.670379	631	0.864662	0.974236	0.758329	0.98353	0.759301
632	0.492481	0.771546	0.352015	0.966348	0.357692	632	0.793233	0.964231	0.759101	0.974274	0.65387	632	0.878446	0.983312	0.850403	0.984654	0.731945
633	0.453634	0.740143	0.350479	0.963804	0.336156	633	0.805764	0.95216	0.702381	0.977941	0.699012	633	0.870927	0.976871	0.752394	0.984863	0.757891
634	0.471178	0.684383	0.375698	0.965289	0.35374	634	0.81203	0.967599	0.758226	0.9741	0.662971	634	0.882206	0.973874	0.783743	0.983493	0.73723
635	0.461153	0.734461	0.35198	0.968192	0.339168	635	0.781955	0.951099	0.71963	0.973233	0.69027	635	0.85213	0.975046	0.767412	0.980766	0.755027
636	0.471178	0.7597	0.388796	0.966829	0.347889	636	0.819549	0.947899	0.710769	0.977638	0.66902	636	0.892231	0.973054	0.800039	0.985806	0.746805
637	0.472431	0.710979	0.389985	0.968982	0.359161	637	0.799499	0.951883	0.748962	0.976534	0.70164	637	0.883459	0.9732	0.780014	0.985268	0.766525
638	0.466165	0.765393	0.362641	0.97054	0.37095	638	0.783208	0.934461	0.700403	0.969693	0.658344	638	0.87218	0.969317	0.779241	0.983136	0.762408
639	0.484962	0.726884	0.365453	0.962215	0.332249	639	0.780702	0.944279	0.658446	0.971624	0.656662	639	0.873434	0.968312	0.716003	0.982942	0.732577
640	0.469925	0.750661	0.353996	0.962503	0.326292	640	0.788221	0.945048	0.715462	0.97524	0.682412	640	0.880952	0.968989	0.796912	0.985643	0.774506
641	0.473684	0.725962	0.358222	0.963302	0.330581	641	0.773183	0.947237	0.649525	0.973844	0.649716	641	0.857143	0.967098	0.708713	0.981636	0.716929
642	0.484962	0.732326	0.352767	0.967339	0.338716	642	0.789474	0.952428	0.710215	0.970974	0.653806	642	0.864662	0.969599	0.749945	0.981201	0.729321
643	0.477444	0.716133	0.358752	0.965005	0.358588	643	0.794486	0.961021	0.696879	0.973802	0.674932	643	0.883459	0.976995	0.740981	0.98409	0.743668
644	0.47995	0.721066	0.349944	0.964538	0.345118	644	0.765664	0.947131	0.68089	0.970562	0.646521	644	0.834586	0.969758	0.717753	0.979174	0.713024
645	0.493734	0.724591	0.372745	0.969912	0.347826	645	0.781955	0.962051	0.71436	0.969836	0.653327	645	0.870927	0.978084	0.738363	0.982485	0.734735
646	0.511278	0.730793	0.384957	0.967552	0.349593	646	0.774436	0.944421	0.659283	0.968969	0.647036	646	0.860902	0.970503	0.726446	0.981004	0.728026
647	0.464912	0.728188	0.354146	0.96818	0.342096	647	0.808271	0.963428	0.725932	0.975508	0.702971	647	0.880952	0.977037	0.793922	0.983911	0.769846
648	0.457393	0.704207	0.344872	0.964103	0.31962	648	0.778195	0.94248	0.657954	0.972871	0.653107	648	0.860902	0.963204	0.720782	0.981383	0.731016
649	0.489975	0.705437	0.361379	0.969082	0.355684	649	0.794486	0.963589	0.731568	0.972712	0.664686	649	0.880952	0.975892	0.780507	0.982798	0.738568
650	0.492481	0.751667	0.358505	0.972504	0.359388	650	0.800752	0.931844	0.676364	0.974137	0.65661	650	0.882206	0.967712	0.740814	0.984528	0.736484
651	0.487469	0.71647	0.370308	0.965759	0.36346	651	0.798246	0.960454	0.754474	0.973304	0.684619	651	0.87218	0.978422	0.795081	0.983975	0.760721
652	0.483709	0.737604	0.356552	0.967948	0.364538	652	0.785714	0.932332	0.630709	0.970886	0.632948	652	0.865915	0.960178	0.707784	0.979261	0.695541
653	0.471178	0.692733	0.364518	0.963428	0.332588	653	0.784461	0.958895	0.707929	0.973255	0.685659	653	0.868421	0.976957	0.742228	0.981947	0.745283
654	0.473684	0.718437	0.366899	0.964105	0.336149	654	0.793233	0.95336	0.73885	0.975307	0.678496	654	0.873434	0.967567	0.797359	0.982502	0.737634
655	0.47995	0.668387	0.336293	0.968337	0.331263	655	0.809524	0.953897	0.733581	0.974728	0.677019	655	0.874687	0.976191	0.713781	0.982398	0.709446
656	0.45614	0.720735	0.375348	0.964985	0.356291	656	0.798246	0.959463	0.71303	0.977945	0.719523	656	0.878446	0.975311	0.773856	0.985516	0.793896
657	0.467419	0.739087	0.382826	0.967235	0.358812	657	0.779449	0.941056	0.686231	0.971096	0.64796	657	0.863409	0.969936	0.725171	0.980109	0.712826
658	0.482456	0.725285	0.376487	0.966487	0.329342	658	0.799499	0.944072	0.720618	0.975416	0.66432	658	0.869674	0.96939	0.74152	0.983653	0.733135
659	0.5	0.732156	0.391163	0.966403	0.367454	659	0.766917	0.944231	0.657554	0.969561	0.637213	659	0.83208	0.961488	0.692171	0.977301	0.69158
660	0.468672	0.73884	0.389226	0.96815	0.355474	660	0.794486	0.937155	0.677177	0.972587	0.652316	660	0.877193	0.976326	0.745422	0.981682	0.732263
661	0.457393	0.725987	0.353611	0.965126	0.319554	661	0.790727	0.951017	0.68817	0.972924	0.657554	661	0.864662	0.971324	0.734854	0.982512	0.725198
662	0.517544	0.753883	0.379413	0.967377	0.379738	662	0.815789	0.950378	0.713846	0.977717	0.69773	662	0.890977	0.974602	0.757475	0.984384	0.748848
663	0.47995	0.753319	0.385478	0.968049	0.36032	663	0.781955	0.942188	0.651322	0.974439	0.658422	663	0.859649	0.962934	0.725815	0.984042	0.732759
664	0.493734	0.685006	0.379254	0.966987	0.353783	664	0.819549	0.96566	0.759613	0.976157	0.683953	664	0.877193	0.980181	0.752245	0.982718	0.728594
665	0.491228	0.767408	0.3806	0.968035	0.362592	665	0.780702	0.94369	0.648049	0.970702	0.636395	665	0.87218	0.969744	0.747364	0.983633	0.726061
666	0.458647	0.751844	0.35427	0.964997	0.32718	666	0.794486	0.939847	0.715492	0.972731	0.667038	666	0.87218	0.969747	0.788384	0.9826	0.746263
667	0.47619	0.729172	0.343331	0.961283	0.320963	667	0.799499	0.954508	0.70545	0.97209	0.651477	667	0.874687	0.974777	0.772808	0.982736	0.740503
668	0.468672	0.730046	0.332303	0.96628	0.341102	668	0.79198	0.958462	0.675948	0.972394	0.65781	668	0.858396	0.968789	0.738676	0.980698	0.712511
669	0.497494	0.716064	0.35313	0.968947	0.344706	669	0.783208	0.950604	0.698088	0.97284	0.666881	669	0.858396	0.97972	0.756063	0.982521	0.747567
670	0.471178	0.698297	0.390107	0.963755	0.332132	670	0.798246	0.958817	0.709657	0.975696	0.654625	670	0.865915	0.979768	0.720894	0.982491	0.708098
671	0.511278	0.747359	0.393391	0.968369	0.356412	671	0.761905	0.938133	0.648839	0.968173	0.616384	671	0.860902	0.968544	0.756238	0.981443	0.723889
672	0.474937	0.741825	0.350684	0.965959	0.32929	672	0.822055	0.97483	0.798074	0.978715	0.708037	672	0.883459	0.991431	0.875157	0.985678	0.773602
673	0.462406	0.774519	0.392323	0.96675	0.350337	673	0.794486	0.933941	0.66303	0.974499	0.652526	673	0.892231	0.972882	0.780423	0.985905	0.761121
674	0.466165	0.734508	0.351802	0.961807	0.326229	674	0.800752	0.949487	0.712266	0.974843	0.697908	674	0.869674	0.9726	0.764905	0.98239	0.759231
675	0.492481	0.71572	0.347154	0.967732	0.361487	675	0.788221	0.948495	0.692628	0.972442	0.660437	675	0.870927	0.965029	0.735903	0.984096	0.734498
676	0.469925	0.746397	0.358449	0.967871	0.350506	676	0.796992	0.953965	0.656981	0.973393	0.65131	676	0.868421	0.966591	0.727576	0.981962	0.730777
677	0.501253	0.710199	0.369001	0.967973	0.355238	677	0.764411	0.947226	0.673438	0.969797	0.627729	677	0.867168	0.970205	0.72394	0.980852	0.714792
678	0.489975	0.726778	0.365092	0.968023	0.35419	678	0.793233	0.955023	0.709871	0.971592	0.666021	678	0.868421	0.973636	0.776516	0.982292	0.755204
679	0.492481	0.706446	0.378281	0.963335	0.330163	679	0.785714	0.959524	0.70386	0.971555	0.666007	679	0.868421	0.977198	0.75875	0.9813	0.739749
680	0.473684	0.734042	0.330927	0.961125	0.294708	680	0.796992	0.943938	0.667135	0.975358	0.655029	680	0.868421	0.97422	0.759861	0.981922	0.716269
681	0.488722	0.751531	0.387842	0.966434	0.361615	681	0.781955	0.936526	0.654047	0.971187	0.654922	681	0.857143	0.964225	0.711655	0.981151	0.736508
682	0.507519	0.73698	0.356267	0.964352	0.320927	682	0.815789	0.963146	0.712635	0.977049	0.675582	682	0.887218	0.969197	0.761137	0.984946	0.735366
683	0.457393	0.717355	0.361728	0.96574	0.321889	683	0.802005	0.962683	0.736209	0.975636	0.689278	683	0.858396	0.972178	0.754952	0.982084	0.737519
684	0.474937	0.755427	0.369466	0.969155	0.365271	684	0.783208	0.940822	0.671454	0.973501	0.668731	684	0.844612	0.963647	0.739836	0.98067	0.732528
685	0.484962	0.708494	0.372762	0.964828	0.347484	685	0.793233	0.945836	0.701881	0.974537	0.65297	685	0.885965	0.970446	0.739869	0.984716	0.731846
686	0.5	0.69737	0.397545	0.965909	0.36351	686	0.800752	0.950642	0.695865	0.974312	0.680051	686	0.863409	0.969152	0.744651	0.980461	0.718676
687	0.452381	0.722129	0.388421	0.963391	0.355174	687	0.79198	0.932476	0.675927	0.974156	0.669241	687	0.862155	0.960144	0.728968	0.98144	0.730884
688	0.45614	0.745396	0.376165	0.964097	0.336547	688	0.795739	0.948806	0.686452	0.974295	0.670213	688	0.879699	0.973292	0.76992	0.983475	0.756405
689	0.47619	0.677432	0.338421	0.966906	0.333152	689	0.817043	0.962257	0.728609	0.975734	0.693849	689	0.874687	0.976538	0.730124	0.983524	0.741519
690	0.472431	0.73317	0.366422	0.964682	0.331315	690	0.794486	0.941144	0.67574	0.972301	0.660696	690	0.880952	0.968316	0.774445	0.983054	0.752135
691	0.47619	0.739047	0.390864	0.968115	0.347881	691	0.786967	0.946071	0.659716	0.972131	0.646323	691	0.869674	0.972625	0.754212	0.982265	0.737881
692	0.501253	0.728215	0.368699	0.967138	0.354956	692	0.802005	0.948464	0.676932	0.974896	0.665351	692	0.893484	0.970673	0.74983	0.985006	0.752495
693	0.477444	0.722835	0.372	0.965974	0.360268	693	0.778195	0.954023	0.699056	0.971924	0.67143	693	0.87218	0.975559	0.780817	0.981447	0.747359
694	0.492481	0.754109	0.388679	0.96871	0.356907	694	0.810777	0.944681	0.703229	0.974377	0.676838	694	0.880952	0.968732	0.737632	0.983357	0.743465
695	0.47995	0.728837	0.381645	0.966161	0.350498	695	0.783208	0.955802	0.705395	0.972798	0.641378	695	0.864662	0.982389	0.741035	0.981588	0.711417
696	0.488722	0.735783	0.37334	0.963231	0.341022	696	0.810777	0.963671	0.749094	0.977397	0.703294	696	0.862155	0.981824	0.75515	0.981556	0.728235
697	0.494987	0.746734	0.368899	0.968312	0.337166	697	0.807018	0.958937	0.731856	0.973372	0.671633	697	0.869674	0.973223	0.762299	0.980022	0.722959
698	0.478697	0.714011	0.355975	0.967001	0.332508	698	0.802005	0.956695	0.731908	0.974982	0.686318	698	0.869674	0.972265	0.789462	0.983914	0.760483
699	0.448622	0.758969	0.350579	0.965414	0.332339	699	0.808271	0.942845	0.713326	0.976797	0.661883	699	0.87218	0.970198	0.776454	0.98335	0.727529
700	0.47995	0.723564	0.357093	0.965522	0.333522	700	0.795739	0.966978	0.749344	0.973735	0.66881	700	0.878446	0.97663	0.781147	0.983022	0.743902
701	0.505013	0.73098	0.371909	0.968861	0.35714	701	0.804511	0.963224	0.771543	0.975045	0.675386	701	0.867168	0.980057	0.781646	0.982684	0.732634
702	0.501253	0.71439	0.377886	0.970868	0.374399	702	0.770677	0.9526	0.686414	0.96988	0.650471	702	0.853383	0.971397	0.724712	0.980523	0.724594
703	0.482456	0.71406	0.365671	0.968993	0.330618	703	0.794486	0.956838	0.696279	0.974213	0.64036	703	0.865915	0.977171	0.740188	0.982282	0.711504
704	0.47995	0.747045	0.384255	0.964897	0.347858	704	0.799499	0.9552	0.741455	0.974899	0.699417	704	0.883459	0.974953	0.788602	0.983653	0.76452
705	0.474937	0.7004	0.348525	0.96914	0.357314	705	0.799499	0.967749	0.719058	0.975439	0.652635	705	0.878446	0.984077	0.796529	0.983357	0.73185
706	0.477444	0.748167	0.361799	0.963484	0.324153	706	0.795739	0.959692	0.677084	0.974889	0.66936	706	0.864662	0.973146	0.741228	0.981854	0.726409
707	0.486216	0.763887	0.376499	0.963939	0.343202	707	0.795739	0.947589	0.722934	0.972202	0.675396	707	0.868421	0.975713	0.77717	0.98064	0.746467
708	0.492481	0.751383	0.402762	0.965015	0.350097	708	0.786967	0.951327	0.674336	0.97286	0.649583	708	0.879699	0.982169	0.759946	0.982349	0.731234
709	0.492481	0.725676	0.394227	0.969428	0.362564	709	0.779449	0.943747	0.668465	0.9716	0.629931	709	0.862155	0.966792	0.718456	0.981324	0.709435
710	0.488722	0.741489	0.360609	0.967654	0.350595	710	0.784461	0.947539	0.673845	0.973359	0.648178	710	0.869674	0.971806	0.728545	0.984013	0.73527
711	0.487469	0.74225	0.369427	0.968182	0.35874	711	0.77193	0.957289	0.686007	0.968831	0.63844	711	0.849624	0.971747	0.727713	0.979955	0.713495
712	0.486216	0.737489	0.364294	0.966317	0.349906	712	0.794486	0.948186	0.71923	0.975741	0.698297	712	0.873434	0.974676	0.757419	0.983919	0.751802
[truncated: 1,287 more rows]

## Sheet: c
Clinical Data Only						Image Data Only						Image+Clinical Data(LiAIDS)
[truncated: 2,001 more rows]

## Sheet: d
Clinical Data Only						Image Data Only						Image+Clinical Data(LiAIDS)
[truncated: 2,001 more rows]

[truncated: 2 more sheets: e, f]
