# Supplementary material for: A multicenter clinical AI system study for detection and diagnosis of focal liver lesions
Source: Nat Commun. 2024 Feb 7;15:1131. doi: 10.1038/s41467-024-45325-9 (PMC10850133; doi:10.1038/s41467-024-45325-9)
Supplement: Supplementary file 4 — Source data [file 41467_2024_45325_MOESM4_ESM.zip › 2024-01-18-Cai-24-00871-SourceData/Source_data_Table_S7.xlsx]

## Sheet: Sheet1
	No.of patients	TOSHIBA	SIEMENS	Philips	GE	UIH
Total	12610	319	8055	332	3631	273
Huzhou Central Hospital	51	43	3	5	0	0
Jinhua Municipal Central Hospital	85	0	2	83	0	0
Sir Run Run Shaw Hospital	8291	31	5832	10	2172	246
Zhejiang Provincial People's Hospital	361	1	345	0	15	0
Zhejiang Cancer Hospital	332	0	228	1	103	0
Taizhou Municipal Central Hospital	156	0	0	0	156	0
The First People’s Hospital of Wenling	63	14	0	0	30	19
Yinzhou People's Hospital	101	0	4	96	0	1
The Second Affiliated Hospital of Zhejiang University School of Medicine	103	13	82	0	7	1
Shaoxing People's Hospital	48	0	0	29	19	0
Ningbo No.2 Hospital	656	0	650	0	0	6
Zhangzhou Municipal Hospital of Fujian Province	844	0	20	0	824	0
Quzhou People's Hospital	529	217	273	39	0	0
Ningbo First Hospital	126	0	126	0	0	0
The First Hospital of Jiaxing	470	0	290	0	180	0
Lishui People's Hospital	65	0	40	0	25	0
The Second Hospital of Jiaxing	260	0	160	0	100	0
Jinhua Guangfu Hospital	69	0	0	69	0	0
