# Supplementary material for: A multicenter clinical AI system study for detection and diagnosis of focal liver lesions
Source: Nat Commun. 2024 Feb 7;15:1131. doi: 10.1038/s41467-024-45325-9 (PMC10850133; doi:10.1038/s41467-024-45325-9)
Supplement: Supplementary file 4 — Source data [file 41467_2024_45325_MOESM4_ESM.zip › 2024-01-18-Cai-24-00871-SourceData/Source_data_Figure_S1.xlsx]

## Sheet: a
Single Center						Multiple Center						ZZH
	Accuracy	AUC	Sensitivity	Specificity	Precision		Accuracy	AUC	Sensitivity	Specificity	Precision		value	name	type
0	0.849624	0.961187	0.72941	0.972567	0.665356	0	0.899749	0.982148	0.729488	0.982728	0.70992	0	0.328064	Single Center	HC
1	0.860902	0.981486	0.7564	0.975427	0.717693	1	0.911028	0.985566	0.818432	0.986234	0.773919	1	0.24926	Single Center	HC
2	0.845865	0.983041	0.763087	0.973716	0.708378	2	0.906015	0.98189	0.821721	0.985655	0.761292	2	0.214408	Single Center	HC
3	0.863409	0.976378	0.727849	0.975541	0.718312	3	0.892231	0.967186	0.768615	0.983857	0.747895	3	0.356404	Single Center	HC
4	0.862155	0.975097	0.773259	0.97607	0.731526	4	0.885965	0.961953	0.742496	0.983161	0.730421	4	0.34523	Single Center	HC
5	0.834586	0.957593	0.726961	0.97086	0.698362	5	0.901003	0.971705	0.759682	0.984213	0.739949	5	0.38128	Single Center	HC
6	0.847118	0.966469	0.733925	0.973358	0.70077	6	0.868421	0.963387	0.725271	0.979433	0.705141	6	0.350467	Single Center	HC
7	0.83584	0.970304	0.701392	0.971485	0.710062	7	0.892231	0.959758	0.754991	0.983603	0.74437	7	0.139717	Single Center	HC
8	0.83208	0.964967	0.763663	0.970656	0.680322	8	0.889724	0.976711	0.785509	0.982161	0.729183	8	0.287862	Single Center	HC
9	0.857143	0.965341	0.716868	0.975079	0.69446	9	0.901003	0.980125	0.816274	0.984992	0.746994	9	0.351982	Single Center	HC
10	0.864662	0.972288	0.762861	0.977356	0.736162	10	0.893484	0.967529	0.784303	0.987193	0.761895	10	0.409914	Single Center	HC
11	0.840852	0.965711	0.72467	0.97209	0.692803	11	0.89599	0.974261	0.821376	0.983565	0.752431	11	0.194273	Single Center	HC
12	0.845865	0.973256	0.768658	0.973992	0.71469	12	0.901003	0.974566	0.758386	0.985989	0.744741	12	0.153323	Single Center	HC
13	0.823308	0.968973	0.746389	0.969004	0.696592	13	0.87594	0.967251	0.761434	0.981648	0.741933	13	0.383957	Single Center	HC
14	0.840852	0.967522	0.75078	0.973459	0.701321	14	0.885965	0.97804	0.769742	0.982374	0.739423	14	0.416869	Single Center	HC
15	0.838346	0.962803	0.697267	0.970986	0.686503	15	0.867168	0.964101	0.739466	0.981343	0.726372	15	0.405837	Single Center	HC
16	0.847118	0.974859	0.716919	0.973301	0.69631	16	0.890977	0.974966	0.737024	0.984538	0.73823	16	0.380743	Single Center	HC
17	0.833333	0.963423	0.681744	0.969994	0.673307	17	0.887218	0.957937	0.762012	0.983953	0.752509	17	0.430316	Single Center	HC
18	0.839599	0.971259	0.704026	0.971146	0.690203	18	0.879699	0.97966	0.781039	0.983609	0.756789	18	0.367337	Single Center	HC
19	0.844612	0.951997	0.730369	0.97167	0.718493	19	0.865915	0.964777	0.734736	0.978839	0.721962	19	0.44327	Single Center	HC
20	0.839599	0.965928	0.761102	0.973716	0.717391	20	0.884712	0.979363	0.740881	0.984859	0.739093	20	0.389682	Single Center	HC
21	0.849624	0.973941	0.797802	0.972561	0.685676	21	0.902256	0.983019	0.777201	0.985268	0.733192	21	0.372797	Single Center	HC
22	0.843358	0.954052	0.629931	0.973145	0.655584	22	0.883459	0.954032	0.750755	0.982211	0.710074	22	0.380475	Single Center	HC
23	0.85213	0.969997	0.741253	0.973952	0.738671	23	0.89599	0.979686	0.835347	0.985118	0.784014	23	0.0754872	Single Center	HC
24	0.849624	0.97351	0.799382	0.974833	0.742608	24	0.883459	0.981185	0.745549	0.983397	0.746752	24	0.427256	Single Center	HC
25	0.870927	0.963684	0.760449	0.977318	0.708857	25	0.892231	0.975149	0.824981	0.984652	0.755178	25	0.426624	Single Center	HC
26	0.85213	0.964914	0.71378	0.973823	0.711921	26	0.906015	0.966553	0.781781	0.985587	0.758069	26	0.287085	Single Center	HC
27	0.868421	0.961234	0.715674	0.978448	0.705393	27	0.903509	0.966613	0.783299	0.985787	0.739488	27	0.387743	Single Center	HC
28	0.848371	0.97419	0.633771	0.974066	0.676212	28	0.899749	0.960955	0.820213	0.985406	0.75935	28	0.329959	Single Center	HC
29	0.863409	0.974579	0.739062	0.975975	0.717263	29	0.903509	0.9712	0.798683	0.984841	0.758326	29	0.386083	Single Center	HC
30	0.85213	0.980908	0.791577	0.973851	0.714202	30	0.898496	0.973364	0.748897	0.986552	0.726936	30	0.313282	Single Center	HC
31	0.827068	0.973051	0.711388	0.969559	0.689549	31	0.902256	0.982235	0.777909	0.985795	0.748791	31	0.485217	Single Center	HC
32	0.862155	0.962706	0.711723	0.976944	0.684925	32	0.901003	0.95393	0.733708	0.985429	0.72261	32	0.235053	Single Center	HC
33	0.844612	0.969667	0.748261	0.972495	0.703197	33	0.888471	0.973755	0.779063	0.983326	0.749073	33	0.197397	Single Center	HC
34	0.848371	0.951136	0.72094	0.972628	0.727311	34	0.894737	0.968446	0.73674	0.982832	0.737959	34	0.385082	Single Center	HC
35	0.83208	0.960422	0.677292	0.969301	0.663039	35	0.877193	0.953533	0.7324	0.98128	0.710703	35	0.398906	Single Center	HC
36	0.83208	0.968526	0.695946	0.970532	0.671292	36	0.884712	0.940545	0.74172	0.982598	0.715827	36	0.389096	Single Center	HC
37	0.85589	0.972073	0.721377	0.974172	0.700894	37	0.885965	0.9765	0.760688	0.983459	0.732211	37	0.401722	Single Center	HC
38	0.853383	0.95998	0.735943	0.974056	0.68906	38	0.889724	0.962383	0.750561	0.983789	0.718397	38	0.380652	Single Center	HC
39	0.844612	0.957253	0.661232	0.972359	0.680391	39	0.862155	0.961419	0.700589	0.978767	0.688402	39	0.337	Single Center	HC
40	0.850877	0.966202	0.630855	0.974396	0.655644	40	0.890977	0.958911	0.754926	0.984414	0.734937	40	0.302618	Single Center	HC
41	0.834586	0.973734	0.715105	0.970757	0.687969	41	0.892231	0.984375	0.828013	0.983348	0.753948	41	0.405878	Single Center	HC
42	0.830827	0.973195	0.77106	0.970567	0.690037	42	0.87594	0.97942	0.753813	0.982245	0.729047	42	0.408526	Single Center	HC
43	0.828321	0.964538	0.712186	0.969339	0.67311	43	0.885965	0.97231	0.81374	0.983074	0.740133	43	0.301988	Single Center	HC
44	0.840852	0.976014	0.779894	0.973256	0.685167	44	0.880952	0.985437	0.779027	0.981316	0.71912	44	0.293878	Single Center	HC
45	0.85213	0.978688	0.774063	0.974592	0.708306	45	0.902256	0.986271	0.816273	0.986376	0.766663	45	0.411454	Single Center	HC
46	0.849624	0.968012	0.774823	0.974261	0.677211	46	0.890977	0.973378	0.785535	0.984645	0.719272	46	0.32307	Single Center	HC
47	0.85589	0.974581	0.729549	0.974057	0.706989	47	0.877193	0.963807	0.769573	0.981869	0.733575	47	0.398406	Single Center	HC
48	0.85213	0.966809	0.733155	0.975149	0.709459	48	0.888471	0.975465	0.772848	0.984941	0.7593	48	0.394875	Single Center	HC
49	0.860902	0.974895	0.773788	0.975659	0.732407	49	0.899749	0.97662	0.787082	0.985138	0.754149	49	0.339495	Single Center	HC
50	0.842105	0.965221	0.687747	0.972217	0.688642	50	0.904762	0.96815	0.773255	0.98517	0.753356	50	0.397362	Single Center	HC
51	0.850877	0.97123	0.772129	0.97368	0.703729	51	0.873434	0.961116	0.752027	0.981992	0.719398	51	0.396451	Single Center	HC
52	0.829574	0.967718	0.704765	0.970072	0.689176	52	0.892231	0.974972	0.784068	0.983363	0.748963	52	0.40148	Single Center	HC
53	0.860902	0.981043	0.834619	0.975899	0.695926	53	0.890977	0.985988	0.709671	0.98402	0.714224	53	0.392177	Single Center	HC
54	0.853383	0.977359	0.779864	0.974378	0.73112	54	0.89599	0.977362	0.76488	0.984474	0.739597	54	0.308837	Single Center	HC
55	0.837093	0.966354	0.687986	0.970659	0.662869	55	0.897243	0.967926	0.778939	0.984072	0.739983	55	0.393828	Single Center	HC
56	0.858396	0.969882	0.723454	0.975532	0.742126	56	0.898496	0.970268	0.801767	0.985177	0.782586	56	0.368718	Single Center	HC
57	0.844612	0.96466	0.748091	0.972833	0.694759	57	0.887218	0.966643	0.736984	0.982059	0.719021	57	0.404187	Single Center	HC
58	0.85213	0.975941	0.752544	0.976164	0.723274	58	0.899749	0.982018	0.795766	0.986308	0.76229	58	0.375899	Single Center	HC
59	0.843358	0.977121	0.71816	0.97169	0.691073	59	0.892231	0.967289	0.762165	0.983813	0.740604	59	0.0953255	Single Center	HC
60	0.85589	0.961392	0.696253	0.974945	0.698842	60	0.892231	0.96797	0.741779	0.984154	0.72409	60	0.350975	Single Center	HC
61	0.83208	0.96596	0.664693	0.971025	0.667651	61	0.884712	0.95213	0.737745	0.983537	0.719977	61	0.345088	Single Center	HC
62	0.83208	0.969746	0.724295	0.970542	0.670778	62	0.882206	0.968054	0.750789	0.981596	0.719592	62	0.383215	Single Center	HC
63	0.858396	0.977201	0.772097	0.974953	0.712408	63	0.880952	0.96962	0.716338	0.980949	0.716596	63	0.385603	Single Center	HC
64	0.837093	0.97236	0.703617	0.971102	0.6905	64	0.887218	0.965136	0.779856	0.982985	0.746634	64	0.389429	Single Center	HC
65	0.844612	0.961939	0.68391	0.97228	0.680916	65	0.890977	0.972778	0.764384	0.982781	0.738013	65	0.389864	Single Center	HC
66	0.859649	0.971229	0.728199	0.974932	0.700312	66	0.902256	0.979171	0.794067	0.98498	0.746979	66	0.266572	Single Center	HC
67	0.849624	0.978089	0.658332	0.974311	0.68198	67	0.913534	0.975242	0.841893	0.988093	0.775495	67	0.396239	Single Center	HC
68	0.865915	0.980901	0.79187	0.975749	0.721914	68	0.879699	0.979496	0.769119	0.982561	0.724927	68	0.400711	Single Center	HC
69	0.868421	0.975626	0.749251	0.976974	0.716687	69	0.91604	0.978857	0.812553	0.988463	0.788898	69	0.397891	Single Center	HC
70	0.850877	0.960784	0.689963	0.973708	0.687141	70	0.889724	0.95528	0.732865	0.982696	0.716523	70	0.400293	Single Center	HC
71	0.822055	0.966975	0.687419	0.970616	0.677383	71	0.867168	0.967541	0.752595	0.980636	0.727277	71	0.366175	Single Center	HC
72	0.844612	0.97021	0.769396	0.972781	0.713989	72	0.890977	0.976723	0.765639	0.982924	0.736154	72	0.394763	Single Center	HC
73	0.822055	0.961671	0.65206	0.968621	0.669647	73	0.889724	0.975798	0.802977	0.984906	0.773235	73	0.3989	Single Center	HC
74	0.85589	0.976129	0.717074	0.974894	0.706083	74	0.901003	0.972036	0.81854	0.985444	0.784577	74	0.146031	Single Center	HC
75	0.844612	0.956498	0.705788	0.971697	0.665746	75	0.887218	0.976828	0.737492	0.982188	0.710361	75	0.396568	Single Center	HC
76	0.850877	0.967767	0.729403	0.974942	0.696173	76	0.898496	0.974878	0.745751	0.986152	0.734076	76	0.364223	Single Center	HC
77	0.842105	0.967461	0.724955	0.972287	0.698856	77	0.902256	0.970143	0.761073	0.98476	0.730824	77	0.392119	Single Center	HC
78	0.849624	0.982071	0.729126	0.973338	0.698876	78	0.894737	0.975434	0.770761	0.984002	0.74098	78	0.353076	Single Center	HC
79	0.829574	0.963321	0.689297	0.969578	0.670244	79	0.883459	0.958774	0.763706	0.982399	0.742221	79	0.321995	Single Center	HC
80	0.837093	0.967743	0.734473	0.970292	0.730472	80	0.889724	0.970241	0.773229	0.98479	0.785615	80	0.147731	Single Center	HC
81	0.848371	0.977306	0.743876	0.974962	0.738167	81	0.882206	0.973564	0.778068	0.983701	0.752824	81	0.353121	Single Center	HC
82	0.834586	0.973956	0.745123	0.972286	0.694429	82	0.887218	0.972702	0.717635	0.983639	0.729071	82	0.341354	Single Center	HC
83	0.83584	0.957073	0.669416	0.97257	0.650737	83	0.892231	0.960986	0.762518	0.984232	0.722806	83	0.381581	Single Center	HC
84	0.867168	0.980521	0.807206	0.976553	0.737416	84	0.892231	0.967625	0.72964	0.984315	0.712355	84	0.378157	Single Center	HC
85	0.847118	0.968625	0.766913	0.972638	0.690715	85	0.889724	0.978083	0.744207	0.98321	0.724305	85	0.411876	Single Center	HC
86	0.842105	0.968479	0.706626	0.972439	0.692777	86	0.894737	0.966914	0.736094	0.985257	0.733276	86	0.350768	Single Center	HC
87	0.853383	0.965145	0.718228	0.974866	0.698333	87	0.903509	0.981209	0.786005	0.986374	0.753548	87	0.362205	Single Center	HC
88	0.859649	0.975575	0.723738	0.975543	0.694688	88	0.894737	0.968424	0.769325	0.984729	0.7361	88	0.111542	Single Center	HC
89	0.85213	0.972834	0.760187	0.974765	0.734281	89	0.889724	0.971485	0.791001	0.983966	0.763248	89	0.365566	Single Center	HC
90	0.837093	0.96061	0.730683	0.970933	0.692031	90	0.87218	0.973724	0.759669	0.981923	0.739187	90	0.410385	Single Center	HC
91	0.838346	0.980474	0.771626	0.972692	0.737344	91	0.902256	0.985089	0.799764	0.985271	0.765789	91	0.344853	Single Center	HC
92	0.868421	0.964165	0.729759	0.978183	0.708315	92	0.913534	0.971415	0.782231	0.988	0.748736	92	0.421781	Single Center	HC
93	0.85213	0.97535	0.732181	0.974207	0.717301	93	0.888471	0.967284	0.765855	0.984451	0.751677	93	0.417421	Single Center	HC
94	0.830827	0.969099	0.676195	0.971857	0.673107	94	0.897243	0.972794	0.777737	0.985017	0.752749	94	0.422434	Single Center	HC
95	0.858396	0.977649	0.805877	0.974519	0.736066	95	0.892231	0.980718	0.832911	0.982436	0.767773	95	0.423278	Single Center	HC
96	0.850877	0.978466	0.765729	0.973867	0.705824	96	0.877193	0.979035	0.803998	0.980097	0.723753	96	0.34184	Single Center	HC
97	0.864662	0.965652	0.725611	0.976355	0.685921	97	0.901003	0.966262	0.747123	0.986135	0.726991	97	0.430329	Single Center	HC
98	0.828321	0.9629	0.661012	0.969635	0.654152	98	0.877193	0.966912	0.736915	0.98113	0.704674	98	0.396763	Single Center	HC
99	0.85213	0.96802	0.743305	0.975437	0.718423	99	0.888471	0.967772	0.719873	0.98419	0.734307	99	0.416429	Single Center	HC
100	0.843358	0.974701	0.761016	0.971799	0.725005	100	0.887218	0.982836	0.775332	0.984508	0.74549	100	0.427269	Single Center	HC
101	0.862155	0.968124	0.688433	0.974986	0.724457	101	0.892231	0.97235	0.758597	0.982434	0.740646	101	0.418522	Single Center	HC
102	0.847118	0.956781	0.692142	0.972952	0.690875	102	0.885965	0.970731	0.748131	0.982278	0.718264	102	0.428734	Single Center	HC
103	0.834586	0.971019	0.712434	0.971942	0.701439	103	0.882206	0.963419	0.722143	0.981489	0.731325	103	0.363449	Single Center	HC
104	0.859649	0.966844	0.684173	0.975216	0.695874	104	0.889724	0.967682	0.79691	0.983139	0.748673	104	0.324032	Single Center	HC
105	0.843358	0.972308	0.737172	0.972884	0.712771	105	0.890977	0.983088	0.772232	0.984396	0.752421	105	0.157455	Single Center	HC
106	0.857143	0.974036	0.755417	0.974429	0.68879	106	0.89599	0.971963	0.761363	0.984323	0.721003	106	0.274038	Single Center	HC
107	0.858396	0.970859	0.726692	0.975052	0.69824	107	0.903509	0.976931	0.799109	0.986263	0.755291	107	0.363099	Single Center	HC
108	0.843358	0.962728	0.701132	0.972256	0.696579	108	0.894737	0.966149	0.756018	0.984121	0.741649	108	0.448041	Single Center	HC
109	0.857143	0.966186	0.743794	0.975988	0.727971	109	0.884712	0.978758	0.783736	0.983678	0.759518	109	0.387365	Single Center	HC
110	0.854637	0.96619	0.725592	0.974947	0.714904	110	0.898496	0.956213	0.753395	0.984914	0.751887	110	0.36723	Single Center	HC
111	0.849624	0.977307	0.732004	0.974108	0.693801	111	0.889724	0.972417	0.799287	0.984156	0.749619	111	0.379008	Single Center	HC
112	0.844612	0.959524	0.671646	0.971779	0.671443	112	0.883459	0.963936	0.708241	0.983677	0.710538	112	0.374025	Single Center	HC
113	0.857143	0.976529	0.752432	0.976601	0.73829	113	0.903509	0.983059	0.803415	0.986384	0.77621	113	0.390673	Single Center	HC
114	0.829574	0.974258	0.741161	0.970979	0.695228	114	0.887218	0.968435	0.784032	0.984121	0.747409	114	0.385586	Single Center	HC
115	0.858396	0.973569	0.728533	0.974017	0.70852	115	0.885965	0.962549	0.717497	0.982251	0.712646	115	0.283175	Single Center	HC
116	0.85213	0.968788	0.770004	0.972704	0.745649	116	0.883459	0.969854	0.758896	0.982861	0.749405	116	0.389178	Single Center	HC
117	0.842105	0.955625	0.70438	0.972594	0.671792	117	0.873434	0.962882	0.740708	0.980461	0.701453	117	0.158082	Single Center	HC
118	0.867168	0.980486	0.744694	0.977451	0.727362	118	0.898496	0.983613	0.833583	0.984559	0.76022	118	0.405852	Single Center	HC
119	0.842105	0.951263	0.713014	0.971822	0.681721	119	0.885965	0.960659	0.725914	0.983969	0.708761	119	0.381647	Single Center	HC
120	0.834586	0.976156	0.740012	0.969704	0.67334	120	0.873434	0.968381	0.768687	0.981803	0.724951	120	0.398393	Single Center	HC
121	0.828321	0.972925	0.711132	0.970011	0.692654	121	0.878446	0.969093	0.738704	0.983362	0.733553	121	0.404649	Single Center	HC
122	0.87218	0.96722	0.757406	0.976768	0.746638	122	0.907268	0.979086	0.766033	0.986636	0.760307	122	0.36648	Single Center	HC
123	0.840852	0.961972	0.632434	0.972745	0.668158	123	0.901003	0.979144	0.816287	0.986836	0.749606	123	0.41256	Single Center	HC
124	0.837093	0.969902	0.705997	0.971478	0.708629	124	0.890977	0.972848	0.797148	0.984211	0.755928	124	0.411113	Single Center	HC
125	0.839599	0.968388	0.713396	0.973386	0.676677	125	0.89599	0.963167	0.794675	0.984453	0.740488	125	0.378821	Single Center	HC
126	0.820802	0.976627	0.688381	0.968962	0.682674	126	0.897243	0.983492	0.832349	0.984021	0.766246	126	0.360785	Single Center	HC
127	0.817043	0.969969	0.674205	0.967271	0.649391	127	0.873434	0.960129	0.781422	0.981129	0.73269	127	0.395013	Single Center	HC
128	0.868421	0.9761	0.751803	0.977413	0.718381	128	0.926065	0.988305	0.867701	0.989203	0.797831	128	0.39534	Single Center	HC
129	0.863409	0.974952	0.753205	0.97527	0.714536	129	0.912281	0.984391	0.826149	0.987286	0.766234	129	0.395644	Single Center	HC
130	0.83208	0.967197	0.702668	0.969114	0.680966	130	0.883459	0.953626	0.789144	0.983198	0.748909	130	0.396076	Single Center	HC
131	0.854637	0.965058	0.730306	0.973455	0.712242	131	0.897243	0.973044	0.772181	0.984362	0.755165	131	0.385976	Single Center	HC
132	0.834586	0.966835	0.723971	0.970759	0.690031	132	0.889724	0.966357	0.774016	0.982707	0.734466	132	0.395169	Single Center	HC
133	0.854637	0.973359	0.699685	0.975381	0.704842	133	0.890977	0.978455	0.787357	0.983026	0.733723	133	0.307784	Single Center	HC
134	0.839599	0.97791	0.732617	0.972782	0.697756	134	0.898496	0.963563	0.771128	0.98515	0.741407	134	0.390226	Single Center	HC
135	0.83584	0.9597	0.72586	0.969828	0.674543	135	0.894737	0.976163	0.787399	0.984011	0.733284	135	0.349511	Single Center	HC
136	0.837093	0.951126	0.684267	0.971139	0.689441	136	0.890977	0.967822	0.793991	0.983771	0.757668	136	0.368375	Single Center	HC
137	0.847118	0.972001	0.735236	0.973338	0.714548	137	0.892231	0.967749	0.755842	0.984997	0.744557	137	0.404206	Single Center	HC
138	0.83584	0.972793	0.711886	0.971459	0.703334	138	0.888471	0.974654	0.818594	0.983416	0.767676	138	0.409588	Single Center	HC
139	0.845865	0.965747	0.699957	0.97336	0.695246	139	0.887218	0.953726	0.750759	0.983646	0.731349	139	0.397181	Single Center	HC
140	0.830827	0.965252	0.703041	0.969298	0.696498	140	0.883459	0.970838	0.716423	0.981961	0.724482	140	0.395711	Single Center	HC
141	0.847118	0.973214	0.731294	0.973155	0.70847	141	0.870927	0.966472	0.750697	0.979111	0.708152	141	0.375806	Single Center	HC
142	0.843358	0.96552	0.715636	0.972123	0.713348	142	0.863409	0.960204	0.673943	0.980698	0.691697	142	0.418874	Single Center	HC
143	0.857143	0.975006	0.757252	0.976528	0.711542	143	0.887218	0.972682	0.780674	0.983011	0.727351	143	0.290867	Single Center	HC
144	0.820802	0.968255	0.688582	0.970142	0.691454	144	0.87218	0.960943	0.737586	0.980173	0.719412	144	0.390606	Single Center	HC
145	0.829574	0.965373	0.680945	0.971452	0.693556	145	0.878446	0.965716	0.786674	0.982305	0.749519	145	0.343148	Single Center	HC
146	0.839599	0.962605	0.693437	0.972538	0.698648	146	0.869674	0.968228	0.736358	0.981149	0.72643	146	0.379534	Single Center	HC
147	0.862155	0.982818	0.736574	0.975976	0.683765	147	0.894737	0.984229	0.780512	0.984751	0.730188	147	0.385975	Single Center	HC
148	0.830827	0.967745	0.745418	0.970182	0.69612	148	0.877193	0.982638	0.786172	0.982218	0.738369	148	0.380182	Single Center	HC
149	0.869674	0.970724	0.769801	0.976921	0.752001	149	0.898496	0.977168	0.765956	0.985203	0.76165	149	0.364488	Single Center	HC
150	0.844612	0.968647	0.733058	0.973796	0.715967	150	0.888471	0.972593	0.756886	0.984053	0.738494	150	0.371268	Single Center	HC
151	0.865915	0.974226	0.799481	0.975198	0.743597	151	0.898496	0.9807	0.773323	0.98415	0.751128	151	0.338888	Single Center	HC
152	0.837093	0.968919	0.694498	0.969826	0.695346	152	0.889724	0.964236	0.790094	0.983773	0.758255	152	0.304564	Single Center	HC
153	0.850877	0.972853	0.697717	0.974017	0.695293	153	0.902256	0.975568	0.839619	0.987467	0.79024	153	0.351882	Single Center	HC
154	0.83584	0.96715	0.724601	0.970462	0.686742	154	0.879699	0.962819	0.719775	0.98265	0.728645	154	0.328395	Single Center	HC
155	0.854637	0.973378	0.75068	0.974726	0.705006	155	0.903509	0.966902	0.792696	0.984529	0.748059	155	0.40419	Single Center	HC
156	0.858396	0.977335	0.785033	0.976117	0.752304	156	0.899749	0.969038	0.781447	0.983206	0.745361	156	0.40316	Single Center	HC
157	0.839599	0.962066	0.69784	0.972288	0.697669	157	0.883459	0.953012	0.751233	0.98323	0.738442	157	0.239521	Single Center	HC
158	0.842105	0.97128	0.699185	0.972203	0.715784	158	0.911028	0.976231	0.847396	0.985561	0.78658	158	0.391625	Single Center	HC
159	0.858396	0.97294	0.774634	0.97465	0.712956	159	0.893484	0.974998	0.769449	0.983359	0.740342	159	0.393896	Single Center	HC
160	0.849624	0.978781	0.766033	0.973156	0.716989	160	0.899749	0.96928	0.811973	0.98386	0.761112	160	0.381607	Single Center	HC
161	0.865915	0.970255	0.72855	0.976987	0.728197	161	0.902256	0.974942	0.774904	0.985434	0.75789	161	0.384489	Single Center	HC
162	0.843358	0.977037	0.751029	0.97242	0.708821	162	0.885965	0.977975	0.775488	0.983798	0.757514	162	0.360517	Single Center	HC
163	0.849624	0.969393	0.707338	0.974844	0.708947	163	0.897243	0.972285	0.75952	0.983694	0.738239	163	0.114927	Single Center	HC
164	0.842105	0.972432	0.675771	0.972579	0.679976	164	0.898496	0.963452	0.787834	0.984509	0.752094	164	0.31752	Single Center	HC
165	0.858396	0.965716	0.731967	0.975496	0.707621	165	0.89599	0.970742	0.752161	0.985196	0.741236	165	0.390405	Single Center	HC
166	0.840852	0.970884	0.740059	0.971544	0.714941	166	0.869674	0.964077	0.739221	0.979734	0.726179	166	0.375116	Single Center	HC
167	0.857143	0.974929	0.724886	0.975934	0.703776	167	0.898496	0.970172	0.770378	0.985874	0.752796	167	0.387124	Single Center	HC
168	0.827068	0.968537	0.671445	0.96969	0.669935	168	0.878446	0.963236	0.734169	0.981713	0.714572	168	0.37181	Single Center	HC
169	0.860902	0.965801	0.673422	0.976309	0.700325	169	0.892231	0.971434	0.799197	0.984151	0.739629	169	0.365678	Single Center	HC
170	0.849624	0.967668	0.724179	0.97303	0.715598	170	0.880952	0.962022	0.755125	0.982515	0.738994	170	0.210182	Single Center	HC
171	0.857143	0.974158	0.708917	0.975755	0.737194	171	0.904762	0.982166	0.804	0.987533	0.787833	171	0.356004	Single Center	HC
172	0.845865	0.97199	0.705113	0.972594	0.707643	172	0.909774	0.975799	0.789389	0.985769	0.762123	172	0.372048	Single Center	HC
173	0.822055	0.968827	0.674499	0.969168	0.677965	173	0.882206	0.972565	0.76653	0.98355	0.754973	173	0.246261	Single Center	HC
174	0.819549	0.97654	0.744724	0.969075	0.704605	174	0.884712	0.973916	0.786692	0.983734	0.757679	174	0.404265	Single Center	HC
175	0.849624	0.970598	0.678121	0.973658	0.684023	175	0.897243	0.971301	0.790068	0.985889	0.746309	175	0.33582	Single Center	HC
176	0.827068	0.967197	0.749651	0.97161	0.708865	176	0.870927	0.98077	0.739048	0.980725	0.73017	176	0.414491	Single Center	HC
177	0.845865	0.970848	0.762309	0.973431	0.694542	177	0.878446	0.964191	0.76413	0.982912	0.725053	177	0.381633	Single Center	HC
178	0.839599	0.969036	0.685593	0.971678	0.665411	178	0.885965	0.970042	0.779372	0.982989	0.731834	178	0.415022	Single Center	HC
179	0.828321	0.973987	0.732935	0.971614	0.689362	179	0.878446	0.970701	0.805061	0.982301	0.73861	179	0.279832	Single Center	HC
180	0.850877	0.967943	0.730155	0.974031	0.708556	180	0.901003	0.969672	0.777936	0.986255	0.745089	180	0.154841	Single Center	HC
181	0.848371	0.973014	0.742597	0.973326	0.720099	181	0.890977	0.966667	0.753097	0.983671	0.742509	181	0.295349	Single Center	HC
182	0.83208	0.968975	0.734521	0.969625	0.683789	182	0.883459	0.968759	0.743965	0.980938	0.716269	182	0.377206	Single Center	HC
183	0.868421	0.970424	0.660568	0.978262	0.673656	183	0.914787	0.952263	0.755898	0.987111	0.714583	183	0.401663	Single Center	HC
184	0.845865	0.978678	0.773149	0.974393	0.712185	184	0.909774	0.968743	0.779711	0.98628	0.753779	184	0.419294	Single Center	HC
185	0.849624	0.963863	0.737466	0.973348	0.693712	185	0.879699	0.979532	0.81168	0.981025	0.728217	185	0.415168	Single Center	HC
186	0.840852	0.962994	0.759326	0.971781	0.685838	186	0.89599	0.973025	0.794703	0.984688	0.746425	186	0.379179	Single Center	HC
187	0.842105	0.97144	0.736567	0.9726	0.692436	187	0.873434	0.968237	0.766284	0.981446	0.715033	187	0.389426	Single Center	HC
188	0.849624	0.979158	0.770277	0.97327	0.707404	188	0.877193	0.977999	0.77537	0.982249	0.726669	0	0.369396	Multiple Center	HC
189	0.840852	0.969585	0.695874	0.973588	0.682062	189	0.907268	0.969142	0.816117	0.986736	0.773019	1	0.496455	Multiple Center	HC
190	0.845865	0.953934	0.712403	0.973547	0.681917	190	0.902256	0.979808	0.794617	0.986201	0.732964	2	0.214168	Multiple Center	HC
191	0.858396	0.98206	0.744266	0.974455	0.713796	191	0.89599	0.977323	0.806527	0.985407	0.754237	3	0.483303	Multiple Center	HC
192	0.860902	0.956201	0.7275	0.976027	0.693485	192	0.87594	0.963347	0.738335	0.981851	0.730597	4	0.426513	Multiple Center	HC
193	0.854637	0.979645	0.772107	0.97496	0.721852	193	0.907268	0.985745	0.840819	0.985682	0.783265	5	0.357928	Multiple Center	HC
194	0.844612	0.953854	0.700223	0.972619	0.710516	194	0.883459	0.968077	0.735321	0.983233	0.744548	6	0.421839	Multiple Center	HC
195	0.838346	0.960527	0.728994	0.971556	0.700726	195	0.883459	0.958186	0.765128	0.98175	0.733271	7	0.210679	Multiple Center	HC
196	0.85213	0.976971	0.736589	0.974783	0.727895	196	0.888471	0.976317	0.816004	0.982232	0.768152	8	0.322152	Multiple Center	HC
197	0.83584	0.975379	0.715691	0.971404	0.702558	197	0.864662	0.965252	0.745303	0.978599	0.725663	9	0.409841	Multiple Center	HC
198	0.847118	0.969686	0.684454	0.973691	0.691339	198	0.882206	0.978646	0.774629	0.983586	0.743298	10	0.528782	Multiple Center	HC
199	0.85213	0.970529	0.726269	0.976056	0.712266	199	0.883459	0.981788	0.770382	0.984354	0.744062	11	0.319328	Multiple Center	HC
200	0.85213	0.972681	0.753123	0.973371	0.706233	200	0.869674	0.97786	0.80031	0.982161	0.740937	12	0.268277	Multiple Center	HC
201	0.85213	0.969969	0.76185	0.97427	0.708289	201	0.898496	0.976996	0.740909	0.982842	0.721697	13	0.518757	Multiple Center	HC
202	0.830827	0.973704	0.769552	0.970354	0.705513	202	0.87218	0.970352	0.760107	0.980305	0.733482	14	0.457392	Multiple Center	HC
203	0.843358	0.973855	0.713177	0.972297	0.682993	203	0.888471	0.956892	0.746117	0.983708	0.734332	15	0.384516	Multiple Center	HC
204	0.859649	0.977068	0.75112	0.976456	0.732638	204	0.914787	0.982577	0.80071	0.988168	0.780928	16	0.5068	Multiple Center	HC
205	0.85213	0.969688	0.785226	0.974686	0.727897	205	0.904762	0.976801	0.768731	0.984845	0.735539	17	0.569437	Multiple Center	HC
206	0.867168	0.974269	0.765044	0.97773	0.723979	206	0.903509	0.976104	0.799612	0.987052	0.764347	18	0.448561	Multiple Center	HC
207	0.853383	0.965868	0.687572	0.973972	0.674043	207	0.89599	0.976843	0.77525	0.985129	0.741572	19	0.645721	Multiple Center	HC
208	0.839599	0.952448	0.667697	0.972674	0.693979	208	0.888471	0.970089	0.774265	0.984876	0.764164	20	0.494956	Multiple Center	HC
209	0.844612	0.966262	0.712276	0.972163	0.709357	209	0.89599	0.967182	0.732129	0.983839	0.727194	21	0.55273	Multiple Center	HC
210	0.853383	0.968678	0.724191	0.973768	0.68801	210	0.884712	0.976722	0.781708	0.983765	0.736608	22	0.521036	Multiple Center	HC
211	0.845865	0.964146	0.738198	0.973132	0.702715	211	0.873434	0.97341	0.715589	0.983175	0.716708	23	0.0499711	Multiple Center	HC
212	0.849624	0.971747	0.767391	0.97427	0.726998	212	0.899749	0.966358	0.763484	0.98701	0.746302	24	0.592288	Multiple Center	HC
213	0.845865	0.952584	0.655036	0.973103	0.668152	213	0.892231	0.969022	0.77597	0.984316	0.73113	25	0.592377	Multiple Center	HC
214	0.847118	0.961713	0.684918	0.972873	0.69001	214	0.890977	0.953864	0.741579	0.984283	0.72371	26	0.418832	Multiple Center	HC
215	0.867168	0.971764	0.763246	0.976235	0.690102	215	0.882206	0.970038	0.747063	0.982602	0.70262	27	0.515497	Multiple Center	HC
216	0.870927	0.97826	0.784832	0.976735	0.744358	216	0.89599	0.973204	0.804399	0.983911	0.763631	28	0.430363	Multiple Center	HC
217	0.842105	0.975896	0.733707	0.973025	0.700796	217	0.880952	0.963447	0.739597	0.982777	0.717981	29	0.55868	Multiple Center	HC
218	0.880952	0.981737	0.754665	0.979575	0.727069	218	0.902256	0.969027	0.756695	0.986775	0.750931	30	0.278294	Multiple Center	HC
219	0.877193	0.96903	0.756048	0.978791	0.713641	219	0.912281	0.968553	0.769019	0.988539	0.736296	31	0.677422	Multiple Center	HC
220	0.845865	0.972089	0.697378	0.972846	0.675677	220	0.890977	0.980318	0.782142	0.984208	0.729698	32	0.477868	Multiple Center	HC
221	0.858396	0.97068	0.755479	0.975749	0.699701	221	0.883459	0.97146	0.790679	0.982773	0.727958	33	0.470305	Multiple Center	HC
222	0.860902	0.979176	0.776934	0.974854	0.73013	222	0.893484	0.977005	0.828486	0.983874	0.774183	34	0.440149	Multiple Center	HC
223	0.845865	0.977145	0.744918	0.973173	0.69439	223	0.885965	0.971122	0.750155	0.982827	0.716151	35	0.505928	Multiple Center	HC
224	0.877193	0.972324	0.749899	0.978459	0.725641	224	0.888471	0.969674	0.786648	0.98308	0.743803	36	0.412104	Multiple Center	HC
225	0.828321	0.979405	0.716636	0.969812	0.671951	225	0.873434	0.969419	0.752076	0.980041	0.713576	37	0.465805	Multiple Center	HC
226	0.837093	0.964615	0.69556	0.971518	0.678738	226	0.874687	0.974774	0.739623	0.981872	0.721325	38	0.387225	Multiple Center	HC
227	0.857143	0.97982	0.788171	0.975265	0.718019	227	0.892231	0.97372	0.76562	0.984767	0.73406	39	0.341626	Multiple Center	HC
228	0.842105	0.963354	0.719273	0.972482	0.691797	228	0.887218	0.958458	0.708953	0.984125	0.734088	40	0.512702	Multiple Center	HC
229	0.854637	0.970784	0.743956	0.973907	0.722771	229	0.904762	0.978609	0.817992	0.984809	0.766437	41	0.573893	Multiple Center	HC
230	0.85213	0.960919	0.717444	0.974486	0.681181	230	0.897243	0.962676	0.803379	0.982825	0.73701	42	0.568351	Multiple Center	HC
231	0.838346	0.978699	0.733125	0.972926	0.715381	231	0.89599	0.975883	0.807205	0.983993	0.764736	43	0.584499	Multiple Center	HC
232	0.837093	0.972784	0.72965	0.971391	0.702117	232	0.894737	0.984401	0.793991	0.985039	0.763281	44	0.234698	Multiple Center	HC
233	0.842105	0.969602	0.692697	0.973109	0.677722	233	0.893484	0.975746	0.798906	0.984924	0.747471	45	0.50722	Multiple Center	HC
234	0.808271	0.970068	0.718078	0.966748	0.698644	234	0.862155	0.980593	0.754849	0.981164	0.746755	46	0.553133	Multiple Center	HC
235	0.844612	0.957661	0.711314	0.972804	0.711197	235	0.89599	0.968496	0.781852	0.98424	0.773895	47	0.549052	Multiple Center	HC
236	0.859649	0.97978	0.778099	0.975965	0.745842	236	0.919799	0.984097	0.811776	0.988056	0.788142	48	0.527201	Multiple Center	HC
237	0.839599	0.977493	0.746336	0.971884	0.694994	237	0.874687	0.961846	0.737779	0.982018	0.717861	49	0.433664	Multiple Center	HC
238	0.849624	0.984305	0.766188	0.974137	0.717764	238	0.922306	0.987312	0.821602	0.988308	0.793759	50	0.49015	Multiple Center	HC
239	0.840852	0.956318	0.663972	0.97118	0.683792	239	0.892231	0.958951	0.757912	0.983133	0.729192	51	0.497794	Multiple Center	HC
240	0.862155	0.976457	0.792597	0.974936	0.729676	240	0.907268	0.970986	0.771346	0.98588	0.745716	52	0.495771	Multiple Center	HC
241	0.83584	0.974088	0.718206	0.970477	0.695046	241	0.878446	0.982551	0.76217	0.983032	0.752403	53	0.415711	Multiple Center	HC
242	0.863409	0.970759	0.74932	0.975367	0.724323	242	0.89599	0.977304	0.739015	0.984417	0.737395	54	0.412183	Multiple Center	HC
243	0.844612	0.966114	0.71994	0.973501	0.687899	243	0.883459	0.970125	0.725773	0.984175	0.72686	55	0.457847	Multiple Center	HC
244	0.848371	0.968332	0.736083	0.973437	0.685974	244	0.884712	0.974913	0.771349	0.983617	0.717586	56	0.553444	Multiple Center	HC
245	0.837093	0.953803	0.695227	0.970008	0.667388	245	0.878446	0.963907	0.746078	0.9823	0.713008	57	0.557967	Multiple Center	HC
246	0.859649	0.967612	0.766957	0.977272	0.729626	246	0.890977	0.975573	0.764397	0.984478	0.739416	58	0.312617	Multiple Center	HC
247	0.849624	0.976243	0.767675	0.974331	0.742661	247	0.887218	0.979474	0.795004	0.981916	0.751018	59	0.0896094	Multiple Center	HC
248	0.822055	0.963036	0.67596	0.969323	0.68147	248	0.87594	0.967794	0.787103	0.980873	0.729433	60	0.302983	Multiple Center	HC
249	0.85589	0.967047	0.743941	0.976437	0.728028	249	0.878446	0.971624	0.787129	0.98174	0.740662	61	0.461878	Multiple Center	HC
250	0.848371	0.976016	0.758029	0.973054	0.715963	250	0.893484	0.983168	0.834543	0.984615	0.773765	62	0.553185	Multiple Center	HC
251	0.83208	0.958228	0.679706	0.970182	0.660394	251	0.901003	0.962936	0.741271	0.984151	0.717916	63	0.41233	Multiple Center	HC
252	0.845865	0.966683	0.694816	0.971828	0.699046	252	0.878446	0.973728	0.749439	0.981844	0.740191	64	0.500282	Multiple Center	HC
253	0.849624	0.969489	0.759152	0.973844	0.695685	253	0.901003	0.982852	0.819134	0.985617	0.747874	65	0.546658	Multiple Center	HC
254	0.83208	0.958195	0.662265	0.970098	0.6691	254	0.874687	0.967834	0.749928	0.981721	0.732451	66	0.471816	Multiple Center	HC
255	0.853383	0.978594	0.755974	0.974686	0.712074	255	0.883459	0.962711	0.784811	0.982495	0.737653	67	0.45382	Multiple Center	HC
256	0.83208	0.96628	0.779567	0.970544	0.70975	256	0.888471	0.979067	0.797799	0.983693	0.749294	68	0.474152	Multiple Center	HC
257	0.848371	0.97052	0.724088	0.973761	0.711053	257	0.894737	0.974461	0.828625	0.98414	0.76764	69	0.560192	Multiple Center	HC
258	0.838346	0.966159	0.675852	0.971023	0.673373	258	0.899749	0.966677	0.807463	0.985735	0.745478	70	0.555973	Multiple Center	HC
259	0.862155	0.980587	0.756521	0.97662	0.736593	259	0.887218	0.979352	0.779834	0.985041	0.75462	71	0.493638	Multiple Center	HC
260	0.842105	0.977586	0.751201	0.973025	0.70743	260	0.879699	0.968551	0.764437	0.981729	0.739499	72	0.559902	Multiple Center	HC
261	0.843358	0.973306	0.722464	0.972107	0.692806	261	0.884712	0.970064	0.804292	0.981749	0.739755	73	0.396911	Multiple Center	HC
262	0.823308	0.953835	0.658215	0.970687	0.678108	262	0.889724	0.96257	0.7664	0.984764	0.755578	74	0.524489	Multiple Center	HC
263	0.853383	0.978788	0.749644	0.974441	0.718034	263	0.897243	0.971774	0.797299	0.984947	0.768459	75	0.47209	Multiple Center	HC
264	0.844612	0.970976	0.706629	0.972433	0.667491	264	0.880952	0.966615	0.756095	0.981842	0.718034	76	0.522762	Multiple Center	HC
265	0.833333	0.968699	0.696481	0.970974	0.686141	265	0.877193	0.974649	0.767748	0.980788	0.727824	77	0.456479	Multiple Center	HC
266	0.848371	0.977263	0.726444	0.974711	0.708566	266	0.890977	0.974527	0.769569	0.982866	0.744519	78	0.498728	Multiple Center	HC
267	0.838346	0.970391	0.719683	0.972322	0.683933	267	0.880952	0.968285	0.804941	0.982054	0.737714	79	0.487018	Multiple Center	HC
268	0.85589	0.967022	0.68968	0.97481	0.694125	268	0.894737	0.962613	0.757249	0.984097	0.738849	80	0.402934	Multiple Center	HC
269	0.849624	0.973938	0.731778	0.973792	0.724549	269	0.903509	0.982077	0.786824	0.985374	0.773633	81	0.430355	Multiple Center	HC
270	0.834586	0.968312	0.710094	0.971235	0.689585	270	0.878446	0.966302	0.769993	0.981606	0.735071	82	0.449336	Multiple Center	HC
271	0.83584	0.973368	0.73437	0.971757	0.708541	271	0.885965	0.9623	0.777601	0.982981	0.748248	83	0.553652	Multiple Center	HC
272	0.805764	0.960128	0.721698	0.966311	0.679148	272	0.870927	0.978287	0.784274	0.980462	0.726165	84	0.583862	Multiple Center	HC
273	0.858396	0.969784	0.746957	0.976277	0.73055	273	0.906015	0.97733	0.81984	0.987421	0.772115	85	0.583254	Multiple Center	HC
274	0.854637	0.969954	0.764944	0.974318	0.717128	274	0.885965	0.972181	0.799291	0.981246	0.735168	86	0.52166	Multiple Center	HC
275	0.862155	0.974228	0.74165	0.975402	0.714232	275	0.898496	0.975333	0.77757	0.985582	0.752037	87	0.445687	Multiple Center	HC
276	0.845865	0.958856	0.670406	0.972312	0.66803	276	0.902256	0.965565	0.80462	0.984306	0.752921	88	0.27202	Multiple Center	HC
277	0.843358	0.970171	0.772101	0.973261	0.700384	277	0.894737	0.972345	0.771409	0.983658	0.728405	89	0.288038	Multiple Center	HC
278	0.83208	0.975391	0.70822	0.97167	0.694944	278	0.87218	0.979875	0.784124	0.979316	0.726175	90	0.485614	Multiple Center	HC
279	0.857143	0.972989	0.733146	0.975445	0.720818	279	0.894737	0.973674	0.792307	0.983837	0.757853	91	0.466899	Multiple Center	HC
280	0.842105	0.970617	0.741374	0.972309	0.707874	280	0.877193	0.975188	0.735543	0.983926	0.744265	92	0.553858	Multiple Center	HC
281	0.85213	0.977209	0.773359	0.973452	0.722692	281	0.911028	0.9644	0.778195	0.985549	0.766562	93	0.55206	Multiple Center	HC
282	0.857143	0.96942	0.760324	0.975359	0.721365	282	0.884712	0.96351	0.735539	0.984253	0.729604	94	0.573356	Multiple Center	HC
283	0.860902	0.966444	0.758279	0.975501	0.75276	283	0.890977	0.968461	0.776373	0.983915	0.770875	95	0.570543	Multiple Center	HC
284	0.829574	0.966356	0.707757	0.969731	0.693888	284	0.868421	0.965281	0.747814	0.979666	0.732767	96	0.534227	Multiple Center	HC
285	0.838346	0.959789	0.709833	0.971935	0.676574	285	0.894737	0.975173	0.800218	0.982761	0.727054	97	0.492197	Multiple Center	HC
286	0.838346	0.975712	0.699974	0.972305	0.698844	286	0.906015	0.967177	0.809072	0.985413	0.768901	98	0.583412	Multiple Center	HC
287	0.825815	0.972093	0.735	0.968486	0.698458	287	0.885965	0.966919	0.731165	0.981428	0.724764	99	0.562225	Multiple Center	HC
288	0.847118	0.97643	0.740813	0.972817	0.728763	288	0.894737	0.972975	0.766227	0.985013	0.778155	100	0.592315	Multiple Center	HC
289	0.854637	0.973631	0.710018	0.974349	0.688072	289	0.894737	0.968225	0.782018	0.985339	0.759985	101	0.590172	Multiple Center	HC
290	0.860902	0.968699	0.71982	0.975343	0.696608	290	0.897243	0.964819	0.763925	0.983367	0.736424	102	0.582015	Multiple Center	HC
291	0.850877	0.963747	0.701074	0.974622	0.696913	291	0.906015	0.960015	0.756856	0.986939	0.75442	103	0.366185	Multiple Center	HC
292	0.865915	0.982557	0.771664	0.976361	0.708834	292	0.885965	0.982681	0.787064	0.983437	0.730304	104	0.397446	Multiple Center	HC
293	0.849624	0.963087	0.702729	0.973146	0.693656	293	0.897243	0.978317	0.78468	0.986485	0.768736	105	0.289128	Multiple Center	HC
294	0.85589	0.976908	0.750388	0.976464	0.718834	294	0.899749	0.97907	0.799639	0.983511	0.741518	106	0.512063	Multiple Center	HC
295	0.820802	0.975259	0.746483	0.969088	0.696003	295	0.883459	0.973434	0.813157	0.982121	0.756521	107	0.497496	Multiple Center	HC
296	0.864662	0.972013	0.797932	0.975522	0.731944	296	0.890977	0.975074	0.752039	0.983612	0.733046	108	0.340045	Multiple Center	HC
297	0.830827	0.957396	0.708942	0.970658	0.7052	297	0.880952	0.965037	0.789029	0.983176	0.768216	109	0.486091	Multiple Center	HC
298	0.840852	0.972278	0.742847	0.973147	0.711906	298	0.879699	0.977403	0.722352	0.983376	0.73785	110	0.410779	Multiple Center	HC
299	0.844612	0.972739	0.737506	0.972887	0.704868	299	0.890977	0.98316	0.793963	0.983967	0.747306	111	0.44348	Multiple Center	HC
300	0.858396	0.965332	0.743174	0.975412	0.728576	300	0.89599	0.972687	0.774534	0.984398	0.754969	112	0.537067	Multiple Center	HC
301	0.847118	0.9677	0.722371	0.972634	0.707238	301	0.913534	0.987549	0.852353	0.986805	0.788277	113	0.51877	Multiple Center	HC
302	0.849624	0.959426	0.7095	0.974101	0.701666	302	0.897243	0.977262	0.791142	0.98477	0.760438	114	0.49559	Multiple Center	HC
303	0.845865	0.970201	0.719755	0.972536	0.695695	303	0.894737	0.966083	0.775515	0.984591	0.74502	115	0.405476	Multiple Center	HC
304	0.85213	0.975067	0.769538	0.973586	0.717082	304	0.893484	0.966272	0.751416	0.983745	0.73603	116	0.537207	Multiple Center	HC
305	0.85589	0.975105	0.686148	0.974836	0.704477	305	0.899749	0.961477	0.733019	0.985174	0.741999	117	0.08686	Multiple Center	HC
306	0.820802	0.966178	0.802841	0.968445	0.716845	306	0.87594	0.975091	0.69463	0.982081	0.721128	118	0.530964	Multiple Center	HC
307	0.847118	0.962991	0.740544	0.972426	0.705015	307	0.885965	0.973485	0.734547	0.982601	0.716298	119	0.443677	Multiple Center	HC
308	0.845865	0.974895	0.747919	0.973272	0.732766	308	0.892231	0.972937	0.798815	0.985705	0.783555	120	0.479274	Multiple Center	HC
309	0.849624	0.981122	0.748763	0.975873	0.72494	309	0.906015	0.982021	0.829528	0.987413	0.772876	121	0.434735	Multiple Center	HC
310	0.83584	0.975051	0.711117	0.971134	0.691132	310	0.890977	0.976284	0.808851	0.984853	0.765561	122	0.402675	Multiple Center	HC
311	0.840852	0.968747	0.755739	0.971738	0.7036	311	0.892231	0.975386	0.732186	0.983797	0.728279	123	0.552377	Multiple Center	HC
312	0.838346	0.968568	0.697977	0.971986	0.691759	312	0.89599	0.963148	0.792322	0.982506	0.733912	124	0.486416	Multiple Center	HC
313	0.862155	0.97285	0.773999	0.975787	0.71246	313	0.911028	0.985982	0.848977	0.986598	0.762673	125	0.425679	Multiple Center	HC
314	0.849624	0.969421	0.750571	0.973697	0.708888	314	0.890977	0.969626	0.776156	0.983957	0.744054	126	0.345648	Multiple Center	HC
315	0.854637	0.964797	0.762855	0.974656	0.702586	315	0.889724	0.975094	0.714075	0.985865	0.726343	127	0.47195	Multiple Center	HC
316	0.834586	0.975649	0.735207	0.971548	0.697079	316	0.889724	0.983141	0.762626	0.985475	0.742074	128	0.563235	Multiple Center	HC
317	0.853383	0.971039	0.728119	0.974297	0.68088	317	0.885965	0.978449	0.748343	0.984657	0.721697	129	0.55113	Multiple Center	HC
318	0.822055	0.965096	0.691382	0.968684	0.689489	318	0.887218	0.97419	0.765323	0.983315	0.74478	130	0.554463	Multiple Center	HC
319	0.843358	0.971011	0.700209	0.973545	0.680948	319	0.893484	0.983482	0.775538	0.984167	0.730186	131	0.538911	Multiple Center	HC
320	0.844612	0.959086	0.76318	0.972406	0.698927	320	0.887218	0.965763	0.72535	0.982544	0.721055	132	0.524659	Multiple Center	HC
321	0.843358	0.97844	0.769196	0.972047	0.723033	321	0.890977	0.974619	0.804012	0.9821	0.75692	133	0.196148	Multiple Center	HC
322	0.834586	0.970117	0.726992	0.970406	0.709277	322	0.898496	0.974717	0.80509	0.985322	0.780128	134	0.412421	Multiple Center	HC
323	0.868421	0.979998	0.743293	0.978457	0.697397	323	0.909774	0.968539	0.832588	0.986215	0.73648	135	0.220234	Multiple Center	HC
324	0.840852	0.965159	0.711105	0.972217	0.681471	324	0.897243	0.971991	0.773052	0.984963	0.751911	136	0.538327	Multiple Center	HC
325	0.823308	0.961691	0.673856	0.968878	0.668098	325	0.877193	0.966619	0.778186	0.98012	0.738399	137	0.549561	Multiple Center	HC
326	0.889724	0.971842	0.791412	0.981538	0.779944	326	0.898496	0.977161	0.784391	0.985048	0.766863	138	0.585402	Multiple Center	HC
327	0.843358	0.962839	0.721135	0.971572	0.687699	327	0.893484	0.977983	0.762981	0.984241	0.722903	139	0.494216	Multiple Center	HC
328	0.838346	0.967209	0.6653	0.971451	0.680449	328	0.894737	0.971657	0.813119	0.984076	0.7642	140	0.476532	Multiple Center	HC
329	0.844612	0.966249	0.729379	0.972478	0.660224	329	0.884712	0.971401	0.732568	0.982643	0.690753	141	0.391152	Multiple Center	HC
330	0.847118	0.979981	0.711351	0.97359	0.699159	330	0.912281	0.97924	0.850205	0.987356	0.772207	142	0.565524	Multiple Center	HC
331	0.860902	0.969503	0.697449	0.975034	0.691936	331	0.902256	0.971653	0.853984	0.984525	0.753013	143	0.450739	Multiple Center	HC
332	0.842105	0.958206	0.63445	0.971432	0.667892	332	0.898496	0.963379	0.781448	0.98531	0.755928	144	0.46128	Multiple Center	HC
333	0.857143	0.976542	0.763124	0.975163	0.729131	333	0.898496	0.98336	0.792179	0.984802	0.761942	145	0.478349	Multiple Center	HC
334	0.845865	0.964965	0.751845	0.97338	0.691472	334	0.882206	0.969635	0.729492	0.98198	0.715302	146	0.536015	Multiple Center	HC
335	0.862155	0.979291	0.795702	0.976517	0.75103	335	0.902256	0.982163	0.790143	0.985477	0.77208	147	0.538212	Multiple Center	HC
336	0.858396	0.983641	0.794271	0.975449	0.774684	336	0.913534	0.978322	0.823333	0.987865	0.810758	148	0.535229	Multiple Center	HC
337	0.830827	0.965881	0.708691	0.970218	0.689106	337	0.885965	0.971246	0.805692	0.981967	0.745982	149	0.412921	Multiple Center	HC
338	0.838346	0.967626	0.682323	0.972565	0.684392	338	0.892231	0.955677	0.757273	0.984246	0.737708	150	0.517553	Multiple Center	HC
339	0.860902	0.973252	0.754973	0.975631	0.725116	339	0.890977	0.978511	0.806092	0.985171	0.768744	151	0.343373	Multiple Center	HC
340	0.840852	0.958194	0.742522	0.971982	0.691858	340	0.885965	0.953383	0.698542	0.98354	0.713532	152	0.514913	Multiple Center	HC
341	0.848371	0.96789	0.714598	0.971878	0.698069	341	0.87218	0.961534	0.743662	0.980279	0.715896	153	0.466004	Multiple Center	HC
342	0.862155	0.96947	0.7052	0.976908	0.701933	342	0.89599	0.981173	0.745406	0.986253	0.739107	154	0.452447	Multiple Center	HC
343	0.840852	0.969455	0.752101	0.972818	0.693374	343	0.893484	0.964223	0.746828	0.984441	0.72106	155	0.50863	Multiple Center	HC
344	0.849624	0.96964	0.707341	0.974373	0.693413	344	0.883459	0.975117	0.7901	0.982073	0.743837	156	0.528227	Multiple Center	HC
345	0.830827	0.958467	0.716284	0.969901	0.701617	345	0.894737	0.976588	0.795872	0.983259	0.766112	157	0.489186	Multiple Center	HC
346	0.849624	0.972985	0.696622	0.975394	0.71879	346	0.894737	0.975299	0.814637	0.985691	0.780664	158	0.466462	Multiple Center	HC
347	0.849624	0.974456	0.67949	0.974204	0.687743	347	0.888471	0.961411	0.770847	0.98223	0.730822	159	0.474884	Multiple Center	HC
348	0.85213	0.970058	0.768953	0.973834	0.72345	348	0.898496	0.978808	0.750433	0.984455	0.734643	160	0.550545	Multiple Center	HC
349	0.845865	0.975325	0.727389	0.97394	0.696677	349	0.89599	0.967257	0.768735	0.985357	0.73989	161	0.553898	Multiple Center	HC
350	0.844612	0.964479	0.674055	0.971807	0.694785	350	0.89599	0.974906	0.784404	0.982797	0.758597	162	0.537934	Multiple Center	HC
351	0.839599	0.95694	0.731227	0.971179	0.700284	351	0.893484	0.976795	0.767252	0.982658	0.735626	163	0.317498	Multiple Center	HC
352	0.848371	0.974666	0.755715	0.974651	0.736621	352	0.874687	0.967355	0.724439	0.981035	0.731021	164	0.518096	Multiple Center	HC
353	0.853383	0.976782	0.7234	0.974748	0.74023	353	0.892231	0.981656	0.795424	0.982813	0.776077	165	0.558012	Multiple Center	HC
354	0.83584	0.973168	0.727456	0.971661	0.680706	354	0.87594	0.969381	0.742259	0.981159	0.710266	166	0.482749	Multiple Center	HC
355	0.83584	0.965139	0.74893	0.970588	0.696764	355	0.888471	0.981717	0.775143	0.983516	0.749816	167	0.496446	Multiple Center	HC
356	0.854637	0.963229	0.689422	0.973977	0.681067	356	0.897243	0.97164	0.75712	0.984481	0.741997	168	0.543639	Multiple Center	HC
357	0.83208	0.962668	0.72247	0.970984	0.69084	357	0.888471	0.976792	0.765342	0.98249	0.734177	169	0.552561	Multiple Center	HC
358	0.840852	0.971952	0.774097	0.972568	0.702189	358	0.878446	0.970372	0.719763	0.979859	0.707469	170	0.458197	Multiple Center	HC
359	0.863409	0.97123	0.730995	0.975665	0.718035	359	0.909774	0.978973	0.821347	0.986504	0.774931	171	0.4942	Multiple Center	HC
360	0.859649	0.974808	0.77897	0.974271	0.743061	360	0.884712	0.976409	0.750376	0.981427	0.745305	172	0.434196	Multiple Center	HC
361	0.85589	0.96932	0.733035	0.974668	0.724728	361	0.894737	0.971567	0.770976	0.98385	0.74477	173	0.211056	Multiple Center	HC
362	0.858396	0.969217	0.693425	0.97414	0.6874	362	0.883459	0.966467	0.76589	0.981709	0.726707	174	0.442175	Multiple Center	HC
363	0.840852	0.979202	0.691706	0.972306	0.690291	363	0.888471	0.982943	0.803523	0.983887	0.754377	175	0.490111	Multiple Center	HC
364	0.858396	0.98199	0.743199	0.975462	0.731969	364	0.888471	0.969647	0.773014	0.983843	0.752187	176	0.483467	Multiple Center	HC
365	0.880952	0.975567	0.770999	0.980802	0.735301	365	0.903509	0.973963	0.82067	0.985311	0.74793	177	0.527151	Multiple Center	HC
366	0.862155	0.966332	0.758195	0.975085	0.727956	366	0.903509	0.981965	0.736209	0.98827	0.746605	178	0.570897	Multiple Center	HC
367	0.834586	0.968492	0.675041	0.96999	0.682351	367	0.888471	0.967071	0.752796	0.983255	0.753771	179	0.250103	Multiple Center	HC
368	0.864662	0.970266	0.748633	0.975702	0.732764	368	0.904762	0.976315	0.794651	0.985213	0.760998	180	0.17828	Multiple Center	HC
369	0.87218	0.974128	0.760404	0.977517	0.729018	369	0.906015	0.981708	0.822354	0.985663	0.770269	181	0.241848	Multiple Center	HC
370	0.822055	0.968533	0.689509	0.969683	0.689595	370	0.878446	0.965949	0.73472	0.983255	0.737781	182	0.508745	Multiple Center	HC
371	0.83584	0.955215	0.733664	0.972519	0.691296	371	0.884712	0.977092	0.766898	0.983733	0.741777	183	0.559088	Multiple Center	HC
372	0.849624	0.965928	0.765935	0.972825	0.736035	372	0.894737	0.971068	0.803697	0.982285	0.769492	184	0.554135	Multiple Center	HC
373	0.85213	0.965823	0.759129	0.973826	0.728747	373	0.888471	0.971215	0.762026	0.982728	0.748231	185	0.598888	Multiple Center	HC
374	0.843358	0.962831	0.745227	0.972945	0.711321	374	0.889724	0.971722	0.759806	0.982236	0.735737	186	0.508971	Multiple Center	HC
375	0.848371	0.960466	0.741127	0.972818	0.713005	375	0.887218	0.963681	0.72686	0.982679	0.727428	187	0.543974	Multiple Center	HC
376	0.844612	0.973955	0.691812	0.973881	0.678309	376	0.894737	0.978923	0.831849	0.984518	0.757122	0	0.443806	Single Center	HH
377	0.849624	0.968438	0.716341	0.973587	0.690435	377	0.888471	0.974123	0.83864	0.982626	0.737205	1	0.355101	Single Center	HH
378	0.837093	0.977729	0.766425	0.971721	0.714485	378	0.870927	0.97564	0.75665	0.979932	0.72691	2	0.380673	Single Center	HH
379	0.853383	0.970671	0.752564	0.973506	0.716807	379	0.901003	0.971643	0.793564	0.985623	0.765191	3	0.374941	Single Center	HH
380	0.844612	0.969527	0.738999	0.972258	0.704263	380	0.888471	0.96511	0.741298	0.982678	0.722035	4	0.378163	Single Center	HH
381	0.834586	0.968912	0.710767	0.970538	0.652881	381	0.885965	0.970036	0.780276	0.983503	0.73532	5	0.182473	Single Center	HH
382	0.857143	0.985661	0.71973	0.975721	0.702545	382	0.908521	0.979469	0.811956	0.986872	0.750944	6	0.184925	Single Center	HH
383	0.857143	0.975164	0.770622	0.975506	0.727497	383	0.889724	0.976367	0.754612	0.98307	0.741976	7	0.329768	Single Center	HH
384	0.85213	0.965195	0.700794	0.975133	0.694467	384	0.888471	0.950692	0.746206	0.98204	0.727009	8	0.245031	Single Center	HH
385	0.85213	0.959013	0.666217	0.973863	0.637792	385	0.901003	0.965415	0.779355	0.984604	0.724509	9	0.462653	Single Center	HH
386	0.847118	0.967779	0.735827	0.973596	0.715906	386	0.888471	0.96846	0.810987	0.984693	0.768654	10	0.373317	Single Center	HH
387	0.828321	0.968418	0.712757	0.969543	0.681235	387	0.893484	0.979135	0.794003	0.983131	0.744653	11	0.456113	Single Center	HH
388	0.847118	0.975722	0.770628	0.97473	0.72804	388	0.884712	0.968632	0.742416	0.981964	0.720286	12	0.459118	Single Center	HH
389	0.842105	0.972228	0.735321	0.973712	0.70399	389	0.898496	0.982774	0.78177	0.985918	0.759856	13	0.162643	Single Center	HH
390	0.85213	0.9686	0.719744	0.973199	0.699782	390	0.902256	0.986319	0.803012	0.985986	0.753308	14	0.369283	Single Center	HH
391	0.85589	0.968894	0.740277	0.975027	0.706751	391	0.904762	0.9813	0.771656	0.986803	0.746279	15	0.140493	Single Center	HH
392	0.854637	0.964284	0.706219	0.977301	0.701782	392	0.877193	0.970286	0.782772	0.982172	0.71282	16	0.367558	Single Center	HH
393	0.85589	0.982529	0.723329	0.975733	0.695954	393	0.897243	0.986646	0.853461	0.986351	0.750618	17	0.161657	Single Center	HH
394	0.849624	0.961201	0.754213	0.973874	0.719219	394	0.883459	0.967169	0.725137	0.983195	0.727284	18	0.443489	Single Center	HH
395	0.839599	0.954244	0.684488	0.973269	0.6642	395	0.87218	0.956438	0.725717	0.980509	0.700852	19	0.375275	Single Center	HH
396	0.85213	0.961601	0.681271	0.973912	0.675865	396	0.906015	0.975829	0.773051	0.985299	0.750931	20	0.322869	Single Center	HH
397	0.85213	0.979901	0.743874	0.974931	0.711783	397	0.899749	0.983429	0.842738	0.984048	0.766896	21	0.361951	Single Center	HH
398	0.857143	0.972871	0.781479	0.975494	0.752699	398	0.880952	0.979236	0.748345	0.982867	0.742216	22	0.4541	Single Center	HH
399	0.837093	0.964695	0.691279	0.971579	0.694523	399	0.883459	0.964628	0.788869	0.983851	0.759136	23	0.19198	Single Center	HH
400	0.834586	0.982413	0.740603	0.971456	0.72826	400	0.888471	0.974606	0.782567	0.98298	0.753948	24	0.197308	Single Center	HH
401	0.850877	0.958225	0.647661	0.974319	0.684089	401	0.888471	0.958651	0.750901	0.984778	0.749627	25	0.178671	Single Center	HH
402	0.844612	0.968455	0.728727	0.972809	0.681133	402	0.892231	0.952451	0.694104	0.982838	0.709298	26	0.06132	Single Center	HH
403	0.850877	0.969399	0.722689	0.9741	0.707013	403	0.882206	0.980123	0.79626	0.981948	0.765905	27	0.426599	Single Center	HH
404	0.820802	0.961695	0.681963	0.967731	0.64661	404	0.860902	0.953091	0.722747	0.980569	0.703654	28	0.451368	Single Center	HH
405	0.858396	0.974212	0.732265	0.975184	0.684408	405	0.907268	0.972838	0.776934	0.985639	0.730235	29	0.471931	Single Center	HH
406	0.818296	0.975548	0.71119	0.967281	0.690617	406	0.885965	0.980588	0.817697	0.982827	0.76558	30	0.466175	Single Center	HH
407	0.850877	0.97175	0.730332	0.975257	0.724817	407	0.899749	0.982263	0.823408	0.987494	0.786654	31	0.36843	Single Center	HH
408	0.85589	0.978422	0.742853	0.973445	0.732831	408	0.914787	0.972902	0.834599	0.987166	0.799287	32	0.144624	Single Center	HH
409	0.848371	0.975142	0.736499	0.974253	0.740514	409	0.884712	0.965842	0.769078	0.983921	0.757535	33	0.278038	Single Center	HH
410	0.854637	0.976262	0.67254	0.974717	0.657553	410	0.906015	0.97429	0.84193	0.986169	0.764954	34	0.44471	Single Center	HH
411	0.854637	0.961074	0.734239	0.974313	0.702055	411	0.883459	0.962478	0.682055	0.98254	0.676694	35	0.436281	Single Center	HH
412	0.85213	0.963834	0.707133	0.972894	0.709845	412	0.902256	0.971275	0.788177	0.985377	0.773201	36	0.189892	Single Center	HH
413	0.840852	0.968041	0.659083	0.973657	0.66931	413	0.907268	0.977418	0.801647	0.985774	0.75065	37	0.404681	Single Center	HH
414	0.827068	0.971362	0.68853	0.97006	0.679207	414	0.884712	0.978553	0.796087	0.983448	0.755354	38	0.186713	Single Center	HH
415	0.857143	0.973956	0.720881	0.976452	0.717585	415	0.904762	0.982434	0.797869	0.987277	0.770058	39	0.255523	Single Center	HH
416	0.850877	0.970876	0.751313	0.973077	0.707132	416	0.903509	0.973947	0.767436	0.984514	0.740782	40	0.268087	Single Center	HH
417	0.830827	0.969527	0.730862	0.971016	0.738871	417	0.898496	0.974563	0.802915	0.985196	0.785683	41	0.136326	Single Center	HH
418	0.834586	0.969335	0.719675	0.970762	0.694274	418	0.889724	0.976983	0.757471	0.981995	0.741056	42	0.183076	Single Center	HH
419	0.850877	0.972452	0.756494	0.972826	0.684228	419	0.893484	0.9704	0.756337	0.984858	0.731022	43	0.334743	Single Center	HH
420	0.823308	0.969056	0.726511	0.968558	0.699245	420	0.893484	0.971451	0.789589	0.982989	0.762926	44	0.451761	Single Center	HH
421	0.844612	0.963818	0.649121	0.973221	0.67374	421	0.901003	0.949678	0.755115	0.985344	0.742025	45	0.463702	Single Center	HH
422	0.83208	0.97437	0.698785	0.971402	0.673564	422	0.889724	0.975767	0.776678	0.98421	0.736469	46	0.402203	Single Center	HH
423	0.847118	0.96658	0.730062	0.973644	0.703954	423	0.885965	0.969835	0.775077	0.982982	0.743743	47	0.340441	Single Center	HH
424	0.859649	0.972491	0.73493	0.975559	0.694562	424	0.887218	0.969175	0.738349	0.983395	0.71215	48	0.372596	Single Center	HH
425	0.825815	0.968486	0.748463	0.970741	0.716916	425	0.878446	0.978093	0.799946	0.981582	0.755503	49	0.361347	Single Center	HH
426	0.850877	0.974286	0.774304	0.974098	0.743386	426	0.904762	0.972104	0.75363	0.985124	0.7482	50	0.362434	Single Center	HH
427	0.828321	0.969568	0.69435	0.968292	0.669323	427	0.865915	0.970447	0.749089	0.9796	0.703845	51	0.333068	Single Center	HH
428	0.837093	0.961778	0.730827	0.970996	0.70186	428	0.878446	0.968965	0.745567	0.982989	0.726698	52	0.0650973	Single Center	HH
429	0.844612	0.97059	0.748998	0.97294	0.710522	429	0.888471	0.966274	0.764533	0.982787	0.74243	53	0.376389	Single Center	HH
430	0.85213	0.966179	0.710231	0.974101	0.681446	430	0.907268	0.965521	0.783462	0.984731	0.7265	54	0.286908	Single Center	HH
431	0.858396	0.967803	0.714055	0.974758	0.694187	431	0.901003	0.970124	0.790396	0.98498	0.742306	55	0.258752	Single Center	HH
432	0.85589	0.971401	0.742855	0.974847	0.729979	432	0.909774	0.979465	0.859631	0.986693	0.793306	56	0.453373	Single Center	HH
433	0.849624	0.970702	0.71632	0.973495	0.722446	433	0.903509	0.96545	0.784599	0.985412	0.78305	57	0.395237	Single Center	HH
434	0.865915	0.980192	0.746493	0.977238	0.705405	434	0.921053	0.97789	0.871924	0.988993	0.787612	58	0.438198	Single Center	HH
435	0.842105	0.981164	0.762662	0.971433	0.697151	435	0.889724	0.975778	0.78171	0.984434	0.747018	59	0.379346	Single Center	HH
436	0.839599	0.97495	0.686725	0.972916	0.693596	436	0.877193	0.948955	0.727665	0.982779	0.723796	60	0.391104	Single Center	HH
437	0.859649	0.974493	0.70197	0.97548	0.69744	437	0.887218	0.974284	0.800751	0.983448	0.750292	61	0.348043	Single Center	HH
438	0.83584	0.969463	0.734863	0.970772	0.714431	438	0.885965	0.966712	0.716123	0.981398	0.731024	62	0.448436	Single Center	HH
439	0.847118	0.96986	0.752709	0.972251	0.724893	439	0.890977	0.983195	0.794136	0.983044	0.764385	63	0.200474	Single Center	HH
440	0.847118	0.974627	0.747098	0.974653	0.72596	440	0.882206	0.966551	0.72837	0.983131	0.73095	64	0.349746	Single Center	HH
441	0.850877	0.968532	0.737413	0.972669	0.710994	441	0.892231	0.986005	0.819981	0.984004	0.759783	65	0.134851	Single Center	HH
442	0.842105	0.968133	0.698795	0.972865	0.687661	442	0.887218	0.979626	0.803391	0.982597	0.742883	66	0.142631	Single Center	HH
443	0.848371	0.959113	0.709151	0.972381	0.702867	443	0.892231	0.976029	0.786465	0.983559	0.75293	67	0.21679	Single Center	HH
444	0.830827	0.965813	0.71962	0.970302	0.688741	444	0.863409	0.968273	0.739131	0.981374	0.730831	68	0.436665	Single Center	HH
445	0.823308	0.968638	0.703864	0.967952	0.665507	445	0.87594	0.972145	0.720659	0.98162	0.705504	69	0.230029	Single Center	HH
446	0.840852	0.967417	0.681036	0.9716	0.691517	446	0.87594	0.961797	0.767089	0.982449	0.739826	70	0.391996	Single Center	HH
447	0.862155	0.968261	0.746908	0.975052	0.717647	447	0.894737	0.96783	0.812528	0.984276	0.749373	71	0.4372	Single Center	HH
448	0.842105	0.957433	0.661805	0.972478	0.664296	448	0.892231	0.969648	0.755015	0.983545	0.731221	72	0.292207	Single Center	HH
449	0.838346	0.96634	0.701068	0.97037	0.697902	449	0.87218	0.96476	0.736522	0.981262	0.729432	73	0.35014	Single Center	HH
450	0.833333	0.957521	0.700018	0.970203	0.669033	450	0.894737	0.956464	0.725986	0.984364	0.737025	74	0.355929	Single Center	HH
451	0.847118	0.978519	0.718778	0.972719	0.686608	451	0.899749	0.973695	0.767222	0.984752	0.733937	75	0.3641	Single Center	HH
452	0.823308	0.97294	0.677199	0.969924	0.672366	452	0.860902	0.969414	0.760079	0.979667	0.717642	76	0.406315	Single Center	HH
453	0.848371	0.97714	0.738287	0.974448	0.726444	453	0.893484	0.971024	0.772803	0.984892	0.745409	77	0.312131	Single Center	HH
454	0.858396	0.973422	0.720352	0.974745	0.708704	454	0.898496	0.967698	0.796146	0.98556	0.750942	78	0.470084	Single Center	HH
455	0.83584	0.967573	0.704252	0.971431	0.713035	455	0.885965	0.981039	0.832124	0.984321	0.767043	79	0.368894	Single Center	HH
456	0.842105	0.967202	0.729428	0.972759	0.697984	456	0.885965	0.966896	0.78225	0.984143	0.752291	80	0.44798	Single Center	HH
457	0.827068	0.962389	0.678114	0.97076	0.653257	457	0.873434	0.958683	0.724402	0.980353	0.700161	81	0.453059	Single Center	HH
458	0.854637	0.967361	0.740495	0.974813	0.742305	458	0.919799	0.971461	0.800182	0.988037	0.805539	82	0.458299	Single Center	HH
459	0.839599	0.974115	0.652269	0.970703	0.680634	459	0.907268	0.975985	0.837758	0.987153	0.794629	83	0.313085	Single Center	HH
460	0.833333	0.971043	0.722072	0.971004	0.699122	460	0.882206	0.965919	0.779175	0.981586	0.739146	84	0.449784	Single Center	HH
461	0.878446	0.983849	0.808956	0.979314	0.759462	461	0.907268	0.972931	0.766146	0.986445	0.762186	85	0.463031	Single Center	HH
462	0.820802	0.968393	0.678681	0.969283	0.664808	462	0.912281	0.976262	0.803552	0.986879	0.779326	86	0.454013	Single Center	HH
463	0.843358	0.974437	0.772158	0.973043	0.720266	463	0.897243	0.97595	0.753815	0.983969	0.737821	87	0.432022	Single Center	HH
464	0.819549	0.96036	0.671173	0.968631	0.663983	464	0.893484	0.975414	0.803351	0.98399	0.757951	88	0.46322	Single Center	HH
465	0.840852	0.97094	0.732299	0.972502	0.697788	465	0.893484	0.980623	0.769011	0.983656	0.740385	89	0.433859	Single Center	HH
466	0.864662	0.980796	0.738507	0.976828	0.720269	466	0.887218	0.976298	0.778257	0.98364	0.738939	90	0.441159	Single Center	HH
467	0.839599	0.962354	0.657496	0.971836	0.68715	467	0.880952	0.962478	0.775131	0.982186	0.742509	91	0.374372	Single Center	HH
468	0.860902	0.97352	0.73575	0.975439	0.733152	468	0.904762	0.979523	0.786743	0.986653	0.768167	92	0.158022	Single Center	HH
469	0.863409	0.97695	0.770606	0.976354	0.725196	469	0.897243	0.975865	0.762638	0.985205	0.743928	93	0.376894	Single Center	HH
470	0.85213	0.965033	0.720527	0.973685	0.703259	470	0.89599	0.975197	0.802971	0.983761	0.769497	94	0.320428	Single Center	HH
471	0.858396	0.973313	0.705057	0.974898	0.688892	471	0.909774	0.972293	0.767688	0.986154	0.746493	95	0.364614	Single Center	HH
472	0.849624	0.96719	0.724389	0.972945	0.678458	472	0.885965	0.976217	0.677587	0.982504	0.697859	96	0.365439	Single Center	HH
473	0.842105	0.973041	0.743773	0.973142	0.703444	473	0.888471	0.976987	0.76054	0.983525	0.741339	97	0.373613	Single Center	HH
474	0.847118	0.965947	0.67929	0.974238	0.680645	474	0.880952	0.961706	0.746362	0.981794	0.719982	98	0.370019	Single Center	HH
475	0.873434	0.976758	0.791296	0.979085	0.738017	475	0.889724	0.978037	0.752279	0.985475	0.745785	99	0.183105	Single Center	HH
476	0.853383	0.967977	0.728708	0.975034	0.713567	476	0.899749	0.971193	0.797317	0.984664	0.771162	100	0.374131	Single Center	HH
477	0.85589	0.958297	0.688048	0.975019	0.688093	477	0.892231	0.968052	0.733632	0.9827	0.709735	101	0.374447	Single Center	HH
478	0.847118	0.977755	0.738923	0.973292	0.7219	478	0.909774	0.97734	0.797977	0.987695	0.7772	102	0.376502	Single Center	HH
479	0.848371	0.975876	0.701391	0.973791	0.678742	479	0.890977	0.975804	0.785342	0.984094	0.737153	103	0.420899	Single Center	HH
480	0.825815	0.968819	0.680129	0.970245	0.679246	480	0.888471	0.961708	0.739206	0.982646	0.735047	104	0.463344	Single Center	HH
481	0.848371	0.960109	0.69275	0.972949	0.695119	481	0.887218	0.97056	0.802144	0.98216	0.748471	105	0.469854	Single Center	HH
482	0.833333	0.953825	0.717256	0.97094	0.696994	482	0.862155	0.968041	0.732932	0.978319	0.713444	106	0.218119	Single Center	HH
483	0.834586	0.979049	0.690951	0.971189	0.691897	483	0.908521	0.979236	0.816527	0.984813	0.768237	107	0.457187	Single Center	HH
484	0.825815	0.964177	0.724773	0.969798	0.651836	484	0.870927	0.981309	0.732394	0.980315	0.685475	108	0.228129	Single Center	HH
485	0.834586	0.958935	0.655903	0.97148	0.673827	485	0.893484	0.962493	0.784693	0.983844	0.742549	109	0.337954	Single Center	HH
486	0.837093	0.975458	0.708823	0.970993	0.673173	486	0.888471	0.959354	0.766523	0.983547	0.725126	110	0.235933	Single Center	HH
487	0.850877	0.96721	0.756503	0.974865	0.734441	487	0.894737	0.975652	0.796121	0.983993	0.765163	111	0.139524	Single Center	HH
488	0.834586	0.967806	0.706769	0.97026	0.684918	488	0.885965	0.973447	0.793743	0.981628	0.725725	112	0.464819	Single Center	HH
489	0.844612	0.973258	0.701438	0.973158	0.661687	489	0.877193	0.963964	0.746342	0.980129	0.700941	113	0.35296	Single Center	HH
490	0.840852	0.976503	0.650012	0.973094	0.67703	490	0.912281	0.982675	0.847116	0.986668	0.764686	114	0.458312	Single Center	HH
491	0.833333	0.963137	0.70624	0.970527	0.674969	491	0.879699	0.973824	0.774949	0.981941	0.734687	115	0.447945	Single Center	HH
492	0.85213	0.972965	0.727027	0.974917	0.727342	492	0.89599	0.973268	0.798618	0.98351	0.768687	116	0.327521	Single Center	HH
493	0.829574	0.971025	0.709849	0.970739	0.685735	493	0.890977	0.974505	0.801875	0.982854	0.741131	117	0.459873	Single Center	HH
494	0.848371	0.966459	0.74081	0.972987	0.685002	494	0.863409	0.976122	0.735102	0.980139	0.708096	118	0.467208	Single Center	HH
495	0.83208	0.964858	0.712883	0.970423	0.68486	495	0.890977	0.971982	0.72192	0.985364	0.737498	119	0.331471	Single Center	HH
496	0.823308	0.964531	0.632987	0.969019	0.670255	496	0.889724	0.969841	0.779026	0.98472	0.759718	120	0.267335	Single Center	HH
497	0.830827	0.967003	0.73727	0.972107	0.689954	497	0.882206	0.976734	0.818035	0.982185	0.743294	121	0.459037	Single Center	HH
498	0.837093	0.973351	0.76693	0.97165	0.686637	498	0.873434	0.973381	0.768492	0.981774	0.723104	122	0.327811	Single Center	HH
499	0.824561	0.970984	0.698213	0.970655	0.705979	499	0.901003	0.976553	0.80361	0.98645	0.779827	123	0.10636	Single Center	HH
500	0.847118	0.980071	0.751813	0.973456	0.718967	500	0.880952	0.982174	0.867732	0.983579	0.775983	124	0.326773	Single Center	HH
501	0.847118	0.966074	0.716014	0.973206	0.698863	501	0.87594	0.97024	0.77384	0.981498	0.73331	125	0.15776	Single Center	HH
502	0.840852	0.966265	0.744805	0.972123	0.70087	502	0.884712	0.978171	0.788539	0.982577	0.733323	126	0.175093	Single Center	HH
503	0.829574	0.963956	0.638638	0.969456	0.683375	503	0.869674	0.951352	0.739746	0.981233	0.720996	127	0.349956	Single Center	HH
504	0.824561	0.975895	0.737521	0.969824	0.683256	504	0.888471	0.964898	0.782723	0.983953	0.740982	128	0.468074	Single Center	HH
505	0.814536	0.966827	0.6722	0.968311	0.667393	505	0.878446	0.968537	0.780818	0.980361	0.743107	129	0.465517	Single Center	HH
506	0.840852	0.972306	0.759287	0.971745	0.691614	506	0.882206	0.976777	0.767241	0.980905	0.724314	130	0.203227	Single Center	HH
507	0.827068	0.974598	0.717188	0.97128	0.698496	507	0.878446	0.975242	0.762428	0.982039	0.734548	131	0.267249	Single Center	HH
508	0.838346	0.958622	0.797295	0.972812	0.709321	508	0.884712	0.971278	0.705852	0.982118	0.706033	132	0.107461	Single Center	HH
509	0.859649	0.981986	0.734501	0.974397	0.721301	509	0.906015	0.989009	0.812384	0.98633	0.782409	133	0.298658	Single Center	HH
510	0.868421	0.979571	0.718882	0.9767	0.695217	510	0.897243	0.96979	0.80203	0.985498	0.738303	134	0.330813	Single Center	HH
511	0.874687	0.976269	0.696173	0.978342	0.713537	511	0.906015	0.971541	0.82868	0.985711	0.760634	135	0.180658	Single Center	HH
512	0.842105	0.970004	0.719544	0.972421	0.699184	512	0.885965	0.972224	0.804869	0.985011	0.776796	136	0.156204	Single Center	HH
513	0.830827	0.963268	0.686059	0.96986	0.68785	513	0.877193	0.972517	0.766622	0.981285	0.738375	137	0.302244	Single Center	HH
514	0.848371	0.96661	0.736251	0.971914	0.703196	514	0.889724	0.978375	0.767486	0.98387	0.748579	138	0.444424	Single Center	HH
515	0.837093	0.976494	0.651465	0.971607	0.673351	515	0.884712	0.975274	0.812698	0.984445	0.768316	0	0.54728	Multiple Center	HH
516	0.840852	0.972614	0.718852	0.97299	0.690986	516	0.890977	0.977449	0.786147	0.984176	0.745922	1	0.335287	Multiple Center	HH
517	0.85213	0.972773	0.727891	0.974313	0.717026	517	0.899749	0.978427	0.751802	0.984983	0.732033	2	0.481868	Multiple Center	HH
518	0.847118	0.962725	0.722723	0.972287	0.666459	518	0.89599	0.965951	0.716428	0.984488	0.710317	3	0.530009	Multiple Center	HH
519	0.858396	0.977347	0.76947	0.975204	0.72739	519	0.89599	0.982268	0.815185	0.984212	0.758156	4	0.546686	Multiple Center	HH
520	0.827068	0.96401	0.746725	0.968228	0.691185	520	0.883459	0.977257	0.834896	0.982349	0.759493	5	0.155266	Multiple Center	HH
521	0.842105	0.972272	0.736623	0.971805	0.672552	521	0.874687	0.973007	0.746571	0.983621	0.720072	6	0.493821	Multiple Center	HH
522	0.85589	0.974676	0.780313	0.973859	0.723259	522	0.899749	0.971627	0.789715	0.984146	0.753677	7	0.247803	Multiple Center	HH
523	0.857143	0.960873	0.704997	0.976103	0.705943	523	0.893484	0.976683	0.808146	0.985277	0.767197	8	0.23418	Multiple Center	HH
524	0.828321	0.966313	0.719295	0.971498	0.695587	524	0.890977	0.977345	0.808512	0.984688	0.757983	9	0.617715	Multiple Center	HH
525	0.833333	0.960918	0.645575	0.970495	0.657282	525	0.894737	0.962912	0.75336	0.983728	0.746118	10	0.530375	Multiple Center	HH
526	0.85589	0.980382	0.700824	0.975557	0.674801	526	0.901003	0.986535	0.830619	0.984557	0.739807	11	0.656769	Multiple Center	HH
527	0.848371	0.965647	0.750761	0.975075	0.714491	527	0.882206	0.970563	0.774594	0.982749	0.725532	12	0.594201	Multiple Center	HH
528	0.864662	0.960012	0.754707	0.976545	0.721954	528	0.893484	0.980682	0.74617	0.984176	0.742854	13	0.132834	Multiple Center	HH
529	0.849624	0.976159	0.74906	0.97367	0.717399	529	0.898496	0.979266	0.800064	0.985747	0.77072	14	0.47234	Multiple Center	HH
530	0.848371	0.980456	0.736657	0.973927	0.737686	530	0.898496	0.975848	0.798952	0.985591	0.788753	15	0.0916227	Multiple Center	HH
531	0.819549	0.962603	0.677805	0.96801	0.679114	531	0.889724	0.960382	0.849289	0.983405	0.765131	16	0.459694	Multiple Center	HH
532	0.853383	0.980866	0.716215	0.976156	0.714683	532	0.893484	0.970733	0.7877	0.983209	0.759803	17	0.111655	Multiple Center	HH
533	0.850877	0.964607	0.71034	0.973019	0.721956	533	0.904762	0.981662	0.820675	0.985746	0.78756	18	0.599013	Multiple Center	HH
534	0.848371	0.974923	0.768069	0.973484	0.702695	534	0.904762	0.977162	0.744887	0.985675	0.729787	19	0.494202	Multiple Center	HH
535	0.847118	0.964928	0.715693	0.973252	0.695192	535	0.882206	0.972758	0.785362	0.983012	0.755178	20	0.283085	Multiple Center	HH
536	0.870927	0.975652	0.772846	0.977626	0.728114	536	0.888471	0.978302	0.761409	0.98319	0.728966	21	0.480056	Multiple Center	HH
537	0.83584	0.97008	0.691509	0.971905	0.667935	537	0.889724	0.964329	0.755731	0.984491	0.731629	22	0.626455	Multiple Center	HH
538	0.837093	0.97373	0.705273	0.972446	0.693188	538	0.883459	0.96497	0.755068	0.983487	0.735025	23	0.140613	Multiple Center	HH
539	0.85213	0.9694	0.759464	0.974802	0.706554	539	0.894737	0.980406	0.827488	0.983963	0.753951	24	0.155463	Multiple Center	HH
540	0.839599	0.975451	0.734088	0.972175	0.684119	540	0.885965	0.959191	0.742354	0.982921	0.719231	25	0.152944	Multiple Center	HH
541	0.850877	0.982509	0.771757	0.973458	0.674476	541	0.887218	0.955289	0.720794	0.984161	0.718332	26	0.0347408	Multiple Center	HH
542	0.858396	0.970961	0.765843	0.974709	0.695383	542	0.878446	0.97153	0.765524	0.982612	0.71151	27	0.474171	Multiple Center	HH
543	0.844612	0.963363	0.693342	0.972723	0.690375	543	0.892231	0.979477	0.780034	0.983682	0.741156	28	0.628311	Multiple Center	HH
544	0.829574	0.961044	0.747356	0.969902	0.688879	544	0.892231	0.971384	0.757943	0.982759	0.731602	29	0.644193	Multiple Center	HH
545	0.865915	0.975491	0.801426	0.975917	0.766319	545	0.89599	0.974191	0.837242	0.985367	0.783482	30	0.648024	Multiple Center	HH
546	0.87594	0.975844	0.758156	0.978271	0.711517	546	0.902256	0.970247	0.723848	0.985061	0.716068	31	0.322502	Multiple Center	HH
547	0.867168	0.979274	0.782741	0.97637	0.751167	547	0.909774	0.984755	0.802751	0.985721	0.785608	32	0.1252	Multiple Center	HH
548	0.842105	0.963739	0.705762	0.972283	0.674691	548	0.880952	0.976977	0.796042	0.982238	0.741493	33	0.479329	Multiple Center	HH
549	0.859649	0.986929	0.802313	0.975643	0.759971	549	0.907268	0.982672	0.762498	0.98753	0.768738	34	0.605027	Multiple Center	HH
550	0.839599	0.967301	0.741696	0.973409	0.687315	550	0.897243	0.983243	0.828883	0.985618	0.758338	35	0.456449	Multiple Center	HH
551	0.873434	0.956746	0.719044	0.977975	0.710556	551	0.887218	0.958996	0.766543	0.983177	0.733061	36	0.181499	Multiple Center	HH
552	0.865915	0.984132	0.821151	0.976914	0.729823	552	0.923559	0.976971	0.788001	0.989018	0.761583	37	0.500109	Multiple Center	HH
553	0.847118	0.967468	0.717851	0.973159	0.692957	553	0.882206	0.981001	0.745473	0.983588	0.73418	38	0.189571	Multiple Center	HH
554	0.853383	0.986711	0.812109	0.97352	0.711042	554	0.897243	0.977118	0.75984	0.985416	0.746751	39	0.249932	Multiple Center	HH
555	0.842105	0.981944	0.77418	0.974106	0.71129	555	0.884712	0.974989	0.777124	0.983538	0.739548	40	0.29046	Multiple Center	HH
556	0.83584	0.970056	0.707795	0.972677	0.698045	556	0.890977	0.969066	0.762543	0.983574	0.746845	41	0.0972116	Multiple Center	HH
557	0.834586	0.965351	0.7175	0.970791	0.679731	557	0.889724	0.957922	0.752116	0.983409	0.726478	42	0.149269	Multiple Center	HH
558	0.844612	0.966584	0.760003	0.972962	0.717548	558	0.889724	0.971272	0.776153	0.984326	0.750132	43	0.474125	Multiple Center	HH
559	0.843358	0.959459	0.703805	0.97339	0.669554	559	0.885965	0.981948	0.760672	0.982699	0.720445	44	0.515689	Multiple Center	HH
560	0.860902	0.968051	0.718261	0.975669	0.70554	560	0.902256	0.966083	0.801212	0.985574	0.755102	45	0.570221	Multiple Center	HH
561	0.833333	0.96636	0.706934	0.970451	0.697626	561	0.888471	0.971151	0.765385	0.983834	0.749862	46	0.434504	Multiple Center	HH
562	0.818296	0.965771	0.710027	0.967416	0.677969	562	0.880952	0.963399	0.754213	0.981789	0.735302	47	0.38855	Multiple Center	HH
563	0.845865	0.971985	0.730878	0.973598	0.704869	563	0.879699	0.980677	0.815798	0.983972	0.751794	48	0.501348	Multiple Center	HH
564	0.819549	0.969781	0.715911	0.968024	0.677389	564	0.864662	0.977549	0.723147	0.980045	0.71665	49	0.520778	Multiple Center	HH
565	0.833333	0.964691	0.724271	0.970477	0.695312	565	0.893484	0.96141	0.77003	0.983754	0.74781	50	0.488987	Multiple Center	HH
566	0.842105	0.96941	0.746247	0.973107	0.695763	566	0.89599	0.983604	0.757607	0.983448	0.727031	51	0.480046	Multiple Center	HH
567	0.843358	0.970102	0.731957	0.972974	0.690771	567	0.864662	0.963216	0.755545	0.980482	0.711604	52	0.0452307	Multiple Center	HH
568	0.880952	0.980259	0.734776	0.979534	0.721795	568	0.907268	0.964501	0.805919	0.986919	0.771028	53	0.528874	Multiple Center	HH
569	0.837093	0.968058	0.707701	0.971437	0.69814	569	0.873434	0.964776	0.71753	0.981742	0.728009	54	0.294086	Multiple Center	HH
570	0.844612	0.97369	0.729299	0.971803	0.699205	570	0.892231	0.973215	0.754999	0.983212	0.732563	55	0.112018	Multiple Center	HH
571	0.844612	0.976045	0.732498	0.972491	0.677148	571	0.885965	0.98593	0.885071	0.983305	0.731318	56	0.614084	Multiple Center	HH
572	0.860902	0.973447	0.729246	0.975535	0.688998	572	0.89599	0.972015	0.727125	0.98442	0.705173	57	0.561479	Multiple Center	HH
573	0.843358	0.955455	0.732633	0.973078	0.69873	573	0.885965	0.971973	0.719223	0.982966	0.733011	58	0.612062	Multiple Center	HH
574	0.85589	0.955144	0.667746	0.975077	0.681862	574	0.887218	0.972918	0.724881	0.984218	0.722287	59	0.367206	Multiple Center	HH
575	0.842105	0.972105	0.763484	0.97233	0.707909	575	0.890977	0.977145	0.750364	0.983276	0.74076	60	0.623522	Multiple Center	HH
576	0.850877	0.971869	0.732685	0.973909	0.732207	576	0.885965	0.975546	0.768844	0.983218	0.754118	61	0.345254	Multiple Center	HH
577	0.848371	0.977653	0.739574	0.97249	0.714392	577	0.907268	0.966077	0.775235	0.985654	0.753728	62	0.370649	Multiple Center	HH
578	0.865915	0.972809	0.744441	0.976199	0.723823	578	0.909774	0.981205	0.793148	0.987075	0.771122	63	0.254429	Multiple Center	HH
579	0.847118	0.966385	0.725366	0.972692	0.700435	579	0.908521	0.976255	0.810853	0.985665	0.774298	64	0.44127	Multiple Center	HH
580	0.864662	0.968274	0.727499	0.976264	0.709082	580	0.884712	0.979731	0.778541	0.983167	0.750632	65	0.101129	Multiple Center	HH
581	0.85589	0.975118	0.79178	0.97497	0.723513	581	0.894737	0.958158	0.734279	0.984047	0.7171	66	0.0927661	Multiple Center	HH
582	0.849624	0.960967	0.703726	0.974054	0.701472	582	0.893484	0.968116	0.809017	0.984178	0.760354	67	0.114118	Multiple Center	HH
583	0.847118	0.959469	0.721253	0.972935	0.690602	583	0.870927	0.974054	0.759177	0.979535	0.722437	68	0.615132	Multiple Center	HH
584	0.870927	0.97903	0.774914	0.976629	0.737261	584	0.883459	0.977649	0.720347	0.981576	0.705204	69	0.424893	Multiple Center	HH
585	0.880952	0.968293	0.69816	0.979715	0.704984	585	0.911028	0.974775	0.840686	0.987143	0.763998	70	0.635535	Multiple Center	HH
586	0.854637	0.980852	0.746323	0.973728	0.698454	586	0.893484	0.969927	0.765034	0.985292	0.736314	71	0.628678	Multiple Center	HH
587	0.848371	0.975395	0.738831	0.973087	0.695347	587	0.892231	0.979948	0.805848	0.983737	0.749042	72	0.297739	Multiple Center	HH
588	0.840852	0.95168	0.731064	0.972432	0.707041	588	0.878446	0.970212	0.686118	0.982162	0.71057	73	0.180389	Multiple Center	HH
589	0.863409	0.971559	0.74525	0.974609	0.716821	589	0.892231	0.968833	0.791123	0.98196	0.735282	74	0.429006	Multiple Center	HH
590	0.840852	0.958462	0.703426	0.971816	0.673724	590	0.880952	0.964113	0.778134	0.982562	0.726534	75	0.462882	Multiple Center	HH
591	0.834586	0.965016	0.696536	0.969949	0.67192	591	0.880952	0.953981	0.689212	0.981941	0.706354	76	0.405755	Multiple Center	HH
592	0.814536	0.962865	0.706899	0.967442	0.681155	592	0.880952	0.971031	0.776358	0.981636	0.74049	77	0.332894	Multiple Center	HH
593	0.839599	0.975007	0.706271	0.97236	0.698718	593	0.899749	0.970584	0.814339	0.9856	0.763479	78	0.627767	Multiple Center	HH
594	0.847118	0.966322	0.710318	0.973831	0.695779	594	0.901003	0.974567	0.768745	0.985162	0.750889	79	0.520656	Multiple Center	HH
595	0.844612	0.971557	0.728992	0.972422	0.704156	595	0.893484	0.972569	0.768805	0.983845	0.75182	80	0.619604	Multiple Center	HH
596	0.845865	0.971722	0.765598	0.972525	0.726898	596	0.883459	0.973673	0.789592	0.982233	0.750142	81	0.478347	Multiple Center	HH
597	0.859649	0.965952	0.733277	0.975232	0.732336	597	0.890977	0.976873	0.762341	0.983985	0.744911	82	0.647485	Multiple Center	HH
598	0.829574	0.953232	0.68886	0.969679	0.669247	598	0.879699	0.975115	0.76748	0.983303	0.744163	83	0.182477	Multiple Center	HH
599	0.838346	0.968054	0.699192	0.971255	0.669841	599	0.893484	0.970831	0.75773	0.984391	0.735799	84	0.358772	Multiple Center	HH
600	0.843358	0.976865	0.766274	0.971567	0.675864	600	0.885965	0.96079	0.713594	0.984009	0.71822	85	0.636262	Multiple Center	HH
601	0.853383	0.978694	0.805048	0.975881	0.749596	601	0.888471	0.976704	0.732659	0.984	0.731997	86	0.596756	Multiple Center	HH
602	0.857143	0.966254	0.744252	0.97421	0.701976	602	0.884712	0.963659	0.741921	0.982834	0.720467	87	0.475194	Multiple Center	HH
603	0.822055	0.953895	0.697129	0.969022	0.662687	603	0.870927	0.957301	0.72302	0.980837	0.703718	88	0.609548	Multiple Center	HH
604	0.830827	0.965198	0.705797	0.971336	0.687185	604	0.884712	0.970999	0.710079	0.983828	0.728154	89	0.588522	Multiple Center	HH
605	0.857143	0.971385	0.754189	0.975058	0.702566	605	0.921053	0.984727	0.850477	0.987005	0.781978	90	0.610773	Multiple Center	HH
606	0.824561	0.961639	0.719071	0.967503	0.689285	606	0.887218	0.977812	0.765813	0.982092	0.74101	91	0.493182	Multiple Center	HH
607	0.85589	0.958887	0.658331	0.975348	0.700356	607	0.913534	0.968078	0.797601	0.988071	0.778724	92	0.296416	Multiple Center	HH
608	0.839599	0.962071	0.697885	0.972325	0.671675	608	0.903509	0.960153	0.747131	0.986461	0.738224	93	0.464117	Multiple Center	HH
609	0.844612	0.947406	0.686205	0.97315	0.663126	609	0.888471	0.965565	0.741917	0.982905	0.714125	94	0.435038	Multiple Center	HH
610	0.860902	0.982041	0.744932	0.97635	0.698569	610	0.885965	0.961111	0.748286	0.984201	0.716212	95	0.477359	Multiple Center	HH
611	0.833333	0.969501	0.754204	0.970596	0.682323	611	0.884712	0.962052	0.73512	0.981773	0.70801	96	0.521079	Multiple Center	HH
612	0.83208	0.958852	0.686954	0.971539	0.674084	612	0.857143	0.964146	0.728564	0.979053	0.705231	97	0.532589	Multiple Center	HH
613	0.842105	0.976112	0.724095	0.971015	0.700831	613	0.901003	0.967728	0.756917	0.985179	0.74643	98	0.503484	Multiple Center	HH
614	0.849624	0.972777	0.754513	0.972831	0.735517	614	0.898496	0.975637	0.803752	0.983749	0.773249	99	0.174651	Multiple Center	HH
615	0.859649	0.970628	0.718583	0.974873	0.714681	615	0.907268	0.977329	0.859426	0.986435	0.78266	100	0.544071	Multiple Center	HH
616	0.850877	0.966312	0.738329	0.974623	0.718373	616	0.892231	0.979021	0.761825	0.985043	0.749209	101	0.510941	Multiple Center	HH
617	0.845865	0.961262	0.685825	0.973908	0.676187	617	0.912281	0.959697	0.774988	0.986304	0.748789	102	0.544578	Multiple Center	HH
618	0.854637	0.975966	0.70647	0.976165	0.695391	618	0.906015	0.984689	0.825882	0.98563	0.758491	103	0.27706	Multiple Center	HH
619	0.862155	0.958185	0.740308	0.975999	0.705648	619	0.898496	0.971762	0.772028	0.984427	0.741576	104	0.56785	Multiple Center	HH
620	0.822055	0.965715	0.670382	0.969484	0.680428	620	0.85589	0.975734	0.778325	0.979455	0.722052	105	0.656006	Multiple Center	HH
621	0.824561	0.958733	0.715549	0.967367	0.682432	621	0.874687	0.9765	0.729367	0.981172	0.724526	106	0.170246	Multiple Center	HH
622	0.858396	0.968819	0.734732	0.97636	0.726883	622	0.884712	0.972683	0.753286	0.983062	0.735142	107	0.648646	Multiple Center	HH
623	0.847118	0.969465	0.692948	0.97238	0.712593	623	0.902256	0.969868	0.766796	0.985129	0.754881	108	0.325821	Multiple Center	HH
624	0.833333	0.970198	0.70938	0.970735	0.721191	624	0.874687	0.956604	0.768356	0.979345	0.7427	109	0.393088	Multiple Center	HH
625	0.818296	0.96454	0.720726	0.967719	0.680658	625	0.874687	0.95308	0.747087	0.979951	0.723185	110	0.127743	Multiple Center	HH
626	0.878446	0.976845	0.725387	0.978059	0.697732	626	0.911028	0.975063	0.811863	0.987608	0.749711	111	0.171309	Multiple Center	HH
627	0.839599	0.963112	0.712925	0.971031	0.678777	627	0.880952	0.96147	0.75712	0.981208	0.722806	112	0.644147	Multiple Center	HH
628	0.833333	0.966786	0.660685	0.971389	0.687993	628	0.879699	0.975157	0.787742	0.982141	0.741469	113	0.490361	Multiple Center	HH
629	0.853383	0.979313	0.833605	0.975107	0.713923	629	0.892231	0.981011	0.729999	0.982604	0.715833	114	0.589274	Multiple Center	HH
630	0.83584	0.965143	0.685247	0.97037	0.688697	630	0.867168	0.951997	0.721362	0.981256	0.71556	115	0.627599	Multiple Center	HH
631	0.854637	0.976436	0.718676	0.97406	0.716264	631	0.898496	0.974115	0.786966	0.985068	0.756978	116	0.377876	Multiple Center	HH
632	0.858396	0.971359	0.658293	0.976373	0.695918	632	0.904762	0.98703	0.888022	0.986568	0.748958	117	0.620608	Multiple Center	HH
633	0.850877	0.972012	0.717953	0.974496	0.718953	633	0.89599	0.971883	0.796141	0.9847	0.773883	118	0.657003	Multiple Center	HH
634	0.845865	0.964054	0.750146	0.973347	0.678763	634	0.884712	0.976407	0.758067	0.981416	0.704751	119	0.412529	Multiple Center	HH
635	0.834586	0.973457	0.731867	0.972527	0.721047	635	0.890977	0.976647	0.775679	0.983955	0.767892	120	0.16325	Multiple Center	HH
636	0.867168	0.971064	0.769117	0.97826	0.721391	636	0.908521	0.977395	0.788033	0.987517	0.756138	121	0.622175	Multiple Center	HH
637	0.859649	0.967197	0.764121	0.975956	0.727925	637	0.897243	0.977738	0.764107	0.985438	0.742653	122	0.215138	Multiple Center	HH
638	0.850877	0.96404	0.702518	0.973591	0.714455	638	0.89599	0.974398	0.818652	0.984401	0.771667	123	0.0611676	Multiple Center	HH
639	0.862155	0.968992	0.727706	0.974327	0.738127	639	0.888471	0.969094	0.715822	0.983529	0.729265	124	0.335562	Multiple Center	HH
640	0.85213	0.961069	0.735754	0.972789	0.73021	640	0.909774	0.971692	0.811697	0.988189	0.785677	125	0.348114	Multiple Center	HH
641	0.857143	0.963007	0.716029	0.976095	0.709164	641	0.887218	0.969428	0.723729	0.984998	0.727908	126	0.113395	Multiple Center	HH
642	0.830827	0.964677	0.730688	0.969994	0.6932	642	0.911028	0.969073	0.799356	0.985717	0.763715	127	0.150256	Multiple Center	HH
643	0.829574	0.963535	0.713117	0.970341	0.697034	643	0.901003	0.971554	0.783239	0.985159	0.76104	128	0.613584	Multiple Center	HH
644	0.830827	0.965385	0.728482	0.969832	0.682855	644	0.868421	0.967849	0.74081	0.980749	0.721285	129	0.652469	Multiple Center	HH
645	0.845865	0.969236	0.780461	0.973282	0.715451	645	0.888471	0.974622	0.775288	0.983458	0.749686	130	0.10691	Multiple Center	HH
646	0.822055	0.967706	0.693652	0.968803	0.682592	646	0.884712	0.96477	0.746879	0.982644	0.731011	131	0.370846	Multiple Center	HH
647	0.850877	0.973955	0.700551	0.974378	0.716045	647	0.885965	0.97963	0.776638	0.983124	0.750771	132	0.114132	Multiple Center	HH
648	0.824561	0.960167	0.686222	0.968721	0.682784	648	0.869674	0.971516	0.732777	0.980467	0.73404	133	0.330027	Multiple Center	HH
649	0.834586	0.975556	0.735463	0.970735	0.690896	649	0.892231	0.97549	0.793445	0.984316	0.747665	134	0.271596	Multiple Center	HH
650	0.860902	0.964931	0.708644	0.975786	0.689131	650	0.894737	0.978315	0.764152	0.986269	0.749023	135	0.217028	Multiple Center	HH
651	0.85213	0.97548	0.73497	0.9747	0.71808	651	0.893484	0.981945	0.792392	0.984289	0.76142	136	0.15333	Multiple Center	HH
652	0.83584	0.954914	0.659473	0.972282	0.659625	652	0.883459	0.960073	0.742503	0.981606	0.709604	137	0.322521	Multiple Center	HH
653	0.858396	0.976457	0.786352	0.976786	0.749701	653	0.87594	0.97157	0.738642	0.98144	0.72185	138	0.541111	Multiple Center	HH
654	0.843358	0.963621	0.757248	0.972449	0.692154	654	0.887218	0.968979	0.764804	0.981908	0.718463	0	0.459473	Single Center	HCC
655	0.874687	0.975886	0.818371	0.977315	0.745647	655	0.904762	0.981139	0.749648	0.98558	0.737014	1	0.405528	Single Center	HCC
656	0.854637	0.969969	0.743842	0.973707	0.736857	656	0.885965	0.977471	0.757837	0.982554	0.762282	2	0.313709	Single Center	HCC
657	0.847118	0.973926	0.729404	0.973447	0.715111	657	0.898496	0.978383	0.76654	0.983628	0.740944	3	0.31111	Single Center	HCC
658	0.863409	0.969522	0.758042	0.975143	0.709677	658	0.880952	0.974208	0.771876	0.982307	0.732712	4	0.124077	Single Center	HCC
659	0.810777	0.958829	0.668289	0.965236	0.628899	659	0.868421	0.965587	0.74502	0.979533	0.711849	5	0.184066	Single Center	HCC
660	0.85589	0.97652	0.720737	0.973902	0.699515	660	0.894737	0.967271	0.750846	0.984578	0.729787	6	0.473793	Single Center	HCC
661	0.839599	0.965728	0.711414	0.971895	0.692842	661	0.888471	0.959508	0.746793	0.982251	0.717851	7	0.293637	Single Center	HCC
662	0.848371	0.972469	0.745754	0.973375	0.715715	662	0.888471	0.975265	0.768132	0.983383	0.735143	8	0.240515	Single Center	HCC
663	0.840852	0.959753	0.66536	0.970836	0.688773	663	0.882206	0.967972	0.770123	0.984564	0.749296	9	0.210438	Single Center	HCC
664	0.848371	0.979312	0.773929	0.973715	0.701752	664	0.89599	0.973907	0.755653	0.983346	0.724361	10	0.271292	Single Center	HCC
665	0.840852	0.968328	0.702932	0.971837	0.678543	665	0.907268	0.960717	0.790933	0.986323	0.745152	11	0.521306	Single Center	HCC
666	0.85589	0.969207	0.731155	0.975517	0.714181	666	0.879699	0.973032	0.777181	0.982682	0.738959	12	0.291661	Single Center	HCC
667	0.848371	0.968402	0.733811	0.972648	0.691854	667	0.897243	0.969484	0.775554	0.984087	0.737938	13	0.408542	Single Center	HCC
668	0.83208	0.961327	0.723429	0.972352	0.671922	668	0.890977	0.958787	0.772166	0.982672	0.723919	14	0.580365	Single Center	HCC
669	0.85213	0.969939	0.70622	0.973704	0.705193	669	0.883459	0.969988	0.772703	0.983626	0.748183	15	0.474048	Single Center	HCC
670	0.859649	0.986556	0.801214	0.976377	0.702901	670	0.894737	0.96744	0.719704	0.983771	0.706183	16	0.346461	Single Center	HCC
671	0.849624	0.960654	0.705918	0.972922	0.679567	671	0.897243	0.965571	0.754882	0.985202	0.742175	17	0.693693	Single Center	HCC
672	0.857143	0.983285	0.774421	0.974914	0.711154	672	0.911028	0.984627	0.844401	0.986231	0.761494	18	0.319229	Single Center	HCC
673	0.859649	0.965524	0.727702	0.976358	0.714585	673	0.894737	0.972296	0.759211	0.984758	0.734317	19	0.44224	Single Center	HCC
674	0.824561	0.970127	0.710426	0.970466	0.702435	674	0.892231	0.969625	0.786806	0.984507	0.768269	20	0.204548	Single Center	HCC
675	0.847118	0.960412	0.72192	0.974312	0.716023	675	0.89599	0.966776	0.75154	0.984619	0.736955	21	0.673938	Single Center	HCC
676	0.83208	0.959524	0.653852	0.971112	0.675314	676	0.877193	0.969915	0.761025	0.982244	0.725711	22	0.438473	Single Center	HCC
677	0.845865	0.970997	0.736198	0.973589	0.708362	677	0.87218	0.975428	0.728174	0.980848	0.716368	23	0.497342	Single Center	HCC
678	0.838346	0.970763	0.725413	0.970696	0.700137	678	0.879699	0.974458	0.791186	0.981766	0.75256	24	0.290161	Single Center	HCC
679	0.837093	0.976283	0.728053	0.973317	0.707043	679	0.879699	0.969012	0.738279	0.981785	0.734836	25	0.683293	Single Center	HCC
680	0.844612	0.963508	0.701468	0.972485	0.665178	680	0.884712	0.960569	0.77452	0.982455	0.721062	26	0.49831	Single Center	HCC
681	0.845865	0.964878	0.707016	0.972957	0.718908	681	0.87594	0.968871	0.727662	0.980972	0.743454	27	0.405051	Single Center	HCC
682	0.844612	0.965873	0.725751	0.973727	0.687989	682	0.908521	0.972361	0.79706	0.986085	0.749953	28	0.521821	Single Center	HCC
683	0.829574	0.971408	0.74598	0.970284	0.708507	683	0.893484	0.976485	0.770913	0.984502	0.75968	29	0.55922	Single Center	HCC
684	0.81203	0.956311	0.679499	0.967648	0.667239	684	0.883459	0.966865	0.772231	0.982766	0.747035	30	0.557901	Single Center	HCC
685	0.85589	0.972906	0.775433	0.974274	0.704978	685	0.899749	0.975892	0.73077	0.985463	0.731303	31	0.355549	Single Center	HCC
686	0.828321	0.968667	0.720699	0.970725	0.661729	686	0.889724	0.955749	0.733444	0.982383	0.718324	32	0.363406	Single Center	HCC
687	0.844612	0.960547	0.74597	0.97226	0.709089	687	0.877193	0.967773	0.707741	0.981134	0.712946	33	0.386896	Single Center	HCC
688	0.828321	0.97444	0.688985	0.969648	0.684442	688	0.889724	0.972737	0.773055	0.984012	0.755606	34	0.199818	Single Center	HCC
689	0.849624	0.976219	0.748819	0.972625	0.720409	689	0.902256	0.968933	0.747851	0.985122	0.745785	35	0.691639	Single Center	HCC
690	0.838346	0.962066	0.690495	0.971915	0.684341	690	0.889724	0.965176	0.752799	0.9837	0.740797	36	0.290926	Single Center	HCC
691	0.829574	0.971932	0.674543	0.96943	0.663426	691	0.868421	0.969227	0.740289	0.980793	0.715304	37	0.482223	Single Center	HCC
692	0.862155	0.962538	0.704926	0.975348	0.705447	692	0.913534	0.974904	0.78241	0.987568	0.781688	38	0.323363	Single Center	HCC
693	0.837093	0.977643	0.720453	0.970709	0.714041	693	0.882206	0.962095	0.756659	0.981065	0.736991	39	0.290751	Single Center	HCC
694	0.830827	0.969162	0.71205	0.970041	0.691408	694	0.892231	0.97774	0.778492	0.984792	0.760083	40	0.410787	Single Center	HCC
695	0.842105	0.976864	0.7044	0.973294	0.688664	695	0.89599	0.984889	0.787837	0.984721	0.737978	41	0.418885	Single Center	HCC
696	0.867168	0.977383	0.772416	0.977119	0.721527	696	0.898496	0.980528	0.792416	0.984515	0.750344	42	0.520312	Single Center	HCC
697	0.849624	0.966272	0.730721	0.973124	0.692004	697	0.898496	0.977939	0.805646	0.983336	0.752073	43	0.432373	Single Center	HCC
698	0.862155	0.97159	0.730372	0.974882	0.722661	698	0.894737	0.965672	0.773563	0.983762	0.742865	44	0.594381	Single Center	HCC
699	0.842105	0.966516	0.748793	0.973417	0.700166	699	0.889724	0.974545	0.788933	0.983355	0.724913	45	0.42799	Single Center	HCC
700	0.848371	0.968925	0.703226	0.972767	0.687982	700	0.884712	0.979747	0.802951	0.98119	0.726964	46	0.51864	Single Center	HCC
701	0.837093	0.973396	0.709759	0.970828	0.663896	701	0.888471	0.983836	0.820253	0.982741	0.736968	47	0.582186	Single Center	HCC
702	0.81203	0.965847	0.715839	0.966492	0.688932	702	0.878446	0.969651	0.763749	0.980884	0.725999	48	0.703003	Single Center	HCC
703	0.858396	0.970909	0.696613	0.976031	0.689146	703	0.899749	0.981353	0.768192	0.985324	0.734174	49	0.170822	Single Center	HCC
704	0.847118	0.975748	0.740382	0.97255	0.708173	704	0.892231	0.980044	0.802014	0.984422	0.76515	50	0.44607	Single Center	HCC
705	0.853383	0.976688	0.705733	0.974827	0.681933	705	0.906015	0.974683	0.813491	0.98771	0.767675	51	0.380725	Single Center	HCC
706	0.845865	0.964833	0.700516	0.972664	0.704509	706	0.89599	0.962791	0.786091	0.983545	0.752696	52	0.488356	Single Center	HCC
707	0.842105	0.969221	0.734922	0.971638	0.706478	707	0.888471	0.977234	0.807756	0.982846	0.76676	53	0.662832	Single Center	HCC
708	0.862155	0.978268	0.711853	0.976194	0.725157	708	0.889724	0.965278	0.758669	0.984198	0.744776	54	0.351679	Single Center	HCC
709	0.858396	0.97075	0.683374	0.975885	0.674385	709	0.889724	0.958409	0.753281	0.982729	0.715848	55	0.518234	Single Center	HCC
710	0.837093	0.963887	0.739018	0.970883	0.701927	710	0.877193	0.97663	0.759635	0.983277	0.728025	56	0.510032	Single Center	HCC
711	0.827068	0.968604	0.662954	0.970513	0.656048	711	0.887218	0.970349	0.790306	0.983291	0.746391	57	0.458912	Single Center	HCC
712	0.85213	0.971137	0.734888	0.97485	0.717418	712	0.898496	0.975268	0.776836	0.986053	0.762686	58	0.693066	Single Center	HCC
713	0.844612	0.971571	0.721987	0.973322	0.711389	713	0.890977	0.969522	0.739144	0.983649	0.730395	59	0.319816	Single Center	HCC
714	0.830827	0.971639	0.731693	0.970252	0.709534	714	0.874687	0.975191	0.727423	0.981638	0.731276	60	0.208542	Single Center	HCC
715	0.817043	0.949862	0.749032	0.968134	0.668561	715	0.877193	0.971746	0.73455	0.980023	0.698141	61	0.492752	Single Center	HCC
716	0.837093	0.972883	0.741546	0.970621	0.681895	716	0.888471	0.971994	0.773997	0.982236	0.73644	62	0.368178	Single Center	HCC
717	0.85213	0.963498	0.731493	0.974439	0.697698	717	0.907268	0.979207	0.797611	0.985192	0.756338	63	0.396775	Single Center	HCC
718	0.850877	0.968838	0.774813	0.972396	0.722616	718	0.903509	0.979202	0.80219	0.984572	0.768212	64	0.304046	Single Center	HCC
719	0.833333	0.956312	0.701952	0.970945	0.704501	719	0.888471	0.968318	0.771283	0.984421	0.755532	65	0.498398	Single Center	HCC
720	0.858396	0.966752	0.704491	0.975093	0.699678	720	0.904762	0.96352	0.733618	0.986136	0.731178	66	0.26889	Single Center	HCC
721	0.880952	0.982021	0.765347	0.979562	0.718948	721	0.923559	0.968949	0.783372	0.989979	0.752926	67	0.697634	Single Center	HCC
722	0.839599	0.970176	0.733888	0.9724	0.719727	722	0.884712	0.959976	0.781661	0.982617	0.751529	68	0.254229	Single Center	HCC
723	0.869674	0.979203	0.739616	0.977009	0.734636	723	0.903509	0.978734	0.788917	0.984523	0.768111	69	0.445381	Single Center	HCC
724	0.840852	0.963039	0.737996	0.971864	0.685218	724	0.873434	0.972302	0.696941	0.981865	0.696029	70	0.515407	Single Center	HCC
725	0.859649	0.979564	0.764214	0.974964	0.706828	725	0.890977	0.98724	0.836077	0.985129	0.754239	71	0.675914	Single Center	HCC
726	0.862155	0.974385	0.757046	0.97492	0.735017	726	0.885965	0.965346	0.783144	0.982448	0.759671	72	0.330098	Single Center	HCC
727	0.828321	0.973354	0.729698	0.970487	0.709584	727	0.874687	0.962894	0.727478	0.982406	0.734008	73	0.495649	Single Center	HCC
728	0.860902	0.972393	0.761457	0.97524	0.704909	728	0.904762	0.970659	0.800143	0.986058	0.750092	74	0.21127	Single Center	HCC
729	0.845865	0.969987	0.742659	0.973282	0.692227	729	0.889724	0.966659	0.753695	0.984512	0.732169	75	0.705504	Single Center	HCC
730	0.865915	0.978946	0.754418	0.976549	0.729117	730	0.903509	0.978485	0.763242	0.985215	0.731074	76	0.442558	Single Center	HCC
731	0.820802	0.976852	0.704507	0.968226	0.669878	731	0.887218	0.959871	0.753133	0.981688	0.723361	77	0.301244	Single Center	HCC
732	0.860902	0.975801	0.736939	0.975602	0.71269	732	0.904762	0.978468	0.808155	0.985315	0.761421	78	0.341482	Single Center	HCC
733	0.839599	0.948454	0.727721	0.970166	0.703069	733	0.892231	0.976818	0.764679	0.984162	0.753923	79	0.48067	Single Center	HCC
734	0.862155	0.973607	0.760687	0.97448	0.733911	734	0.897243	0.977432	0.784333	0.984689	0.756497	80	0.276471	Single Center	HCC
735	0.863409	0.982186	0.805727	0.976761	0.724115	735	0.909774	0.981487	0.79354	0.986144	0.755501	81	0.31335	Single Center	HCC
736	0.845865	0.977971	0.774846	0.972668	0.725572	736	0.890977	0.978013	0.777072	0.983517	0.750333	82	0.659809	Single Center	HCC
737	0.85589	0.957256	0.713527	0.974915	0.712907	737	0.902256	0.967963	0.775652	0.984773	0.748431	83	0.472592	Single Center	HCC
738	0.854637	0.969826	0.701218	0.974123	0.709747	738	0.902256	0.962414	0.781592	0.985673	0.74823	84	0.485813	Single Center	HCC
739	0.849624	0.971239	0.812167	0.97295	0.741984	739	0.89599	0.978462	0.740986	0.98375	0.737529	85	0.703196	Single Center	HCC
740	0.844612	0.970675	0.710891	0.970715	0.716855	740	0.892231	0.961598	0.760923	0.983189	0.738673	86	0.344701	Single Center	HCC
741	0.873434	0.977014	0.776579	0.977261	0.740156	741	0.904762	0.983433	0.790537	0.985771	0.760092	87	0.507202	Single Center	HCC
742	0.854637	0.9519	0.658003	0.974398	0.683113	742	0.887218	0.95148	0.716094	0.983723	0.713247	88	0.210873	Single Center	HCC
743	0.844612	0.957517	0.715404	0.972638	0.699227	743	0.879699	0.965764	0.724334	0.982167	0.71886	89	0.69215	Single Center	HCC
744	0.837093	0.975798	0.749271	0.971197	0.723345	744	0.884712	0.968895	0.765238	0.981729	0.750448	90	0.115845	Single Center	HCC
745	0.829574	0.965256	0.736601	0.968716	0.695745	745	0.879699	0.971207	0.741227	0.982385	0.740744	91	0.514437	Single Center	HCC
746	0.847118	0.986094	0.794517	0.973601	0.756476	746	0.902256	0.974914	0.78199	0.985267	0.774546	92	0.286073	Single Center	HCC
747	0.868421	0.953942	0.718132	0.976546	0.714239	747	0.904762	0.963481	0.784752	0.98682	0.762454	93	0.514584	Single Center	HCC
748	0.853383	0.975998	0.718878	0.97352	0.709113	748	0.901003	0.987601	0.798097	0.98574	0.757284	94	0.484401	Single Center	HCC
749	0.859649	0.974226	0.72692	0.976208	0.719233	749	0.91604	0.984455	0.790018	0.988106	0.76951	95	0.521769	Single Center	HCC
750	0.843358	0.975397	0.727041	0.971693	0.70721	750	0.889724	0.976656	0.817427	0.982531	0.749506	96	0.23402	Single Center	HCC
751	0.820802	0.965107	0.704944	0.967627	0.668313	751	0.888471	0.967344	0.811879	0.982031	0.745315	97	0.135386	Single Center	HCC
752	0.844612	0.968547	0.719679	0.973088	0.694735	752	0.893484	0.971604	0.804721	0.984326	0.768118	98	0.50365	Single Center	HCC
753	0.838346	0.974923	0.668775	0.971399	0.656674	753	0.901003	0.970572	0.783633	0.986582	0.74915	0	0.528443	Multiple Center	HCC
754	0.838346	0.969657	0.740381	0.972465	0.682341	754	0.887218	0.988238	0.805173	0.983483	0.736713	1	0.540961	Multiple Center	HCC
755	0.85213	0.964014	0.757247	0.973819	0.716129	755	0.882206	0.975815	0.776499	0.983762	0.751941	2	0.419913	Multiple Center	HCC
756	0.867168	0.962478	0.774296	0.977279	0.712142	756	0.898496	0.967734	0.717812	0.985071	0.721715	3	0.251461	Multiple Center	HCC
757	0.863409	0.969474	0.753786	0.975821	0.686028	757	0.902256	0.974703	0.806056	0.985632	0.738503	4	0.208073	Multiple Center	HCC
758	0.844612	0.97337	0.773808	0.97361	0.708341	758	0.883459	0.974471	0.730798	0.982778	0.724904	5	0.270718	Multiple Center	HCC
759	0.839599	0.973488	0.723826	0.973639	0.686587	759	0.898496	0.983631	0.759246	0.984085	0.730141	6	0.693632	Multiple Center	HCC
760	0.844612	0.97297	0.746238	0.972367	0.7299	760	0.888471	0.984158	0.797909	0.983356	0.771398	7	0.546333	Multiple Center	HCC
761	0.854637	0.973279	0.737518	0.974183	0.711062	761	0.902256	0.969076	0.758893	0.986866	0.750969	8	0.349073	Multiple Center	HCC
762	0.850877	0.969784	0.763616	0.974125	0.722626	762	0.903509	0.975974	0.772078	0.985922	0.75629	9	0.15707	Multiple Center	HCC
763	0.845865	0.971973	0.690863	0.97339	0.662124	763	0.888471	0.971951	0.765055	0.983222	0.716635	10	0.291631	Multiple Center	HCC
764	0.860902	0.962722	0.730381	0.975143	0.724672	764	0.913534	0.966046	0.778711	0.98789	0.767191	11	0.56413	Multiple Center	HCC
765	0.844612	0.969246	0.697673	0.972849	0.687347	765	0.882206	0.964903	0.781439	0.983475	0.739302	12	0.289981	Multiple Center	HCC
766	0.85213	0.976233	0.766708	0.975126	0.725675	766	0.888471	0.98048	0.815987	0.984076	0.759422	13	0.374397	Multiple Center	HCC
767	0.842105	0.966269	0.679423	0.972145	0.663694	767	0.889724	0.962823	0.747027	0.983743	0.716872	14	0.723647	Multiple Center	HCC
768	0.858396	0.975927	0.730834	0.974914	0.701362	768	0.89599	0.977379	0.804182	0.983884	0.741503	15	0.514618	Multiple Center	HCC
769	0.845865	0.964179	0.732234	0.972445	0.692345	769	0.874687	0.967835	0.741003	0.982447	0.715778	16	0.394024	Multiple Center	HCC
770	0.849624	0.952219	0.708579	0.974738	0.691367	770	0.878446	0.961085	0.737456	0.981988	0.710925	17	0.617032	Multiple Center	HCC
771	0.859649	0.976988	0.772241	0.975072	0.724385	771	0.898496	0.978635	0.777728	0.984465	0.747421	18	0.355251	Multiple Center	HCC
772	0.83208	0.966915	0.764648	0.971178	0.690349	772	0.887218	0.975256	0.781051	0.983555	0.734835	19	0.578272	Multiple Center	HCC
773	0.860902	0.971689	0.683944	0.975727	0.707215	773	0.888471	0.954866	0.77148	0.98338	0.729023	20	0.449109	Multiple Center	HCC
774	0.824561	0.977204	0.745076	0.970801	0.693811	774	0.878446	0.97043	0.74722	0.982492	0.732148	21	0.789552	Multiple Center	HCC
775	0.862155	0.975188	0.72014	0.976081	0.692667	775	0.89599	0.971873	0.787126	0.983835	0.730122	22	0.646368	Multiple Center	HCC
776	0.853383	0.963244	0.747797	0.974795	0.713509	776	0.893484	0.979658	0.80359	0.984187	0.758915	23	0.624862	Multiple Center	HCC
777	0.867168	0.978436	0.754209	0.978289	0.712337	777	0.889724	0.973332	0.752206	0.98257	0.722058	24	0.274364	Multiple Center	HCC
778	0.847118	0.96993	0.722274	0.972675	0.707014	778	0.894737	0.969635	0.772341	0.984732	0.753023	25	0.792827	Multiple Center	HCC
779	0.882206	0.971505	0.789469	0.978547	0.736259	779	0.888471	0.974685	0.725224	0.982696	0.715489	26	0.501867	Multiple Center	HCC
780	0.85589	0.979503	0.764902	0.975816	0.712311	780	0.904762	0.97691	0.781682	0.984994	0.740847	27	0.619147	Multiple Center	HCC
781	0.845865	0.967805	0.714625	0.973836	0.683127	781	0.87218	0.966943	0.729753	0.981117	0.705462	28	0.675792	Multiple Center	HCC
782	0.842105	0.983109	0.764263	0.973887	0.739168	782	0.888471	0.982393	0.747552	0.983077	0.730647	29	0.699155	Multiple Center	HCC
783	0.853383	0.964494	0.700155	0.97415	0.685638	783	0.885965	0.969555	0.781392	0.98319	0.741141	30	0.712941	Multiple Center	HCC
784	0.837093	0.965851	0.732053	0.972411	0.71589	784	0.87218	0.976105	0.770323	0.981592	0.741403	31	0.401716	Multiple Center	HCC
785	0.844612	0.971357	0.724174	0.971745	0.692157	785	0.892231	0.979802	0.844746	0.983787	0.767623	32	0.420334	Multiple Center	HCC
786	0.830827	0.96407	0.688399	0.969421	0.671292	786	0.885965	0.955572	0.713304	0.983372	0.721678	33	0.565174	Multiple Center	HCC
787	0.850877	0.959565	0.694502	0.972803	0.668248	787	0.890977	0.962761	0.778899	0.983476	0.74142	34	0.295186	Multiple Center	HCC
788	0.853383	0.973988	0.681604	0.973928	0.683575	788	0.877193	0.954435	0.741459	0.980971	0.720241	35	0.542384	Multiple Center	HCC
789	0.83584	0.970749	0.708156	0.971528	0.686285	789	0.890977	0.9668	0.826137	0.983741	0.749522	36	0.341974	Multiple Center	HCC
790	0.844612	0.969508	0.714072	0.973043	0.703562	790	0.883459	0.961982	0.749683	0.981315	0.732238	37	0.663069	Multiple Center	HCC
791	0.838346	0.98087	0.80409	0.971274	0.708549	791	0.897243	0.974834	0.734093	0.983929	0.726998	38	0.366579	Multiple Center	HCC
792	0.853383	0.97446	0.740232	0.974798	0.697607	792	0.880952	0.969815	0.779905	0.982996	0.738535	39	0.339152	Multiple Center	HCC
793	0.843358	0.963297	0.703099	0.973238	0.684788	793	0.892231	0.949856	0.779823	0.983206	0.731148	40	0.527803	Multiple Center	HCC
794	0.839599	0.963757	0.730944	0.97225	0.708852	794	0.894737	0.968299	0.784586	0.983995	0.770056	41	0.484344	Multiple Center	HCC
795	0.820802	0.955564	0.707038	0.969296	0.672177	795	0.882206	0.967559	0.758839	0.983327	0.733809	42	0.6831	Multiple Center	HCC
796	0.862155	0.966038	0.761787	0.976096	0.708191	796	0.898496	0.978724	0.779286	0.985793	0.746021	43	0.705518	Multiple Center	HCC
797	0.870927	0.967923	0.710618	0.976476	0.68629	797	0.897243	0.974446	0.715304	0.984118	0.710892	44	0.67444	Multiple Center	HCC
798	0.840852	0.968228	0.695179	0.971904	0.71248	798	0.890977	0.970375	0.767986	0.983948	0.762213	45	0.754245	Multiple Center	HCC
799	0.833333	0.962665	0.714135	0.971196	0.713209	799	0.897243	0.973999	0.776281	0.983914	0.761228	46	0.744725	Multiple Center	HCC
800	0.860902	0.980908	0.75315	0.976541	0.708289	800	0.899749	0.978306	0.783192	0.984608	0.74182	47	0.72265	Multiple Center	HCC
801	0.839599	0.983156	0.771139	0.972534	0.719991	801	0.893484	0.97415	0.765572	0.983605	0.744716	48	0.772843	Multiple Center	HCC
802	0.843358	0.96932	0.744036	0.971899	0.717417	802	0.892231	0.975213	0.766403	0.982096	0.740733	49	0.11862	Multiple Center	HCC
803	0.83584	0.963907	0.714744	0.971427	0.694113	803	0.878446	0.968477	0.723457	0.981287	0.712012	50	0.349499	Multiple Center	HCC
804	0.843358	0.960298	0.706286	0.972462	0.709197	804	0.882206	0.964606	0.770212	0.982678	0.768665	51	0.578049	Multiple Center	HCC
805	0.840852	0.962568	0.700408	0.971855	0.681414	805	0.898496	0.961024	0.762792	0.985703	0.74215	52	0.390896	Multiple Center	HCC
806	0.873434	0.9788	0.791413	0.977527	0.716542	806	0.89599	0.974481	0.747443	0.983112	0.708379	53	0.785482	Multiple Center	HCC
807	0.868421	0.975371	0.72867	0.977645	0.725114	807	0.893484	0.966755	0.812261	0.984127	0.75658	54	0.375182	Multiple Center	HCC
808	0.868421	0.96723	0.774652	0.975796	0.734645	808	0.890977	0.982707	0.757081	0.985079	0.754285	55	0.712468	Multiple Center	HCC
809	0.829574	0.979336	0.728315	0.970321	0.7031	809	0.888471	0.968233	0.728106	0.98418	0.730013	56	0.62408	Multiple Center	HCC
810	0.85589	0.97776	0.708093	0.974889	0.685979	810	0.901003	0.976313	0.758277	0.983941	0.725165	57	0.618676	Multiple Center	HCC
811	0.823308	0.966703	0.684141	0.96838	0.673642	811	0.884712	0.976861	0.809001	0.982421	0.749937	58	0.82438	Multiple Center	HCC
812	0.848371	0.968417	0.757919	0.973741	0.707612	812	0.877193	0.970113	0.696369	0.982341	0.705244	59	0.313685	Multiple Center	HCC
813	0.848371	0.96768	0.703014	0.972724	0.702536	813	0.89599	0.987804	0.809043	0.984004	0.754694	60	0.437045	Multiple Center	HCC
814	0.864662	0.95757	0.697821	0.976611	0.725513	814	0.893484	0.961882	0.74505	0.98321	0.751051	61	0.532118	Multiple Center	HCC
815	0.854637	0.976072	0.786047	0.973944	0.720424	815	0.888471	0.970019	0.766139	0.983124	0.731496	62	0.44147	Multiple Center	HCC
816	0.838346	0.974764	0.70842	0.972008	0.708193	816	0.907268	0.984312	0.875349	0.98635	0.780828	63	0.491062	Multiple Center	HCC
817	0.840852	0.959254	0.703241	0.970507	0.681554	817	0.911028	0.966317	0.794531	0.987203	0.757349	64	0.345165	Multiple Center	HCC
818	0.854637	0.983472	0.734436	0.976113	0.703501	818	0.901003	0.972482	0.774579	0.986111	0.749141	65	0.712366	Multiple Center	HCC
819	0.854637	0.965069	0.720695	0.974335	0.703433	819	0.887218	0.960595	0.752694	0.983372	0.742497	66	0.553636	Multiple Center	HCC
820	0.828321	0.95787	0.676166	0.969134	0.660383	820	0.880952	0.965706	0.771505	0.981779	0.735113	67	0.824976	Multiple Center	HCC
821	0.854637	0.975862	0.729773	0.974629	0.702552	821	0.888471	0.967442	0.767356	0.982787	0.733721	68	0.301662	Multiple Center	HCC
822	0.848371	0.970066	0.694262	0.973038	0.66203	822	0.880952	0.967975	0.794258	0.982135	0.720567	69	0.633288	Multiple Center	HCC
823	0.863409	0.978094	0.74165	0.977057	0.71482	823	0.888471	0.979815	0.821362	0.983414	0.748152	70	0.702805	Multiple Center	HCC
824	0.859649	0.966875	0.737311	0.975637	0.698726	824	0.882206	0.98623	0.81378	0.981953	0.718408	71	0.794822	Multiple Center	HCC
825	0.848371	0.958212	0.713031	0.972503	0.702186	825	0.897243	0.97649	0.793292	0.984474	0.766029	72	0.481116	Multiple Center	HCC
826	0.842105	0.964583	0.701228	0.972278	0.683473	826	0.888471	0.962611	0.766392	0.984251	0.74002	73	0.632675	Multiple Center	HCC
827	0.847118	0.961863	0.710433	0.97326	0.69392	827	0.888471	0.956982	0.739808	0.983319	0.727884	74	0.377237	Multiple Center	HCC
828	0.862155	0.967561	0.765109	0.975282	0.740704	828	0.883459	0.962517	0.72934	0.982524	0.719009	75	0.802421	Multiple Center	HCC
829	0.848371	0.970911	0.701827	0.973644	0.666513	829	0.884712	0.959281	0.758092	0.98288	0.715278	76	0.461486	Multiple Center	HCC
830	0.833333	0.96373	0.690069	0.971386	0.6619	830	0.880952	0.968579	0.731613	0.983448	0.716911	77	0.228295	Multiple Center	HCC
831	0.862155	0.98436	0.75025	0.976193	0.721034	831	0.914787	0.984059	0.820491	0.987838	0.778546	78	0.237867	Multiple Center	HCC
832	0.842105	0.963695	0.717588	0.971666	0.706825	832	0.888471	0.975896	0.782029	0.983328	0.758365	79	0.489112	Multiple Center	HCC
833	0.840852	0.977724	0.731675	0.972118	0.704332	833	0.882206	0.97108	0.738884	0.983743	0.743029	80	0.317742	Multiple Center	HCC
834	0.827068	0.980427	0.735693	0.970659	0.700702	834	0.89599	0.972775	0.777055	0.985158	0.75247	81	0.304866	Multiple Center	HCC
835	0.843358	0.973508	0.736532	0.972768	0.700354	835	0.885965	0.969458	0.725304	0.982202	0.72254	82	0.673882	Multiple Center	HCC
836	0.848371	0.969273	0.663677	0.972985	0.671564	836	0.87218	0.949015	0.727299	0.98171	0.724092	83	0.535933	Multiple Center	HCC
837	0.845865	0.973956	0.760871	0.973827	0.711179	837	0.892231	0.978854	0.781676	0.984416	0.749035	84	0.440522	Multiple Center	HCC
838	0.839599	0.972839	0.731376	0.972034	0.720153	838	0.874687	0.971933	0.756509	0.981519	0.746859	85	0.810683	Multiple Center	HCC
839	0.839599	0.971344	0.704909	0.973222	0.703628	839	0.889724	0.978927	0.768794	0.983629	0.747388	86	0.697549	Multiple Center	HCC
840	0.829574	0.95058	0.644777	0.969564	0.650988	840	0.897243	0.962414	0.764746	0.983773	0.739358	87	0.438739	Multiple Center	HCC
841	0.837093	0.964109	0.692083	0.972338	0.67656	841	0.892231	0.961527	0.800956	0.983044	0.729048	88	0.524874	Multiple Center	HCC
842	0.864662	0.977707	0.772874	0.97618	0.729683	842	0.893484	0.979989	0.757021	0.98344	0.723346	89	0.750859	Multiple Center	HCC
843	0.840852	0.970592	0.767514	0.972005	0.732087	843	0.873434	0.978867	0.771487	0.98267	0.754064	90	0.132489	Multiple Center	HCC
844	0.854637	0.974947	0.742699	0.974168	0.736831	844	0.880952	0.968855	0.778484	0.982514	0.762401	91	0.701597	Multiple Center	HCC
845	0.850877	0.977855	0.772857	0.97372	0.748961	845	0.884712	0.976392	0.794342	0.983398	0.760841	92	0.492145	Multiple Center	HCC
846	0.843358	0.967937	0.765381	0.973359	0.711705	846	0.892231	0.970701	0.789371	0.983308	0.740424	93	0.700736	Multiple Center	HCC
847	0.849624	0.96603	0.762188	0.972934	0.725936	847	0.898496	0.976253	0.80572	0.983978	0.757948	94	0.636637	Multiple Center	HCC
848	0.83208	0.971328	0.705338	0.969865	0.686837	848	0.898496	0.9803	0.811919	0.984861	0.764521	95	0.618511	Multiple Center	HCC
849	0.884712	0.970633	0.744686	0.979975	0.714697	849	0.911028	0.963689	0.721892	0.986771	0.731343	96	0.266667	Multiple Center	HCC
850	0.839599	0.961585	0.66847	0.971819	0.689448	850	0.902256	0.976074	0.786536	0.985922	0.759056	97	0.353184	Multiple Center	HCC
851	0.85589	0.972709	0.732866	0.974751	0.708355	851	0.890977	0.970686	0.763333	0.983135	0.739195	98	0.698516	Multiple Center	HCC
852	0.840852	0.977489	0.692116	0.973001	0.673804	852	0.882206	0.974593	0.802259	0.982861	0.737866	0	0.160274	Single Center	FNH
853	0.844612	0.966841	0.761955	0.972159	0.722723	853	0.894737	0.975496	0.779427	0.984519	0.756163	1	0.0946062	Single Center	FNH
854	0.833333	0.97478	0.729456	0.969848	0.700396	854	0.89599	0.966955	0.756947	0.983974	0.739374	2	0.271285	Single Center	FNH
855	0.824561	0.973342	0.700798	0.969994	0.680596	855	0.899749	0.978477	0.818808	0.985002	0.773609	3	0.0630977	Single Center	FNH
856	0.840852	0.96812	0.734426	0.971379	0.703979	856	0.874687	0.964201	0.729148	0.980659	0.710159	4	0.264192	Single Center	FNH
857	0.850877	0.969199	0.734173	0.97358	0.698811	857	0.888471	0.969195	0.756069	0.982041	0.721655	5	0.401624	Single Center	FNH
858	0.834586	0.968821	0.72184	0.971816	0.695774	858	0.880952	0.96758	0.762607	0.981615	0.740654	6	0.41514	Single Center	FNH
859	0.83584	0.972206	0.69183	0.971248	0.695995	859	0.903509	0.975315	0.812948	0.985844	0.772643	7	0.272262	Single Center	FNH
860	0.858396	0.97426	0.785924	0.974259	0.722365	860	0.87594	0.967681	0.742708	0.981713	0.708844	8	0.251838	Single Center	FNH
861	0.859649	0.972569	0.72486	0.973241	0.707522	861	0.919799	0.971092	0.812732	0.986166	0.782408	9	0.310307	Single Center	FNH
862	0.864662	0.981648	0.777038	0.976301	0.708452	862	0.901003	0.98797	0.844554	0.985477	0.759284	10	0.158757	Single Center	FNH
863	0.865915	0.969782	0.769751	0.975914	0.750775	863	0.901003	0.978613	0.78587	0.985983	0.779475	11	0.202825	Single Center	FNH
864	0.840852	0.972557	0.731516	0.97141	0.695149	864	0.87594	0.964706	0.76096	0.980445	0.720575	12	0.262072	Single Center	FNH
865	0.83208	0.969288	0.701997	0.97094	0.690581	865	0.888471	0.963568	0.763514	0.983212	0.748927	13	0.432544	Single Center	FNH
866	0.838346	0.968923	0.742753	0.971147	0.71859	866	0.879699	0.975046	0.819996	0.981097	0.761656	14	0.215924	Single Center	FNH
867	0.849624	0.975195	0.745039	0.973653	0.706663	867	0.888471	0.974757	0.754451	0.984104	0.746657	15	0.39047	Single Center	FNH
868	0.837093	0.95787	0.678843	0.972846	0.681893	868	0.903509	0.958304	0.791534	0.985505	0.762036	16	0.387195	Single Center	FNH
869	0.848371	0.975516	0.743805	0.974185	0.686199	869	0.89599	0.969311	0.789859	0.984097	0.742175	17	0.094336	Single Center	FNH
870	0.818296	0.971763	0.687915	0.967707	0.675965	870	0.868421	0.974008	0.77723	0.980014	0.737452	18	0.255331	Single Center	FNH
871	0.867168	0.974764	0.763196	0.97745	0.733533	871	0.908521	0.982527	0.752546	0.987401	0.751027	19	0.37517	Single Center	FNH
872	0.838346	0.969046	0.738298	0.973224	0.692159	872	0.912281	0.981364	0.843734	0.989383	0.787906	20	0.364752	Single Center	FNH
873	0.844612	0.975841	0.775623	0.972923	0.7177	873	0.877193	0.972323	0.737498	0.981107	0.718738	21	0.351224	Single Center	FNH
874	0.859649	0.974045	0.75977	0.97465	0.747412	874	0.887218	0.969094	0.74022	0.982927	0.738161	22	0.103614	Single Center	FNH
875	0.838346	0.97047	0.735231	0.973887	0.681157	875	0.899749	0.989955	0.87489	0.985593	0.747646	23	0.339819	Single Center	FNH
876	0.849624	0.97519	0.743861	0.974297	0.729497	876	0.911028	0.981311	0.830389	0.987639	0.783064	24	0.201585	Single Center	FNH
877	0.85589	0.980601	0.733331	0.974016	0.703353	877	0.908521	0.974856	0.796198	0.984822	0.747569	25	0.40173	Single Center	FNH
878	0.85589	0.970718	0.75549	0.975479	0.727362	878	0.889724	0.97102	0.779584	0.983701	0.738506	26	0.440853	Single Center	FNH
879	0.873434	0.977439	0.777474	0.978529	0.734433	879	0.903509	0.973681	0.765301	0.98573	0.741169	27	0.153192	Single Center	FNH
880	0.857143	0.970652	0.712385	0.975535	0.708369	880	0.901003	0.984653	0.835711	0.985873	0.751623	28	0.105972	Single Center	FNH
881	0.85213	0.958534	0.718954	0.974014	0.699485	881	0.865915	0.972571	0.760138	0.979101	0.719133	29	0.104085	Single Center	FNH
882	0.843358	0.979365	0.760321	0.973031	0.695416	882	0.884712	0.97348	0.742192	0.983258	0.715444	30	0.169253	Single Center	FNH
883	0.828321	0.973736	0.712844	0.96979	0.700488	883	0.893484	0.959287	0.811186	0.98424	0.762522	31	0.116345	Single Center	FNH
884	0.83208	0.972239	0.723931	0.97097	0.71904	884	0.898496	0.976696	0.759029	0.984831	0.773739	0	0.383338	Multiple Center	FNH
885	0.837093	0.973916	0.758415	0.971533	0.711599	885	0.869674	0.970846	0.747097	0.981449	0.738224	1	0.0844552	Multiple Center	FNH
886	0.854637	0.974588	0.739367	0.974488	0.714338	886	0.879699	0.96677	0.745708	0.98153	0.721056	2	0.421264	Multiple Center	FNH
887	0.864662	0.979516	0.796839	0.977699	0.730026	887	0.911028	0.978568	0.807918	0.986862	0.764088	3	0.0486501	Multiple Center	FNH
888	0.85213	0.973835	0.717693	0.974749	0.699383	888	0.897243	0.976092	0.757886	0.985977	0.74801	4	0.45522	Multiple Center	FNH
889	0.845865	0.979397	0.770936	0.973001	0.70166	889	0.885965	0.974978	0.748665	0.983045	0.72993	5	0.645438	Multiple Center	FNH
890	0.844612	0.962705	0.718454	0.972091	0.676676	890	0.901003	0.978491	0.810146	0.983846	0.736498	6	0.600838	Multiple Center	FNH
891	0.85213	0.965037	0.71708	0.974593	0.738583	891	0.912281	0.981612	0.81227	0.987407	0.803211	7	0.392531	Multiple Center	FNH
892	0.837093	0.967799	0.706785	0.971245	0.674578	892	0.879699	0.948081	0.708276	0.980999	0.694056	8	0.347705	Multiple Center	FNH
893	0.844612	0.96068	0.740692	0.972835	0.703574	893	0.873434	0.961754	0.721083	0.981421	0.713059	9	0.558279	Multiple Center	FNH
894	0.865915	0.989628	0.787925	0.976946	0.728412	894	0.904762	0.976953	0.777965	0.984353	0.738455	10	0.277914	Multiple Center	FNH
895	0.848371	0.979287	0.732147	0.973184	0.685634	895	0.894737	0.985531	0.845684	0.983893	0.736579	11	0.231422	Multiple Center	FNH
896	0.825815	0.96906	0.734839	0.969085	0.695867	896	0.883459	0.961491	0.725298	0.982102	0.722155	12	0.387656	Multiple Center	FNH
897	0.844612	0.973701	0.723862	0.971969	0.696067	897	0.894737	0.970106	0.777979	0.984989	0.752732	13	0.648339	Multiple Center	FNH
898	0.85589	0.975152	0.734661	0.976481	0.704653	898	0.883459	0.967334	0.717251	0.98267	0.71012	14	0.53689	Multiple Center	FNH
899	0.849624	0.974613	0.689849	0.973921	0.687574	899	0.903509	0.9693	0.797433	0.985767	0.765837	15	0.586808	Multiple Center	FNH
900	0.840852	0.974956	0.683429	0.971936	0.682055	900	0.890977	0.988004	0.846674	0.983441	0.750528	16	0.659825	Multiple Center	FNH
901	0.838346	0.969151	0.751888	0.972211	0.69682	901	0.880952	0.976474	0.68689	0.983806	0.708255	17	0.212506	Multiple Center	FNH
902	0.837093	0.975255	0.713258	0.971387	0.687365	902	0.902256	0.974183	0.782663	0.984647	0.745479	18	0.277823	Multiple Center	FNH
903	0.862155	0.977572	0.743817	0.976187	0.734101	903	0.912281	0.980448	0.835286	0.986997	0.795152	19	0.148616	Multiple Center	FNH
904	0.843358	0.965926	0.738061	0.972563	0.698732	904	0.873434	0.965779	0.719735	0.980075	0.710828	20	0.526086	Multiple Center	FNH
905	0.848371	0.980088	0.760918	0.97407	0.702542	905	0.882206	0.971072	0.766765	0.981734	0.729914	21	0.39583	Multiple Center	FNH
906	0.838346	0.96588	0.725282	0.972337	0.715324	906	0.888471	0.973083	0.794766	0.984084	0.766935	22	0.148576	Multiple Center	FNH
907	0.864662	0.966716	0.800712	0.976513	0.72748	907	0.898496	0.970331	0.746268	0.983256	0.722503	23	0.386803	Multiple Center	FNH
908	0.858396	0.98068	0.742488	0.974988	0.70328	908	0.927318	0.988332	0.896626	0.988899	0.805874	24	0.328359	Multiple Center	FNH
909	0.862155	0.966175	0.738067	0.976744	0.705871	909	0.91604	0.980586	0.813297	0.988141	0.754532	25	0.190574	Multiple Center	FNH
910	0.859649	0.968553	0.766409	0.975827	0.722128	910	0.907268	0.963061	0.769585	0.986476	0.742662	26	0.615418	Multiple Center	FNH
911	0.868421	0.986592	0.780538	0.97755	0.731242	911	0.901003	0.988018	0.815722	0.983357	0.747727	27	0.553591	Multiple Center	FNH
912	0.828321	0.976017	0.659397	0.971961	0.670608	912	0.904762	0.977797	0.832328	0.98536	0.764896	28	0.234528	Multiple Center	FNH
913	0.844612	0.962921	0.67286	0.973185	0.682615	913	0.901003	0.976318	0.793357	0.9859	0.771579	29	0.129984	Multiple Center	FNH
914	0.843358	0.981237	0.773725	0.97346	0.734242	914	0.890977	0.976818	0.768202	0.984132	0.745955	30	0.222744	Multiple Center	FNH
915	0.858396	0.961025	0.757853	0.97557	0.728307	915	0.892231	0.967922	0.751158	0.985339	0.733997	31	0.331905	Multiple Center	FNH
916	0.823308	0.950915	0.604933	0.967903	0.632539	916	0.880952	0.968253	0.713305	0.98336	0.71142	0	0.259122	Single Center	HM
917	0.85589	0.968149	0.704746	0.973871	0.694307	917	0.897243	0.966525	0.799017	0.983177	0.741521	1	0.483747	Single Center	HM
918	0.83208	0.971643	0.745967	0.971465	0.693719	918	0.898496	0.968384	0.776964	0.985381	0.74829	2	0.370335	Single Center	HM
919	0.825815	0.960453	0.68147	0.969887	0.673904	919	0.890977	0.959163	0.751531	0.98402	0.737711	3	0.598002	Single Center	HM
920	0.839599	0.964784	0.689755	0.971642	0.697502	920	0.885965	0.971771	0.736333	0.981867	0.72368	4	0.517241	Single Center	HM
921	0.847118	0.962293	0.743476	0.973897	0.701441	921	0.884712	0.977696	0.776636	0.982477	0.724302	5	0.502316	Single Center	HM
922	0.857143	0.973293	0.72188	0.974489	0.718891	922	0.897243	0.977592	0.776624	0.98513	0.758224	6	0.604608	Single Center	HM
923	0.83584	0.970863	0.732688	0.972217	0.717748	923	0.884712	0.964062	0.730855	0.984246	0.747073	7	0.297958	Single Center	HM
924	0.870927	0.980163	0.740475	0.978404	0.733995	924	0.912281	0.974011	0.784309	0.987108	0.77229	8	0.307657	Single Center	HM
925	0.840852	0.952327	0.672121	0.972599	0.671501	925	0.870927	0.961673	0.701879	0.982673	0.697074	9	0.553612	Single Center	HM
926	0.862155	0.985707	0.75915	0.977121	0.723956	926	0.903509	0.971407	0.766805	0.986537	0.75421	10	0.251317	Single Center	HM
927	0.833333	0.97534	0.766622	0.971101	0.709262	927	0.878446	0.972748	0.757214	0.981156	0.731123	11	0.326292	Single Center	HM
928	0.83208	0.965809	0.676889	0.971484	0.673448	928	0.879699	0.958398	0.796295	0.983013	0.732532	12	0.524211	Single Center	HM
929	0.840852	0.9808	0.732936	0.972158	0.703976	929	0.894737	0.967471	0.793748	0.984118	0.753976	13	0.379444	Single Center	HM
930	0.837093	0.967702	0.696167	0.971273	0.666091	930	0.892231	0.967213	0.757896	0.983439	0.720262	14	0.414242	Single Center	HM
931	0.858396	0.967458	0.74821	0.974482	0.7134	931	0.889724	0.964685	0.761179	0.983758	0.741623	15	0.575349	Single Center	HM
932	0.859649	0.968463	0.722764	0.975505	0.69034	932	0.887218	0.977412	0.786422	0.982777	0.726403	16	0.310579	Single Center	HM
933	0.845865	0.970742	0.717222	0.972016	0.688178	933	0.888471	0.968533	0.750467	0.983116	0.723747	17	0.311237	Single Center	HM
934	0.827068	0.971173	0.728541	0.970634	0.715835	934	0.867168	0.967479	0.7527	0.981805	0.743799	18	0.540254	Single Center	HM
935	0.81203	0.964925	0.668154	0.967224	0.662458	935	0.908521	0.967864	0.836103	0.987348	0.788946	19	0.529659	Single Center	HM
936	0.842105	0.975567	0.75162	0.973442	0.715504	936	0.880952	0.965988	0.709673	0.982299	0.715693	20	0.264949	Single Center	HM
937	0.842105	0.96165	0.711088	0.973282	0.712466	937	0.870927	0.969827	0.754651	0.980991	0.725118	21	0.305425	Single Center	HM
938	0.83208	0.969161	0.710479	0.971785	0.692621	938	0.887218	0.96648	0.746079	0.984897	0.733378	22	0.470025	Single Center	HM
939	0.847118	0.984778	0.777409	0.973316	0.720362	939	0.904762	0.959257	0.73361	0.984995	0.741871	23	0.238571	Single Center	HM
940	0.85213	0.97012	0.744938	0.974823	0.697079	940	0.897243	0.970736	0.740192	0.984366	0.725521	24	0.445506	Single Center	HM
941	0.834586	0.96673	0.706907	0.971919	0.691423	941	0.893484	0.982042	0.806107	0.985015	0.765278	25	0.210722	Single Center	HM
942	0.838346	0.969905	0.703639	0.973086	0.688844	942	0.883459	0.978891	0.785433	0.982535	0.735331	26	0.287155	Single Center	HM
943	0.844612	0.968672	0.740938	0.974286	0.721837	943	0.883459	0.975653	0.763877	0.982747	0.733934	27	0.59302	Single Center	HM
944	0.830827	0.97202	0.682676	0.970811	0.691533	944	0.889724	0.96668	0.795169	0.983778	0.751479	28	0.43842	Single Center	HM
945	0.844612	0.978482	0.780662	0.973626	0.739021	945	0.890977	0.966271	0.766743	0.982724	0.758105	29	0.391632	Single Center	HM
946	0.848371	0.972728	0.781986	0.973701	0.741355	946	0.897243	0.978319	0.767465	0.985783	0.751759	30	0.544661	Single Center	HM
947	0.838346	0.966434	0.714621	0.971442	0.695015	947	0.892231	0.965403	0.768512	0.985231	0.753738	31	0.514627	Single Center	HM
948	0.863409	0.983823	0.77549	0.975564	0.737524	948	0.902256	0.989321	0.787176	0.987346	0.773996	32	0.579927	Single Center	HM
949	0.845865	0.975723	0.717353	0.972957	0.687014	949	0.899749	0.968435	0.768088	0.982874	0.733886	33	0.566327	Single Center	HM
950	0.850877	0.955199	0.710774	0.973175	0.679391	950	0.893484	0.97285	0.75814	0.982641	0.719451	34	0.529799	Single Center	HM
951	0.862155	0.974729	0.739365	0.97509	0.697226	951	0.901003	0.969559	0.768358	0.984003	0.724288	35	0.556467	Single Center	HM
952	0.827068	0.97395	0.677782	0.970167	0.660383	952	0.890977	0.983914	0.824384	0.984357	0.753302	36	0.410376	Single Center	HM
953	0.845865	0.974224	0.739377	0.973055	0.722821	953	0.892231	0.972936	0.793629	0.983915	0.769562	37	0.591537	Single Center	HM
954	0.845865	0.964615	0.70132	0.972655	0.678025	954	0.897243	0.96679	0.753893	0.985095	0.739493	38	0.550349	Single Center	HM
955	0.860902	0.962527	0.712453	0.974608	0.681949	955	0.901003	0.954363	0.715734	0.98338	0.710728	39	0.50223	Single Center	HM
956	0.83208	0.969848	0.762647	0.970748	0.725677	956	0.885965	0.973842	0.766022	0.98192	0.748395	40	0.49648	Single Center	HM
957	0.857143	0.979757	0.727997	0.97394	0.713754	957	0.885965	0.980209	0.801158	0.984308	0.751463	41	0.52973	Single Center	HM
958	0.844612	0.9709	0.734982	0.973232	0.693364	958	0.890977	0.97677	0.774501	0.984381	0.745067	42	0.415208	Single Center	HM
959	0.824561	0.966455	0.691935	0.969782	0.674624	959	0.87594	0.977193	0.781232	0.981931	0.729577	43	0.547724	Single Center	HM
960	0.834586	0.961122	0.713189	0.970552	0.703477	960	0.883459	0.975139	0.768701	0.983102	0.751891	44	0.440201	Single Center	HM
961	0.85213	0.969847	0.761933	0.974477	0.705654	961	0.890977	0.960684	0.741621	0.983282	0.722804	45	0.545979	Single Center	HM
962	0.833333	0.959068	0.683954	0.970172	0.685861	962	0.890977	0.977506	0.779436	0.983539	0.757152	46	0.365794	Single Center	HM
963	0.825815	0.970333	0.704067	0.969562	0.703901	963	0.893484	0.971139	0.807206	0.983993	0.784681	47	0.331236	Single Center	HM
964	0.824561	0.972544	0.707724	0.969155	0.662593	964	0.884712	0.96654	0.776237	0.982063	0.724862	48	0.301698	Single Center	HM
965	0.839599	0.96118	0.669809	0.971825	0.673448	965	0.902256	0.956378	0.782479	0.985559	0.740888	49	0.245286	Single Center	HM
966	0.865915	0.956534	0.726298	0.977195	0.717539	966	0.897243	0.975898	0.787191	0.985287	0.75422	50	0.272184	Single Center	HM
967	0.838346	0.97537	0.682469	0.972336	0.698176	967	0.894737	0.98461	0.804469	0.984797	0.748523	51	0.357004	Single Center	HM
968	0.837093	0.966274	0.758106	0.971253	0.683748	968	0.887218	0.982142	0.789787	0.98325	0.73684	52	0.536542	Single Center	HM
969	0.849624	0.958556	0.745945	0.973447	0.712179	969	0.888471	0.966941	0.720859	0.983244	0.731075	53	0.248913	Single Center	HM
970	0.844612	0.956306	0.727896	0.971877	0.716582	970	0.890977	0.967894	0.761459	0.984303	0.754291	54	0.364994	Single Center	HM
971	0.857143	0.970065	0.733601	0.976378	0.744156	971	0.89599	0.977696	0.79036	0.984578	0.781649	55	0.378925	Single Center	HM
972	0.833333	0.968131	0.710241	0.972202	0.688652	972	0.880952	0.972097	0.766282	0.983417	0.739265	56	0.511053	Single Center	HM
973	0.850877	0.971152	0.714728	0.975507	0.698576	973	0.893484	0.984234	0.78908	0.984458	0.749094	57	0.301339	Single Center	HM
974	0.867168	0.982242	0.794853	0.977637	0.732611	974	0.904762	0.988018	0.830261	0.986072	0.761198	58	0.33987	Single Center	HM
975	0.857143	0.965197	0.741315	0.975637	0.725531	975	0.883459	0.975713	0.754192	0.982293	0.735361	59	0.380518	Single Center	HM
976	0.860902	0.978308	0.73465	0.976836	0.707369	976	0.91604	0.977127	0.831918	0.988128	0.772092	60	0.268137	Single Center	HM
977	0.860902	0.978677	0.765184	0.975339	0.699897	977	0.897243	0.975619	0.732076	0.984727	0.720416	61	0.353149	Single Center	HM
978	0.853383	0.97589	0.721489	0.973826	0.706764	978	0.907268	0.980188	0.809218	0.98638	0.770442	62	0.326162	Single Center	HM
979	0.827068	0.954864	0.628955	0.9698	0.651934	979	0.884712	0.954019	0.705476	0.984577	0.734332	63	0.576815	Single Center	HM
980	0.850877	0.969317	0.777748	0.973974	0.720718	980	0.883459	0.978218	0.737443	0.984043	0.733583	64	0.271068	Single Center	HM
981	0.857143	0.968876	0.766813	0.974734	0.734791	981	0.89599	0.978318	0.747767	0.984505	0.731995	65	0.200402	Single Center	HM
982	0.857143	0.981493	0.704037	0.975324	0.69706	982	0.908521	0.982726	0.819926	0.985944	0.782069	66	0.198242	Single Center	HM
983	0.848371	0.953142	0.689391	0.974785	0.699642	983	0.889724	0.963711	0.738528	0.983806	0.725103	67	0.474192	Single Center	HM
984	0.85213	0.972955	0.750541	0.974086	0.731128	984	0.906015	0.975619	0.839358	0.986557	0.788391	68	0.289859	Single Center	HM
985	0.842105	0.965281	0.7049	0.971202	0.665348	985	0.882206	0.973259	0.775202	0.981457	0.724556	69	0.246949	Single Center	HM
986	0.837093	0.973821	0.712282	0.971728	0.685158	986	0.879699	0.985514	0.812723	0.982931	0.740503	70	0.568921	Single Center	HM
987	0.87218	0.96815	0.748888	0.977917	0.722506	987	0.903509	0.968564	0.777046	0.98554	0.760358	71	0.560114	Single Center	HM
988	0.83584	0.96894	0.724745	0.97034	0.697443	988	0.884712	0.972684	0.763602	0.982838	0.740454	72	0.277641	Single Center	HM
989	0.85213	0.97239	0.729293	0.973978	0.736933	989	0.887218	0.975202	0.785118	0.983988	0.761036	73	0.297962	Single Center	HM
990	0.848371	0.961824	0.71584	0.973239	0.692382	990	0.894737	0.973623	0.747214	0.982708	0.731536	74	0.342361	Single Center	HM
991	0.834586	0.972281	0.663863	0.97197	0.682005	991	0.893484	0.958241	0.777036	0.984183	0.760421	75	0.21915	Single Center	HM
992	0.83584	0.965879	0.708032	0.971638	0.710062	992	0.887218	0.97705	0.772514	0.984263	0.76354	76	0.390799	Single Center	HM
993	0.869674	0.961271	0.766034	0.977035	0.705916	993	0.898496	0.968514	0.747346	0.983717	0.711331	77	0.562088	Single Center	HM
994	0.849624	0.967787	0.715655	0.973551	0.706271	994	0.898496	0.983419	0.774264	0.987165	0.768334	78	0.523508	Single Center	HM
995	0.853383	0.971577	0.738237	0.973314	0.714454	995	0.887218	0.968644	0.802346	0.982276	0.739692	79	0.440906	Single Center	HM
996	0.847118	0.972857	0.75627	0.971506	0.710161	996	0.874687	0.972365	0.74429	0.981108	0.727036	80	0.495492	Single Center	HM
997	0.85213	0.967029	0.733955	0.972888	0.743838	997	0.897243	0.965344	0.790414	0.984762	0.780952	81	0.324138	Single Center	HM
998	0.844612	0.965233	0.735925	0.97112	0.689015	998	0.869674	0.969305	0.734313	0.979004	0.69876	82	0.486344	Single Center	HM
999	0.85213	0.953667	0.72795	0.97396	0.703841	999	0.880952	0.962679	0.731134	0.981216	0.710646	83	0.281298	Single Center	HM
1000	0.837093	0.975967	0.692375	0.971214	0.688276	1000	0.897243	0.984467	0.810644	0.985399	0.759548	84	0.466986	Single Center	HM
1001	0.863409	0.980096	0.77105	0.976706	0.735228	1001	0.898496	0.978208	0.763993	0.985284	0.744299	85	0.351583	Single Center	HM
1002	0.849624	0.957647	0.711123	0.973041	0.697288	1002	0.887218	0.967707	0.760929	0.982413	0.727559	86	0.293226	Single Center	HM
1003	0.870927	0.977087	0.744669	0.976519	0.709834	1003	0.87218	0.973529	0.765018	0.981154	0.719243	87	0.269359	Single Center	HM
1004	0.839599	0.974371	0.733546	0.973071	0.701999	1004	0.89599	0.973946	0.790658	0.984443	0.735204	88	0.321636	Single Center	HM
1005	0.858396	0.969507	0.751764	0.975192	0.727799	1005	0.879699	0.971926	0.76212	0.982141	0.731896	89	0.383021	Single Center	HM
1006	0.824561	0.963927	0.679593	0.969356	0.674535	1006	0.894737	0.962327	0.766871	0.984706	0.73847	90	0.269889	Single Center	HM
1007	0.844612	0.978523	0.746352	0.972475	0.71902	1007	0.884712	0.974359	0.787251	0.98254	0.752443	91	0.564933	Single Center	HM
1008	0.837093	0.975672	0.720288	0.971786	0.700114	1008	0.887218	0.966842	0.741551	0.984711	0.738242	92	0.272806	Single Center	HM
1009	0.849624	0.972367	0.70115	0.975554	0.705289	1009	0.883459	0.970208	0.796164	0.983317	0.755753	93	0.452655	Single Center	HM
1010	0.873434	0.972656	0.711056	0.9776	0.713923	1010	0.902256	0.970556	0.787274	0.986219	0.765626	94	0.578126	Single Center	HM
1011	0.845865	0.97433	0.744476	0.973739	0.732945	1011	0.887218	0.973397	0.770038	0.982506	0.738946	95	0.402278	Single Center	HM
1012	0.853383	0.967629	0.738982	0.973728	0.725434	1012	0.89599	0.964393	0.797646	0.984988	0.774851	96	0.252244	Single Center	HM
1013	0.849624	0.973055	0.729164	0.973965	0.69799	1013	0.908521	0.97632	0.827561	0.984796	0.773339	97	0.282006	Single Center	HM
1014	0.859649	0.970062	0.738766	0.975421	0.714704	1014	0.890977	0.974532	0.785715	0.984476	0.747316	98	0.250797	Single Center	HM
1015	0.865915	0.973133	0.734274	0.977332	0.706354	1015	0.888471	0.968909	0.74152	0.982633	0.718903	99	0.254228	Single Center	HM
1016	0.833333	0.963019	0.695658	0.970237	0.683142	1016	0.906015	0.973699	0.792485	0.985829	0.760706	100	0.364768	Single Center	HM
1017	0.839599	0.970479	0.66831	0.972328	0.693757	1017	0.887218	0.958802	0.775611	0.983677	0.749205	101	0.561876	Single Center	HM
1018	0.864662	0.963844	0.778984	0.976865	0.730526	1018	0.901003	0.977346	0.795259	0.984869	0.745885	102	0.293738	Single Center	HM
1019	0.863409	0.980524	0.765038	0.975355	0.712084	1019	0.897243	0.978639	0.80046	0.985302	0.752465	103	0.280165	Single Center	HM
1020	0.858396	0.974574	0.753802	0.974515	0.71533	1020	0.894737	0.981394	0.809814	0.984728	0.758264	104	0.342898	Single Center	HM
1021	0.834586	0.966108	0.716215	0.971008	0.703884	1021	0.893484	0.983039	0.795973	0.98388	0.760731	105	0.26933	Single Center	HM
1022	0.813283	0.971741	0.713674	0.967533	0.693813	1022	0.87218	0.980007	0.810344	0.980066	0.739762	106	0.38167	Single Center	HM
1023	0.865915	0.981945	0.806537	0.977651	0.762443	1023	0.897243	0.983252	0.790981	0.983942	0.763691	107	0.314759	Single Center	HM
1024	0.842105	0.963048	0.730395	0.97295	0.712686	1024	0.884712	0.972379	0.783229	0.982318	0.747499	108	0.322703	Single Center	HM
1025	0.824561	0.971402	0.690038	0.969471	0.686264	1025	0.877193	0.961245	0.763748	0.983184	0.748726	109	0.193034	Single Center	HM
1026	0.845865	0.971542	0.734459	0.972315	0.725781	1026	0.892231	0.978995	0.770299	0.985624	0.766478	110	0.340327	Single Center	HM
1027	0.833333	0.976026	0.694896	0.971414	0.692565	1027	0.897243	0.965049	0.781385	0.985847	0.770372	111	0.336993	Single Center	HM
1028	0.85589	0.975303	0.797586	0.975839	0.718967	1028	0.893484	0.983448	0.768733	0.983406	0.737664	112	0.344184	Single Center	HM
1029	0.840852	0.967739	0.734045	0.972753	0.698833	1029	0.884712	0.972682	0.764703	0.985121	0.742877	113	0.424022	Single Center	HM
1030	0.862155	0.9757	0.747917	0.975534	0.745725	1030	0.894737	0.974501	0.744134	0.984653	0.748083	114	0.317575	Single Center	HM
1031	0.818296	0.968338	0.68708	0.967834	0.676835	1031	0.869674	0.964647	0.710944	0.981045	0.711422	115	0.328788	Single Center	HM
1032	0.85213	0.962767	0.729327	0.972404	0.735285	1032	0.898496	0.970071	0.809541	0.984399	0.789914	0	0.365016	Multiple Center	HM
1033	0.839599	0.970999	0.72112	0.972246	0.720571	1033	0.899749	0.977775	0.80861	0.986849	0.788129	1	0.616267	Multiple Center	HM
1034	0.844612	0.959039	0.720256	0.973273	0.728616	1034	0.887218	0.963002	0.771343	0.983317	0.772585	2	0.46311	Multiple Center	HM
1035	0.85213	0.969326	0.718511	0.972939	0.693846	1035	0.880952	0.972031	0.781614	0.98275	0.735395	3	0.645011	Multiple Center	HM
1036	0.840852	0.966609	0.721487	0.972519	0.695336	1036	0.888471	0.972787	0.741154	0.982569	0.721831	4	0.701575	Multiple Center	HM
1037	0.845865	0.96225	0.689434	0.973609	0.693756	1037	0.897243	0.97272	0.78334	0.985018	0.751761	5	0.458139	Multiple Center	HM
1038	0.843358	0.974933	0.717243	0.973896	0.703753	1038	0.898496	0.978771	0.830711	0.984101	0.760315	6	0.647652	Multiple Center	HM
1039	0.847118	0.965751	0.757244	0.973673	0.719986	1039	0.884712	0.964929	0.752007	0.984088	0.73612	7	0.404412	Multiple Center	HM
1040	0.820802	0.966518	0.728987	0.968927	0.688141	1040	0.873434	0.970991	0.763068	0.982734	0.731992	8	0.398341	Multiple Center	HM
1041	0.820802	0.953399	0.639675	0.968436	0.643305	1041	0.870927	0.962666	0.71878	0.983054	0.726528	9	0.677153	Multiple Center	HM
1042	0.840852	0.973003	0.688993	0.972298	0.704481	1042	0.908521	0.965523	0.806879	0.985981	0.774985	10	0.282724	Multiple Center	HM
1043	0.860902	0.97674	0.735789	0.976518	0.688661	1043	0.901003	0.973888	0.75218	0.986371	0.736341	11	0.46467	Multiple Center	HM
1044	0.819549	0.968	0.735707	0.967411	0.687333	1044	0.870927	0.967113	0.719422	0.978912	0.705156	12	0.594708	Multiple Center	HM
1045	0.808271	0.962003	0.653231	0.965396	0.643124	1045	0.880952	0.973535	0.761611	0.980686	0.715507	13	0.326161	Multiple Center	HM
1046	0.822055	0.960385	0.674054	0.96837	0.65336	1046	0.877193	0.951592	0.732463	0.980852	0.707715	14	0.684446	Multiple Center	HM
1047	0.829574	0.973085	0.706569	0.969783	0.703702	1047	0.884712	0.967272	0.801936	0.981114	0.762519	15	0.446977	Multiple Center	HM
1048	0.854637	0.970892	0.743077	0.974405	0.701666	1048	0.894737	0.965858	0.764746	0.98501	0.733463	16	0.369063	Multiple Center	HM
1049	0.844612	0.973962	0.769069	0.971925	0.715684	1049	0.894737	0.970491	0.725323	0.98408	0.736825	17	0.470652	Multiple Center	HM
1050	0.859649	0.968865	0.759084	0.975089	0.717583	1050	0.882206	0.969751	0.734941	0.982707	0.72157	18	0.704935	Multiple Center	HM
1051	0.839599	0.962166	0.708307	0.97188	0.699356	1051	0.897243	0.971481	0.77495	0.984282	0.758146	19	0.742059	Multiple Center	HM
1052	0.858396	0.975958	0.777408	0.975578	0.741812	1052	0.87594	0.96947	0.773786	0.981435	0.740976	20	0.33922	Multiple Center	HM
1053	0.849624	0.967278	0.737236	0.972841	0.712268	1053	0.894737	0.970647	0.781146	0.984542	0.74553	21	0.470553	Multiple Center	HM
1054	0.810777	0.956412	0.690011	0.965571	0.671479	1054	0.87594	0.961513	0.745005	0.981751	0.735161	22	0.562535	Multiple Center	HM
1055	0.839599	0.968721	0.736517	0.971921	0.686664	1055	0.889724	0.972595	0.729875	0.983169	0.720501	23	0.337171	Multiple Center	HM
1056	0.838346	0.964125	0.744282	0.971565	0.68423	1056	0.902256	0.980055	0.866962	0.986415	0.757008	24	0.586383	Multiple Center	HM
1057	0.845865	0.968627	0.756072	0.97225	0.737174	1057	0.890977	0.978772	0.772925	0.984322	0.767407	25	0.313445	Multiple Center	HM
1058	0.849624	0.972079	0.754864	0.97356	0.744411	1058	0.882206	0.972839	0.78733	0.983091	0.769506	26	0.499507	Multiple Center	HM
1059	0.828321	0.970409	0.721715	0.970154	0.680661	1059	0.879699	0.97222	0.764226	0.981629	0.735112	27	0.633731	Multiple Center	HM
1060	0.824561	0.967998	0.774145	0.969792	0.685585	1060	0.880952	0.987241	0.843551	0.982015	0.745717	28	0.70955	Multiple Center	HM
1061	0.865915	0.969915	0.695062	0.977252	0.692134	1061	0.887218	0.949964	0.756895	0.983274	0.727046	29	0.702075	Multiple Center	HM
1062	0.83208	0.983165	0.737716	0.970597	0.681862	1062	0.87218	0.973331	0.769597	0.979955	0.713905	30	0.653949	Multiple Center	HM
1063	0.847118	0.967223	0.725363	0.973583	0.720971	1063	0.873434	0.963294	0.763782	0.980304	0.738585	31	0.664798	Multiple Center	HM
1064	0.863409	0.972362	0.697541	0.976459	0.707676	1064	0.912281	0.984162	0.829926	0.988551	0.790636	32	0.611446	Multiple Center	HM
1065	0.85213	0.969872	0.763415	0.974104	0.729034	1065	0.889724	0.976284	0.717351	0.984063	0.730591	33	0.667274	Multiple Center	HM
1066	0.83584	0.970872	0.726079	0.970613	0.700669	1066	0.882206	0.968364	0.758281	0.983275	0.755613	34	0.721638	Multiple Center	HM
1067	0.847118	0.970203	0.715297	0.972416	0.702566	1067	0.893484	0.96564	0.790046	0.98463	0.764601	35	0.525729	Multiple Center	HM
1068	0.869674	0.972645	0.743576	0.978996	0.709825	1068	0.909774	0.984776	0.844259	0.986038	0.757536	36	0.273164	Multiple Center	HM
1069	0.828321	0.972294	0.643122	0.970781	0.66908	1069	0.89599	0.946404	0.791578	0.984698	0.734317	37	0.69289	Multiple Center	HM
1070	0.848371	0.955227	0.705712	0.974273	0.688424	1070	0.878446	0.961298	0.783456	0.9809	0.730812	38	0.591912	Multiple Center	HM
1071	0.854637	0.964945	0.750049	0.97434	0.720856	1071	0.89599	0.96684	0.74316	0.98476	0.734752	39	0.664447	Multiple Center	HM
1072	0.823308	0.960463	0.70174	0.969268	0.690973	1072	0.874687	0.95941	0.751808	0.980307	0.737473	40	0.648708	Multiple Center	HM
1073	0.865915	0.97261	0.76627	0.976908	0.699781	1073	0.884712	0.972034	0.772343	0.981567	0.710323	41	0.729881	Multiple Center	HM
1074	0.858396	0.977336	0.712581	0.975793	0.73376	1074	0.901003	0.978614	0.82963	0.985237	0.775823	42	0.581905	Multiple Center	HM
1075	0.853383	0.974366	0.758275	0.974362	0.729564	1075	0.878446	0.971191	0.759593	0.980576	0.739089	43	0.576345	Multiple Center	HM
1076	0.845865	0.96653	0.717907	0.972733	0.704925	1076	0.890977	0.973617	0.785115	0.982177	0.753213	44	0.390367	Multiple Center	HM
1077	0.85213	0.964106	0.697243	0.973951	0.69541	1077	0.873434	0.981128	0.79047	0.9801	0.731903	45	0.73013	Multiple Center	HM
1078	0.849624	0.968804	0.684808	0.974258	0.700496	1078	0.906015	0.964713	0.806282	0.986493	0.768347	46	0.51144	Multiple Center	HM
1079	0.854637	0.981232	0.768657	0.976699	0.757347	1079	0.902256	0.986968	0.806395	0.985654	0.772738	47	0.513728	Multiple Center	HM
1080	0.839599	0.979553	0.72642	0.971366	0.692401	1080	0.890977	0.961823	0.765162	0.983808	0.730568	48	0.565137	Multiple Center	HM
1081	0.829574	0.967872	0.665997	0.970984	0.666219	1081	0.901003	0.975372	0.766891	0.984421	0.743134	49	0.350892	Multiple Center	HM
1082	0.845865	0.97865	0.76003	0.973524	0.732676	1082	0.89599	0.978702	0.804612	0.985815	0.764751	50	0.317517	Multiple Center	HM
1083	0.849624	0.972165	0.72906	0.973005	0.698408	1083	0.884712	0.968888	0.759055	0.984733	0.745412	51	0.573616	Multiple Center	HM
1084	0.845865	0.968998	0.77096	0.973287	0.689671	1084	0.884712	0.976848	0.767374	0.982377	0.721191	52	0.582807	Multiple Center	HM
1085	0.865915	0.973322	0.789024	0.977657	0.760309	1085	0.904762	0.975963	0.768938	0.985323	0.753769	53	0.350574	Multiple Center	HM
1086	0.83208	0.96672	0.735583	0.970131	0.715842	1086	0.887218	0.963021	0.773286	0.981586	0.743889	54	0.471834	Multiple Center	HM
1087	0.867168	0.974881	0.742176	0.977496	0.727911	1087	0.913534	0.98216	0.790559	0.987532	0.76189	55	0.504931	Multiple Center	HM
1088	0.839599	0.969362	0.690926	0.971181	0.6746	1088	0.904762	0.971071	0.80132	0.987098	0.777367	56	0.488053	Multiple Center	HM
1089	0.850877	0.965544	0.707652	0.974196	0.688436	1089	0.899749	0.981433	0.800118	0.985436	0.749933	57	0.35487	Multiple Center	HM
1090	0.83584	0.956254	0.667716	0.970602	0.667864	1090	0.898496	0.966122	0.770823	0.985359	0.747283	58	0.386073	Multiple Center	HM
1091	0.820802	0.967101	0.706929	0.968154	0.678574	1091	0.864662	0.974251	0.761437	0.978941	0.716114	59	0.48551	Multiple Center	HM
1092	0.865915	0.963603	0.692658	0.977567	0.700024	1092	0.898496	0.972591	0.776377	0.984003	0.747392	60	0.419917	Multiple Center	HM
1093	0.857143	0.964968	0.722562	0.973338	0.717467	1093	0.889724	0.95761	0.740475	0.982622	0.754124	61	0.540965	Multiple Center	HM
1094	0.845865	0.969015	0.737422	0.973496	0.680128	1094	0.892231	0.969661	0.766705	0.98416	0.730967	62	0.521816	Multiple Center	HM
1095	0.830827	0.965282	0.707646	0.969838	0.687148	1095	0.888471	0.970962	0.798036	0.984332	0.759066	63	0.6135	Multiple Center	HM
1096	0.830827	0.973292	0.768273	0.96978	0.697446	1096	0.879699	0.97987	0.799877	0.981978	0.744092	64	0.419755	Multiple Center	HM
1097	0.828321	0.973685	0.741846	0.970929	0.703737	1097	0.890977	0.97991	0.803642	0.984149	0.764196	65	0.408779	Multiple Center	HM
1098	0.842105	0.963168	0.721344	0.972526	0.711854	1098	0.885965	0.979663	0.784028	0.98399	0.76221	66	0.498983	Multiple Center	HM
1099	0.820802	0.978428	0.683702	0.968908	0.672402	1099	0.882206	0.976693	0.780493	0.982323	0.747855	67	0.591385	Multiple Center	HM
1100	0.869674	0.97876	0.796879	0.977713	0.742037	1100	0.906015	0.972754	0.799531	0.986269	0.772212	68	0.464664	Multiple Center	HM
1101	0.833333	0.967052	0.713966	0.971093	0.7082	1101	0.888471	0.974657	0.786974	0.982458	0.751121	69	0.634342	Multiple Center	HM
1102	0.823308	0.961846	0.714999	0.968675	0.690889	1102	0.885965	0.966586	0.752537	0.982066	0.742622	70	0.68159	Multiple Center	HM
1103	0.848371	0.970816	0.708375	0.973808	0.707159	1103	0.887218	0.974796	0.766634	0.984555	0.750658	71	0.560495	Multiple Center	HM
1104	0.853383	0.96961	0.748368	0.974744	0.71115	1104	0.884712	0.978826	0.70474	0.983539	0.726102	72	0.653784	Multiple Center	HM
1105	0.863409	0.972716	0.734783	0.976477	0.704671	1105	0.901003	0.981695	0.763473	0.986763	0.747835	73	0.480194	Multiple Center	HM
1106	0.858396	0.958571	0.714192	0.975164	0.722704	1106	0.901003	0.969581	0.732245	0.985319	0.737068	74	0.258361	Multiple Center	HM
1107	0.85589	0.969178	0.757781	0.973707	0.698974	1107	0.919799	0.975018	0.767286	0.988019	0.742982	75	0.266899	Multiple Center	HM
1108	0.828321	0.969499	0.758914	0.970268	0.680923	1108	0.874687	0.960938	0.747962	0.98094	0.711848	76	0.636616	Multiple Center	HM
1109	0.862155	0.947183	0.686319	0.975285	0.682386	1109	0.880952	0.964531	0.748867	0.980452	0.711505	77	0.61533	Multiple Center	HM
1110	0.864662	0.981437	0.757035	0.976516	0.707877	1110	0.912281	0.973537	0.785758	0.985858	0.738235	78	0.604471	Multiple Center	HM
1111	0.848371	0.982575	0.793423	0.973338	0.718001	1111	0.882206	0.975034	0.753935	0.982194	0.731081	79	0.607347	Multiple Center	HM
1112	0.840852	0.975652	0.716002	0.971594	0.675164	1112	0.873434	0.962895	0.79592	0.981469	0.722772	80	0.666301	Multiple Center	HM
1113	0.840852	0.964282	0.728539	0.972156	0.684439	1113	0.893484	0.964608	0.714552	0.983558	0.708078	81	0.36552	Multiple Center	HM
1114	0.840852	0.971845	0.703104	0.972918	0.685911	1114	0.904762	0.973208	0.810666	0.987099	0.760017	82	0.70588	Multiple Center	HM
1115	0.845865	0.967359	0.708829	0.972697	0.691132	1115	0.887218	0.975293	0.812455	0.982542	0.738299	83	0.453145	Multiple Center	HM
1116	0.840852	0.961771	0.732919	0.971731	0.689419	1116	0.889724	0.961644	0.781944	0.98293	0.742802	84	0.717231	Multiple Center	HM
1117	0.822055	0.965438	0.705843	0.968721	0.675003	1117	0.87594	0.964285	0.725691	0.981718	0.712355	85	0.47518	Multiple Center	HM
1118	0.850877	0.961376	0.736419	0.97382	0.711025	1118	0.883459	0.96697	0.753928	0.982405	0.724854	86	0.353816	Multiple Center	HM
1119	0.824561	0.967369	0.680039	0.969791	0.67023	1119	0.894737	0.973847	0.785471	0.984504	0.762582	87	0.360421	Multiple Center	HM
1120	0.830827	0.979273	0.749279	0.970207	0.688172	1120	0.901003	0.96629	0.773175	0.985911	0.743125	88	0.64934	Multiple Center	HM
1121	0.834586	0.970817	0.71287	0.971611	0.701799	1121	0.890977	0.965352	0.777905	0.984184	0.764134	89	0.58136	Multiple Center	HM
1122	0.830827	0.970229	0.720283	0.969966	0.689	1122	0.878446	0.95833	0.784298	0.983226	0.748856	90	0.352333	Multiple Center	HM
1123	0.859649	0.96387	0.705964	0.975804	0.729334	1123	0.889724	0.969322	0.702994	0.983395	0.715933	91	0.613602	Multiple Center	HM
1124	0.83208	0.964098	0.642904	0.970987	0.675321	1124	0.890977	0.965347	0.808263	0.983617	0.76568	92	0.454289	Multiple Center	HM
1125	0.85213	0.975405	0.695141	0.974076	0.694143	1125	0.899749	0.97581	0.790654	0.984765	0.749209	93	0.443208	Multiple Center	HM
1126	0.830827	0.974578	0.724591	0.97091	0.685256	1126	0.874687	0.963992	0.778981	0.980643	0.731413	94	0.674076	Multiple Center	HM
1127	0.828321	0.962993	0.721695	0.970075	0.702604	1127	0.883459	0.971508	0.75604	0.984194	0.748894	95	0.619828	Multiple Center	HM
1128	0.83208	0.972441	0.692964	0.970863	0.686046	1128	0.87218	0.960723	0.738679	0.980879	0.720672	96	0.390976	Multiple Center	HM
1129	0.833333	0.980821	0.791966	0.972385	0.688093	1129	0.874687	0.97763	0.757451	0.980979	0.706098	97	0.556226	Multiple Center	HM
1130	0.845865	0.972658	0.702683	0.972528	0.685225	1130	0.904762	0.973441	0.768525	0.984688	0.748562	98	0.3085	Multiple Center	HM
1131	0.849624	0.972242	0.744061	0.973486	0.706528	1131	0.897243	0.968702	0.770725	0.984313	0.741227	99	0.230923	Multiple Center	HM
1132	0.874687	0.978083	0.746717	0.977831	0.717893	1132	0.904762	0.978646	0.840666	0.986481	0.764861	100	0.554016	Multiple Center	HM
1133	0.824561	0.96269	0.684123	0.969166	0.678671	1133	0.901003	0.963357	0.749344	0.985774	0.748616	101	0.736221	Multiple Center	HM
1134	0.845865	0.96933	0.703123	0.974337	0.692262	1134	0.874687	0.964542	0.789548	0.980201	0.731906	102	0.351224	Multiple Center	HM
1135	0.838346	0.969783	0.705149	0.971496	0.692978	1135	0.87218	0.975987	0.783907	0.981316	0.740029	103	0.505028	Multiple Center	HM
1136	0.848371	0.96844	0.788178	0.972809	0.73591	1136	0.880952	0.968664	0.741393	0.982847	0.749182	104	0.310075	Multiple Center	HM
1137	0.859649	0.963347	0.782983	0.975343	0.741432	1137	0.89599	0.980584	0.806367	0.985813	0.773903	105	0.360536	Multiple Center	HM
1138	0.849624	0.967073	0.707299	0.974549	0.692579	1138	0.892231	0.978338	0.780029	0.985179	0.743427	106	0.402393	Multiple Center	HM
1139	0.850877	0.976551	0.735094	0.973571	0.719336	1139	0.870927	0.963642	0.746493	0.981002	0.719332	107	0.285681	Multiple Center	HM
1140	0.85213	0.977677	0.782234	0.974696	0.739547	1140	0.897243	0.977646	0.782771	0.983952	0.763328	108	0.434677	Multiple Center	HM
1141	0.862155	0.970651	0.749342	0.975195	0.714142	1141	0.89599	0.956601	0.730475	0.984533	0.73063	109	0.338316	Multiple Center	HM
1142	0.830827	0.967547	0.757257	0.970187	0.698033	1142	0.880952	0.976203	0.744664	0.982198	0.735077	110	0.430867	Multiple Center	HM
1143	0.837093	0.969881	0.730217	0.970539	0.710091	1143	0.883459	0.974322	0.789699	0.98272	0.752369	111	0.644104	Multiple Center	HM
1144	0.850877	0.973903	0.747876	0.974628	0.714122	1144	0.888471	0.975154	0.765353	0.983453	0.749069	112	0.552499	Multiple Center	HM
1145	0.860902	0.977527	0.807719	0.976303	0.730555	1145	0.903509	0.969379	0.746541	0.986029	0.737495	113	0.45274	Multiple Center	HM
1146	0.854637	0.967896	0.744903	0.974804	0.705606	1146	0.890977	0.974997	0.751989	0.982742	0.723773	114	0.58033	Multiple Center	HM
1147	0.838346	0.971553	0.717952	0.97247	0.707396	1147	0.893484	0.977905	0.77287	0.982901	0.73701	115	0.480254	Multiple Center	HM
1148	0.863409	0.977721	0.782762	0.976599	0.727626	1148	0.89599	0.972859	0.757065	0.983642	0.734045	0	0.070556	Single Center	ICC
1149	0.850877	0.965037	0.736724	0.974646	0.714827	1149	0.893484	0.97664	0.789298	0.983755	0.75114	1	0.279484	Single Center	ICC
1150	0.833333	0.963533	0.720433	0.970375	0.666319	1150	0.874687	0.961382	0.73825	0.983432	0.731265	2	0.122592	Single Center	ICC
1151	0.838346	0.971593	0.732912	0.971235	0.675424	1151	0.882206	0.971003	0.752827	0.98273	0.718305	3	0.108544	Single Center	ICC
1152	0.850877	0.961831	0.698979	0.973688	0.688176	1152	0.898496	0.958039	0.753996	0.984994	0.740544	4	0.173375	Single Center	ICC
1153	0.842105	0.964819	0.73069	0.970647	0.697039	1153	0.880952	0.96355	0.709366	0.979725	0.697343	5	0.25545	Single Center	ICC
1154	0.860902	0.973977	0.777851	0.974614	0.736118	1154	0.888471	0.973122	0.763441	0.982413	0.746196	6	0.373274	Single Center	ICC
1155	0.844612	0.96679	0.743109	0.972605	0.711063	1155	0.870927	0.973692	0.750137	0.98038	0.724052	7	0.406496	Single Center	ICC
1156	0.838346	0.978843	0.749999	0.970558	0.701599	1156	0.888471	0.960995	0.766306	0.982127	0.746786	8	0.221621	Single Center	ICC
1157	0.854637	0.969234	0.744205	0.974181	0.728423	1157	0.907268	0.978472	0.784204	0.986415	0.768478	0	0.109853	Multiple Center	ICC
1158	0.845865	0.972584	0.746422	0.973045	0.71216	1158	0.889724	0.982712	0.791891	0.983583	0.745162	1	0.181888	Multiple Center	ICC
1159	0.838346	0.958136	0.710876	0.972118	0.687594	1159	0.901003	0.970135	0.749915	0.985411	0.742296	2	0.242205	Multiple Center	ICC
1160	0.857143	0.97006	0.715338	0.975359	0.691211	1160	0.890977	0.953791	0.714611	0.983134	0.714681	3	0.13449	Multiple Center	ICC
1161	0.882206	0.98445	0.852654	0.980056	0.760902	1161	0.912281	0.984825	0.804169	0.986857	0.758857	4	0.215399	Multiple Center	ICC
1162	0.843358	0.964808	0.694569	0.973647	0.69168	1162	0.874687	0.955626	0.75043	0.981615	0.729017	5	0.552051	Multiple Center	ICC
1163	0.843358	0.969203	0.68847	0.971719	0.685137	1163	0.893484	0.977311	0.752802	0.983117	0.727806	6	0.426228	Multiple Center	ICC
1164	0.839599	0.966724	0.741928	0.972492	0.726978	1164	0.880952	0.971465	0.752803	0.982485	0.747168	7	0.576362	Multiple Center	ICC
1165	0.860902	0.963313	0.776429	0.975287	0.718883	1165	0.899749	0.981089	0.737095	0.984931	0.727157	8	0.303841	Multiple Center	ICC
1166	0.85589	0.968931	0.725078	0.974593	0.733177	1166	0.909774	0.98119	0.849838	0.98576	0.803133	0	0.54112	Single Center	HA
1167	0.845865	0.962677	0.714169	0.971955	0.688371	1167	0.882206	0.970289	0.759011	0.980988	0.733811	1	0.537983	Single Center	HA
1168	0.843358	0.964541	0.667044	0.973286	0.68716	1168	0.902256	0.968868	0.825923	0.984781	0.752378	2	0.514146	Single Center	HA
1169	0.860902	0.980337	0.737198	0.976391	0.743905	1169	0.889724	0.982109	0.792	0.98275	0.766381	3	0.520331	Single Center	HA
1170	0.848371	0.96167	0.690653	0.974572	0.687138	1170	0.907268	0.97718	0.778976	0.987058	0.759151	4	0.515727	Single Center	HA
1171	0.848371	0.968228	0.645988	0.97382	0.657232	1171	0.914787	0.970817	0.819235	0.987001	0.765066	5	0.520459	Single Center	HA
1172	0.850877	0.976779	0.70084	0.974411	0.689621	1172	0.89599	0.97382	0.779164	0.983936	0.743596	6	0.514877	Single Center	HA
1173	0.858396	0.968874	0.75082	0.975049	0.712263	1173	0.899749	0.980377	0.873465	0.985009	0.774782	7	0.544686	Single Center	HA
1174	0.83584	0.969928	0.737562	0.971575	0.702641	1174	0.884712	0.965917	0.768911	0.982174	0.738385	8	0.538301	Single Center	HA
1175	0.839599	0.972871	0.68116	0.970223	0.693935	1175	0.892231	0.946523	0.720713	0.983835	0.731471	9	0.130656	Single Center	HA
1176	0.869674	0.978001	0.726618	0.976643	0.691188	1176	0.914787	0.986373	0.801704	0.987323	0.766576	10	0.51873	Single Center	HA
1177	0.860902	0.973495	0.753466	0.976166	0.714369	1177	0.911028	0.956449	0.747772	0.986733	0.739373	11	0.305557	Single Center	HA
1178	0.867168	0.973223	0.742937	0.97672	0.738119	1178	0.893484	0.978136	0.742829	0.984251	0.744841	12	0.533691	Single Center	HA
1179	0.845865	0.973593	0.691976	0.973374	0.67476	1179	0.898496	0.964015	0.799688	0.983003	0.739656	13	0.449758	Single Center	HA
1180	0.849624	0.972278	0.71104	0.974677	0.715137	1180	0.897243	0.977896	0.842757	0.987288	0.787179	14	0.49663	Single Center	HA
1181	0.842105	0.970264	0.711332	0.972853	0.677408	1181	0.879699	0.96402	0.717177	0.981247	0.69875	15	0.537321	Single Center	HA
1182	0.858396	0.980892	0.729869	0.976228	0.72629	1182	0.907268	0.986538	0.843237	0.985721	0.775126	16	0.426956	Single Center	HA
1183	0.860902	0.973051	0.715862	0.975201	0.733852	1183	0.898496	0.968368	0.803527	0.983789	0.77368	17	0.525002	Single Center	HA
1184	0.83208	0.969838	0.781294	0.968927	0.708849	1184	0.879699	0.965792	0.720831	0.979851	0.709819	18	0.203597	Single Center	HA
1185	0.848371	0.961417	0.71943	0.973556	0.697451	1185	0.89599	0.978203	0.735464	0.984842	0.727426	19	0.474148	Single Center	HA
1186	0.859649	0.964113	0.726676	0.97504	0.71422	1186	0.894737	0.967163	0.78159	0.984582	0.749757	20	0.48221	Single Center	HA
1187	0.845865	0.978503	0.715236	0.973731	0.717243	1187	0.885965	0.983225	0.797022	0.984742	0.749106	21	0.294316	Single Center	HA
1188	0.85589	0.970244	0.74667	0.975063	0.702881	1188	0.867168	0.967617	0.706934	0.981159	0.696456	22	0.538684	Single Center	HA
1189	0.839599	0.971241	0.749295	0.971791	0.697275	1189	0.885965	0.960483	0.742952	0.981866	0.733273	23	0.487598	Single Center	HA
1190	0.847118	0.97308	0.723042	0.973212	0.682826	1190	0.89599	0.983164	0.885423	0.984903	0.759002	24	0.526468	Single Center	HA
1191	0.850877	0.974768	0.779109	0.973364	0.697769	1191	0.898496	0.988529	0.851334	0.985547	0.759084	25	0.552738	Single Center	HA
1192	0.834586	0.973503	0.714437	0.971899	0.72128	1192	0.880952	0.969965	0.799607	0.982578	0.756131	26	0.178471	Single Center	HA
1193	0.838346	0.97176	0.711398	0.972552	0.702484	1193	0.904762	0.978614	0.807882	0.987176	0.785998	27	0.501969	Single Center	HA
1194	0.854637	0.965538	0.730792	0.974393	0.688335	1194	0.89599	0.9692	0.740229	0.984123	0.710959	28	0.545995	Single Center	HA
1195	0.859649	0.969308	0.745613	0.975227	0.694029	1195	0.908521	0.965058	0.762637	0.987582	0.750061	29	0.517244	Single Center	HA
1196	0.838346	0.966948	0.699618	0.972371	0.686585	1196	0.898496	0.962762	0.750913	0.983411	0.744175	30	0.555302	Single Center	HA
1197	0.879699	0.969599	0.756876	0.979341	0.713141	1197	0.907268	0.973925	0.780081	0.986483	0.748636	31	0.534458	Single Center	HA
1198	0.845865	0.981207	0.737591	0.973592	0.703126	1198	0.878446	0.977944	0.830557	0.982008	0.746557	32	0.533876	Single Center	HA
1199	0.825815	0.957593	0.682584	0.970864	0.68706	1199	0.89599	0.983892	0.802808	0.984426	0.778932	33	0.512055	Single Center	HA
1200	0.842105	0.975781	0.708675	0.972612	0.689619	1200	0.890977	0.967567	0.772658	0.983832	0.738923	34	0.556533	Single Center	HA
1201	0.85589	0.969928	0.766852	0.974079	0.726419	1201	0.887218	0.970521	0.761855	0.98282	0.737363	35	0.531224	Single Center	HA
1202	0.847118	0.959451	0.71709	0.97343	0.704266	1202	0.870927	0.96137	0.701744	0.980641	0.715457	36	0.551413	Single Center	HA
1203	0.874687	0.973712	0.783877	0.976801	0.743526	1203	0.888471	0.982489	0.754284	0.98221	0.726363	37	0.538026	Single Center	HA
1204	0.849624	0.975116	0.719478	0.974855	0.720329	1204	0.903509	0.978504	0.822575	0.986693	0.796123	38	0.436287	Single Center	HA
1205	0.853383	0.972655	0.725346	0.974031	0.715728	1205	0.902256	0.979325	0.817501	0.986248	0.783397	39	0.121779	Single Center	HA
1206	0.815789	0.966691	0.679874	0.967349	0.657939	1206	0.890977	0.949619	0.741513	0.981956	0.706585	40	0.461761	Single Center	HA
1207	0.834586	0.974614	0.734627	0.972127	0.676412	1207	0.893484	0.970916	0.759312	0.984618	0.733527	41	0.463137	Single Center	HA
1208	0.830827	0.974276	0.713049	0.972437	0.693548	1208	0.885965	0.973658	0.763157	0.984104	0.74907	42	0.532815	Single Center	HA
1209	0.834586	0.969652	0.725296	0.971075	0.690016	1209	0.894737	0.970843	0.76399	0.985119	0.741981	43	0.533281	Single Center	HA
1210	0.857143	0.973829	0.737258	0.975342	0.702467	1210	0.892231	0.979766	0.804494	0.985084	0.742186	44	0.488828	Single Center	HA
1211	0.829574	0.967079	0.701492	0.96931	0.670713	1211	0.901003	0.971052	0.77505	0.983058	0.745468	45	0.518619	Single Center	HA
1212	0.840852	0.965907	0.681435	0.971021	0.666468	1212	0.887218	0.959553	0.757212	0.981484	0.730571	46	0.510143	Single Center	HA
1213	0.843358	0.9756	0.773178	0.972869	0.725249	1213	0.89599	0.971479	0.758281	0.983208	0.734562	47	0.458205	Single Center	HA
1214	0.840852	0.967971	0.717839	0.97146	0.674544	1214	0.888471	0.980002	0.780785	0.98363	0.732476	48	0.510753	Single Center	HA
1215	0.833333	0.970029	0.715634	0.970096	0.68943	1215	0.885965	0.967582	0.799268	0.98367	0.768927	49	0.533485	Single Center	HA
1216	0.847118	0.975239	0.721935	0.973209	0.712203	1216	0.898496	0.966369	0.792783	0.983647	0.750776	50	0.56692	Single Center	HA
1217	0.844612	0.974641	0.726564	0.972953	0.724066	1217	0.877193	0.968776	0.732896	0.980471	0.744653	51	0.525521	Single Center	HA
1218	0.837093	0.963652	0.73372	0.971036	0.683246	1218	0.887218	0.965622	0.760879	0.984405	0.734669	52	0.525849	Single Center	HA
1219	0.842105	0.971962	0.703012	0.973503	0.683493	1219	0.89599	0.972576	0.78111	0.985099	0.740714	53	0.547664	Single Center	HA
1220	0.854637	0.970745	0.753919	0.974079	0.72777	1220	0.888471	0.974939	0.782698	0.986075	0.777379	54	0.54739	Single Center	HA
1221	0.859649	0.97196	0.71134	0.975612	0.705568	1221	0.879699	0.972696	0.742921	0.983542	0.719538	55	0.533793	Single Center	HA
1222	0.847118	0.975472	0.746326	0.97455	0.696169	1222	0.878446	0.975449	0.76794	0.980858	0.711947	56	0.556342	Single Center	HA
1223	0.833333	0.973973	0.713336	0.97125	0.681096	1223	0.889724	0.975724	0.808688	0.984367	0.760915	57	0.481968	Single Center	HA
1224	0.853383	0.973753	0.731773	0.974616	0.739898	1224	0.892231	0.966075	0.791355	0.983587	0.771091	58	0.505815	Single Center	HA
1225	0.833333	0.960586	0.70938	0.972054	0.681374	1225	0.893484	0.973213	0.744133	0.984488	0.733245	59	0.547071	Single Center	HA
1226	0.837093	0.963419	0.696112	0.971929	0.696842	1226	0.880952	0.971089	0.794482	0.981124	0.737637	60	0.523533	Single Center	HA
1227	0.849624	0.957111	0.707241	0.974439	0.709339	1227	0.870927	0.961464	0.725478	0.980074	0.710553	61	0.515473	Single Center	HA
1228	0.847118	0.968678	0.730976	0.973489	0.721285	1228	0.909774	0.986627	0.803475	0.987457	0.780112	62	0.181166	Single Center	HA
1229	0.85213	0.974397	0.754632	0.974785	0.735923	1229	0.89599	0.962731	0.763658	0.98299	0.737981	63	0.202724	Single Center	HA
1230	0.849624	0.959233	0.715112	0.974707	0.703808	1230	0.894737	0.963276	0.761354	0.984531	0.755529	64	0.541582	Single Center	HA
1231	0.820802	0.972827	0.697992	0.970558	0.702168	1231	0.887218	0.986099	0.807276	0.982551	0.742927	65	0.482555	Single Center	HA
1232	0.854637	0.964027	0.717689	0.975146	0.693871	1232	0.885965	0.977831	0.786238	0.983597	0.730399	66	0.528289	Single Center	HA
1233	0.830827	0.964753	0.694823	0.970896	0.649146	1233	0.892231	0.975172	0.785508	0.983959	0.725451	67	0.550762	Single Center	HA
1234	0.860902	0.972578	0.753791	0.976597	0.745091	1234	0.911028	0.974707	0.770913	0.987947	0.786635	68	0.543252	Single Center	HA
1235	0.850877	0.968335	0.710543	0.973332	0.693932	1235	0.889724	0.967199	0.781409	0.983308	0.734501	69	0.521637	Single Center	HA
1236	0.842105	0.961635	0.714669	0.971487	0.692062	1236	0.892231	0.974902	0.775845	0.984161	0.753675	70	0.480834	Single Center	HA
1237	0.842105	0.96166	0.725248	0.972543	0.721112	1237	0.880952	0.96546	0.76106	0.981478	0.747895	71	0.527469	Single Center	HA
1238	0.87218	0.984787	0.761108	0.978543	0.747791	1238	0.909774	0.970356	0.779681	0.988241	0.769642	72	0.508003	Single Center	HA
1239	0.837093	0.968381	0.73696	0.970143	0.704693	1239	0.885965	0.966816	0.761228	0.983155	0.745678	73	0.566424	Single Center	HA
1240	0.829574	0.966512	0.730093	0.969532	0.68741	1240	0.902256	0.974813	0.760374	0.984556	0.744289	74	0.507771	Single Center	HA
1241	0.853383	0.970835	0.760022	0.975074	0.719369	1241	0.911028	0.981261	0.85943	0.986718	0.774513	75	0.566682	Single Center	HA
1242	0.838346	0.972951	0.738463	0.972001	0.703143	1242	0.889724	0.967484	0.740397	0.982845	0.72138	76	0.542766	Single Center	HA
1243	0.85589	0.972783	0.736729	0.974538	0.712803	1243	0.884712	0.968888	0.759196	0.983011	0.727955	77	0.377951	Single Center	HA
1244	0.830827	0.967991	0.682589	0.970833	0.687657	1244	0.879699	0.964663	0.766695	0.982376	0.760773	78	0.542431	Single Center	HA
1245	0.863409	0.971802	0.757973	0.97672	0.716088	1245	0.889724	0.972211	0.752597	0.98373	0.731513	79	0.543649	Single Center	HA
1246	0.858396	0.962933	0.736476	0.975201	0.715502	1246	0.893484	0.967477	0.771103	0.982437	0.730204	80	0.562796	Single Center	HA
1247	0.840852	0.974002	0.753186	0.974088	0.702243	1247	0.897243	0.979707	0.729402	0.984257	0.720396	81	0.50195	Single Center	HA
1248	0.860902	0.975248	0.756523	0.976024	0.720525	1248	0.887218	0.974906	0.796511	0.984992	0.74957	82	0.313702	Single Center	HA
1249	0.825815	0.959233	0.710974	0.969781	0.670823	1249	0.870927	0.954138	0.699155	0.981666	0.691156	83	0.529716	Single Center	HA
1250	0.853383	0.967754	0.704562	0.973977	0.681859	1250	0.89599	0.962673	0.773728	0.983848	0.746358	84	0.248047	Single Center	HA
1251	0.845865	0.968257	0.708404	0.972333	0.677892	1251	0.883459	0.962901	0.768265	0.982529	0.726147	85	0.141142	Single Center	HA
1252	0.867168	0.975336	0.787036	0.976803	0.733012	1252	0.897243	0.97975	0.804611	0.985437	0.763831	86	0.503796	Single Center	HA
1253	0.843358	0.973117	0.710852	0.973402	0.694209	1253	0.880952	0.974414	0.79508	0.983932	0.756201	87	0.548958	Single Center	HA
1254	0.850877	0.969193	0.705946	0.973841	0.696547	1254	0.877193	0.953978	0.758055	0.981404	0.730751	88	0.505503	Single Center	HA
1255	0.850877	0.983824	0.753949	0.974444	0.724902	1255	0.89599	0.976649	0.798424	0.984874	0.742843	89	0.567096	Single Center	HA
1256	0.857143	0.968073	0.720525	0.974292	0.711278	1256	0.892231	0.968953	0.789789	0.983143	0.752819	90	0.529343	Single Center	HA
1257	0.859649	0.973489	0.724695	0.97624	0.725711	1257	0.893484	0.969603	0.766771	0.985336	0.751055	91	0.271461	Single Center	HA
1258	0.849624	0.96019	0.715741	0.974177	0.699749	1258	0.888471	0.968994	0.740133	0.985409	0.74911	92	0.552772	Single Center	HA
1259	0.860902	0.960175	0.705718	0.975841	0.702775	1259	0.890977	0.978921	0.791624	0.985312	0.745322	93	0.529683	Single Center	HA
1260	0.842105	0.976455	0.745832	0.971883	0.698857	1260	0.894737	0.98331	0.762038	0.983316	0.738353	94	0.547327	Single Center	HA
1261	0.848371	0.968411	0.722443	0.97268	0.688172	1261	0.874687	0.979186	0.707278	0.981079	0.698228	95	0.522607	Single Center	HA
1262	0.843358	0.965383	0.739921	0.972628	0.713078	1262	0.892231	0.97236	0.834003	0.982836	0.745183	96	0.537152	Single Center	HA
1263	0.848371	0.977457	0.753341	0.973597	0.722634	1263	0.882206	0.964209	0.744464	0.982683	0.737477	97	0.552497	Single Center	HA
1264	0.853383	0.968653	0.722415	0.975595	0.716153	1264	0.901003	0.97926	0.839369	0.985168	0.78232	98	0.523288	Single Center	HA
1265	0.854637	0.970603	0.773801	0.975558	0.697134	1265	0.892231	0.970656	0.716012	0.984846	0.710674	99	0.525674	Single Center	HA
1266	0.847118	0.980915	0.735539	0.974086	0.69682	1266	0.899749	0.960139	0.733395	0.987102	0.723291	100	0.528157	Single Center	HA
1267	0.857143	0.972671	0.737485	0.973772	0.696779	1267	0.889724	0.974754	0.766087	0.983603	0.734469	101	0.495243	Single Center	HA
1268	0.85213	0.959333	0.674055	0.973407	0.682154	1268	0.893484	0.979182	0.800734	0.984564	0.750457	102	0.553618	Single Center	HA
1269	0.838346	0.966991	0.702795	0.972495	0.701403	1269	0.874687	0.957664	0.742859	0.982691	0.736396	103	0.505894	Single Center	HA
1270	0.865915	0.977986	0.744463	0.977	0.709177	1270	0.898496	0.977297	0.773591	0.984607	0.740779	104	0.507629	Single Center	HA
1271	0.853383	0.97207	0.731417	0.974379	0.696602	1271	0.899749	0.982458	0.779015	0.986062	0.729788	105	0.518982	Single Center	HA
1272	0.858396	0.973484	0.753148	0.974986	0.716803	1272	0.902256	0.966676	0.773436	0.984437	0.749348	106	0.522911	Single Center	HA
1273	0.845865	0.97181	0.74578	0.972275	0.698675	1273	0.897243	0.968298	0.746239	0.985172	0.730805	107	0.507927	Single Center	HA
1274	0.858396	0.967611	0.714043	0.97464	0.674625	1274	0.898496	0.9751	0.758067	0.984509	0.726141	108	0.521067	Single Center	HA
1275	0.840852	0.963053	0.669224	0.972271	0.71688	1275	0.885965	0.949705	0.744895	0.98186	0.72508	109	0.546168	Single Center	HA
1276	0.819549	0.956958	0.69649	0.967511	0.642398	1276	0.868421	0.952162	0.725223	0.981158	0.711078	110	0.529393	Single Center	HA
1277	0.857143	0.960806	0.684044	0.975402	0.690624	1277	0.901003	0.972347	0.770043	0.985737	0.742451	111	0.197128	Single Center	HA
1278	0.865915	0.977414	0.766209	0.9771	0.735229	1278	0.911028	0.981436	0.827049	0.986666	0.77135	112	0.529912	Single Center	HA
1279	0.847118	0.976469	0.747098	0.975235	0.712479	1279	0.887218	0.973069	0.759422	0.984384	0.727592	113	0.403001	Single Center	HA
1280	0.844612	0.975333	0.709572	0.973129	0.661694	1280	0.901003	0.967097	0.786185	0.986017	0.745642	114	0.411639	Single Center	HA
1281	0.853383	0.979168	0.781811	0.973538	0.738556	1281	0.899749	0.977713	0.793587	0.98508	0.768209	115	0.533799	Single Center	HA
1282	0.853383	0.967275	0.725688	0.974042	0.710558	1282	0.874687	0.978159	0.743429	0.981856	0.728317	116	0.527923	Single Center	HA
1283	0.849624	0.974607	0.727036	0.973871	0.707202	1283	0.892231	0.978759	0.799663	0.983565	0.726528	117	0.548248	Single Center	HA
1284	0.838346	0.979427	0.747223	0.972802	0.708788	1284	0.899749	0.973004	0.810219	0.987107	0.782555	118	0.508707	Single Center	HA
1285	0.865915	0.974736	0.765844	0.976872	0.729658	1285	0.898496	0.971329	0.797296	0.985104	0.761387	119	0.518662	Single Center	HA
1286	0.840852	0.97623	0.752847	0.971895	0.737793	1286	0.893484	0.977286	0.767747	0.983182	0.74766	120	0.496086	Single Center	HA
1287	0.850877	0.974533	0.712404	0.973073	0.692455	1287	0.907268	0.966126	0.795509	0.985689	0.758294	121	0.529917	Single Center	HA
1288	0.843358	0.965824	0.714541	0.971966	0.707423	1288	0.884712	0.971876	0.764305	0.983461	0.752827	122	0.538795	Single Center	HA
1289	0.853383	0.97964	0.758822	0.974922	0.731988	1289	0.884712	0.974566	0.786297	0.982339	0.748205	123	0.502449	Single Center	HA
1290	0.860902	0.976561	0.796369	0.975914	0.750754	1290	0.89599	0.974252	0.751074	0.984382	0.739009	124	0.519531	Single Center	HA
1291	0.850877	0.978922	0.738689	0.973176	0.686089	1291	0.913534	0.976107	0.807807	0.987253	0.75131	125	0.484106	Single Center	HA
1292	0.842105	0.960306	0.731068	0.972394	0.723168	1292	0.89599	0.965921	0.786857	0.984053	0.753393	126	0.45551	Single Center	HA
1293	0.850877	0.969116	0.760568	0.973695	0.695781	1293	0.884712	0.967492	0.760949	0.981885	0.720746	127	0.413731	Single Center	HA
1294	0.867168	0.961302	0.736722	0.976955	0.722734	1294	0.897243	0.967696	0.716316	0.985039	0.723167	128	0.519054	Single Center	HA
1295	0.844612	0.9723	0.783814	0.97378	0.70267	1295	0.882206	0.979341	0.77508	0.983638	0.728689	129	0.555474	Single Center	HA
1296	0.847118	0.965572	0.646923	0.974141	0.676159	1296	0.912281	0.979725	0.78407	0.987037	0.745328	130	0.445398	Single Center	HA
1297	0.834586	0.954547	0.691569	0.970822	0.678325	1297	0.864662	0.965464	0.740585	0.977921	0.70532	131	0.516544	Single Center	HA
1298	0.830827	0.976873	0.723702	0.970547	0.699829	1298	0.883459	0.976584	0.780884	0.983359	0.755339	132	0.458824	Single Center	HA
1299	0.854637	0.966968	0.69012	0.972918	0.696218	1299	0.880952	0.97291	0.822943	0.98151	0.742601	133	0.553413	Single Center	HA
1300	0.823308	0.967466	0.716538	0.969984	0.690217	1300	0.883459	0.971506	0.758118	0.981372	0.738946	134	0.492919	Single Center	HA
1301	0.849624	0.975842	0.755746	0.974679	0.706541	1301	0.903509	0.962265	0.78389	0.98481	0.744176	135	0.51305	Single Center	HA
1302	0.848371	0.963028	0.737999	0.97263	0.702238	1302	0.906015	0.970197	0.735685	0.98446	0.726444	136	0.446596	Single Center	HA
1303	0.860902	0.966123	0.782651	0.976225	0.705422	1303	0.890977	0.970647	0.77246	0.982638	0.723667	137	0.482457	Single Center	HA
1304	0.837093	0.971905	0.679758	0.970734	0.702693	1304	0.879699	0.967403	0.765374	0.981908	0.745173	138	0.409201	Single Center	HA
1305	0.847118	0.964276	0.69467	0.974687	0.684749	1305	0.909774	0.967662	0.789994	0.986645	0.780696	139	0.498527	Single Center	HA
1306	0.844612	0.973695	0.712509	0.974207	0.718386	1306	0.893484	0.976946	0.77745	0.983213	0.744017	140	0.341903	Single Center	HA
1307	0.869674	0.978374	0.784458	0.97682	0.724701	1307	0.918546	0.989069	0.888138	0.987612	0.786734	141	0.526021	Single Center	HA
1308	0.859649	0.967307	0.756163	0.97514	0.721573	1308	0.89599	0.975832	0.801626	0.984203	0.752896	142	0.528207	Single Center	HA
1309	0.854637	0.964866	0.692461	0.974978	0.708928	1309	0.901003	0.959289	0.761574	0.983582	0.74981	143	0.477537	Single Center	HA
1310	0.849624	0.97286	0.747227	0.975141	0.719394	1310	0.906015	0.978564	0.852943	0.986671	0.787675	144	0.493333	Single Center	HA
1311	0.847118	0.976699	0.724575	0.972885	0.691828	1311	0.890977	0.974787	0.78964	0.985198	0.758535	145	0.405657	Single Center	HA
1312	0.850877	0.972186	0.728821	0.973593	0.72362	1312	0.890977	0.967783	0.786138	0.983407	0.749179	146	0.264535	Single Center	HA
1313	0.849624	0.981141	0.78444	0.973416	0.740541	1313	0.909774	0.985296	0.799567	0.98602	0.774858	147	0.530999	Single Center	HA
1314	0.853383	0.970159	0.780787	0.975162	0.702647	1314	0.893484	0.985921	0.776048	0.983785	0.718413	148	0.238497	Single Center	HA
1315	0.865915	0.973782	0.814443	0.97569	0.752414	1315	0.87594	0.977996	0.743046	0.981067	0.736929	149	0.518837	Single Center	HA
1316	0.834586	0.968779	0.738082	0.971286	0.682641	1316	0.878446	0.958466	0.728361	0.982351	0.715886	150	0.540061	Single Center	HA
1317	0.823308	0.971513	0.734894	0.96805	0.676458	1317	0.894737	0.97367	0.807181	0.982826	0.75709	151	0.485658	Single Center	HA
1318	0.85213	0.961635	0.7385	0.974408	0.712846	1318	0.899749	0.970473	0.773923	0.984743	0.752388	152	0.487597	Single Center	HA
1319	0.842105	0.964389	0.71155	0.97216	0.681525	1319	0.893484	0.961148	0.780554	0.984501	0.729402	153	0.515615	Single Center	HA
1320	0.847118	0.969766	0.725924	0.972027	0.707868	1320	0.892231	0.969209	0.755589	0.983909	0.74661	154	0.517941	Single Center	HA
1321	0.879699	0.973591	0.764962	0.978697	0.731503	1321	0.911028	0.963686	0.812566	0.986959	0.762801	155	0.389997	Single Center	HA
1322	0.837093	0.970737	0.74456	0.971421	0.699918	1322	0.887218	0.966708	0.758344	0.982947	0.730038	156	0.515393	Single Center	HA
1323	0.838346	0.969883	0.741025	0.971653	0.712001	1323	0.888471	0.970593	0.752942	0.984826	0.748214	157	0.559242	Single Center	HA
1324	0.853383	0.97678	0.77845	0.974643	0.714319	1324	0.892231	0.972608	0.774528	0.983094	0.737768	158	0.511569	Single Center	HA
1325	0.838346	0.967044	0.712162	0.971347	0.668123	1325	0.890977	0.979492	0.752224	0.983565	0.719512	159	0.538958	Single Center	HA
1326	0.867168	0.967959	0.781767	0.976642	0.7203	1326	0.898496	0.967062	0.781432	0.98449	0.738042	160	0.490312	Single Center	HA
1327	0.848371	0.971868	0.784299	0.97299	0.716083	1327	0.884712	0.974565	0.770396	0.982855	0.735672	161	0.499876	Single Center	HA
1328	0.827068	0.974422	0.688635	0.968361	0.665716	1328	0.870927	0.957763	0.742979	0.979576	0.714106	162	0.518242	Single Center	HA
1329	0.859649	0.969763	0.720721	0.975362	0.723614	1329	0.899749	0.962947	0.793311	0.984437	0.75096	163	0.524251	Single Center	HA
1330	0.829574	0.968905	0.717467	0.968745	0.691317	1330	0.884712	0.969536	0.777106	0.982758	0.742581	164	0.529975	Single Center	HA
1331	0.857143	0.970389	0.767925	0.973992	0.722375	1331	0.883459	0.971064	0.742468	0.982262	0.731792	165	0.525581	Single Center	HA
1332	0.840852	0.96861	0.666682	0.97263	0.694958	1332	0.897243	0.98213	0.795043	0.985212	0.773774	166	0.435225	Single Center	HA
1333	0.850877	0.974942	0.746924	0.974662	0.719602	1333	0.880952	0.971371	0.767256	0.982251	0.738891	167	0.244785	Single Center	HA
1334	0.864662	0.964974	0.741708	0.975925	0.721748	1334	0.890977	0.964902	0.757109	0.983159	0.745335	168	0.124953	Single Center	HA
1335	0.840852	0.965986	0.742424	0.972573	0.712831	1335	0.87594	0.976692	0.764879	0.980891	0.73127	169	0.526011	Single Center	HA
1336	0.828321	0.962457	0.718281	0.968901	0.677956	1336	0.89599	0.962726	0.796942	0.984334	0.761679	170	0.437198	Single Center	HA
1337	0.853383	0.97314	0.756038	0.974593	0.713778	1337	0.888471	0.973037	0.786009	0.984163	0.744778	171	0.132105	Single Center	HA
1338	0.864662	0.968608	0.784221	0.976019	0.751787	1338	0.890977	0.969612	0.768983	0.984167	0.730733	172	0.389665	Single Center	HA
1339	0.85589	0.972207	0.700771	0.973949	0.715668	1339	0.901003	0.976339	0.794209	0.984914	0.760339	173	0.542735	Single Center	HA
1340	0.845865	0.970616	0.662692	0.972518	0.679431	1340	0.883459	0.97068	0.822564	0.981897	0.751729	174	0.559951	Single Center	HA
1341	0.834586	0.960308	0.637883	0.96956	0.653723	1341	0.890977	0.966008	0.767185	0.984651	0.742577	175	0.543197	Single Center	HA
1342	0.847118	0.978742	0.733139	0.97274	0.703977	1342	0.879699	0.98088	0.793425	0.981374	0.741201	176	0.565762	Single Center	HA
1343	0.864662	0.968091	0.723103	0.97597	0.681732	1343	0.901003	0.971962	0.766213	0.98551	0.724973	177	0.526763	Single Center	HA
1344	0.824561	0.965545	0.673209	0.96841	0.676059	1344	0.901003	0.967774	0.810954	0.984653	0.772223	178	0.522697	Single Center	HA
1345	0.860902	0.971089	0.79575	0.974552	0.71572	1345	0.901003	0.978835	0.777002	0.985165	0.743524	179	0.504303	Single Center	HA
1346	0.844612	0.969005	0.696303	0.972205	0.699438	1346	0.894737	0.962303	0.80842	0.984595	0.767627	180	0.505339	Single Center	HA
1347	0.830827	0.949484	0.658472	0.97003	0.678973	1347	0.878446	0.971736	0.730427	0.982684	0.730875	181	0.507364	Single Center	HA
1348	0.853383	0.975713	0.753941	0.97481	0.705705	1348	0.906015	0.984849	0.851407	0.98613	0.768019	182	0.512449	Single Center	HA
1349	0.868421	0.973595	0.751251	0.977957	0.732748	1349	0.914787	0.97705	0.82093	0.987837	0.785109	183	0.504651	Single Center	HA
1350	0.844612	0.957561	0.699178	0.973622	0.696325	1350	0.897243	0.970836	0.759739	0.985036	0.761041	184	0.549715	Single Center	HA
1351	0.87218	0.977309	0.766912	0.977355	0.739903	1351	0.899749	0.982409	0.782969	0.986204	0.757942	185	0.554599	Single Center	HA
1352	0.834586	0.973382	0.798275	0.971581	0.695568	1352	0.87594	0.978069	0.753574	0.982119	0.734537	186	0.488638	Single Center	HA
1353	0.827068	0.970265	0.758829	0.970465	0.712412	1353	0.87218	0.974563	0.761664	0.982561	0.751974	187	0.257881	Single Center	HA
1354	0.820802	0.96332	0.737687	0.968976	0.681268	1354	0.870927	0.969272	0.744535	0.979596	0.708699	188	0.548031	Single Center	HA
1355	0.830827	0.961306	0.707155	0.968227	0.668522	1355	0.884712	0.964505	0.74189	0.981781	0.722727	189	0.465518	Single Center	HA
1356	0.838346	0.964473	0.68764	0.972756	0.687227	1356	0.908521	0.980964	0.832323	0.986055	0.774233	190	0.501197	Single Center	HA
1357	0.863409	0.969496	0.697224	0.976189	0.713971	1357	0.878446	0.961213	0.717002	0.982925	0.72197	191	0.459003	Single Center	HA
1358	0.853383	0.964034	0.711858	0.975268	0.714655	1358	0.906015	0.977242	0.799077	0.985421	0.770458	192	0.523124	Single Center	HA
1359	0.849624	0.968975	0.696373	0.974001	0.71283	1359	0.887218	0.966004	0.742389	0.984527	0.754163	193	0.520416	Single Center	HA
1360	0.828321	0.970235	0.688033	0.970645	0.669728	1360	0.884712	0.963971	0.783258	0.982	0.737056	194	0.543657	Single Center	HA
1361	0.825815	0.969716	0.711666	0.970467	0.701347	1361	0.868421	0.979487	0.787196	0.981057	0.742282	195	0.445177	Single Center	HA
1362	0.842105	0.950878	0.70745	0.971258	0.68182	1362	0.869674	0.960932	0.730224	0.979044	0.710527	196	0.510619	Single Center	HA
1363	0.844612	0.955903	0.67988	0.973331	0.678844	1363	0.885965	0.966987	0.770387	0.982899	0.741741	197	0.508991	Single Center	HA
1364	0.834586	0.970758	0.742865	0.971171	0.699091	1364	0.893484	0.973645	0.778308	0.984401	0.75846	198	0.492281	Single Center	HA
1365	0.837093	0.974652	0.705024	0.972567	0.703172	1365	0.894737	0.976672	0.809221	0.985568	0.781355	199	0.405976	Single Center	HA
1366	0.828321	0.967659	0.729875	0.96931	0.671944	1366	0.877193	0.968418	0.71086	0.980061	0.708357	200	0.501606	Single Center	HA
1367	0.848371	0.9666	0.761885	0.972911	0.702633	1367	0.894737	0.968141	0.78278	0.982333	0.734769	201	0.512889	Single Center	HA
1368	0.85589	0.967495	0.699094	0.975174	0.708609	1368	0.904762	0.98425	0.78562	0.986216	0.751125	202	0.533052	Single Center	HA
1369	0.829574	0.967208	0.654216	0.97107	0.687652	1369	0.885965	0.974681	0.796982	0.984271	0.742336	203	0.504476	Single Center	HA
1370	0.849624	0.974805	0.747365	0.974692	0.716332	1370	0.894737	0.978756	0.805512	0.985551	0.765218	204	0.519023	Single Center	HA
1371	0.83584	0.975072	0.649697	0.972338	0.690164	1371	0.885965	0.971058	0.778039	0.983667	0.721821	205	0.516162	Single Center	HA
1372	0.857143	0.972105	0.704208	0.976585	0.727959	1372	0.887218	0.976975	0.756124	0.98366	0.731064	206	0.547802	Single Center	HA
1373	0.830827	0.969426	0.712686	0.969859	0.688466	1373	0.904762	0.971743	0.836287	0.98547	0.775575	207	0.507241	Single Center	HA
1374	0.87218	0.96887	0.745821	0.978072	0.746869	1374	0.889724	0.966046	0.736882	0.985313	0.749074	208	0.540872	Single Center	HA
1375	0.828321	0.95842	0.679243	0.967749	0.687795	1375	0.878446	0.950265	0.753219	0.981772	0.742744	209	0.481139	Single Center	HA
1376	0.828321	0.967378	0.737723	0.970006	0.69206	1376	0.888471	0.970926	0.796083	0.98241	0.738379	210	0.478223	Single Center	HA
1377	0.825815	0.973398	0.732544	0.969809	0.689661	1377	0.882206	0.981567	0.763794	0.98258	0.746868	211	0.524849	Single Center	HA
1378	0.85213	0.967339	0.773988	0.973904	0.721781	1378	0.902256	0.967917	0.737257	0.984896	0.730371	212	0.56407	Single Center	HA
1379	0.849624	0.975395	0.730994	0.973746	0.713867	1379	0.906015	0.978944	0.83893	0.986542	0.79328	213	0.549123	Single Center	HA
1380	0.844612	0.969545	0.70992	0.973665	0.698379	1380	0.882206	0.946298	0.756969	0.982	0.741864	214	0.53158	Single Center	HA
1381	0.833333	0.969717	0.745727	0.97117	0.717349	1381	0.883459	0.976898	0.755107	0.982042	0.733609	0	0.73409	Multiple Center	HA
1382	0.85213	0.962463	0.788339	0.973343	0.712774	1382	0.884712	0.978589	0.767583	0.981803	0.739444	1	0.510109	Multiple Center	HA
1383	0.848371	0.979804	0.739599	0.97413	0.712771	1383	0.878446	0.975508	0.767429	0.98341	0.739186	2	0.581561	Multiple Center	HA
1384	0.845865	0.96529	0.707589	0.972092	0.691262	1384	0.877193	0.965538	0.806486	0.981868	0.756415	3	0.742503	Multiple Center	HA
1385	0.834586	0.971751	0.743316	0.970739	0.702061	1385	0.89599	0.97638	0.812321	0.983577	0.76498	4	0.684549	Multiple Center	HA
1386	0.847118	0.980372	0.761978	0.973557	0.715732	1386	0.890977	0.976574	0.764125	0.983099	0.734012	5	0.712906	Multiple Center	HA
1387	0.85213	0.971049	0.720112	0.974477	0.678105	1387	0.870927	0.965573	0.725012	0.981626	0.694508	6	0.711774	Multiple Center	HA
1388	0.842105	0.967152	0.725778	0.971804	0.693049	1388	0.883459	0.975969	0.798353	0.982736	0.754281	7	0.721619	Multiple Center	HA
1389	0.853383	0.965277	0.680852	0.974528	0.680638	1389	0.893484	0.971549	0.768447	0.982702	0.723032	8	0.719872	Multiple Center	HA
1390	0.860902	0.968784	0.73402	0.9755	0.703136	1390	0.906015	0.989312	0.787068	0.986256	0.746563	9	0.178976	Multiple Center	HA
1391	0.848371	0.97152	0.727002	0.974799	0.712592	1391	0.897243	0.978525	0.821874	0.984366	0.769502	10	0.164669	Multiple Center	HA
1392	0.839599	0.964686	0.71532	0.974263	0.691238	1392	0.893484	0.970143	0.81263	0.983058	0.745101	11	0.224898	Multiple Center	HA
1393	0.830827	0.971157	0.751089	0.969215	0.684992	1393	0.883459	0.964837	0.714849	0.982804	0.720449	12	0.683392	Multiple Center	HA
1394	0.83584	0.964887	0.70873	0.971647	0.710272	1394	0.883459	0.980513	0.777407	0.981954	0.744356	13	0.205726	Multiple Center	HA
1395	0.839599	0.973292	0.751572	0.971945	0.707953	1395	0.877193	0.971381	0.793621	0.982721	0.757932	14	0.673162	Multiple Center	HA
1396	0.85589	0.971798	0.698383	0.974972	0.697333	1396	0.879699	0.982928	0.784718	0.981319	0.722997	15	0.719829	Multiple Center	HA
1397	0.867168	0.974796	0.795474	0.976931	0.752716	1397	0.918546	0.977212	0.871398	0.987603	0.815377	16	0.314742	Multiple Center	HA
1398	0.857143	0.969141	0.729175	0.974611	0.707567	1398	0.893484	0.971557	0.755177	0.984349	0.740583	17	0.683852	Multiple Center	HA
1399	0.847118	0.971804	0.683948	0.972802	0.666243	1399	0.893484	0.955697	0.781799	0.982258	0.730939	18	0.217761	Multiple Center	HA
1400	0.842105	0.969329	0.722453	0.9728	0.706177	1400	0.893484	0.967975	0.783689	0.983331	0.75053	19	0.624117	Multiple Center	HA
1401	0.845865	0.965018	0.696523	0.972595	0.689161	1401	0.899749	0.973007	0.762604	0.986272	0.757668	20	0.580321	Multiple Center	HA
1402	0.829574	0.952607	0.62898	0.971692	0.655103	1402	0.880952	0.958395	0.682382	0.981685	0.704783	21	0.214528	Multiple Center	HA
1403	0.863409	0.979584	0.786587	0.976626	0.739431	1403	0.904762	0.983795	0.823632	0.985648	0.760592	22	0.221286	Multiple Center	HA
1404	0.845865	0.971744	0.748344	0.972668	0.734963	1404	0.907268	0.97217	0.770323	0.984929	0.76993	23	0.697645	Multiple Center	HA
1405	0.85589	0.971751	0.66877	0.975726	0.691815	1405	0.901003	0.973457	0.815448	0.98533	0.75948	24	0.68204	Multiple Center	HA
1406	0.864662	0.972031	0.733898	0.976562	0.753962	1406	0.902256	0.980381	0.807378	0.986134	0.784902	25	0.747712	Multiple Center	HA
1407	0.864662	0.973152	0.709475	0.975287	0.710011	1407	0.901003	0.975366	0.809505	0.986112	0.773385	26	0.43345	Multiple Center	HA
1408	0.842105	0.970567	0.708547	0.972064	0.685535	1408	0.880952	0.965874	0.73332	0.982691	0.726809	27	0.669191	Multiple Center	HA
1409	0.834586	0.97331	0.706769	0.972938	0.704868	1409	0.894737	0.969587	0.809785	0.984501	0.790536	28	0.70514	Multiple Center	HA
1410	0.839599	0.979889	0.702543	0.973078	0.67785	1410	0.893484	0.97282	0.78592	0.983651	0.743255	29	0.717023	Multiple Center	HA
1411	0.824561	0.95521	0.679566	0.969699	0.650155	1411	0.870927	0.95189	0.739419	0.979626	0.701341	30	0.698958	Multiple Center	HA
1412	0.840852	0.972971	0.745619	0.972724	0.707964	1412	0.894737	0.968263	0.807296	0.983819	0.767238	31	0.739397	Multiple Center	HA
1413	0.830827	0.963963	0.662952	0.969955	0.636391	1413	0.889724	0.971107	0.830229	0.982084	0.732156	32	0.717722	Multiple Center	HA
1414	0.839599	0.968521	0.761909	0.971502	0.708992	1414	0.893484	0.974838	0.738581	0.984124	0.74262	33	0.714041	Multiple Center	HA
1415	0.847118	0.963909	0.690931	0.973232	0.697691	1415	0.899749	0.974908	0.816346	0.985187	0.766062	34	0.760539	Multiple Center	HA
1416	0.853383	0.967244	0.771712	0.975727	0.725986	1416	0.897243	0.976739	0.765931	0.985639	0.743692	35	0.691265	Multiple Center	HA
1417	0.85589	0.97463	0.72299	0.974919	0.729418	1417	0.888471	0.970683	0.809157	0.982128	0.757987	36	0.728421	Multiple Center	HA
1418	0.834586	0.971094	0.748771	0.971617	0.705345	1418	0.880952	0.978646	0.75826	0.98409	0.739261	37	0.708088	Multiple Center	HA
1419	0.834586	0.969259	0.685141	0.97066	0.690038	1419	0.893484	0.970687	0.766761	0.984967	0.751392	38	0.543785	Multiple Center	HA
1420	0.859649	0.976857	0.749157	0.974477	0.711063	1420	0.882206	0.968242	0.737979	0.982561	0.721811	39	0.204318	Multiple Center	HA
1421	0.845865	0.96958	0.730058	0.974337	0.732865	1421	0.912281	0.979258	0.804102	0.986266	0.779545	40	0.684918	Multiple Center	HA
1422	0.860902	0.97199	0.761207	0.974886	0.734768	1422	0.890977	0.969496	0.751014	0.983019	0.756253	41	0.649509	Multiple Center	HA
1423	0.853383	0.971772	0.747874	0.974227	0.69291	1423	0.883459	0.970948	0.722763	0.982205	0.710391	42	0.168899	Multiple Center	HA
1424	0.822055	0.957794	0.657787	0.96928	0.657758	1424	0.880952	0.964511	0.768777	0.98188	0.723411	43	0.657663	Multiple Center	HA
1425	0.838346	0.967695	0.715938	0.971895	0.711738	1425	0.890977	0.978059	0.768052	0.984053	0.751457	44	0.744309	Multiple Center	HA
1426	0.845865	0.965095	0.730575	0.973808	0.701462	1426	0.902256	0.970444	0.746324	0.986787	0.748811	45	0.701945	Multiple Center	HA
1427	0.834586	0.973037	0.731758	0.971589	0.689948	1427	0.883459	0.975698	0.815716	0.982463	0.751507	46	0.726887	Multiple Center	HA
1428	0.842105	0.974686	0.678085	0.973719	0.693765	1428	0.912281	0.991039	0.863617	0.988138	0.777997	47	0.586895	Multiple Center	HA
1429	0.833333	0.968782	0.716217	0.971307	0.711454	1429	0.870927	0.968423	0.754403	0.981835	0.749203	48	0.629031	Multiple Center	HA
1430	0.850877	0.966508	0.771686	0.972837	0.698075	1430	0.89599	0.981053	0.770224	0.982744	0.726687	49	0.642492	Multiple Center	HA
1431	0.849624	0.965577	0.714189	0.974108	0.693046	1431	0.890977	0.969186	0.761532	0.984679	0.733895	50	0.768112	Multiple Center	HA
1432	0.843358	0.971483	0.748698	0.97312	0.709859	1432	0.884712	0.973212	0.77607	0.984475	0.744921	51	0.695528	Multiple Center	HA
1433	0.849624	0.963722	0.712811	0.973117	0.702836	1433	0.89599	0.97609	0.750726	0.984548	0.729875	52	0.644209	Multiple Center	HA
1434	0.874687	0.973248	0.762041	0.979282	0.760443	1434	0.885965	0.984524	0.812518	0.983844	0.770356	53	0.724528	Multiple Center	HA
1435	0.853383	0.968409	0.689934	0.972988	0.689526	1435	0.893484	0.968272	0.76502	0.98423	0.749991	54	0.731651	Multiple Center	HA
1436	0.863409	0.983657	0.7615	0.977557	0.726898	1436	0.903509	0.975607	0.785848	0.985238	0.744234	55	0.735525	Multiple Center	HA
1437	0.822055	0.962474	0.708447	0.967576	0.694283	1437	0.878446	0.973402	0.781232	0.981337	0.755882	56	0.743373	Multiple Center	HA
1438	0.83584	0.98236	0.754428	0.970987	0.681243	1438	0.889724	0.979761	0.764408	0.984094	0.726831	57	0.692381	Multiple Center	HA
1439	0.850877	0.982963	0.742094	0.973505	0.735307	1439	0.902256	0.978597	0.797083	0.986297	0.775635	58	0.648242	Multiple Center	HA
1440	0.867168	0.974342	0.774656	0.975367	0.718028	1440	0.892231	0.965207	0.716813	0.984027	0.724675	59	0.727893	Multiple Center	HA
1441	0.847118	0.969972	0.713907	0.973655	0.692261	1441	0.894737	0.957965	0.725859	0.985373	0.72854	60	0.727536	Multiple Center	HA
1442	0.853383	0.970783	0.798335	0.974168	0.714916	1442	0.893484	0.973653	0.766536	0.983673	0.730242	61	0.624297	Multiple Center	HA
1443	0.85213	0.973249	0.814248	0.974079	0.734113	1443	0.89599	0.973578	0.742409	0.985652	0.749897	62	0.24792	Multiple Center	HA
1444	0.814536	0.968193	0.707114	0.966501	0.669125	1444	0.888471	0.966674	0.769508	0.982001	0.730801	63	0.248223	Multiple Center	HA
1445	0.833333	0.97295	0.744637	0.970952	0.681513	1445	0.894737	0.973786	0.827611	0.981969	0.739186	64	0.697949	Multiple Center	HA
1446	0.817043	0.977904	0.69737	0.967911	0.676155	1446	0.879699	0.969845	0.797323	0.981861	0.742241	65	0.488738	Multiple Center	HA
1447	0.830827	0.976193	0.734728	0.971785	0.685316	1447	0.897243	0.970235	0.764018	0.98397	0.734861	66	0.719132	Multiple Center	HA
1448	0.878446	0.95577	0.687449	0.978233	0.705789	1448	0.894737	0.969869	0.721452	0.986137	0.727941	67	0.756852	Multiple Center	HA
1449	0.850877	0.974802	0.761133	0.974929	0.718878	1449	0.873434	0.971558	0.77337	0.982123	0.738322	68	0.628687	Multiple Center	HA
1450	0.847118	0.96266	0.644819	0.972778	0.691344	1450	0.901003	0.966756	0.8269	0.985219	0.747941	69	0.47757	Multiple Center	HA
1451	0.85213	0.975608	0.701516	0.974905	0.687414	1451	0.908521	0.970524	0.818311	0.986207	0.756115	70	0.495814	Multiple Center	HA
1452	0.829574	0.973557	0.721476	0.96986	0.688643	1452	0.893484	0.958941	0.763216	0.982954	0.738115	71	0.74898	Multiple Center	HA
1453	0.853383	0.971046	0.709835	0.97355	0.700353	1453	0.898496	0.981431	0.788957	0.985443	0.753611	72	0.709904	Multiple Center	HA
1454	0.85213	0.974211	0.700302	0.974927	0.6712	1454	0.883459	0.962563	0.783655	0.981306	0.720176	73	0.768041	Multiple Center	HA
1455	0.869674	0.982046	0.777711	0.976732	0.729675	1455	0.899749	0.974778	0.819279	0.985903	0.765522	74	0.608456	Multiple Center	HA
1456	0.840852	0.972611	0.781143	0.972994	0.720467	1456	0.899749	0.980441	0.78688	0.984667	0.748379	75	0.754605	Multiple Center	HA
1457	0.850877	0.970174	0.724124	0.975217	0.687827	1457	0.887218	0.984458	0.777112	0.982777	0.716573	76	0.731489	Multiple Center	HA
1458	0.845865	0.97428	0.721045	0.973237	0.697746	1458	0.901003	0.980838	0.780298	0.985092	0.753752	77	0.38039	Multiple Center	HA
1459	0.844612	0.974019	0.751521	0.971614	0.70711	1459	0.892231	0.971374	0.773192	0.984547	0.754605	78	0.744752	Multiple Center	HA
1460	0.854637	0.979605	0.747193	0.975137	0.713307	1460	0.901003	0.973873	0.77782	0.984977	0.750043	79	0.733698	Multiple Center	HA
1461	0.849624	0.965216	0.671913	0.973985	0.701164	1461	0.91604	0.970642	0.843791	0.987422	0.798929	80	0.708081	Multiple Center	HA
1462	0.843358	0.974379	0.73154	0.974776	0.72625	1462	0.898496	0.978853	0.811657	0.984934	0.770354	81	0.682755	Multiple Center	HA
1463	0.859649	0.972013	0.733161	0.974986	0.743587	1463	0.893484	0.967438	0.779853	0.983093	0.762202	82	0.544926	Multiple Center	HA
1464	0.85589	0.974848	0.769048	0.974079	0.745286	1464	0.898496	0.971221	0.783265	0.984353	0.760829	83	0.741936	Multiple Center	HA
1465	0.840852	0.965068	0.687017	0.973285	0.693635	1465	0.892231	0.975885	0.782392	0.984357	0.746785	84	0.168414	Multiple Center	HA
1466	0.839599	0.963002	0.685611	0.972395	0.673704	1466	0.885965	0.967161	0.763373	0.984043	0.738468	85	0.236351	Multiple Center	HA
1467	0.823308	0.963755	0.685226	0.969917	0.681837	1467	0.870927	0.962103	0.756321	0.98111	0.730251	86	0.707524	Multiple Center	HA
1468	0.857143	0.969078	0.725256	0.975249	0.685409	1468	0.889724	0.974718	0.749317	0.984902	0.721675	87	0.748809	Multiple Center	HA
1469	0.847118	0.969817	0.719026	0.973608	0.72802	1469	0.885965	0.979681	0.795588	0.98427	0.786613	88	0.728637	Multiple Center	HA
1470	0.853383	0.972543	0.692479	0.975015	0.692552	1470	0.898496	0.975789	0.786988	0.985452	0.75548	89	0.771688	Multiple Center	HA
1471	0.848371	0.96657	0.733778	0.973172	0.705493	1471	0.890977	0.979347	0.808198	0.983639	0.750306	90	0.742568	Multiple Center	HA
1472	0.854637	0.963305	0.71748	0.975369	0.690514	1472	0.907268	0.973764	0.829113	0.985276	0.748365	91	0.362424	Multiple Center	HA
1473	0.840852	0.980699	0.762201	0.972497	0.716128	1473	0.923559	0.976786	0.756807	0.988898	0.760888	92	0.70437	Multiple Center	HA
1474	0.828321	0.965122	0.689967	0.969163	0.684277	1474	0.874687	0.965904	0.759484	0.982209	0.740668	93	0.672474	Multiple Center	HA
1475	0.844612	0.977718	0.747908	0.972607	0.711838	1475	0.889724	0.971992	0.790454	0.98265	0.757503	94	0.722257	Multiple Center	HA
1476	0.842105	0.966589	0.717538	0.971808	0.706951	1476	0.897243	0.96809	0.79444	0.984676	0.766474	95	0.481655	Multiple Center	HA
1477	0.85213	0.97489	0.730299	0.972805	0.708288	1477	0.869674	0.960921	0.74321	0.980015	0.718193	96	0.737115	Multiple Center	HA
1478	0.829574	0.975488	0.747117	0.96909	0.679845	1478	0.87218	0.975723	0.766209	0.980465	0.729727	97	0.697001	Multiple Center	HA
1479	0.853383	0.973471	0.771731	0.976306	0.731279	1479	0.89599	0.979083	0.808447	0.984986	0.770037	98	0.434033	Multiple Center	HA
1480	0.857143	0.965357	0.687116	0.975561	0.680501	1480	0.894737	0.970984	0.775325	0.984341	0.734143	99	0.754083	Multiple Center	HA
1481	0.83584	0.971181	0.735518	0.972032	0.686728	1481	0.899749	0.976533	0.80571	0.98461	0.747608	100	0.73039	Multiple Center	HA
1482	0.849624	0.973924	0.718568	0.975237	0.709236	1482	0.890977	0.97677	0.797817	0.984432	0.751037	101	0.693874	Multiple Center	HA
1483	0.843358	0.975716	0.740732	0.971813	0.698709	1483	0.883459	0.966739	0.770382	0.983563	0.742943	102	0.757176	Multiple Center	HA
1484	0.837093	0.967415	0.698875	0.971211	0.684248	1484	0.878446	0.953562	0.763748	0.980444	0.718271	103	0.697024	Multiple Center	HA
1485	0.870927	0.974261	0.765068	0.977776	0.736148	1485	0.894737	0.981224	0.787249	0.985703	0.772995	104	0.72812	Multiple Center	HA
1486	0.842105	0.976474	0.751335	0.973099	0.72683	1486	0.912281	0.97731	0.849024	0.987164	0.794123	105	0.7085	Multiple Center	HA
1487	0.824561	0.970098	0.724777	0.97005	0.705945	1487	0.87594	0.974689	0.771497	0.98152	0.736712	106	0.719675	Multiple Center	HA
1488	0.850877	0.975141	0.71831	0.973649	0.688381	1488	0.89599	0.968234	0.774928	0.985284	0.745745	107	0.727242	Multiple Center	HA
1489	0.838346	0.968804	0.717761	0.97287	0.687578	1489	0.87594	0.969093	0.776774	0.981802	0.729158	108	0.74382	Multiple Center	HA
1490	0.823308	0.970302	0.680372	0.972141	0.679968	1490	0.892231	0.981451	0.844546	0.983942	0.760055	109	0.740961	Multiple Center	HA
1491	0.848371	0.96473	0.737281	0.972344	0.707199	1491	0.880952	0.967357	0.738098	0.981511	0.724148	110	0.685762	Multiple Center	HA
1492	0.840852	0.978425	0.740867	0.973031	0.701376	1492	0.899749	0.982611	0.787862	0.987201	0.767962	111	0.270533	Multiple Center	HA
1493	0.844612	0.957768	0.743318	0.973486	0.712358	1493	0.878446	0.971202	0.750207	0.981308	0.733507	112	0.438866	Multiple Center	HA
1494	0.847118	0.974347	0.7155	0.972988	0.695789	1494	0.888471	0.963119	0.744383	0.984632	0.745369	113	0.45077	Multiple Center	HA
1495	0.863409	0.977312	0.757278	0.976399	0.754033	1495	0.887218	0.979941	0.787571	0.981003	0.755838	114	0.536816	Multiple Center	HA
1496	0.874687	0.977415	0.75098	0.97907	0.72023	1496	0.901003	0.969065	0.797734	0.987123	0.764782	115	0.714934	Multiple Center	HA
1497	0.827068	0.973283	0.70084	0.969107	0.681382	1497	0.885965	0.978113	0.80404	0.983852	0.770779	116	0.633044	Multiple Center	HA
1498	0.833333	0.966626	0.711591	0.970479	0.67294	1498	0.892231	0.98055	0.817547	0.98343	0.736788	117	0.752641	Multiple Center	HA
1499	0.848371	0.972273	0.693207	0.974053	0.684346	1499	0.893484	0.975035	0.75936	0.98499	0.733524	118	0.526668	Multiple Center	HA
1500	0.85213	0.974335	0.73932	0.973294	0.733583	1500	0.893484	0.974616	0.77127	0.983842	0.753048	119	0.560063	Multiple Center	HA
1501	0.844612	0.973839	0.768592	0.973885	0.722568	1501	0.892231	0.980331	0.775773	0.983986	0.739489	120	0.583987	Multiple Center	HA
1502	0.837093	0.97666	0.721573	0.971456	0.702541	1502	0.898496	0.983749	0.77306	0.985713	0.774794	121	0.568923	Multiple Center	HA
1503	0.827068	0.961073	0.656579	0.970358	0.651646	1503	0.879699	0.953662	0.739271	0.981336	0.708624	122	0.740645	Multiple Center	HA
1504	0.837093	0.966096	0.746331	0.970778	0.667977	1504	0.878446	0.965948	0.734893	0.982244	0.714197	123	0.679697	Multiple Center	HA
1505	0.849624	0.979657	0.762069	0.973521	0.708165	1505	0.892231	0.987407	0.822776	0.984938	0.763532	124	0.709095	Multiple Center	HA
1506	0.838346	0.969118	0.707142	0.971516	0.71956	1506	0.893484	0.966744	0.788982	0.984004	0.769884	125	0.603756	Multiple Center	HA
1507	0.837093	0.972822	0.734847	0.971889	0.705952	1507	0.87218	0.971314	0.741313	0.981614	0.727245	126	0.39201	Multiple Center	HA
1508	0.843358	0.961029	0.712381	0.9729	0.71113	1508	0.868421	0.972525	0.770896	0.981396	0.762838	127	0.521166	Multiple Center	HA
1509	0.85589	0.956286	0.675529	0.974713	0.669143	1509	0.897243	0.979096	0.814819	0.98526	0.746489	128	0.723973	Multiple Center	HA
1510	0.840852	0.969815	0.764271	0.971586	0.707007	1510	0.887218	0.976543	0.816215	0.98333	0.760649	129	0.677602	Multiple Center	HA
1511	0.837093	0.962344	0.674143	0.972269	0.701478	1511	0.906015	0.957815	0.770391	0.984647	0.750455	130	0.65217	Multiple Center	HA
1512	0.845865	0.962674	0.688552	0.97112	0.711702	1512	0.894737	0.969461	0.791467	0.983513	0.760919	131	0.730481	Multiple Center	HA
1513	0.830827	0.969939	0.699402	0.970363	0.674541	1513	0.887218	0.967833	0.76776	0.982873	0.739181	132	0.724381	Multiple Center	HA
1514	0.837093	0.969798	0.720892	0.971041	0.68951	1514	0.853383	0.972907	0.725856	0.977722	0.709174	133	0.740448	Multiple Center	HA
1515	0.849624	0.982355	0.759319	0.974486	0.716176	1515	0.894737	0.970077	0.750735	0.983667	0.729275	134	0.689079	Multiple Center	HA
1516	0.859649	0.972593	0.711432	0.976722	0.696115	1516	0.880952	0.980357	0.779564	0.98281	0.727762	135	0.72203	Multiple Center	HA
1517	0.859649	0.977378	0.720146	0.974949	0.710689	1517	0.898496	0.981929	0.817551	0.984628	0.771452	136	0.665081	Multiple Center	HA
1518	0.862155	0.966127	0.759208	0.975573	0.723701	1518	0.899749	0.973782	0.758461	0.98555	0.740849	137	0.715194	Multiple Center	HA
1519	0.85589	0.962545	0.655697	0.975419	0.666792	1519	0.887218	0.969632	0.724906	0.984188	0.703054	138	0.428249	Multiple Center	HA
1520	0.842105	0.966465	0.71569	0.973329	0.69908	1520	0.901003	0.964131	0.792055	0.984666	0.749569	139	0.665239	Multiple Center	HA
1521	0.847118	0.971441	0.694785	0.973144	0.678957	1521	0.893484	0.957576	0.762484	0.983117	0.726685	140	0.651117	Multiple Center	HA
1522	0.843358	0.969954	0.719424	0.972458	0.693319	1522	0.898496	0.971481	0.776621	0.984589	0.739054	141	0.697141	Multiple Center	HA
1523	0.840852	0.964092	0.735936	0.971132	0.706383	1523	0.883459	0.973377	0.735353	0.983268	0.735072	142	0.71719	Multiple Center	HA
1524	0.842105	0.961605	0.716947	0.973087	0.693853	1524	0.885965	0.949649	0.707012	0.982037	0.707621	143	0.530997	Multiple Center	HA
1525	0.859649	0.973006	0.753713	0.975505	0.724181	1525	0.902256	0.973489	0.805054	0.985669	0.761525	144	0.696203	Multiple Center	HA
1526	0.83208	0.96102	0.696353	0.970424	0.685277	1526	0.894737	0.962927	0.74144	0.98462	0.7354	145	0.352187	Multiple Center	HA
1527	0.845865	0.977088	0.752623	0.973195	0.695534	1527	0.882206	0.978943	0.772463	0.98215	0.731667	146	0.470891	Multiple Center	HA
1528	0.853383	0.977315	0.741171	0.974528	0.711682	1528	0.893484	0.979842	0.789483	0.983736	0.746834	147	0.726504	Multiple Center	HA
1529	0.825815	0.959595	0.730545	0.969386	0.695419	1529	0.884712	0.972781	0.769107	0.983883	0.746527	148	0.379602	Multiple Center	HA
1530	0.862155	0.972753	0.759025	0.975018	0.723296	1530	0.889724	0.975506	0.706607	0.983546	0.715858	149	0.700064	Multiple Center	HA
1531	0.853383	0.976163	0.742448	0.973385	0.707055	1531	0.901003	0.969679	0.745012	0.985315	0.738545	150	0.716174	Multiple Center	HA
1532	0.85589	0.967935	0.73953	0.975084	0.73913	1532	0.890977	0.960563	0.764564	0.983176	0.74538	151	0.686018	Multiple Center	HA
1533	0.848371	0.957068	0.727922	0.974253	0.721899	1533	0.890977	0.967236	0.762162	0.983079	0.738192	152	0.667495	Multiple Center	HA
1534	0.847118	0.96341	0.655823	0.97231	0.667981	1534	0.888471	0.951792	0.740113	0.982395	0.723814	153	0.706679	Multiple Center	HA
1535	0.825815	0.966808	0.680755	0.970534	0.694723	1535	0.887218	0.976679	0.774466	0.981679	0.754114	154	0.736787	Multiple Center	HA
1536	0.85589	0.972956	0.732417	0.975128	0.704713	1536	0.898496	0.970106	0.760997	0.985261	0.739583	155	0.353015	Multiple Center	HA
1537	0.849624	0.969416	0.75236	0.972872	0.706793	1537	0.892231	0.980661	0.778463	0.983294	0.747278	156	0.67028	Multiple Center	HA
1538	0.847118	0.96823	0.694528	0.973049	0.70577	1538	0.885965	0.971106	0.755784	0.984788	0.751757	157	0.742743	Multiple Center	HA
1539	0.838346	0.964858	0.697089	0.971078	0.703831	1539	0.89599	0.972099	0.766545	0.984784	0.748793	158	0.560667	Multiple Center	HA
1540	0.842105	0.974578	0.69122	0.973068	0.682799	1540	0.893484	0.971705	0.783242	0.985247	0.744521	159	0.739335	Multiple Center	HA
1541	0.858396	0.964921	0.712114	0.974405	0.715841	1541	0.899749	0.965416	0.804047	0.984819	0.769706	160	0.458925	Multiple Center	HA
1542	0.843358	0.964736	0.734102	0.973577	0.741156	1542	0.879699	0.981982	0.794503	0.98322	0.772234	161	0.691052	Multiple Center	HA
1543	0.843358	0.965331	0.706495	0.973593	0.687874	1543	0.882206	0.972635	0.75652	0.983608	0.734982	162	0.644885	Multiple Center	HA
1544	0.850877	0.965588	0.686831	0.974239	0.672102	1544	0.89599	0.972153	0.788372	0.98559	0.750535	163	0.717756	Multiple Center	HA
1545	0.845865	0.97339	0.743375	0.97224	0.697527	1545	0.899749	0.973087	0.823425	0.986542	0.758899	164	0.685991	Multiple Center	HA
1546	0.838346	0.964381	0.702706	0.971662	0.704511	1546	0.884712	0.962195	0.782872	0.983058	0.763909	165	0.699854	Multiple Center	HA
1547	0.858396	0.967401	0.751702	0.975222	0.713663	1547	0.894737	0.96446	0.790209	0.984379	0.753032	166	0.433856	Multiple Center	HA
1548	0.860902	0.957389	0.692551	0.975203	0.688412	1548	0.883459	0.964253	0.75463	0.982352	0.709022	167	0.671858	Multiple Center	HA
1549	0.830827	0.94679	0.702152	0.970179	0.676686	1549	0.892231	0.959678	0.731404	0.98376	0.731991	168	0.135278	Multiple Center	HA
1550	0.85589	0.962583	0.701667	0.974121	0.704416	1550	0.898496	0.96847	0.751996	0.986128	0.743522	169	0.581215	Multiple Center	HA
1551	0.828321	0.971364	0.719789	0.969292	0.690091	1551	0.889724	0.961259	0.75063	0.983486	0.726511	170	0.506555	Multiple Center	HA
1552	0.827068	0.953609	0.696239	0.96914	0.685415	1552	0.889724	0.961095	0.76786	0.982329	0.741227	171	0.525825	Multiple Center	HA
1553	0.85213	0.963754	0.674782	0.97412	0.685248	1553	0.889724	0.97111	0.738027	0.984316	0.73826	172	0.4595	Multiple Center	HA
1554	0.847118	0.975884	0.735118	0.972903	0.723394	1554	0.899749	0.983113	0.791472	0.98479	0.765984	173	0.730974	Multiple Center	HA
1555	0.834586	0.968399	0.711604	0.970498	0.700286	1555	0.880952	0.977749	0.7832	0.983406	0.757829	174	0.748802	Multiple Center	HA
1556	0.83208	0.969803	0.704889	0.972374	0.71512	1556	0.882206	0.975119	0.77291	0.981897	0.740352	175	0.71831	Multiple Center	HA
1557	0.85213	0.964011	0.718638	0.973661	0.707766	1557	0.907268	0.980901	0.7983	0.985511	0.76412	176	0.759712	Multiple Center	HA
1558	0.844612	0.945699	0.643944	0.972397	0.673839	1558	0.884712	0.951046	0.728645	0.982439	0.716002	177	0.705336	Multiple Center	HA
1559	0.863409	0.966556	0.746949	0.974998	0.716379	1559	0.911028	0.967108	0.774401	0.98625	0.758072	178	0.584456	Multiple Center	HA
1560	0.834586	0.965775	0.735	0.969743	0.698325	1560	0.87594	0.956472	0.756371	0.981687	0.732642	179	0.665066	Multiple Center	HA
1561	0.830827	0.971705	0.712581	0.969839	0.688241	1561	0.888471	0.972066	0.747275	0.983024	0.738782	180	0.717189	Multiple Center	HA
1562	0.849624	0.975558	0.752673	0.974079	0.708225	1562	0.868421	0.974986	0.772894	0.981869	0.733042	181	0.565557	Multiple Center	HA
1563	0.845865	0.973729	0.708609	0.972976	0.68158	1563	0.877193	0.974786	0.749227	0.981975	0.714476	182	0.719246	Multiple Center	HA
1564	0.854637	0.973089	0.754519	0.973768	0.707159	1564	0.884712	0.976279	0.76959	0.983197	0.740199	183	0.666167	Multiple Center	HA
1565	0.833333	0.966085	0.677107	0.972487	0.677407	1565	0.877193	0.966499	0.779345	0.982966	0.73803	184	0.749332	Multiple Center	HA
1566	0.83208	0.964938	0.72143	0.971796	0.667218	1566	0.89599	0.968295	0.758074	0.984956	0.728573	185	0.753103	Multiple Center	HA
1567	0.854637	0.962851	0.72414	0.973701	0.721354	1567	0.909774	0.966282	0.796117	0.987025	0.775219	186	0.689806	Multiple Center	HA
1568	0.830827	0.969955	0.70194	0.970459	0.693345	1568	0.884712	0.964588	0.746917	0.982896	0.737508	187	0.379464	Multiple Center	HA
1569	0.860902	0.96515	0.66182	0.975047	0.676099	1569	0.908521	0.970775	0.807021	0.985772	0.744432	188	0.728248	Multiple Center	HA
1570	0.868421	0.977763	0.720772	0.976141	0.701193	1570	0.888471	0.979043	0.790064	0.983188	0.744744	189	0.679361	Multiple Center	HA
1571	0.819549	0.956696	0.692	0.968296	0.673754	1571	0.87218	0.968396	0.753363	0.979495	0.713023	190	0.711779	Multiple Center	HA
1572	0.857143	0.970633	0.724497	0.97475	0.703528	1572	0.899749	0.963894	0.756203	0.985731	0.755262	191	0.428295	Multiple Center	HA
1573	0.830827	0.97218	0.693226	0.969346	0.704816	1573	0.888471	0.974707	0.784293	0.983241	0.765424	192	0.719438	Multiple Center	HA
1574	0.859649	0.961929	0.766244	0.975123	0.7185	1574	0.893484	0.97043	0.73914	0.984679	0.736938	193	0.686648	Multiple Center	HA
1575	0.839599	0.985317	0.737055	0.972316	0.690412	1575	0.878446	0.952848	0.715257	0.9832	0.706387	194	0.731959	Multiple Center	HA
1576	0.845865	0.983754	0.744812	0.97332	0.690903	1576	0.892231	0.97197	0.76319	0.984108	0.730952	195	0.703982	Multiple Center	HA
1577	0.850877	0.968342	0.738559	0.973302	0.707184	1577	0.890977	0.971897	0.774796	0.982568	0.725672	196	0.727488	Multiple Center	HA
1578	0.87594	0.973971	0.787659	0.977623	0.735637	1578	0.909774	0.980041	0.800491	0.985625	0.766614	197	0.525626	Multiple Center	HA
1579	0.838346	0.981051	0.81197	0.971573	0.682926	1579	0.890977	0.984722	0.794917	0.984637	0.739078	198	0.688036	Multiple Center	HA
1580	0.829574	0.962681	0.68532	0.971721	0.679742	1580	0.880952	0.953959	0.755269	0.98263	0.733409	199	0.363228	Multiple Center	HA
1581	0.842105	0.970599	0.711357	0.972108	0.717602	1581	0.904762	0.972919	0.788335	0.986521	0.764767	200	0.700964	Multiple Center	HA
1582	0.854637	0.971982	0.743427	0.974798	0.703754	1582	0.898496	0.971696	0.715045	0.983886	0.711035	201	0.733557	Multiple Center	HA
1583	0.838346	0.959563	0.713659	0.972582	0.708907	1583	0.884712	0.965858	0.763416	0.983074	0.735247	202	0.678802	Multiple Center	HA
1584	0.848371	0.98415	0.763638	0.973573	0.700939	1584	0.890977	0.985792	0.825867	0.984201	0.754255	203	0.709554	Multiple Center	HA
1585	0.830827	0.974841	0.723256	0.970866	0.692243	1585	0.879699	0.978372	0.786996	0.981936	0.746287	204	0.648895	Multiple Center	HA
1586	0.834586	0.975686	0.69911	0.970543	0.692158	1586	0.87218	0.968783	0.733566	0.979896	0.714397	205	0.699053	Multiple Center	HA
1587	0.830827	0.973495	0.730008	0.971841	0.687615	1587	0.889724	0.975666	0.779885	0.98385	0.743523	206	0.748095	Multiple Center	HA
1588	0.848371	0.974517	0.692702	0.974945	0.661498	1588	0.89599	0.945423	0.728936	0.984384	0.70551	207	0.710649	Multiple Center	HA
1589	0.824561	0.973463	0.68958	0.968923	0.670968	1589	0.865915	0.960316	0.775544	0.981535	0.730645	208	0.728743	Multiple Center	HA
1590	0.847118	0.973278	0.716663	0.974123	0.706858	1590	0.898496	0.979441	0.796259	0.98489	0.758527	209	0.393653	Multiple Center	HA
1591	0.844612	0.96969	0.717525	0.971583	0.679323	1591	0.867168	0.952044	0.706378	0.979937	0.703364	210	0.545822	Multiple Center	HA
1592	0.854637	0.970503	0.732134	0.974942	0.706512	1592	0.904762	0.968002	0.769283	0.986175	0.749126	211	0.75241	Multiple Center	HA
1593	0.838346	0.959771	0.652202	0.97188	0.668227	1593	0.884712	0.972083	0.808964	0.98477	0.734561	212	0.746667	Multiple Center	HA
1594	0.83584	0.972082	0.748476	0.970624	0.704281	1594	0.887218	0.972053	0.774747	0.982652	0.739652	213	0.715696	Multiple Center	HA
1595	0.850877	0.978928	0.771305	0.974025	0.716174	1595	0.882206	0.976028	0.739474	0.980697	0.708736	214	0.716288	Multiple Center	HA
1596	0.848371	0.973552	0.741906	0.972993	0.720871	1596	0.914787	0.97865	0.808746	0.986412	0.788604
1597	0.849624	0.976868	0.757915	0.974475	0.701045	1597	0.878446	0.979553	0.740163	0.982924	0.719124
1598	0.839599	0.974267	0.699184	0.971081	0.669253	1598	0.890977	0.964274	0.783983	0.984156	0.74703
1599	0.849624	0.972942	0.697505	0.974444	0.713439	1599	0.904762	0.974921	0.807791	0.985537	0.778532
1600	0.83584	0.955139	0.681857	0.970192	0.674687	1600	0.889724	0.957257	0.744949	0.983738	0.736791
1601	0.838346	0.96834	0.765022	0.971472	0.73098	1601	0.892231	0.975428	0.773893	0.982491	0.754463
1602	0.844612	0.960169	0.690918	0.97162	0.662495	1602	0.880952	0.965185	0.754088	0.980872	0.713378
1603	0.840852	0.97052	0.698222	0.972886	0.69645	1603	0.878446	0.95951	0.742184	0.981244	0.723757
1604	0.847118	0.967523	0.741306	0.973671	0.70262	1604	0.877193	0.959397	0.74761	0.981782	0.72404
1605	0.857143	0.964297	0.68216	0.977099	0.679561	1605	0.880952	0.985222	0.810406	0.984601	0.745519
1606	0.865915	0.980918	0.779333	0.975104	0.700684	1606	0.87594	0.950126	0.687961	0.981222	0.701828
1607	0.840852	0.954532	0.663861	0.971295	0.674137	1607	0.878446	0.964573	0.757847	0.982268	0.730212
1608	0.865915	0.982024	0.772484	0.976221	0.733004	1608	0.902256	0.984909	0.804573	0.984761	0.750842
1609	0.865915	0.955173	0.664708	0.976128	0.68459	1609	0.907268	0.962322	0.744265	0.987267	0.744664
1610	0.847118	0.962501	0.740903	0.973107	0.728092	1610	0.888471	0.967409	0.727126	0.983892	0.724683
1611	0.854637	0.966366	0.742245	0.972963	0.668354	1611	0.897243	0.978344	0.740402	0.984942	0.718901
1612	0.833333	0.971665	0.735621	0.971789	0.698467	1612	0.902256	0.976031	0.782012	0.985544	0.764472
1613	0.854637	0.977744	0.71284	0.975503	0.708383	1613	0.904762	0.977912	0.7895	0.98569	0.741547
1614	0.83584	0.959014	0.67153	0.970791	0.692074	1614	0.869674	0.963608	0.781744	0.981932	0.753472
1615	0.862155	0.971051	0.743686	0.974782	0.707354	1615	0.899749	0.986063	0.868794	0.985588	0.757748
1616	0.863409	0.97833	0.722195	0.97667	0.733063	1616	0.907268	0.977258	0.819778	0.985745	0.771436
1617	0.839599	0.967945	0.758451	0.972252	0.701745	1617	0.885965	0.973087	0.761102	0.983488	0.742021
1618	0.81203	0.957244	0.682015	0.967885	0.684175	1618	0.87594	0.954499	0.713507	0.981039	0.720255
1619	0.857143	0.978959	0.73938	0.974319	0.694279	1619	0.893484	0.951337	0.723941	0.983986	0.73437
1620	0.837093	0.968176	0.671334	0.970617	0.683114	1620	0.892231	0.972366	0.811284	0.983098	0.751804
1621	0.847118	0.964991	0.736719	0.972255	0.708626	1621	0.878446	0.969153	0.748538	0.981887	0.733157
1622	0.859649	0.964737	0.716539	0.975348	0.705109	1622	0.899749	0.96512	0.816458	0.984588	0.751574
1623	0.830827	0.970352	0.701893	0.971055	0.69355	1623	0.877193	0.974501	0.757538	0.982631	0.746413
1624	0.838346	0.961791	0.696746	0.971661	0.713909	1624	0.870927	0.970429	0.746114	0.980108	0.720288
1625	0.857143	0.966595	0.666283	0.975844	0.693088	1625	0.889724	0.98102	0.798694	0.983997	0.753664
1626	0.864662	0.979263	0.758746	0.976516	0.697995	1626	0.907268	0.97554	0.774684	0.985593	0.723769
1627	0.843358	0.974239	0.732581	0.973269	0.729114	1627	0.898496	0.974784	0.785226	0.985502	0.765602
1628	0.842105	0.976339	0.780957	0.971883	0.699733	1628	0.882206	0.964531	0.722675	0.980887	0.702813
1629	0.830827	0.973115	0.71612	0.970879	0.68465	1629	0.887218	0.960809	0.755217	0.984361	0.754971
1630	0.840852	0.968715	0.750779	0.9728	0.698112	1630	0.880952	0.980278	0.78719	0.981577	0.717913
1631	0.85589	0.959576	0.73352	0.976827	0.704145	1631	0.89599	0.973784	0.807969	0.986245	0.74393
1632	0.843358	0.967506	0.700397	0.971134	0.699834	1632	0.878446	0.971834	0.736257	0.982509	0.735917
1633	0.865915	0.982279	0.767254	0.976426	0.732386	1633	0.911028	0.971972	0.7994	0.987665	0.768241
1634	0.863409	0.978771	0.722423	0.978024	0.719746	1634	0.894737	0.970702	0.789319	0.985199	0.749017
1635	0.848371	0.968654	0.759315	0.972844	0.705754	1635	0.889724	0.976725	0.76108	0.983713	0.734789
1636	0.848371	0.971065	0.737307	0.973942	0.715576	1636	0.888471	0.971111	0.773118	0.983807	0.745994
1637	0.83208	0.969371	0.694546	0.968646	0.682761	1637	0.897243	0.973637	0.781699	0.984206	0.757571
1638	0.843358	0.980125	0.761841	0.972254	0.704123	1638	0.904762	0.965684	0.762579	0.985927	0.758248
1639	0.839599	0.963111	0.690769	0.972214	0.685865	1639	0.87218	0.960581	0.769849	0.981199	0.738718
1640	0.85213	0.964806	0.706655	0.975142	0.708852	1640	0.898496	0.976207	0.764776	0.985557	0.745696
1641	0.838346	0.9747	0.720302	0.970484	0.712821	1641	0.883459	0.961525	0.748833	0.981607	0.746502
1642	0.830827	0.964237	0.667491	0.970011	0.698188	1642	0.882206	0.960463	0.753104	0.982528	0.749548
1643	0.837093	0.953704	0.659247	0.971414	0.658366	1643	0.87218	0.95253	0.708326	0.982189	0.699712
1644	0.864662	0.966182	0.714135	0.975668	0.677968	1644	0.903509	0.986314	0.869628	0.984908	0.746937
1645	0.844612	0.961609	0.722722	0.97271	0.706462	1645	0.878446	0.968325	0.741327	0.982352	0.727207
1646	0.847118	0.969161	0.779301	0.974299	0.707714	1646	0.899749	0.983313	0.837936	0.984388	0.749537
1647	0.842105	0.957866	0.720737	0.972798	0.703177	1647	0.888471	0.979975	0.79197	0.983677	0.743778
1648	0.827068	0.959464	0.694916	0.968396	0.665128	1648	0.883459	0.947502	0.721843	0.982114	0.717322
1649	0.85213	0.958762	0.730976	0.973663	0.694642	1649	0.883459	0.962621	0.763983	0.983238	0.728395
1650	0.849624	0.98094	0.751519	0.974459	0.699997	1650	0.877193	0.976569	0.797782	0.981583	0.732436
1651	0.854637	0.973308	0.663201	0.976209	0.679605	1651	0.890977	0.958653	0.730703	0.983538	0.707307
1652	0.849624	0.977778	0.80313	0.973943	0.723263	1652	0.907268	0.973571	0.750917	0.98561	0.74456
1653	0.845865	0.972226	0.681771	0.973045	0.681816	1653	0.889724	0.960122	0.755292	0.983301	0.744213
1654	0.848371	0.967226	0.660372	0.97509	0.677181	1654	0.906015	0.962173	0.799285	0.985392	0.745813
1655	0.839599	0.964974	0.735406	0.971636	0.695895	1655	0.893484	0.980556	0.789039	0.984048	0.738104
1656	0.83208	0.964074	0.680542	0.970232	0.666074	1656	0.883459	0.959753	0.796989	0.983215	0.738272
1657	0.834586	0.977082	0.738084	0.972696	0.703811	1657	0.893484	0.980708	0.785992	0.985216	0.75268
1658	0.862155	0.972452	0.732061	0.974558	0.693095	1658	0.89599	0.977749	0.799871	0.98362	0.736915
1659	0.830827	0.96287	0.735674	0.969792	0.686537	1659	0.890977	0.974291	0.807555	0.982949	0.737811
1660	0.834586	0.959754	0.674517	0.96893	0.668017	1660	0.867168	0.94729	0.726531	0.978465	0.709552
1661	0.857143	0.96899	0.762464	0.973864	0.721812	1661	0.901003	0.972646	0.806789	0.984942	0.763611
1662	0.853383	0.963612	0.736548	0.974081	0.704218	1662	0.890977	0.966101	0.753242	0.982984	0.730153
1663	0.83208	0.96988	0.703903	0.970187	0.694852	1663	0.877193	0.981888	0.759651	0.981977	0.734119
1664	0.868421	0.976554	0.69185	0.978089	0.718799	1664	0.897243	0.969257	0.790602	0.987018	0.763721
1665	0.870927	0.975078	0.752533	0.976383	0.767059	1665	0.899749	0.973467	0.796351	0.985841	0.788681
1666	0.845865	0.968533	0.701947	0.97295	0.692763	1666	0.903509	0.968386	0.785296	0.986106	0.744768
1667	0.85213	0.968218	0.758241	0.974545	0.726591	1667	0.885965	0.979262	0.773196	0.982401	0.74098
1668	0.837093	0.958143	0.648727	0.970958	0.658421	1668	0.888471	0.946268	0.71001	0.983834	0.7157
1669	0.848371	0.967251	0.663385	0.973634	0.666219	1669	0.884712	0.966564	0.819659	0.983131	0.736704
1670	0.839599	0.9572	0.704803	0.971909	0.693618	1670	0.892231	0.969043	0.774834	0.985074	0.763904
1671	0.828321	0.959022	0.638051	0.969132	0.659706	1671	0.888471	0.963932	0.778702	0.983787	0.750394
1672	0.848371	0.959871	0.717118	0.971757	0.712211	1672	0.877193	0.954133	0.730892	0.982121	0.742454
1673	0.830827	0.968954	0.764562	0.969074	0.671285	1673	0.890977	0.978768	0.783845	0.982197	0.724878
1674	0.844612	0.964533	0.648676	0.973232	0.702353	1674	0.889724	0.983838	0.863159	0.983331	0.725404
1675	0.85589	0.983965	0.767327	0.974118	0.721112	1675	0.898496	0.970507	0.773341	0.984351	0.746241
1676	0.840852	0.960251	0.687039	0.971652	0.672703	1676	0.892231	0.950741	0.752086	0.984896	0.739219
1677	0.844612	0.962774	0.707133	0.972353	0.687743	1677	0.880952	0.96916	0.753541	0.98275	0.736473
1678	0.857143	0.976804	0.767589	0.973148	0.703809	1678	0.907268	0.970338	0.777166	0.985322	0.751922
1679	0.847118	0.965304	0.727234	0.971711	0.709579	1679	0.898496	0.971991	0.747518	0.984922	0.737009
1680	0.860902	0.96358	0.738754	0.975454	0.695551	1680	0.892231	0.973151	0.754095	0.983821	0.734447
1681	0.844612	0.975631	0.750161	0.973523	0.730574	1681	0.898496	0.972571	0.786943	0.984717	0.760779
1682	0.822055	0.962831	0.697856	0.968853	0.654007	1682	0.874687	0.961361	0.737243	0.98235	0.710135
1683	0.845865	0.951806	0.660496	0.973387	0.66773	1683	0.87218	0.951954	0.696498	0.979967	0.701176
1684	0.842105	0.961269	0.688191	0.972184	0.68624	1684	0.887218	0.960681	0.769407	0.983877	0.741069
1685	0.857143	0.970047	0.750542	0.974863	0.722689	1685	0.903509	0.969007	0.769343	0.985836	0.746268
1686	0.845865	0.97056	0.699772	0.972575	0.683116	1686	0.903509	0.975023	0.807557	0.987121	0.768614
1687	0.854637	0.974223	0.754651	0.97661	0.729626	1687	0.899749	0.980025	0.786341	0.986086	0.764104
1688	0.824561	0.962883	0.634423	0.968774	0.65107	1688	0.878446	0.956401	0.766618	0.982769	0.751956
1689	0.849624	0.975555	0.697185	0.974499	0.691292	1689	0.890977	0.977508	0.800461	0.983661	0.759263
1690	0.840852	0.966873	0.766793	0.971582	0.700931	1690	0.882206	0.973437	0.747784	0.981836	0.717127
1691	0.853383	0.966781	0.738997	0.974083	0.733711	1691	0.883459	0.978199	0.762886	0.982221	0.737026
1692	0.862155	0.97785	0.734111	0.976135	0.706188	1692	0.897243	0.971606	0.811405	0.98421	0.744007
1693	0.865915	0.981975	0.779996	0.977621	0.714873	1693	0.894737	0.985425	0.782211	0.985537	0.732373
1694	0.850877	0.963845	0.694669	0.97361	0.697859	1694	0.893484	0.957788	0.758355	0.98344	0.734525
1695	0.83584	0.968325	0.649049	0.97124	0.681139	1695	0.878446	0.970983	0.774792	0.982497	0.748403
1696	0.844612	0.9612	0.731501	0.973486	0.728509	1696	0.880952	0.974501	0.760428	0.983387	0.746705
1697	0.853383	0.97301	0.721508	0.975578	0.690783	1697	0.888471	0.966244	0.77731	0.983652	0.732111
1698	0.85213	0.973047	0.718525	0.973896	0.685661	1698	0.890977	0.959504	0.753063	0.982832	0.729989
1699	0.83208	0.965318	0.72709	0.97177	0.719047	1699	0.883459	0.96606	0.791705	0.983484	0.765992
1700	0.840852	0.959045	0.717898	0.971953	0.696559	1700	0.869674	0.947667	0.695731	0.978944	0.702866
1701	0.863409	0.960442	0.703108	0.975278	0.697692	1701	0.897243	0.970682	0.760148	0.985016	0.741455
1702	0.862155	0.97049	0.759754	0.975855	0.708503	1702	0.901003	0.969967	0.752143	0.984198	0.738303
1703	0.840852	0.980637	0.745699	0.972948	0.708055	1703	0.889724	0.973961	0.783711	0.983186	0.745885
1704	0.843358	0.960472	0.726054	0.972382	0.710139	1704	0.899749	0.978917	0.781853	0.985226	0.766059
1705	0.867168	0.980982	0.803343	0.977333	0.762433	1705	0.909774	0.983677	0.787001	0.987277	0.78885
1706	0.853383	0.971111	0.729335	0.975209	0.70892	1706	0.897243	0.963925	0.76554	0.983255	0.733875
1707	0.842105	0.961136	0.695443	0.971753	0.671237	1707	0.888471	0.969207	0.749184	0.984121	0.727073
1708	0.827068	0.967079	0.703449	0.971358	0.694866	1708	0.887218	0.976121	0.78238	0.982953	0.740124
1709	0.867168	0.964024	0.764095	0.978105	0.73836	1709	0.911028	0.967435	0.806377	0.98631	0.776054
1710	0.853383	0.9831	0.797205	0.975349	0.733963	1710	0.890977	0.980574	0.792526	0.982872	0.736926
1711	0.833333	0.965806	0.747489	0.970458	0.693071	1711	0.893484	0.978079	0.721794	0.98402	0.729562
1712	0.83584	0.97571	0.687003	0.971073	0.67009	1712	0.873434	0.953779	0.732101	0.982736	0.728085
1713	0.858396	0.959121	0.719998	0.976427	0.706318	1713	0.908521	0.966676	0.738527	0.986022	0.733984
1714	0.843358	0.96119	0.710139	0.971938	0.686283	1714	0.87218	0.955646	0.723802	0.980431	0.705215
1715	0.845865	0.966485	0.727936	0.97466	0.728283	1715	0.894737	0.967266	0.777545	0.984683	0.772263
1716	0.854637	0.951105	0.64812	0.975117	0.675515	1716	0.883459	0.974095	0.791361	0.983143	0.732858
1717	0.829574	0.96199	0.681195	0.969839	0.684289	1717	0.883459	0.972972	0.788809	0.982175	0.74784
1718	0.849624	0.968592	0.74264	0.973546	0.711677	1718	0.898496	0.974688	0.808857	0.983227	0.748373
1719	0.854637	0.962668	0.711391	0.973295	0.687571	1719	0.897243	0.980244	0.831416	0.982919	0.734808
1720	0.833333	0.969459	0.725977	0.970946	0.713776	1720	0.887218	0.971918	0.771308	0.984424	0.751176
1721	0.830827	0.970627	0.694971	0.969411	0.679205	1721	0.889724	0.959689	0.723446	0.981989	0.712637
1722	0.865915	0.974038	0.767163	0.976205	0.691221	1722	0.889724	0.981275	0.808376	0.983424	0.727366
1723	0.859649	0.980448	0.781345	0.976417	0.715027	1723	0.898496	0.981106	0.76489	0.98497	0.736068
1724	0.85589	0.97672	0.705293	0.974274	0.693079	1724	0.918546	0.989555	0.832207	0.988513	0.780066
1725	0.837093	0.96036	0.682267	0.972289	0.702656	1725	0.874687	0.969938	0.755636	0.981263	0.733765
1726	0.839599	0.977139	0.824521	0.971164	0.711284	1726	0.880952	0.976859	0.774748	0.981569	0.733586
1727	0.849624	0.981802	0.699912	0.975436	0.703873	1727	0.914787	0.967038	0.790401	0.987189	0.76339
1728	0.829574	0.963865	0.637783	0.969981	0.648871	1728	0.894737	0.968802	0.757293	0.984121	0.738207
1729	0.868421	0.980484	0.763206	0.976199	0.74487	1729	0.897243	0.975088	0.795397	0.984191	0.759017
1730	0.849624	0.973333	0.725922	0.973054	0.707507	1730	0.889724	0.971063	0.799429	0.983869	0.761134
1731	0.837093	0.976255	0.776835	0.971141	0.691078	1731	0.880952	0.968252	0.731529	0.982663	0.7144
1732	0.830827	0.974163	0.783773	0.971382	0.723113	1732	0.889724	0.97849	0.778694	0.981602	0.738778
1733	0.820802	0.965903	0.642119	0.968882	0.659598	1733	0.877193	0.964802	0.732641	0.98206	0.698643
1734	0.854637	0.96953	0.786119	0.97562	0.722495	1734	0.893484	0.979045	0.750749	0.984071	0.723778
1735	0.840852	0.962353	0.745749	0.972486	0.707597	1735	0.89599	0.965521	0.785662	0.984999	0.755072
1736	0.822055	0.967587	0.714471	0.968239	0.704821	1736	0.879699	0.963817	0.778115	0.981639	0.751543
1737	0.863409	0.962643	0.729249	0.97553	0.721712	1737	0.882206	0.969441	0.739531	0.981772	0.724702
1738	0.860902	0.975306	0.760881	0.976138	0.736943	1738	0.911028	0.97526	0.792883	0.986808	0.772515
1739	0.843358	0.977743	0.729309	0.972941	0.707011	1739	0.897243	0.98436	0.838029	0.986202	0.787257
1740	0.843358	0.970759	0.78295	0.972381	0.721786	1740	0.888471	0.976691	0.749418	0.982278	0.726907
1741	0.843358	0.96148	0.713024	0.971891	0.717412	1741	0.887218	0.968096	0.755553	0.982481	0.747635
1742	0.859649	0.963933	0.721279	0.973992	0.697666	1742	0.913534	0.980886	0.85159	0.986625	0.773006
1743	0.839599	0.95996	0.70137	0.972394	0.678998	1743	0.887218	0.968166	0.770157	0.982835	0.738031
1744	0.83208	0.967913	0.74961	0.970979	0.690484	1744	0.873434	0.973328	0.723931	0.983458	0.727973
1745	0.815789	0.972179	0.669491	0.967713	0.660662	1745	0.893484	0.971848	0.790064	0.982895	0.749661
1746	0.85589	0.971516	0.696843	0.974178	0.690183	1746	0.898496	0.967834	0.726938	0.984786	0.721466
1747	0.854637	0.970099	0.727952	0.974344	0.712474	1747	0.898496	0.971561	0.736682	0.985456	0.732244
1748	0.842105	0.976782	0.754227	0.971958	0.731585	1748	0.883459	0.970212	0.742259	0.982562	0.737898
1749	0.837093	0.960243	0.70247	0.971471	0.666583	1749	0.909774	0.964822	0.759819	0.985878	0.73635
1750	0.858396	0.967057	0.693089	0.974677	0.677419	1750	0.89599	0.976775	0.826772	0.9858	0.732261
1751	0.83584	0.965784	0.671201	0.972042	0.693168	1751	0.892231	0.974898	0.806786	0.984374	0.768204
1752	0.849624	0.970432	0.731841	0.974469	0.723341	1752	0.890977	0.976838	0.816873	0.982323	0.760666
1753	0.850877	0.972738	0.767779	0.974682	0.707888	1753	0.897243	0.976263	0.763434	0.985703	0.733377
1754	0.834586	0.968967	0.734426	0.970157	0.676455	1754	0.885965	0.960508	0.748146	0.984156	0.731241
1755	0.85213	0.972831	0.749471	0.974095	0.723603	1755	0.892231	0.977296	0.781123	0.984393	0.751826
1756	0.85213	0.9701	0.743961	0.975796	0.740141	1756	0.892231	0.975594	0.766092	0.985093	0.753964
1757	0.844612	0.961569	0.717059	0.973795	0.681524	1757	0.885965	0.975666	0.72747	0.985116	0.712515
1758	0.838346	0.973267	0.716408	0.971616	0.678804	1758	0.883459	0.971105	0.801493	0.982952	0.72255
1759	0.838346	0.970166	0.710292	0.971123	0.683058	1759	0.889724	0.961687	0.781014	0.98335	0.736873
1760	0.860902	0.969361	0.724714	0.976872	0.719352	1760	0.909774	0.981859	0.801871	0.986409	0.769442
1761	0.839599	0.96635	0.719055	0.97058	0.681755	1761	0.888471	0.978738	0.774595	0.983679	0.749689
1762	0.834586	0.961379	0.685344	0.970709	0.671348	1762	0.887218	0.962368	0.748587	0.984633	0.718561
1763	0.815789	0.968337	0.739301	0.968534	0.676384	1763	0.885965	0.978341	0.787301	0.982622	0.744728
1764	0.860902	0.982652	0.77844	0.976272	0.747308	1764	0.907268	0.977939	0.811388	0.987422	0.784118
1765	0.822055	0.967623	0.752708	0.969075	0.682021	1765	0.893484	0.97268	0.744466	0.983155	0.736921
1766	0.864662	0.982173	0.760514	0.97593	0.726238	1766	0.892231	0.975479	0.77956	0.984513	0.757429
1767	0.867168	0.969656	0.775154	0.976591	0.747547	1767	0.893484	0.971869	0.754665	0.984164	0.743867
1768	0.853383	0.975557	0.713756	0.974311	0.670152	1768	0.890977	0.972371	0.77534	0.983461	0.714497
1769	0.85589	0.973358	0.75596	0.974002	0.724537	1769	0.904762	0.974647	0.76029	0.98533	0.755227
1770	0.854637	0.962524	0.690014	0.975135	0.688776	1770	0.878446	0.964526	0.73672	0.982665	0.723192
1771	0.858396	0.974418	0.767671	0.974941	0.736281	1771	0.899749	0.97583	0.786308	0.984791	0.755787
1772	0.857143	0.984234	0.823637	0.975649	0.713153	1772	0.908521	0.989854	0.846361	0.985845	0.7544
1773	0.83208	0.970906	0.691418	0.969651	0.677857	1773	0.889724	0.966379	0.754477	0.98348	0.737251
1774	0.869674	0.974158	0.728547	0.977599	0.716482	1774	0.892231	0.964586	0.77629	0.983353	0.743306
1775	0.854637	0.966523	0.705123	0.973678	0.720637	1775	0.893484	0.980141	0.764219	0.983946	0.739123
1776	0.869674	0.972812	0.781618	0.976377	0.721048	1776	0.907268	0.980608	0.796497	0.985095	0.744956
1777	0.848371	0.974897	0.725206	0.97355	0.723657	1777	0.901003	0.982292	0.844705	0.986877	0.787506
1778	0.848371	0.97418	0.777316	0.973227	0.702334	1778	0.882206	0.971852	0.78689	0.983048	0.731051
1779	0.862155	0.982108	0.774164	0.976586	0.744306	1779	0.893484	0.978204	0.789292	0.984977	0.752523
1780	0.847118	0.973696	0.760432	0.973869	0.707727	1780	0.880952	0.976606	0.781584	0.982532	0.744179
1781	0.817043	0.960391	0.685544	0.969344	0.691783	1781	0.873434	0.969115	0.770332	0.982125	0.740254
1782	0.87218	0.972656	0.766064	0.977195	0.733437	1782	0.911028	0.976035	0.832076	0.986064	0.770122
1783	0.860902	0.981867	0.732699	0.977251	0.729644	1783	0.892231	0.974396	0.777246	0.985566	0.751035
1784	0.849624	0.974082	0.709677	0.973306	0.706915	1784	0.893484	0.974637	0.766042	0.984867	0.740984
1785	0.844612	0.975117	0.722739	0.973308	0.712326	1785	0.897243	0.974164	0.801664	0.984382	0.756289
1786	0.838346	0.981982	0.722668	0.972258	0.710265	1786	0.888471	0.983085	0.8167	0.983376	0.761505
1787	0.840852	0.977387	0.801483	0.972353	0.716665	1787	0.87218	0.974715	0.755095	0.979991	0.725563
1788	0.847118	0.96858	0.728982	0.973332	0.706878	1788	0.901003	0.972877	0.720551	0.984509	0.731329
1789	0.845865	0.972984	0.671039	0.973887	0.669212	1789	0.890977	0.966392	0.759028	0.984217	0.74425
1790	0.842105	0.968305	0.674561	0.97164	0.682403	1790	0.898496	0.978611	0.796138	0.985046	0.763142
1791	0.867168	0.973119	0.793553	0.97581	0.741771	1791	0.894737	0.969704	0.778748	0.984763	0.755146
1792	0.838346	0.963571	0.749065	0.970299	0.65609	1792	0.864662	0.979524	0.684763	0.979192	0.678392
1793	0.842105	0.967727	0.746595	0.974076	0.714095	1793	0.894737	0.972693	0.790076	0.983991	0.746812
1794	0.842105	0.973804	0.726694	0.974179	0.715784	1794	0.901003	0.98095	0.855464	0.98525	0.777847
1795	0.838346	0.963398	0.699029	0.971441	0.66878	1795	0.897243	0.971272	0.771415	0.984779	0.727669
1796	0.844612	0.969795	0.71082	0.973517	0.698306	1796	0.893484	0.977519	0.777907	0.983683	0.734784
1797	0.850877	0.976614	0.720451	0.975321	0.695447	1797	0.890977	0.973939	0.790666	0.984785	0.753192
1798	0.854637	0.981987	0.766542	0.974175	0.717277	1798	0.892231	0.981488	0.768315	0.984045	0.749185
1799	0.827068	0.970278	0.693721	0.970999	0.677132	1799	0.888471	0.973901	0.79334	0.982863	0.754652
1800	0.833333	0.977222	0.774631	0.96999	0.675797	1800	0.890977	0.972232	0.759546	0.983259	0.725217
1801	0.838346	0.97645	0.738695	0.970854	0.718876	1801	0.899749	0.975408	0.820507	0.984445	0.782685
1802	0.83584	0.969998	0.724523	0.970576	0.713881	1802	0.888471	0.968429	0.762016	0.982596	0.756688
1803	0.87594	0.971941	0.75553	0.978812	0.758536	1803	0.904762	0.971084	0.751313	0.986339	0.738869
1804	0.870927	0.977371	0.777592	0.978176	0.737737	1804	0.898496	0.973985	0.78075	0.984475	0.743242
1805	0.860902	0.976284	0.756171	0.976302	0.733524	1805	0.892231	0.982711	0.775151	0.98313	0.749226
1806	0.867168	0.975902	0.738536	0.976772	0.699111	1806	0.897243	0.980128	0.779744	0.985461	0.739943
1807	0.840852	0.977979	0.76336	0.971357	0.713885	1807	0.865915	0.966842	0.705521	0.979685	0.708252
1808	0.844612	0.967553	0.640714	0.972407	0.651238	1808	0.898496	0.962965	0.783718	0.985159	0.747677
1809	0.827068	0.965604	0.686462	0.970639	0.665423	1809	0.863409	0.958675	0.707376	0.980709	0.702637
1810	0.822055	0.95747	0.664377	0.969894	0.661103	1810	0.885965	0.961889	0.765571	0.982681	0.726402
1811	0.868421	0.966852	0.739928	0.977628	0.714396	1811	0.888471	0.968071	0.759263	0.9831	0.725323
1812	0.860902	0.976324	0.752754	0.977074	0.737542	1812	0.914787	0.985786	0.851979	0.986992	0.798354
1813	0.843358	0.963381	0.739287	0.971875	0.6969	1813	0.889724	0.965686	0.759186	0.982682	0.744745
1814	0.847118	0.968474	0.743683	0.975563	0.725337	1814	0.890977	0.957885	0.762852	0.983608	0.746498
1815	0.823308	0.968003	0.765077	0.968652	0.696374	1815	0.87218	0.961487	0.725052	0.981214	0.704354
1816	0.842105	0.969984	0.755676	0.972254	0.688436	1816	0.890977	0.958816	0.783077	0.983999	0.739174
1817	0.833333	0.973261	0.779171	0.970293	0.687318	1817	0.878446	0.977822	0.759164	0.981995	0.73513
1818	0.865915	0.963296	0.723752	0.977143	0.742908	1818	0.893484	0.964671	0.75892	0.984615	0.754477
1819	0.848371	0.955871	0.699218	0.97449	0.693028	1819	0.890977	0.976645	0.810415	0.983677	0.753302
1820	0.858396	0.977122	0.702021	0.974715	0.707998	1820	0.912281	0.979471	0.820227	0.987049	0.782507
1821	0.845865	0.964876	0.725521	0.971872	0.722283	1821	0.892231	0.971401	0.772276	0.982505	0.734249
1822	0.845865	0.955508	0.716041	0.972254	0.686286	1822	0.880952	0.960291	0.71642	0.982865	0.701213
1823	0.864662	0.967552	0.712991	0.976891	0.690822	1823	0.892231	0.982913	0.736023	0.984625	0.71815
1824	0.857143	0.975137	0.728245	0.976109	0.718173	1824	0.906015	0.98166	0.840659	0.986418	0.792158
1825	0.85213	0.960588	0.692701	0.974256	0.696085	1825	0.892231	0.969254	0.783901	0.984821	0.748198
1826	0.840852	0.960878	0.743944	0.971006	0.700023	1826	0.877193	0.960322	0.747459	0.981734	0.716705
1827	0.849624	0.969688	0.670532	0.973187	0.696076	1827	0.894737	0.969996	0.753194	0.984437	0.737164
1828	0.834586	0.972412	0.742025	0.971627	0.707815	1828	0.888471	0.98257	0.818339	0.982584	0.758674
1829	0.843358	0.974568	0.739742	0.97221	0.699613	1829	0.885965	0.984317	0.793125	0.982613	0.740174
1830	0.83208	0.969652	0.705443	0.971039	0.691696	1830	0.885965	0.96597	0.780977	0.983192	0.744476
1831	0.840852	0.969661	0.716685	0.971933	0.691512	1831	0.883459	0.959018	0.700014	0.98233	0.707225
1832	0.822055	0.966922	0.734483	0.967963	0.689274	1832	0.885965	0.984891	0.788022	0.982031	0.750442
1833	0.838346	0.97942	0.72492	0.971625	0.680145	1833	0.879699	0.971841	0.718885	0.981853	0.707179
1834	0.845865	0.968871	0.734715	0.974786	0.716427	1834	0.887218	0.964474	0.79357	0.983136	0.755276
1835	0.829574	0.980342	0.731989	0.970034	0.717093	1835	0.887218	0.988033	0.849079	0.983014	0.75479
1836	0.863409	0.981104	0.731125	0.976796	0.718242	1836	0.889724	0.986489	0.82138	0.984856	0.762178
1837	0.840852	0.978306	0.725773	0.972453	0.699633	1837	0.892231	0.970564	0.762263	0.983963	0.749555
1838	0.838346	0.96932	0.682791	0.973175	0.70449	1838	0.893484	0.96464	0.769905	0.983353	0.752837
1839	0.842105	0.971359	0.730283	0.972757	0.703947	1839	0.897243	0.977015	0.785318	0.984301	0.756438
1840	0.85589	0.975499	0.758842	0.974813	0.706155	1840	0.913534	0.985628	0.835273	0.9884	0.772327
1841	0.859649	0.968869	0.747233	0.977513	0.712711	1841	0.889724	0.964324	0.76034	0.983346	0.725928
1842	0.843358	0.966571	0.736039	0.972176	0.691614	1842	0.888471	0.957991	0.758009	0.982981	0.72862
1843	0.845865	0.974209	0.716596	0.973152	0.682403	1843	0.87594	0.973198	0.776287	0.979923	0.721191
1844	0.863409	0.966056	0.7353	0.975917	0.737119	1844	0.899749	0.971382	0.774862	0.984247	0.753423
1845	0.844612	0.967218	0.677932	0.972506	0.721754	1845	0.887218	0.981195	0.749037	0.983926	0.752156
1846	0.847118	0.981003	0.794038	0.973451	0.715793	1846	0.884712	0.984051	0.73327	0.983382	0.731184
1847	0.858396	0.970577	0.776954	0.975813	0.738899	1847	0.898496	0.972589	0.782714	0.985829	0.768113
1848	0.847118	0.958888	0.701911	0.972967	0.688194	1848	0.89599	0.973039	0.73694	0.984887	0.725086
1849	0.842105	0.965041	0.674406	0.972809	0.683077	1849	0.898496	0.969509	0.759423	0.984385	0.742475
1850	0.842105	0.969037	0.64996	0.973441	0.672327	1850	0.907268	0.978838	0.819254	0.985796	0.754635
1851	0.850877	0.969681	0.721528	0.974305	0.699236	1851	0.894737	0.967374	0.761999	0.983788	0.733461
1852	0.848371	0.967605	0.723245	0.972779	0.722556	1852	0.893484	0.973026	0.785358	0.984699	0.77303
1853	0.845865	0.975643	0.685661	0.973753	0.660192	1853	0.888471	0.967288	0.792845	0.98389	0.722287
1854	0.825815	0.963442	0.698984	0.968618	0.680229	1854	0.882206	0.958267	0.765181	0.983107	0.747103
1855	0.839599	0.976209	0.771575	0.972153	0.700603	1855	0.874687	0.965799	0.711377	0.980904	0.69703
1856	0.863409	0.964233	0.71876	0.976226	0.73141	1856	0.904762	0.970177	0.745704	0.986737	0.749531
1857	0.853383	0.966699	0.748539	0.975082	0.714316	1857	0.897243	0.978943	0.84836	0.984404	0.761617
1858	0.850877	0.971285	0.739809	0.972246	0.710746	1858	0.902256	0.975856	0.786124	0.985961	0.765901
1859	0.863409	0.96777	0.771099	0.977103	0.736614	1859	0.884712	0.972438	0.728697	0.98205	0.720532
1860	0.847118	0.980616	0.686674	0.973647	0.693799	1860	0.912281	0.989641	0.870407	0.988817	0.785041
1861	0.849624	0.976115	0.758626	0.974259	0.751587	1861	0.901003	0.98026	0.790198	0.986092	0.770991
1862	0.857143	0.966027	0.701354	0.97454	0.709604	1862	0.892231	0.9682	0.791642	0.984848	0.764873
1863	0.822055	0.962911	0.702177	0.968549	0.69006	1863	0.885965	0.973886	0.803942	0.982647	0.75697
1864	0.869674	0.977993	0.733518	0.976374	0.705052	1864	0.887218	0.974487	0.791854	0.98243	0.739427
1865	0.842105	0.977686	0.750257	0.972545	0.728614	1865	0.883459	0.981315	0.823254	0.982915	0.771727
1866	0.838346	0.968257	0.701484	0.971235	0.701492	1866	0.890977	0.950306	0.705571	0.98363	0.72546
1867	0.845865	0.977557	0.736804	0.97353	0.710325	1867	0.898496	0.969175	0.784881	0.984592	0.749345
1868	0.824561	0.969139	0.717557	0.969938	0.676652	1868	0.868421	0.966689	0.761159	0.981366	0.72517
1869	0.842105	0.962488	0.695924	0.971721	0.666153	1869	0.898496	0.975891	0.765714	0.984334	0.721579
1870	0.863409	0.966974	0.634437	0.97505	0.661864	1870	0.906015	0.961996	0.780359	0.988079	0.746079
1871	0.839599	0.971204	0.712034	0.971588	0.716265	1871	0.865915	0.968618	0.748626	0.980178	0.733877
1872	0.820802	0.962335	0.650961	0.969294	0.682908	1872	0.878446	0.96422	0.755966	0.982939	0.737516
1873	0.854637	0.965821	0.719981	0.975121	0.715918	1873	0.904762	0.978934	0.803406	0.985999	0.761383
1874	0.838346	0.965969	0.744798	0.97107	0.704925	1874	0.878446	0.966304	0.764265	0.98149	0.726996
1875	0.844612	0.96984	0.681026	0.971658	0.668476	1875	0.897243	0.961132	0.733326	0.984769	0.718866
1876	0.854637	0.972959	0.758549	0.974634	0.714754	1876	0.903509	0.96706	0.790557	0.985603	0.762889
1877	0.840852	0.974873	0.712096	0.971603	0.695838	1877	0.89599	0.979667	0.829834	0.985418	0.777896
1878	0.850877	0.978443	0.70591	0.973195	0.695792	1878	0.893484	0.969681	0.780842	0.9855	0.742482
1879	0.858396	0.981021	0.761143	0.974954	0.720542	1879	0.89599	0.976917	0.808245	0.984498	0.757373
1880	0.844612	0.975626	0.723823	0.971948	0.693388	1880	0.889724	0.964241	0.74537	0.98439	0.738053
1881	0.839599	0.972436	0.750696	0.972462	0.71364	1881	0.889724	0.980147	0.818264	0.982929	0.766025
1882	0.85213	0.978223	0.743309	0.97467	0.726146	1882	0.899749	0.979181	0.775158	0.985703	0.760264
1883	0.842105	0.964338	0.695741	0.971519	0.691329	1883	0.906015	0.986865	0.848969	0.985885	0.761038
1884	0.862155	0.972373	0.746432	0.976082	0.723021	1884	0.893484	0.977186	0.770532	0.984982	0.759299
1885	0.83584	0.959227	0.688891	0.971233	0.693903	1885	0.899749	0.979071	0.820445	0.984968	0.789403
1886	0.85589	0.976217	0.723922	0.974829	0.722681	1886	0.89599	0.973952	0.831333	0.984763	0.768376
1887	0.859649	0.959362	0.67817	0.975017	0.692948	1887	0.911028	0.975175	0.776648	0.987409	0.769902
1888	0.850877	0.97744	0.758543	0.972935	0.70864	1888	0.878446	0.970964	0.794918	0.983102	0.730273
1889	0.837093	0.965763	0.654435	0.972584	0.65347	1889	0.889724	0.968761	0.777438	0.984672	0.728427
1890	0.830827	0.976925	0.728655	0.970881	0.712415	1890	0.888471	0.978995	0.758415	0.984667	0.748941
1891	0.865915	0.969982	0.714799	0.977305	0.702689	1891	0.888471	0.974018	0.766907	0.984111	0.737143
1892	0.859649	0.976516	0.665493	0.975906	0.681169	1892	0.89599	0.968969	0.831502	0.984842	0.73935
1893	0.849624	0.955979	0.709566	0.973919	0.69852	1893	0.885965	0.967536	0.709423	0.983758	0.730811
1894	0.828321	0.974068	0.694112	0.97038	0.665937	1894	0.890977	0.969911	0.745157	0.984479	0.728287
1895	0.844612	0.958594	0.713	0.972432	0.705831	1895	0.883459	0.980762	0.744152	0.982228	0.728652
1896	0.83208	0.959647	0.6842	0.969825	0.66581	1896	0.89599	0.973019	0.804924	0.982867	0.744262
1897	0.85213	0.965054	0.66648	0.972971	0.688184	1897	0.899749	0.965483	0.816818	0.985338	0.766779
1898	0.850877	0.969591	0.730163	0.973741	0.725615	1898	0.892231	0.97211	0.822857	0.984739	0.783554
1899	0.860902	0.979247	0.761372	0.975257	0.724269	1899	0.89599	0.97149	0.817444	0.984223	0.75895
1900	0.839599	0.972735	0.758983	0.972711	0.707596	1900	0.888471	0.972415	0.823732	0.982376	0.757693
1901	0.850877	0.969443	0.73428	0.972913	0.724325	1901	0.903509	0.974287	0.79579	0.985381	0.77097
1902	0.868421	0.971124	0.754051	0.976455	0.745362	1902	0.894737	0.979364	0.711902	0.986708	0.732723
1903	0.864662	0.966166	0.761985	0.976102	0.7397	1903	0.909774	0.971809	0.803599	0.987162	0.782502
1904	0.842105	0.970342	0.724976	0.971875	0.702496	1904	0.860902	0.968257	0.74846	0.978626	0.713593
1905	0.850877	0.973453	0.75869	0.97325	0.734903	1905	0.901003	0.971342	0.804691	0.984969	0.765988
1906	0.848371	0.968885	0.733414	0.972532	0.700057	1906	0.906015	0.961999	0.77228	0.986179	0.766349
1907	0.845865	0.964722	0.700841	0.972608	0.701783	1907	0.897243	0.967216	0.776716	0.984459	0.751427
1908	0.869674	0.97502	0.753178	0.976549	0.738862	1908	0.887218	0.973893	0.75559	0.982514	0.746523
1909	0.853383	0.968705	0.73655	0.974077	0.713472	1909	0.918546	0.980226	0.835438	0.987349	0.779942
1910	0.848371	0.971974	0.776193	0.974054	0.707767	1910	0.879699	0.965297	0.770926	0.982298	0.730385
1911	0.845865	0.966256	0.674309	0.973565	0.69329	1911	0.893484	0.970385	0.806389	0.984374	0.759219
1912	0.843358	0.974775	0.727459	0.972338	0.693019	1912	0.888471	0.972623	0.759277	0.984319	0.737924
1913	0.873434	0.979146	0.778941	0.977526	0.72416	1913	0.899749	0.973259	0.774005	0.984502	0.727618
1914	0.837093	0.971543	0.722808	0.970775	0.714946	1914	0.882206	0.979533	0.792984	0.983993	0.781835
1915	0.859649	0.977915	0.78658	0.977165	0.729105	1915	0.901003	0.98659	0.806966	0.986127	0.764571
1916	0.85213	0.964302	0.758263	0.97403	0.729833	1916	0.889724	0.971497	0.747525	0.985128	0.752074
1917	0.85589	0.954813	0.718812	0.976362	0.703857	1917	0.883459	0.964235	0.774696	0.98295	0.727859
1918	0.838346	0.969364	0.75547	0.970568	0.705938	1918	0.874687	0.97079	0.714267	0.980684	0.710902
1919	0.83208	0.970214	0.694825	0.969773	0.668243	1919	0.912281	0.950072	0.774127	0.986673	0.747534
1920	0.85589	0.965299	0.787595	0.97585	0.719279	1920	0.904762	0.973015	0.7566	0.987434	0.754625
1921	0.864662	0.975296	0.799934	0.976985	0.746964	1921	0.884712	0.976035	0.755492	0.983537	0.730489
1922	0.845865	0.962466	0.742984	0.973177	0.689271	1922	0.890977	0.974698	0.813692	0.983408	0.738434
1923	0.850877	0.969275	0.711351	0.973491	0.680922	1923	0.884712	0.959225	0.726358	0.981542	0.707587
1924	0.85589	0.982125	0.747615	0.975312	0.742781	1924	0.878446	0.975268	0.788613	0.981947	0.758085
1925	0.845865	0.975202	0.723392	0.973108	0.707402	1925	0.879699	0.958365	0.730789	0.981055	0.722208
1926	0.839599	0.97535	0.724488	0.972416	0.680271	1926	0.889724	0.964279	0.788845	0.982769	0.732087
1927	0.860902	0.981279	0.790188	0.974707	0.718522	1927	0.893484	0.98476	0.746315	0.985924	0.743345
1928	0.863409	0.966586	0.714227	0.976242	0.709451	1928	0.902256	0.971475	0.742721	0.986426	0.741523
1929	0.83584	0.964276	0.689981	0.971127	0.680388	1929	0.898496	0.973611	0.797885	0.984022	0.755769
1930	0.849624	0.977322	0.757113	0.973261	0.729704	1930	0.880952	0.970001	0.745639	0.981615	0.724064
1931	0.860902	0.968693	0.735969	0.976089	0.699915	1931	0.890977	0.958397	0.715804	0.984128	0.719636
1932	0.83584	0.971737	0.725562	0.971923	0.669896	1932	0.889724	0.970561	0.749324	0.983951	0.728133
1933	0.845865	0.964546	0.712744	0.972886	0.706333	1933	0.887218	0.975455	0.755363	0.9826	0.737527
1934	0.829574	0.962582	0.668038	0.970868	0.667825	1934	0.877193	0.959249	0.740704	0.981598	0.713085
1935	0.845865	0.965975	0.71064	0.972347	0.678338	1935	0.887218	0.954108	0.701375	0.981477	0.683407
1936	0.857143	0.979413	0.79335	0.975265	0.723408	1936	0.880952	0.981429	0.776677	0.981802	0.729734
1937	0.865915	0.97159	0.767641	0.976127	0.741017	1937	0.89599	0.96905	0.762204	0.984081	0.754327
1938	0.83584	0.95068	0.638424	0.970436	0.642593	1938	0.884712	0.971274	0.795978	0.980547	0.727952
1939	0.862155	0.969014	0.78048	0.975684	0.743319	1939	0.903509	0.973009	0.787942	0.985583	0.767142
1940	0.864662	0.985487	0.820774	0.976166	0.759292	1940	0.909774	0.985864	0.788089	0.985812	0.772263
1941	0.880952	0.977116	0.78112	0.978293	0.749966	1941	0.906015	0.97727	0.791278	0.984868	0.764588
1942	0.844612	0.964803	0.729222	0.973285	0.707726	1942	0.885965	0.981333	0.745034	0.98493	0.748998
1943	0.85213	0.978025	0.752623	0.97582	0.713781	1943	0.914787	0.983925	0.835239	0.987912	0.783635
1944	0.840852	0.974398	0.709463	0.971801	0.70352	1944	0.906015	0.979311	0.802893	0.985007	0.763048
1945	0.857143	0.971049	0.731056	0.974769	0.693193	1945	0.903509	0.967963	0.793316	0.985099	0.751665
1946	0.85589	0.973104	0.716242	0.974594	0.703094	1946	0.882206	0.980794	0.811993	0.982849	0.740366
1947	0.863409	0.978166	0.78049	0.976016	0.730684	1947	0.884712	0.979917	0.768114	0.982778	0.737775
1948	0.85589	0.972967	0.723705	0.974302	0.69846	1948	0.887218	0.970799	0.745999	0.982481	0.722619
1949	0.839599	0.963001	0.720427	0.97089	0.730552	1949	0.873434	0.974857	0.764079	0.980902	0.751508
1950	0.849624	0.971977	0.727336	0.974311	0.738483	1950	0.89599	0.971367	0.792219	0.984055	0.777256
1951	0.847118	0.97285	0.749426	0.972826	0.695613	1951	0.898496	0.972288	0.767934	0.984788	0.735723
1952	0.830827	0.967341	0.71845	0.970956	0.699917	1952	0.884712	0.969543	0.787801	0.98297	0.763882
1953	0.850877	0.973066	0.751656	0.974807	0.703065	1953	0.89599	0.976754	0.810723	0.985351	0.770579
1954	0.850877	0.978685	0.72432	0.974631	0.71286	1954	0.902256	0.983859	0.805372	0.985455	0.771209
1955	0.847118	0.971968	0.775922	0.972664	0.719082	1955	0.877193	0.975123	0.772399	0.981772	0.748726
1956	0.850877	0.971255	0.783312	0.974145	0.739706	1956	0.894737	0.981501	0.813799	0.986264	0.775697
1957	0.842105	0.978317	0.747733	0.972513	0.710052	1957	0.906015	0.980632	0.789612	0.986759	0.765683
1958	0.850877	0.959973	0.664667	0.972753	0.665691	1958	0.873434	0.947083	0.729425	0.980499	0.701247
1959	0.865915	0.950988	0.683509	0.975729	0.685946	1959	0.87594	0.96508	0.719664	0.982128	0.713958
1960	0.815789	0.967211	0.735879	0.967605	0.686277	1960	0.889724	0.974883	0.748414	0.982503	0.735528
1961	0.839599	0.958713	0.701455	0.972807	0.698118	1961	0.884712	0.971414	0.717983	0.983621	0.725415
1962	0.829574	0.974905	0.760242	0.970575	0.733086	1962	0.890977	0.972492	0.759752	0.982458	0.748797
1963	0.859649	0.972966	0.744326	0.974273	0.718583	1963	0.901003	0.974125	0.739783	0.985148	0.744225
1964	0.840852	0.968898	0.703947	0.971189	0.695333	1964	0.89599	0.963033	0.73759	0.984554	0.756209
1965	0.845865	0.978982	0.748461	0.973824	0.693027	1965	0.883459	0.967125	0.775672	0.982691	0.716562
1966	0.842105	0.971941	0.786594	0.972197	0.717087	1966	0.880952	0.974219	0.76444	0.98212	0.740733
1967	0.844612	0.969127	0.740776	0.972576	0.727141	1967	0.878446	0.976566	0.793727	0.983384	0.765628
1968	0.85589	0.968488	0.742599	0.974133	0.694666	1968	0.894737	0.973073	0.774838	0.984319	0.732576
1969	0.840852	0.975104	0.732666	0.97224	0.708379	1969	0.879699	0.978278	0.757572	0.98277	0.738561
1970	0.85589	0.972137	0.740866	0.974626	0.731485	1970	0.885965	0.966008	0.742783	0.982451	0.744357
1971	0.842105	0.963301	0.739821	0.971412	0.699167	1971	0.878446	0.96339	0.68994	0.980378	0.703747
1972	0.840852	0.953885	0.707153	0.972539	0.702898	1972	0.885965	0.960646	0.752946	0.981293	0.724446
1973	0.854637	0.978012	0.749235	0.975456	0.7422	1973	0.885965	0.970845	0.723012	0.983724	0.726239
1974	0.83208	0.965127	0.70851	0.969996	0.66954	1974	0.883459	0.970981	0.799017	0.981757	0.731599
1975	0.858396	0.972706	0.729932	0.975822	0.704207	1975	0.901003	0.982311	0.774815	0.98571	0.745521
1976	0.858396	0.972242	0.752371	0.973939	0.70114	1976	0.894737	0.967489	0.771035	0.982813	0.730674
1977	0.843358	0.973646	0.688047	0.972372	0.665909	1977	0.882206	0.968647	0.792947	0.9819	0.724947
1978	0.859649	0.972429	0.742246	0.976177	0.718934	1978	0.893484	0.970964	0.792044	0.984557	0.752516
1979	0.810777	0.96782	0.735102	0.96591	0.677383	1979	0.864662	0.972549	0.767393	0.979281	0.726858
1980	0.824561	0.961875	0.716241	0.968437	0.662139	1980	0.880952	0.963914	0.720438	0.981285	0.695863
1981	0.842105	0.977544	0.726933	0.972728	0.665843	1981	0.907268	0.972248	0.849271	0.986536	0.748483
1982	0.85213	0.965553	0.744371	0.975745	0.734562	1982	0.877193	0.97049	0.731387	0.982748	0.730939
1983	0.850877	0.971682	0.815345	0.973606	0.712075	1983	0.907268	0.978339	0.824594	0.986587	0.763855
1984	0.860902	0.969779	0.72128	0.976008	0.689117	1984	0.892231	0.965324	0.734981	0.984717	0.71973
1985	0.805764	0.957575	0.676349	0.96591	0.646069	1985	0.867168	0.964926	0.737631	0.980533	0.712301
1986	0.83584	0.971811	0.739349	0.972552	0.701758	1986	0.885965	0.979542	0.763407	0.984077	0.741389
1987	0.868421	0.980129	0.769897	0.977877	0.751056	1987	0.909774	0.978794	0.843127	0.987894	0.801793
1988	0.822055	0.975057	0.698838	0.96908	0.678864	1988	0.897243	0.989194	0.817903	0.984864	0.767929
1989	0.825815	0.960179	0.709221	0.969337	0.669216	1989	0.873434	0.960676	0.716063	0.979773	0.705345
1990	0.844612	0.966598	0.757885	0.973351	0.699181	1990	0.889724	0.96928	0.72223	0.984758	0.721278
1991	0.844612	0.978066	0.753011	0.972713	0.684237	1991	0.877193	0.972252	0.732508	0.983202	0.718913
1992	0.839599	0.965114	0.709566	0.972102	0.686948	1992	0.898496	0.960473	0.770467	0.984226	0.732372
1993	0.848371	0.977176	0.802832	0.973111	0.721498	1993	0.893484	0.978596	0.771665	0.983244	0.752913
1994	0.823308	0.964881	0.69371	0.96931	0.685555	1994	0.880952	0.968555	0.776747	0.981438	0.740169
1995	0.834586	0.971807	0.753403	0.970966	0.6971	1995	0.879699	0.968889	0.733115	0.98307	0.728784
1996	0.848371	0.966947	0.686114	0.973384	0.68091	1996	0.889724	0.9589	0.72986	0.983752	0.725697
1997	0.843358	0.969119	0.74853	0.971981	0.721675	1997	0.877193	0.976831	0.748322	0.981124	0.734384
[truncated: 2 more rows]

## Sheet: b
Single Center						Multiple Center						QZH
	Accuracy	AUC	Sensitivity	Specificity	Precision		Accuracy	AUC	Sensitivity	Specificity	Precision		value	name	type
0	0.814433	0.974165	0.764709	0.971389	0.67535	0	0.833579	0.970757	0.832171	0.9754	0.69788	0	0.395022	Single Center	HC
1	0.792342	0.963393	0.71786	0.967669	0.681683	1	0.818851	0.964165	0.836616	0.97269	0.669023	1	0.384677	Single Center	HC
2	0.815906	0.967853	0.715795	0.970715	0.654255	2	0.821797	0.957218	0.763812	0.975824	0.662495	2	0.386117	Single Center	HC
3	0.804124	0.971584	0.764596	0.968264	0.667818	3	0.799705	0.969173	0.816028	0.970802	0.647717	3	0.382593	Single Center	HC
4	0.833579	0.972535	0.786165	0.973682	0.729646	4	0.827688	0.961388	0.816022	0.975062	0.721112	4	0.390368	Single Center	HC
5	0.792342	0.969732	0.772687	0.965867	0.644462	5	0.836524	0.960169	0.810648	0.97571	0.673504	5	0.258858	Single Center	HC
6	0.807069	0.956261	0.728432	0.968872	0.67624	6	0.81296	0.954705	0.774522	0.972621	0.651624	6	0.382488	Single Center	HC
7	0.826215	0.973254	0.719105	0.972365	0.672705	7	0.840943	0.974643	0.843026	0.976719	0.668344	7	0.370942	Single Center	HC
8	0.817378	0.972811	0.798296	0.970237	0.682653	8	0.845361	0.968979	0.826741	0.977719	0.716709	8	0.380758	Single Center	HC
9	0.817378	0.966674	0.783706	0.971352	0.689163	9	0.82327	0.960659	0.839395	0.973045	0.677509	9	0.389482	Single Center	HC
10	0.799705	0.964819	0.755552	0.96814	0.69862	10	0.815906	0.961643	0.81019	0.969316	0.696818	10	0.461053	Single Center	HC
11	0.811487	0.976883	0.742308	0.972342	0.692061	11	0.827688	0.983118	0.841597	0.97585	0.720459	11	0.475658	Single Center	HC
12	0.818851	0.962639	0.767043	0.973897	0.646409	12	0.829161	0.963685	0.826711	0.976037	0.644952	12	0.46581	Single Center	HC
13	0.818851	0.96221	0.735725	0.970576	0.664864	13	0.795287	0.950795	0.777558	0.971469	0.656172	13	0.332642	Single Center	HC
14	0.815906	0.975579	0.757041	0.970428	0.681921	14	0.820324	0.960933	0.821666	0.97306	0.665523	14	0.224397	Single Center	HC
15	0.802651	0.966453	0.763456	0.968854	0.642904	15	0.792342	0.948752	0.805675	0.96706	0.614016	15	0.211798	Single Center	HC
16	0.826215	0.975939	0.806851	0.971476	0.693082	16	0.826215	0.967502	0.815201	0.973937	0.686547	16	0.419352	Single Center	HC
17	0.820324	0.972497	0.743025	0.971924	0.692414	17	0.843888	0.974787	0.798667	0.975041	0.653548	17	0.105098	Single Center	HC
18	0.817378	0.968875	0.762285	0.969738	0.670696	18	0.827688	0.963912	0.820459	0.973512	0.662272	18	0.419518	Single Center	HC
19	0.826215	0.972939	0.814019	0.971776	0.649435	19	0.829161	0.964805	0.82898	0.974577	0.612054	19	0.420917	Single Center	HC
20	0.810015	0.967351	0.758372	0.969051	0.672985	20	0.82327	0.967231	0.802756	0.972956	0.646786	20	0.42068	Single Center	HC
21	0.808542	0.971637	0.754051	0.969745	0.650899	21	0.830633	0.971811	0.80413	0.973899	0.653607	21	0.420663	Single Center	HC
22	0.81296	0.951748	0.721595	0.971671	0.656268	22	0.810015	0.951683	0.783406	0.973564	0.63353	22	0.273991	Single Center	HC
23	0.821797	0.968699	0.808317	0.971676	0.678057	23	0.833579	0.959923	0.839949	0.977008	0.705458	23	0.387341	Single Center	HC
24	0.821797	0.971032	0.727618	0.972917	0.667109	24	0.818851	0.973906	0.830044	0.972684	0.662904	24	0.395234	Single Center	HC
25	0.78056	0.966902	0.681004	0.965018	0.657869	25	0.826215	0.969695	0.80784	0.972858	0.719175	25	0.366734	Single Center	HC
26	0.82327	0.971986	0.752878	0.972175	0.657739	26	0.835052	0.966771	0.813407	0.977036	0.652987	26	0.382253	Single Center	HC
27	0.832106	0.967531	0.798368	0.975111	0.670825	27	0.843888	0.966603	0.837941	0.977357	0.673108	27	0.343579	Single Center	HC
28	0.784978	0.965169	0.717758	0.968343	0.672202	28	0.815906	0.977545	0.819657	0.973927	0.663304	28	0.328416	Single Center	HC
29	0.81296	0.968363	0.77329	0.969852	0.686067	29	0.833579	0.964725	0.830451	0.976178	0.636022	29	0.387604	Single Center	HC
30	0.814433	0.975034	0.790195	0.970019	0.693063	30	0.845361	0.97718	0.839062	0.978228	0.729094	30	0.380413	Single Center	HC
31	0.830633	0.975732	0.770468	0.973326	0.716127	31	0.842415	0.978176	0.827819	0.977198	0.737032	31	0.287526	Single Center	HC
32	0.801178	0.964531	0.717062	0.967447	0.642541	32	0.821797	0.960571	0.803853	0.97375	0.653067	32	0.249053	Single Center	HC
33	0.779087	0.972557	0.742055	0.964254	0.633733	33	0.810015	0.969553	0.80063	0.973385	0.6765	33	0.321112	Single Center	HC
34	0.790869	0.967166	0.74527	0.965994	0.657823	34	0.805596	0.967097	0.804023	0.969046	0.664409	34	0.340489	Single Center	HC
35	0.795287	0.966059	0.729851	0.967922	0.660538	35	0.787923	0.967265	0.786831	0.966425	0.641078	35	0.375308	Single Center	HC
36	0.817378	0.969842	0.76721	0.971687	0.677577	36	0.836524	0.974014	0.831123	0.9766	0.668449	36	0.342709	Single Center	HC
37	0.792342	0.966226	0.721781	0.967734	0.70324	37	0.802651	0.961965	0.770061	0.969733	0.680574	37	0.366905	Single Center	HC
38	0.829161	0.973751	0.780195	0.97472	0.753221	38	0.829161	0.97811	0.814707	0.974169	0.719052	38	0.379778	Single Center	HC
39	0.826215	0.965117	0.793354	0.974604	0.712022	39	0.81296	0.957535	0.777215	0.971414	0.631066	39	0.245823	Single Center	HC
40	0.829161	0.959074	0.781561	0.972609	0.682754	40	0.837997	0.9668	0.832032	0.97607	0.711933	40	0.380737	Single Center	HC
41	0.829161	0.970008	0.770175	0.972734	0.700546	41	0.835052	0.975973	0.819999	0.975563	0.673003	41	0.0888585	Single Center	HC
42	0.799705	0.960063	0.750368	0.968976	0.673157	42	0.830633	0.968838	0.808833	0.976233	0.677701	42	0.355981	Single Center	HC
43	0.807069	0.973537	0.790272	0.971353	0.647656	43	0.842415	0.972667	0.839808	0.977502	0.668461	43	0.362915	Single Center	HC
44	0.826215	0.967297	0.766482	0.974128	0.664718	44	0.848306	0.968783	0.83605	0.978009	0.665552	44	0.388309	Single Center	HC
45	0.811487	0.969439	0.767931	0.970076	0.671285	45	0.826215	0.959368	0.822774	0.973326	0.655992	45	0.398792	Single Center	HC
46	0.789396	0.964565	0.692094	0.967891	0.645235	46	0.82327	0.964345	0.797163	0.976698	0.673916	46	0.398238	Single Center	HC
47	0.799705	0.969962	0.67445	0.970421	0.625806	47	0.860088	0.976765	0.800911	0.979884	0.708811	47	0.398746	Single Center	HC
48	0.79676	0.964895	0.752535	0.966662	0.668571	48	0.815906	0.970486	0.825802	0.973092	0.675813	48	0.37902	Single Center	HC
49	0.811487	0.970887	0.736964	0.970144	0.665429	49	0.817378	0.960539	0.79431	0.973059	0.688146	49	0.395682	Single Center	HC
50	0.82327	0.972566	0.78908	0.971956	0.684702	50	0.851252	0.97292	0.852947	0.977449	0.725149	50	0.368672	Single Center	HC
51	0.815906	0.971316	0.73392	0.971411	0.682625	51	0.81296	0.96632	0.805128	0.972936	0.685372	51	0.387072	Single Center	HC
52	0.784978	0.968749	0.703888	0.967724	0.724096	52	0.802651	0.96191	0.784035	0.97073	0.628535	52	0.390465	Single Center	HC
53	0.801178	0.963781	0.783789	0.969416	0.715513	53	0.821797	0.962852	0.822606	0.973902	0.702581	53	0.333774	Single Center	HC
54	0.815906	0.961973	0.786862	0.971184	0.693445	54	0.817378	0.972589	0.826277	0.975786	0.684109	54	0.3827	Single Center	HC
55	0.807069	0.961785	0.736683	0.96927	0.637915	55	0.824742	0.965306	0.825569	0.974853	0.684123	55	0.374877	Single Center	HC
56	0.817378	0.960552	0.726195	0.972494	0.653494	56	0.843888	0.968884	0.793661	0.97645	0.685803	56	0.393829	Single Center	HC
57	0.793814	0.96836	0.717759	0.968311	0.651713	57	0.830633	0.97335	0.805954	0.974081	0.678225	57	0.395121	Single Center	HC
58	0.82327	0.972315	0.796777	0.97323	0.669717	58	0.851252	0.976639	0.83239	0.980989	0.698592	58	0.387292	Single Center	HC
59	0.826215	0.974075	0.818079	0.971468	0.715499	59	0.824742	0.965095	0.836625	0.973106	0.658781	59	0.385755	Single Center	HC
60	0.779087	0.961992	0.748825	0.964033	0.632222	60	0.790869	0.953896	0.799492	0.969608	0.650477	60	0.398792	Single Center	HC
61	0.789396	0.963454	0.732323	0.969449	0.678252	61	0.799705	0.964541	0.79802	0.970046	0.673136	61	0.376946	Single Center	HC
62	0.827688	0.95917	0.730992	0.973488	0.678475	62	0.820324	0.967323	0.807031	0.972569	0.655874	62	0.128618	Single Center	HC
63	0.799705	0.957696	0.741271	0.968807	0.681901	63	0.808542	0.956284	0.787342	0.969841	0.69507	63	0.398082	Single Center	HC
64	0.820324	0.971306	0.74593	0.972477	0.631767	64	0.811487	0.966493	0.798239	0.973357	0.625151	64	0.406153	Single Center	HC
65	0.807069	0.968401	0.758252	0.969889	0.691015	65	0.817378	0.963229	0.801748	0.971535	0.66161	65	0.338163	Single Center	HC
66	0.833579	0.975245	0.775423	0.973854	0.718204	66	0.848306	0.965772	0.828546	0.977809	0.718285	66	0.322781	Single Center	HC
67	0.793814	0.959318	0.768675	0.966736	0.633482	67	0.805596	0.96035	0.80376	0.97026	0.6455	67	0.119217	Single Center	HC
68	0.792342	0.970454	0.744805	0.967618	0.641727	68	0.829161	0.977657	0.831338	0.974026	0.668162	68	0.150889	Single Center	HC
69	0.799705	0.972711	0.715375	0.97221	0.686537	69	0.818851	0.968519	0.796554	0.975775	0.672622	69	0.398144	Single Center	HC
70	0.826215	0.972611	0.774976	0.972839	0.686835	70	0.827688	0.975457	0.8286	0.974441	0.685449	70	0.242221	Single Center	HC
71	0.820324	0.969861	0.758583	0.971273	0.673681	71	0.815906	0.972142	0.806643	0.97462	0.677204	71	0.383071	Single Center	HC
72	0.821797	0.968694	0.791497	0.973302	0.710046	72	0.81296	0.965314	0.835442	0.973531	0.661525	72	0.398004	Single Center	HC
73	0.811487	0.969336	0.767382	0.969892	0.659765	73	0.826215	0.966148	0.787762	0.974264	0.643298	73	0.387005	Single Center	HC
74	0.802651	0.966742	0.761309	0.968857	0.673282	74	0.808542	0.963916	0.821864	0.971471	0.659048	74	0.365927	Single Center	HC
75	0.787923	0.961014	0.767707	0.966965	0.668089	75	0.783505	0.954128	0.782463	0.967792	0.655219	75	0.185009	Single Center	HC
76	0.82327	0.965583	0.728545	0.974002	0.665047	76	0.833579	0.964484	0.794391	0.97457	0.682257	76	0.0927521	Single Center	HC
77	0.81296	0.967169	0.710556	0.970209	0.682927	77	0.807069	0.97705	0.771207	0.971602	0.648387	77	0.219923	Single Center	HC
78	0.811487	0.96777	0.766683	0.969589	0.695255	78	0.821797	0.976911	0.826	0.971451	0.688894	78	0.377075	Single Center	HC
79	0.810015	0.970705	0.736955	0.970158	0.657136	79	0.815906	0.967499	0.791294	0.97331	0.666847	79	0.395481	Single Center	HC
80	0.810015	0.960479	0.713425	0.971046	0.648732	80	0.820324	0.96499	0.811823	0.973482	0.670045	80	0.394871	Single Center	HC
81	0.848306	0.967902	0.814591	0.975646	0.736492	81	0.863034	0.959433	0.852707	0.980133	0.723019	81	0.336955	Single Center	HC
82	0.835052	0.967365	0.765206	0.973998	0.666119	82	0.833579	0.968743	0.810072	0.974347	0.638691	82	0.39631	Single Center	HC
83	0.829161	0.965723	0.798981	0.973039	0.681219	83	0.840943	0.970711	0.832342	0.977183	0.675666	83	0.397991	Single Center	HC
84	0.805596	0.971711	0.750637	0.970441	0.670779	84	0.827688	0.975944	0.819521	0.97725	0.6943	84	0.400772	Single Center	HC
85	0.820324	0.968437	0.781482	0.97145	0.676286	85	0.805596	0.960924	0.80966	0.972047	0.660143	85	0.409528	Single Center	HC
86	0.789396	0.971771	0.763906	0.96698	0.681232	86	0.807069	0.973128	0.827305	0.971818	0.692757	86	0.291161	Single Center	HC
87	0.829161	0.966163	0.784395	0.974283	0.706443	87	0.85567	0.97395	0.827128	0.980053	0.71516	87	0.167754	Single Center	HC
88	0.826215	0.961387	0.737245	0.973285	0.699977	88	0.810015	0.960625	0.765841	0.970852	0.622531	88	0.248268	Single Center	HC
89	0.805596	0.965924	0.738884	0.970062	0.654646	89	0.821797	0.966645	0.776846	0.973255	0.657721	89	0.257258	Single Center	HC
90	0.792342	0.968349	0.734693	0.967529	0.625019	90	0.820324	0.96985	0.801438	0.97347	0.672872	90	0.396958	Single Center	HC
91	0.832106	0.966183	0.736764	0.975004	0.708537	91	0.837997	0.971234	0.829798	0.975747	0.685257	91	0.392433	Single Center	HC
92	0.810015	0.97345	0.774412	0.970896	0.65248	92	0.846834	0.968437	0.856306	0.979299	0.674638	92	0.164435	Single Center	HC
93	0.802651	0.95936	0.76604	0.970341	0.685118	93	0.807069	0.961212	0.814365	0.974478	0.692101	93	0.39495	Single Center	HC
94	0.808542	0.961009	0.771607	0.971239	0.695194	94	0.827688	0.967467	0.826548	0.976035	0.718394	94	0.407178	Single Center	HC
95	0.814433	0.960363	0.712201	0.970449	0.652342	95	0.827688	0.953894	0.798261	0.973977	0.688662	95	0.376087	Single Center	HC
96	0.807069	0.969161	0.746053	0.970167	0.669525	96	0.81296	0.965671	0.805529	0.971355	0.640686	96	0.394357	Single Center	HC
97	0.821797	0.962233	0.791104	0.973571	0.702994	97	0.830633	0.960883	0.840218	0.97512	0.656967	97	0.3531	Single Center	HC
98	0.810015	0.974739	0.80553	0.971186	0.682245	98	0.818851	0.965467	0.827903	0.971255	0.624486	98	0.425157	Single Center	HC
99	0.827688	0.968242	0.77537	0.974292	0.70489	99	0.83947	0.971077	0.83572	0.976562	0.712752	99	0.422226	Single Center	HC
100	0.832106	0.972532	0.763655	0.973591	0.708883	100	0.818851	0.965522	0.820597	0.972253	0.671065	100	0.430143	Single Center	HC
101	0.826215	0.960893	0.727743	0.973241	0.682865	101	0.830633	0.956375	0.802406	0.974652	0.692248	101	0.343022	Single Center	HC
102	0.826215	0.970793	0.763362	0.971597	0.639665	102	0.837997	0.972578	0.81839	0.975545	0.648008	102	0.41897	Single Center	HC
103	0.81296	0.967518	0.770386	0.971918	0.69316	103	0.82327	0.956951	0.794819	0.973801	0.67133	103	0.434543	Single Center	HC
104	0.81296	0.961104	0.72704	0.96973	0.634272	104	0.824742	0.95628	0.788334	0.974246	0.646062	104	0.405987	Single Center	HC
105	0.824742	0.967875	0.782416	0.972598	0.696931	105	0.846834	0.967734	0.813745	0.977091	0.742831	105	0.39745	Single Center	HC
106	0.795287	0.971931	0.742202	0.967572	0.656483	106	0.830633	0.979419	0.826869	0.975042	0.671812	106	0.394466	Single Center	HC
107	0.807069	0.963962	0.74654	0.970285	0.703636	107	0.818851	0.951308	0.795293	0.973797	0.708673	107	0.399352	Single Center	HC
108	0.821797	0.97382	0.790234	0.970973	0.702201	108	0.830633	0.973092	0.826037	0.974013	0.693732	108	0.299702	Single Center	HC
109	0.811487	0.96798	0.750775	0.96966	0.679219	109	0.826215	0.969226	0.806009	0.975321	0.669613	109	0.165488	Single Center	HC
110	0.82327	0.972318	0.751533	0.972637	0.714707	110	0.835052	0.976836	0.825209	0.975255	0.703449	110	0.397345	Single Center	HC
111	0.810015	0.956806	0.720877	0.970353	0.699341	111	0.815906	0.956982	0.782644	0.972531	0.680678	111	0.384171	Single Center	HC
112	0.808542	0.968231	0.759795	0.971107	0.683443	112	0.817378	0.959735	0.818964	0.976334	0.690662	112	0.29145	Single Center	HC
113	0.784978	0.964104	0.745008	0.965155	0.628122	113	0.821797	0.966661	0.810675	0.97282	0.659564	113	0.395057	Single Center	HC
114	0.810015	0.961637	0.756879	0.970037	0.697663	114	0.82327	0.968973	0.815893	0.973004	0.696154	114	0.398707	Single Center	HC
115	0.799705	0.957076	0.723447	0.968364	0.655113	115	0.820324	0.963991	0.798932	0.972308	0.672099	115	0.369918	Single Center	HC
116	0.827688	0.959895	0.765047	0.971852	0.701146	116	0.832106	0.963833	0.793709	0.974403	0.701227	116	0.387836	Single Center	HC
117	0.802651	0.949585	0.789173	0.970146	0.676946	117	0.798233	0.942306	0.793086	0.970834	0.604861	117	0.37555	Single Center	HC
118	0.82327	0.966001	0.794777	0.974336	0.71656	118	0.851252	0.959961	0.851574	0.979689	0.736564	118	0.382642	Single Center	HC
119	0.786451	0.962184	0.74494	0.965056	0.626806	119	0.801178	0.954472	0.785461	0.968765	0.636772	119	0.302713	Single Center	HC
120	0.786451	0.959605	0.735723	0.964746	0.653399	120	0.821797	0.954383	0.824328	0.97307	0.676673	120	0.364778	Single Center	HC
121	0.810015	0.971033	0.746028	0.970615	0.654426	121	0.821797	0.968771	0.818776	0.973954	0.652377	121	0.403818	Single Center	HC
122	0.798233	0.957919	0.75071	0.966392	0.653972	122	0.827688	0.960968	0.810936	0.974427	0.638699	122	0.379994	Single Center	HC
123	0.801178	0.966918	0.780902	0.967895	0.649121	123	0.821797	0.969568	0.821278	0.975056	0.712951	123	0.405336	Single Center	HC
124	0.814433	0.962489	0.761162	0.971519	0.661018	124	0.82327	0.960538	0.802025	0.976344	0.692182	124	0.403704	Single Center	HC
125	0.790869	0.961964	0.778724	0.966065	0.679603	125	0.833579	0.95933	0.838823	0.973443	0.665629	125	0.359909	Single Center	HC
126	0.774669	0.967126	0.672972	0.965553	0.647744	126	0.817378	0.959351	0.791584	0.972967	0.661618	126	0.393268	Single Center	HC
127	0.79676	0.975334	0.720883	0.96796	0.672764	127	0.843888	0.975914	0.835247	0.975866	0.68827	127	0.323769	Single Center	HC
128	0.78056	0.962804	0.698505	0.967754	0.636883	128	0.837997	0.969579	0.823694	0.977824	0.730255	128	0.17323	Single Center	HC
129	0.802651	0.972129	0.768646	0.968398	0.646081	129	0.810015	0.963523	0.800857	0.972596	0.659767	129	0.368924	Single Center	HC
130	0.789396	0.959328	0.718428	0.966305	0.672605	130	0.820324	0.960768	0.798905	0.972396	0.715018	130	0.150576	Single Center	HC
131	0.814433	0.968495	0.775441	0.971821	0.678628	131	0.826215	0.972575	0.835642	0.974514	0.665449	131	0.349515	Single Center	HC
132	0.827688	0.979027	0.773595	0.973219	0.692302	132	0.827688	0.975606	0.830489	0.975036	0.707411	132	0.392086	Single Center	HC
133	0.777614	0.956343	0.716782	0.965211	0.628166	133	0.827688	0.95986	0.817589	0.972874	0.675627	133	0.375135	Single Center	HC
134	0.820324	0.976832	0.810166	0.972969	0.682218	134	0.829161	0.969595	0.843249	0.973547	0.627565	134	0.475996	Single Center	HC
135	0.815906	0.964731	0.76296	0.970278	0.672859	135	0.843888	0.97087	0.858371	0.977438	0.716644	135	0.219543	Single Center	HC
136	0.808542	0.973563	0.709399	0.97028	0.688573	136	0.829161	0.97958	0.812487	0.975424	0.66419	136	0.31981	Single Center	HC
137	0.795287	0.964477	0.730313	0.968127	0.663045	137	0.811487	0.957572	0.80354	0.973341	0.660089	137	0.331613	Single Center	HC
138	0.784978	0.964332	0.756444	0.969332	0.672481	138	0.802651	0.973955	0.792706	0.973056	0.655577	138	0.320142	Single Center	HC
139	0.808542	0.96223	0.778009	0.970684	0.695379	139	0.810015	0.964295	0.816397	0.972111	0.70249	139	0.328635	Single Center	HC
140	0.837997	0.972953	0.77192	0.976247	0.712988	140	0.846834	0.972681	0.853887	0.977614	0.710314	140	0.344092	Single Center	HC
141	0.786451	0.954082	0.733674	0.965854	0.685245	141	0.837997	0.952427	0.811817	0.97533	0.753837	141	0.395343	Single Center	HC
142	0.798233	0.96415	0.74949	0.967832	0.666287	142	0.814433	0.966351	0.808065	0.969327	0.643216	142	0.382256	Single Center	HC
143	0.810015	0.978124	0.772143	0.96825	0.691471	143	0.827688	0.971028	0.830611	0.972289	0.686959	143	0.393847	Single Center	HC
144	0.78056	0.960519	0.730795	0.964231	0.608647	144	0.79676	0.963685	0.755644	0.96787	0.580775	144	0.393371	Single Center	HC
145	0.793814	0.97037	0.698847	0.969278	0.683644	145	0.830633	0.961796	0.804406	0.973288	0.694587	145	0.406498	Single Center	HC
146	0.827688	0.973078	0.745984	0.972914	0.662258	146	0.82327	0.965121	0.820522	0.974603	0.666553	146	0.316022	Single Center	HC
147	0.833579	0.962048	0.736123	0.973686	0.680125	147	0.854197	0.960809	0.799897	0.978548	0.696526	147	0.280953	Single Center	HC
148	0.830633	0.976117	0.795942	0.974416	0.710836	148	0.848306	0.971269	0.858146	0.976669	0.715551	148	0.284585	Single Center	HC
149	0.802651	0.960391	0.75543	0.969358	0.664501	149	0.817378	0.961142	0.810935	0.971052	0.681614	149	0.394289	Single Center	HC
150	0.808542	0.97157	0.767446	0.970083	0.679114	150	0.808542	0.966936	0.79077	0.972165	0.609528	150	0.381855	Single Center	HC
151	0.832106	0.967916	0.755935	0.972577	0.681503	151	0.840943	0.967692	0.832379	0.974804	0.680098	151	0.34899	Single Center	HC
152	0.801178	0.968848	0.775782	0.966963	0.643898	152	0.82327	0.963248	0.836912	0.971764	0.664358	152	0.386871	Single Center	HC
153	0.840943	0.973271	0.751348	0.976857	0.688081	153	0.83947	0.959394	0.8162	0.976446	0.676509	153	0.395964	Single Center	HC
154	0.807069	0.972085	0.690773	0.971948	0.663686	154	0.814433	0.969773	0.788764	0.972861	0.652826	154	0.271707	Single Center	HC
155	0.821797	0.968387	0.731963	0.972752	0.676463	155	0.836524	0.971228	0.83829	0.976726	0.699524	155	0.0948137	Single Center	HC
156	0.821797	0.957826	0.797146	0.972267	0.700807	156	0.815906	0.957245	0.807424	0.973942	0.660338	156	0.100818	Single Center	HC
157	0.792342	0.965784	0.710735	0.96932	0.653645	157	0.836524	0.97057	0.825185	0.975132	0.698867	157	0.293715	Single Center	HC
158	0.810015	0.972507	0.784089	0.96942	0.689803	158	0.836524	0.972645	0.828639	0.974883	0.70582	158	0.179513	Single Center	HC
159	0.818851	0.97413	0.794245	0.972037	0.695737	159	0.840943	0.972029	0.833022	0.977826	0.690233	159	0.279734	Single Center	HC
160	0.824742	0.971151	0.781413	0.970499	0.674709	160	0.817378	0.971358	0.808974	0.971618	0.644895	160	0.176231	Single Center	HC
161	0.820324	0.976185	0.76493	0.970945	0.726852	161	0.829161	0.962927	0.796241	0.97179	0.669735	161	0.0963874	Single Center	HC
162	0.795287	0.976246	0.764985	0.967465	0.72497	162	0.835052	0.970989	0.839199	0.975177	0.719618	162	0.245064	Single Center	HC
163	0.832106	0.96941	0.731345	0.975067	0.70161	163	0.85567	0.971179	0.827373	0.978694	0.708489	163	0.370587	Single Center	HC
164	0.807069	0.97248	0.781434	0.967994	0.662531	164	0.814433	0.962054	0.802959	0.973872	0.649895	164	0.369173	Single Center	HC
165	0.820324	0.97267	0.769765	0.970963	0.649162	165	0.848306	0.976992	0.855254	0.977865	0.683209	165	0.410465	Single Center	HC
166	0.811487	0.96723	0.727882	0.97214	0.675503	166	0.846834	0.978978	0.855219	0.978922	0.705523	166	0.411918	Single Center	HC
167	0.818851	0.968065	0.762084	0.973292	0.682777	167	0.854197	0.97381	0.835738	0.978289	0.706113	167	0.393321	Single Center	HC
168	0.804124	0.96206	0.77918	0.968829	0.662467	168	0.820324	0.959256	0.805828	0.973814	0.665178	168	0.302928	Single Center	HC
169	0.814433	0.972091	0.791982	0.971765	0.716844	169	0.818851	0.960391	0.796068	0.973963	0.68594	169	0.396913	Single Center	HC
170	0.807069	0.96241	0.752764	0.968492	0.65254	170	0.835052	0.968221	0.823102	0.975826	0.68718	170	0.214944	Single Center	HC
171	0.837997	0.977241	0.784251	0.974444	0.729468	171	0.829161	0.966214	0.814854	0.974251	0.684618	171	0.406431	Single Center	HC
172	0.817378	0.964964	0.736697	0.97087	0.671569	172	0.851252	0.95765	0.804275	0.976646	0.668286	172	0.386721	Single Center	HC
173	0.817378	0.970996	0.749927	0.973422	0.684905	173	0.829161	0.970023	0.820025	0.975455	0.681396	173	0.408004	Single Center	HC
174	0.790869	0.968845	0.763627	0.966506	0.663141	174	0.808542	0.965626	0.799971	0.973435	0.683398	174	0.401816	Single Center	HC
175	0.837997	0.964874	0.79382	0.975561	0.714177	175	0.854197	0.97576	0.834669	0.978333	0.706568	175	0.40169	Single Center	HC
176	0.79676	0.973235	0.736259	0.969604	0.648803	176	0.830633	0.975864	0.834153	0.975484	0.667347	176	0.403299	Single Center	HC
177	0.802651	0.965174	0.766845	0.969628	0.691918	177	0.82327	0.970506	0.823184	0.973754	0.662434	177	0.406854	Single Center	HC
178	0.805596	0.973078	0.745626	0.968303	0.697591	178	0.821797	0.96695	0.782694	0.974758	0.659442	178	0.403999	Single Center	HC
179	0.774669	0.963386	0.680763	0.965826	0.639418	179	0.827688	0.97097	0.825984	0.974951	0.702479	179	0.405226	Single Center	HC
180	0.832106	0.956253	0.743808	0.974736	0.691773	180	0.833579	0.96417	0.841423	0.975968	0.685452	180	0.407677	Single Center	HC
181	0.814433	0.959691	0.752594	0.970974	0.672806	181	0.821797	0.96573	0.812432	0.975007	0.638641	181	0.395678	Single Center	HC
182	0.811487	0.974569	0.754376	0.969949	0.687184	182	0.807069	0.96143	0.80015	0.971014	0.690109	182	0.405046	Single Center	HC
183	0.830633	0.973731	0.776308	0.973449	0.708805	183	0.83947	0.977009	0.827782	0.977874	0.716915	183	0.40709	Single Center	HC
184	0.807069	0.960052	0.730359	0.969836	0.648825	184	0.817378	0.969014	0.794846	0.972845	0.641098	184	0.404137	Single Center	HC
185	0.807069	0.969486	0.695234	0.970724	0.667476	185	0.829161	0.971332	0.829229	0.974716	0.654016	185	0.385996	Single Center	HC
186	0.787923	0.967609	0.746247	0.966847	0.671223	186	0.826215	0.977864	0.821182	0.973547	0.69548	186	0.39478	Single Center	HC
187	0.795287	0.966095	0.720896	0.968388	0.640139	187	0.824742	0.968304	0.809155	0.973868	0.664651	187	0.349999	Single Center	HC
188	0.824742	0.975985	0.785436	0.973471	0.723881	188	0.818851	0.97195	0.836179	0.975242	0.692391	188	0.228682	Single Center	HC
189	0.811487	0.961264	0.777891	0.971399	0.699401	189	0.818851	0.967949	0.822528	0.973953	0.673141	189	0.337366	Single Center	HC
190	0.827688	0.95993	0.789091	0.972446	0.637656	190	0.820324	0.960836	0.79548	0.973269	0.639693	190	0.366788	Single Center	HC
191	0.799705	0.971769	0.749494	0.967099	0.69609	191	0.818851	0.966994	0.834535	0.97123	0.677299	191	0.292139	Single Center	HC
192	0.810015	0.971843	0.721336	0.971661	0.688158	192	0.829161	0.964729	0.794447	0.975076	0.64936	192	0.102897	Single Center	HC
193	0.815906	0.973844	0.732997	0.971599	0.685931	193	0.837997	0.95969	0.829827	0.97492	0.690122	193	0.0986315	Single Center	HC
194	0.826215	0.971371	0.760339	0.972485	0.67773	194	0.826215	0.969661	0.822093	0.97347	0.680483	194	0.100447	Single Center	HC
195	0.833579	0.969873	0.755124	0.975359	0.707892	195	0.840943	0.968647	0.822281	0.97567	0.667949	195	0.406844	Single Center	HC
196	0.817378	0.971508	0.765325	0.972105	0.69977	196	0.827688	0.969454	0.814658	0.974621	0.633961	196	0.405185	Single Center	HC
197	0.827688	0.97402	0.73853	0.973262	0.70559	197	0.840943	0.968171	0.801952	0.976124	0.680766	197	0.405915	Single Center	HC
198	0.802651	0.961586	0.700291	0.967283	0.668373	198	0.79676	0.950395	0.787135	0.970489	0.642734	198	0.265244	Single Center	HC
199	0.830633	0.964155	0.791688	0.97437	0.695977	199	0.843888	0.95836	0.843756	0.979262	0.718184	199	0.126228	Single Center	HC
200	0.815906	0.964999	0.792412	0.969369	0.686727	200	0.807069	0.956933	0.81771	0.971393	0.695499	200	0.389483	Single Center	HC
201	0.82327	0.968647	0.707945	0.975178	0.692404	201	0.811487	0.965323	0.78583	0.974535	0.676349	201	0.393442	Single Center	HC
202	0.81296	0.965677	0.678646	0.970907	0.623277	202	0.832106	0.967249	0.761788	0.9749	0.635861	202	0.393092	Single Center	HC
203	0.805596	0.978002	0.795033	0.970432	0.67817	203	0.81296	0.969318	0.812879	0.972973	0.657867	203	0.321652	Single Center	HC
204	0.821797	0.973277	0.814369	0.970733	0.685171	204	0.845361	0.96593	0.835667	0.975382	0.680017	204	0.378294	Single Center	HC
205	0.799705	0.972296	0.743384	0.968955	0.659301	205	0.835052	0.963999	0.810893	0.975462	0.681572	205	0.385375	Single Center	HC
206	0.824742	0.961868	0.766894	0.972063	0.693539	206	0.848306	0.963532	0.834553	0.977127	0.719115	206	0.353679	Single Center	HC
207	0.818851	0.964142	0.738392	0.972763	0.695686	207	0.824742	0.97319	0.805498	0.97411	0.688337	207	0.389633	Single Center	HC
208	0.821797	0.969956	0.720728	0.973738	0.689355	208	0.854197	0.977837	0.841467	0.97775	0.692031	208	0.391236	Single Center	HC
209	0.808542	0.963912	0.756903	0.968779	0.659928	209	0.864507	0.966709	0.839233	0.979084	0.731339	209	0.391496	Single Center	HC
210	0.811487	0.9721	0.762137	0.971039	0.666367	210	0.83947	0.976983	0.827911	0.975717	0.661639	210	0.3844	Single Center	HC
211	0.81296	0.967772	0.755772	0.972082	0.670861	211	0.827688	0.96355	0.83381	0.974026	0.706498	211	0.388566	Single Center	HC
212	0.808542	0.964698	0.742189	0.970594	0.696733	212	0.817378	0.969739	0.812756	0.973972	0.66607	212	0.344509	Single Center	HC
213	0.787923	0.961615	0.698781	0.965057	0.669052	213	0.807069	0.963621	0.777542	0.973548	0.6862	213	0.399813	Single Center	HC
214	0.810015	0.975868	0.76698	0.969326	0.634188	214	0.830633	0.968525	0.825723	0.973682	0.646699	214	0.225334	Single Center	HC
215	0.818851	0.96473	0.77797	0.970531	0.684142	215	0.82327	0.956689	0.802601	0.973179	0.627636	215	0.387043	Single Center	HC
216	0.789396	0.96257	0.685631	0.966261	0.632372	216	0.82327	0.959708	0.798763	0.972859	0.645314	216	0.405201	Single Center	HC
217	0.821797	0.968399	0.804524	0.972725	0.693974	217	0.815906	0.968813	0.815863	0.973106	0.683137	217	0.38998	Single Center	HC
218	0.811487	0.964997	0.760373	0.970118	0.681043	218	0.807069	0.96513	0.784754	0.971401	0.623848	218	0.39488	Single Center	HC
219	0.833579	0.970622	0.754281	0.975239	0.672671	219	0.851252	0.984644	0.85606	0.979417	0.691393	219	0.395131	Single Center	HC
220	0.81296	0.974231	0.745627	0.971993	0.717115	220	0.808542	0.97038	0.814317	0.971252	0.676309	220	0.169571	Single Center	HC
221	0.808542	0.967811	0.78322	0.970744	0.674071	221	0.82327	0.96386	0.805592	0.973112	0.647971	221	0.392898	Single Center	HC
222	0.807069	0.970325	0.769154	0.969881	0.655469	222	0.857143	0.97451	0.861052	0.977355	0.687161	222	0.397605	Single Center	HC
223	0.814433	0.963983	0.7347	0.969639	0.665363	223	0.846834	0.974197	0.803106	0.975649	0.667116	223	0.397676	Single Center	HC
224	0.801178	0.960818	0.761006	0.967996	0.612709	224	0.817378	0.964117	0.834867	0.972945	0.611051	224	0.388023	Single Center	HC
225	0.818851	0.970453	0.787644	0.971592	0.685726	225	0.82327	0.971895	0.820704	0.975091	0.677517	225	0.3945	Single Center	HC
226	0.802651	0.969225	0.773782	0.968792	0.698924	226	0.808542	0.968645	0.809384	0.970617	0.649175	226	0.376014	Single Center	HC
227	0.818851	0.968976	0.75076	0.97093	0.683032	227	0.851252	0.972919	0.827589	0.977664	0.703126	227	0.395291	Single Center	HC
228	0.793814	0.967566	0.691124	0.967254	0.689201	228	0.81296	0.972209	0.817186	0.973213	0.678059	228	0.383667	Single Center	HC
229	0.802651	0.961293	0.736769	0.967161	0.641664	229	0.821797	0.963014	0.811411	0.975526	0.639152	229	0.384436	Single Center	HC
230	0.81296	0.971369	0.75292	0.971144	0.659514	230	0.833579	0.972081	0.834246	0.976845	0.724827	230	0.394996	Single Center	HC
231	0.820324	0.968769	0.752496	0.971723	0.67344	231	0.852725	0.962072	0.832197	0.978865	0.69117	231	0.274547	Single Center	HC
232	0.783505	0.9569	0.744349	0.967767	0.662734	232	0.804124	0.951829	0.781047	0.970469	0.625813	232	0.368296	Single Center	HC
233	0.808542	0.971072	0.733228	0.969642	0.675875	233	0.832106	0.970281	0.804541	0.973807	0.662874	233	0.398455	Single Center	HC
234	0.852725	0.977062	0.811913	0.976394	0.702023	234	0.845361	0.969471	0.841723	0.976481	0.662647	234	0.395289	Single Center	HC
235	0.83947	0.976411	0.794536	0.974046	0.707699	235	0.843888	0.96459	0.815497	0.976449	0.701574	235	0.372694	Single Center	HC
236	0.81296	0.969586	0.779647	0.968598	0.67438	236	0.827688	0.964974	0.823753	0.975805	0.683811	236	0.379671	Single Center	HC
237	0.81296	0.955123	0.775228	0.971395	0.691652	237	0.821797	0.956049	0.840267	0.974489	0.682653	237	0.34745	Single Center	HC
238	0.787923	0.966083	0.679192	0.966351	0.664154	238	0.805596	0.975834	0.819702	0.970459	0.647015	238	0.390566	Single Center	HC
239	0.81296	0.965272	0.771455	0.971147	0.698366	239	0.810015	0.96478	0.812843	0.971882	0.64548	239	0.369914	Single Center	HC
240	0.835052	0.973464	0.810505	0.97397	0.719061	240	0.817378	0.970772	0.813784	0.973693	0.696357	240	0.399674	Single Center	HC
241	0.784978	0.969323	0.742344	0.96609	0.660408	241	0.837997	0.972157	0.851111	0.975479	0.690163	241	0.295318	Single Center	HC
242	0.811487	0.966174	0.749961	0.972104	0.686159	242	0.826215	0.965542	0.817486	0.97555	0.688071	242	0.290731	Single Center	HC
243	0.818851	0.973547	0.7534	0.970194	0.684787	243	0.826215	0.968458	0.811466	0.974116	0.635299	243	0.368983	Single Center	HC
244	0.811487	0.970435	0.749519	0.969961	0.693608	244	0.843888	0.978484	0.820118	0.975699	0.721318	244	0.36385	Single Center	HC
245	0.801178	0.967765	0.721696	0.967607	0.700137	245	0.824742	0.970182	0.82723	0.972565	0.735634	245	0.369638	Single Center	HC
246	0.792342	0.961697	0.715876	0.967516	0.644278	246	0.832106	0.959836	0.80888	0.97384	0.681178	246	0.347388	Single Center	HC
247	0.79676	0.966565	0.740106	0.969886	0.6795	247	0.82327	0.96258	0.810574	0.973589	0.685953	247	0.384478	Single Center	HC
248	0.808542	0.975	0.737016	0.972587	0.698013	248	0.832106	0.974247	0.827193	0.97556	0.689022	248	0.384152	Single Center	HC
249	0.829161	0.974425	0.811301	0.973852	0.677437	249	0.832106	0.961925	0.839037	0.972283	0.636966	249	0.379706	Single Center	HC
250	0.827688	0.972613	0.777944	0.972413	0.640336	250	0.810015	0.966104	0.825342	0.97062	0.611968	250	0.29612	Single Center	HC
251	0.801178	0.96853	0.699371	0.968621	0.654898	251	0.815906	0.968209	0.806734	0.971633	0.649674	251	0.360657	Single Center	HC
252	0.795287	0.969476	0.75058	0.96811	0.676678	252	0.824742	0.966851	0.836537	0.974638	0.708357	252	0.376853	Single Center	HC
253	0.795287	0.968099	0.739873	0.969712	0.702717	253	0.790869	0.974596	0.819176	0.96859	0.646464	253	0.11196	Single Center	HC
254	0.805596	0.962917	0.778068	0.968452	0.683779	254	0.811487	0.953233	0.834286	0.972813	0.700785	254	0.380853	Single Center	HC
255	0.799705	0.968623	0.732975	0.968418	0.696912	255	0.814433	0.965448	0.758624	0.973457	0.645978	255	0.403458	Single Center	HC
256	0.817378	0.971818	0.747512	0.971531	0.665618	256	0.840943	0.969946	0.814601	0.977209	0.687823	256	0.402774	Single Center	HC
257	0.824742	0.964035	0.757744	0.970979	0.635601	257	0.848306	0.97494	0.839678	0.97826	0.698509	257	0.401559	Single Center	HC
258	0.818851	0.976211	0.765813	0.972554	0.667645	258	0.849779	0.982506	0.855157	0.979226	0.651692	258	0.402452	Single Center	HC
259	0.795287	0.968927	0.729274	0.967951	0.666078	259	0.799705	0.9704	0.791185	0.96935	0.64989	259	0.386982	Single Center	HC
260	0.805596	0.968606	0.789158	0.9693	0.68757	260	0.845361	0.960903	0.827711	0.975704	0.694275	260	0.40657	Single Center	HC
261	0.790869	0.956631	0.760233	0.967048	0.652382	261	0.799705	0.949588	0.786842	0.971403	0.616759	261	0.407534	Single Center	HC
262	0.799705	0.963321	0.727547	0.969864	0.637543	262	0.817378	0.973165	0.824875	0.974221	0.645681	262	0.410128	Single Center	HC
263	0.852725	0.805316	0.637466	0.81822	0.649876	263	0.848306	0.797992	0.649496	0.813229	0.57423	263	0.406905	Single Center	HC
264	0.782032	0.967731	0.701133	0.964237	0.652753	264	0.842415	0.965884	0.806785	0.975413	0.716365	264	0.384323	Single Center	HC
265	0.815906	0.97114	0.768879	0.970998	0.646296	265	0.843888	0.96405	0.837033	0.975956	0.685429	265	0.39482	Single Center	HC
266	0.802651	0.964531	0.698514	0.968778	0.646395	266	0.82327	0.970929	0.785707	0.974023	0.647195	266	0.216492	Single Center	HC
267	0.808542	0.977376	0.770944	0.968312	0.673798	267	0.830633	0.972173	0.814081	0.975247	0.70158	267	0.396807	Single Center	HC
268	0.810015	0.960594	0.808553	0.970451	0.695256	268	0.832106	0.96792	0.85619	0.975457	0.662593	268	0.296415	Single Center	HC
269	0.821797	0.968925	0.712212	0.973094	0.705447	269	0.830633	0.968527	0.817101	0.973924	0.703279	269	0.224804	Single Center	HC
270	0.799705	0.961804	0.69723	0.968341	0.64221	270	0.820324	0.970802	0.810887	0.974208	0.676899	270	0.382151	Single Center	HC
271	0.814433	0.969912	0.805402	0.971163	0.693963	271	0.842415	0.970513	0.835524	0.97403	0.691581	271	0.0872998	Single Center	HC
272	0.798233	0.965092	0.760805	0.96752	0.653856	272	0.830633	0.96335	0.833666	0.973801	0.683012	272	0.0895828	Single Center	HC
273	0.817378	0.971349	0.800448	0.971632	0.689022	273	0.835052	0.962214	0.848591	0.975577	0.70122	273	0.284373	Single Center	HC
274	0.810015	0.962579	0.686144	0.971717	0.662224	274	0.805596	0.967132	0.803139	0.971794	0.663147	274	0.155032	Single Center	HC
275	0.845361	0.980649	0.775709	0.975465	0.69122	275	0.849779	0.974268	0.817096	0.977047	0.662184	275	0.0924516	Single Center	HC
276	0.795287	0.966392	0.708456	0.967395	0.667056	276	0.817378	0.976213	0.80275	0.972233	0.639343	276	0.131974	Single Center	HC
277	0.804124	0.969974	0.747346	0.97074	0.663066	277	0.82327	0.97107	0.813502	0.973564	0.675195	277	0.102214	Single Center	HC
278	0.810015	0.964754	0.737549	0.970118	0.669674	278	0.827688	0.973544	0.81876	0.975068	0.652654	278	0.0945353	Single Center	HC
279	0.802651	0.966964	0.723028	0.969124	0.635213	279	0.811487	0.960169	0.780139	0.972113	0.635787	279	0.0976417	Single Center	HC
280	0.79676	0.973315	0.743983	0.967892	0.660639	280	0.830633	0.968649	0.826746	0.97468	0.674412	280	0.0932136	Single Center	HC
281	0.820324	0.974807	0.779473	0.970307	0.64595	281	0.830633	0.978015	0.84846	0.974962	0.66747	281	0.347543	Single Center	HC
282	0.826215	0.973177	0.799951	0.972456	0.714611	282	0.826215	0.968716	0.835245	0.973965	0.678526	282	0.123379	Single Center	HC
283	0.789396	0.963875	0.783505	0.967788	0.652072	283	0.811487	0.960856	0.798527	0.971873	0.615597	283	0.111408	Single Center	HC
284	0.832106	0.981402	0.799371	0.972651	0.706728	284	0.846834	0.970355	0.863672	0.978127	0.738403	284	0.399402	Single Center	HC
285	0.808542	0.967759	0.718386	0.970733	0.718848	285	0.824742	0.971293	0.820989	0.97321	0.671307	285	0.400527	Single Center	HC
286	0.799705	0.967094	0.722231	0.968194	0.639228	286	0.821797	0.969171	0.806357	0.973629	0.70182	286	0.390467	Single Center	HC
287	0.782032	0.965109	0.70122	0.967692	0.643614	287	0.829161	0.973211	0.815031	0.974596	0.678571	287	0.392797	Single Center	HC
288	0.827688	0.970742	0.772366	0.971621	0.670504	288	0.821797	0.968145	0.827925	0.972442	0.668548	288	0.113987	Single Center	HC
289	0.808542	0.955472	0.714074	0.970143	0.670743	289	0.810015	0.954945	0.789033	0.974587	0.681382	289	0.303214	Single Center	HC
290	0.827688	0.968614	0.767896	0.972605	0.687619	290	0.842415	0.97097	0.826893	0.977667	0.694013	290	0.403967	Single Center	HC
291	0.807069	0.972146	0.748781	0.968465	0.67371	291	0.836524	0.977913	0.825367	0.972771	0.678384	291	0.286421	Single Center	HC
292	0.802651	0.967051	0.727665	0.97071	0.671382	292	0.81296	0.963824	0.807061	0.972539	0.659816	292	0.365108	Single Center	HC
293	0.817378	0.970342	0.744597	0.970985	0.642865	293	0.830633	0.969208	0.782138	0.974959	0.651763	293	0.403935	Single Center	HC
294	0.808542	0.958282	0.785636	0.969844	0.666131	294	0.804124	0.960366	0.79842	0.97325	0.646232	294	0.400753	Single Center	HC
295	0.799705	0.964289	0.742023	0.967693	0.660866	295	0.821797	0.959579	0.805087	0.973231	0.707375	295	0.393696	Single Center	HC
296	0.804124	0.962666	0.721688	0.968332	0.637485	296	0.842415	0.958964	0.841973	0.975249	0.713574	296	0.404042	Single Center	HC
297	0.805596	0.966831	0.73218	0.969357	0.677217	297	0.830633	0.970457	0.803266	0.975126	0.705351	297	0.26874	Single Center	HC
298	0.808542	0.967978	0.756985	0.968822	0.69111	298	0.829161	0.962062	0.824615	0.972804	0.686729	298	0.400968	Single Center	HC
299	0.811487	0.959561	0.728672	0.970343	0.626005	299	0.81296	0.961568	0.783383	0.97317	0.630311	299	0.403555	Single Center	HC
300	0.810015	0.972473	0.762789	0.968193	0.679543	300	0.804124	0.968011	0.801728	0.973092	0.651165	300	0.388798	Single Center	HC
301	0.807069	0.96751	0.723565	0.969031	0.659624	301	0.833579	0.966829	0.828303	0.976368	0.687676	301	0.381709	Single Center	HC
302	0.807069	0.969302	0.79542	0.971871	0.69448	302	0.821797	0.968043	0.830217	0.974345	0.663176	302	0.400157	Single Center	HC
303	0.808542	0.968012	0.752327	0.971391	0.694994	303	0.829161	0.970925	0.835005	0.975497	0.719639	303	0.389306	Single Center	HC
304	0.804124	0.958596	0.781665	0.969241	0.664407	304	0.817378	0.958561	0.815842	0.972689	0.651162	304	0.390257	Single Center	HC
305	0.815906	0.963732	0.77613	0.971365	0.698398	305	0.836524	0.967784	0.813884	0.976317	0.693303	305	0.387819	Single Center	HC
306	0.820324	0.975173	0.735138	0.970976	0.651814	306	0.848306	0.98058	0.82919	0.979254	0.688513	306	0.239002	Single Center	HC
307	0.820324	0.978241	0.774047	0.970456	0.680915	307	0.830633	0.972129	0.826716	0.975894	0.673194	307	0.318803	Single Center	HC
308	0.849779	0.966205	0.789119	0.976074	0.715404	308	0.840943	0.962563	0.807829	0.976175	0.711457	308	0.352	Single Center	HC
309	0.802651	0.967553	0.743	0.968869	0.680354	309	0.846834	0.963913	0.819276	0.975448	0.701481	309	0.403969	Single Center	HC
310	0.79676	0.961796	0.754351	0.969799	0.678068	310	0.820324	0.968096	0.793732	0.972557	0.668116	310	0.4191	Single Center	HC
311	0.804124	0.966167	0.701561	0.969179	0.620654	311	0.810015	0.974779	0.761446	0.970286	0.627715	311	0.452239	Single Center	HC
312	0.789396	0.961179	0.668307	0.968485	0.629907	312	0.811487	0.961812	0.781987	0.972649	0.662153	312	0.442321	Single Center	HC
313	0.818851	0.969121	0.732203	0.971566	0.687013	313	0.840943	0.967865	0.826187	0.975025	0.679506	313	0.496087	Single Center	HC
314	0.805596	0.963345	0.783259	0.970316	0.658287	314	0.842415	0.96772	0.83539	0.976211	0.704342	314	0.478141	Single Center	HC
315	0.805596	0.970663	0.769994	0.969046	0.679221	315	0.821797	0.968849	0.78623	0.976812	0.683124	315	0.496893	Single Center	HC
316	0.783505	0.959115	0.748653	0.967866	0.666812	316	0.810015	0.967659	0.811475	0.973222	0.678899	316	0.493933	Single Center	HC
317	0.804124	0.965714	0.668486	0.97107	0.66489	317	0.824742	0.961824	0.744829	0.973581	0.618808	317	0.398139	Single Center	HC
318	0.79676	0.963893	0.695318	0.966991	0.631771	318	0.807069	0.961791	0.797207	0.972959	0.643668	318	0.496052	Single Center	HC
319	0.820324	0.974537	0.742433	0.970419	0.641835	319	0.843888	0.966842	0.824041	0.977036	0.675465	319	0.490641	Single Center	HC
320	0.782032	0.970056	0.721711	0.96671	0.681868	320	0.817378	0.972801	0.808599	0.97212	0.672809	320	0.495905	Single Center	HC
321	0.783505	0.96614	0.743606	0.965437	0.619837	321	0.808542	0.963207	0.805422	0.972237	0.667845	321	0.229467	Single Center	HC
322	0.810015	0.965028	0.738746	0.972831	0.657625	322	0.832106	0.969338	0.831187	0.974184	0.654576	322	0.495667	Single Center	HC
323	0.832106	0.976285	0.775884	0.974737	0.709856	323	0.842415	0.967472	0.831861	0.977068	0.690597	323	0.492624	Single Center	HC
324	0.765832	0.962411	0.701847	0.967556	0.663782	324	0.829161	0.974293	0.844307	0.97431	0.689055	324	0.49842	Single Center	HC
325	0.810015	0.967948	0.803276	0.971166	0.715755	325	0.820324	0.957332	0.814281	0.973168	0.716612	325	0.495719	Single Center	HC
326	0.814433	0.968438	0.76262	0.968433	0.669624	326	0.81296	0.965065	0.805014	0.973234	0.643898	326	0.494811	Single Center	HC
327	0.768778	0.955074	0.760652	0.964799	0.65395	327	0.820324	0.973206	0.822873	0.974041	0.690989	327	0.226631	Single Center	HC
328	0.807069	0.966481	0.72232	0.971262	0.640705	328	0.837997	0.971793	0.80691	0.975181	0.649834	328	0.391886	Single Center	HC
329	0.787923	0.960954	0.741648	0.965819	0.664922	329	0.79676	0.966103	0.805905	0.967899	0.631628	329	0.381464	Single Center	HC
330	0.784978	0.943363	0.714601	0.967913	0.629723	330	0.810015	0.955533	0.775293	0.973245	0.679703	330	0.271863	Single Center	HC
331	0.83947	0.972122	0.751513	0.974856	0.702264	331	0.824742	0.969705	0.815745	0.974607	0.658608	331	0.392644	Single Center	HC
332	0.817378	0.967388	0.716693	0.971508	0.662977	332	0.82327	0.968575	0.809671	0.973219	0.659719	332	0.38265	Single Center	HC
333	0.833579	0.963268	0.749079	0.972081	0.678196	333	0.85567	0.968794	0.815283	0.978483	0.694579	333	0.393927	Single Center	HC
334	0.790869	0.961415	0.720144	0.967164	0.651137	334	0.818851	0.961905	0.795871	0.973565	0.671622	334	0.392032	Single Center	HC
335	0.830633	0.966892	0.737657	0.972659	0.685216	335	0.843888	0.970562	0.819661	0.978172	0.655526	335	0.282189	Single Center	HC
336	0.811487	0.960958	0.762302	0.971439	0.675708	336	0.810015	0.964367	0.795527	0.975855	0.671918	336	0.295035	Single Center	HC
337	0.814433	0.970106	0.703095	0.969306	0.670723	337	0.849779	0.967174	0.809365	0.976374	0.68835	337	0.343435	Single Center	HC
338	0.826215	0.956791	0.66216	0.97383	0.618405	338	0.821797	0.963893	0.751063	0.975539	0.626897	338	0.38796	Single Center	HC
339	0.799705	0.965048	0.739442	0.969254	0.653268	339	0.830633	0.961193	0.805958	0.974902	0.682913	339	0.394704	Single Center	HC
340	0.832106	0.979449	0.78527	0.974144	0.725633	340	0.824742	0.971944	0.815119	0.97396	0.684402	340	0.390793	Single Center	HC
341	0.840943	0.97348	0.797539	0.976521	0.700741	341	0.858616	0.971748	0.836024	0.979569	0.711462	341	0.395966	Single Center	HC
342	0.808542	0.972499	0.780539	0.971123	0.730075	342	0.817378	0.974538	0.81876	0.971477	0.683978	342	0.517542	Single Center	HC
343	0.798233	0.967554	0.70596	0.967747	0.678717	343	0.818851	0.965966	0.810552	0.971704	0.658821	343	0.381465	Single Center	HC
344	0.815906	0.964299	0.762652	0.971221	0.672536	344	0.830633	0.96548	0.807133	0.976276	0.696739	344	0.387866	Single Center	HC
345	0.786451	0.969239	0.724047	0.967854	0.665698	345	0.820324	0.969555	0.834615	0.975449	0.699512	345	0.370035	Single Center	HC
346	0.82327	0.960032	0.740897	0.972674	0.692653	346	0.807069	0.951537	0.762899	0.972099	0.66037	346	0.362903	Single Center	HC
347	0.821797	0.971494	0.751223	0.972147	0.703365	347	0.833579	0.976155	0.816092	0.976202	0.688609	347	0.385403	Single Center	HC
348	0.802651	0.959567	0.764368	0.971088	0.682911	348	0.82327	0.968837	0.804255	0.975453	0.684383	348	0.304169	Single Center	HC
349	0.777614	0.971256	0.759399	0.966486	0.689512	349	0.81296	0.967882	0.815073	0.971943	0.704162	349	0.356184	Single Center	HC
350	0.79676	0.962012	0.754193	0.966977	0.666224	350	0.827688	0.961571	0.815723	0.972845	0.686059	350	0.107677	Single Center	HC
351	0.79676	0.96903	0.774645	0.967531	0.706133	351	0.817378	0.96265	0.824358	0.972217	0.688069	351	0.395989	Single Center	HC
352	0.82327	0.956204	0.684655	0.972975	0.629323	352	0.826215	0.972134	0.808779	0.9761	0.660159	352	0.487506	Single Center	HC
353	0.814433	0.971537	0.747131	0.971296	0.664023	353	0.833579	0.964447	0.86042	0.976723	0.691712	353	0.476547	Single Center	HC
354	0.818851	0.964488	0.737438	0.971875	0.698183	354	0.826215	0.964752	0.799043	0.973305	0.692188	354	0.476737	Single Center	HC
355	0.810015	0.969022	0.798673	0.969401	0.636491	355	0.799705	0.960315	0.813619	0.971115	0.614593	355	0.294842	Single Center	HC
356	0.799705	0.97077	0.749276	0.969134	0.657878	356	0.821797	0.965588	0.787771	0.974231	0.640531	356	0.269613	Single Center	HC
357	0.790869	0.968115	0.730217	0.966681	0.61985	357	0.821797	0.962743	0.823523	0.97151	0.648837	357	0.0836075	Single Center	HC
358	0.804124	0.972143	0.767061	0.969858	0.679221	358	0.832106	0.964782	0.843363	0.975263	0.667302	358	0.286022	Single Center	HC
359	0.811487	0.973458	0.74396	0.972414	0.663334	359	0.818851	0.968624	0.831934	0.972615	0.664301	359	0.0939164	Single Center	HC
360	0.79676	0.973569	0.715929	0.969529	0.69149	360	0.810015	0.977317	0.773801	0.97118	0.664522	360	0.435962	Single Center	HC
361	0.840943	0.972054	0.811027	0.974791	0.723637	361	0.840943	0.973403	0.833614	0.977025	0.677082	361	0.448088	Single Center	HC
362	0.808542	0.974033	0.761439	0.968477	0.675767	362	0.827688	0.968769	0.824806	0.974496	0.658163	362	0.223421	Single Center	HC
363	0.776141	0.955354	0.687869	0.966297	0.632465	363	0.79676	0.956616	0.783978	0.970805	0.632508	363	0.184008	Single Center	HC
364	0.787923	0.968117	0.736514	0.966792	0.644798	364	0.808542	0.957515	0.79908	0.971166	0.629534	364	0.139996	Single Center	HC
365	0.801178	0.967134	0.782841	0.967935	0.676278	365	0.818851	0.955025	0.80849	0.97398	0.673062	0	0.37203	Multiple Center	HC
366	0.805596	0.965476	0.7695	0.968846	0.669133	366	0.833579	0.970836	0.848208	0.97414	0.670525	1	0.416251	Multiple Center	HC
367	0.79676	0.964707	0.66688	0.968006	0.661006	367	0.814433	0.965793	0.8013	0.972113	0.652814	2	0.535491	Multiple Center	HC
368	0.807069	0.973589	0.772313	0.968754	0.670528	368	0.811487	0.961228	0.797504	0.972739	0.651637	3	0.543792	Multiple Center	HC
369	0.793814	0.974729	0.728842	0.965854	0.634698	369	0.824742	0.969908	0.798108	0.972809	0.665574	4	0.552973	Multiple Center	HC
370	0.820324	0.972655	0.781102	0.970994	0.723029	370	0.836524	0.965263	0.802482	0.974191	0.68151	5	0.155856	Multiple Center	HC
371	0.783505	0.959468	0.718798	0.967118	0.654483	371	0.833579	0.971972	0.827996	0.974695	0.699681	6	0.550427	Multiple Center	HC
372	0.811487	0.967595	0.741333	0.969492	0.665062	372	0.836524	0.969174	0.832363	0.976798	0.686738	7	0.20491	Multiple Center	HC
373	0.81296	0.965429	0.753273	0.972632	0.697775	373	0.824742	0.967502	0.819708	0.974009	0.67121	8	0.554122	Multiple Center	HC
374	0.832106	0.980609	0.771419	0.972067	0.673976	374	0.861561	0.978064	0.827603	0.977794	0.707223	9	0.438456	Multiple Center	HC
375	0.767305	0.964825	0.743358	0.96312	0.661583	375	0.793814	0.965084	0.814318	0.968553	0.699281	10	0.139068	Multiple Center	HC
376	0.793814	0.960437	0.742331	0.966657	0.651638	376	0.817378	0.959375	0.781	0.97227	0.655255	11	0.606437	Multiple Center	HC
377	0.792342	0.964034	0.729487	0.967661	0.657585	377	0.829161	0.958924	0.807649	0.97524	0.685884	12	0.54054	Multiple Center	HC
378	0.808542	0.975428	0.779989	0.969951	0.714555	378	0.836524	0.97601	0.833528	0.975223	0.677223	13	0.181206	Multiple Center	HC
379	0.820324	0.975127	0.783286	0.971487	0.695683	379	0.83947	0.976129	0.847378	0.975639	0.698924	14	0.173926	Multiple Center	HC
380	0.814433	0.954534	0.788479	0.973917	0.714472	380	0.818851	0.957888	0.79789	0.972642	0.627576	15	0.427987	Multiple Center	HC
381	0.814433	0.964204	0.710049	0.970965	0.674154	381	0.829161	0.966387	0.827517	0.973513	0.681759	16	0.441841	Multiple Center	HC
382	0.81296	0.974408	0.761541	0.969291	0.678636	382	0.849779	0.97013	0.861729	0.977696	0.722407	17	0.514567	Multiple Center	HC
383	0.795287	0.955677	0.730973	0.970881	0.668565	383	0.827688	0.965805	0.810618	0.975858	0.669614	18	0.591456	Multiple Center	HC
384	0.795287	0.972736	0.714145	0.96737	0.670498	384	0.821797	0.96085	0.807155	0.974848	0.684465	19	0.588203	Multiple Center	HC
385	0.804124	0.967662	0.76594	0.967407	0.642613	385	0.814433	0.975405	0.81722	0.972361	0.655801	20	0.586939	Multiple Center	HC
386	0.807069	0.962302	0.763194	0.969473	0.675825	386	0.804124	0.964383	0.799475	0.97046	0.663685	21	0.593723	Multiple Center	HC
387	0.789396	0.970117	0.733709	0.967671	0.668564	387	0.817378	0.961599	0.826511	0.971695	0.687728	22	0.369698	Multiple Center	HC
388	0.815906	0.969804	0.783818	0.970804	0.686302	388	0.82327	0.958449	0.844283	0.973016	0.684844	23	0.447184	Multiple Center	HC
389	0.814433	0.956602	0.775782	0.971657	0.706193	389	0.821797	0.969164	0.834702	0.974193	0.690314	24	0.54477	Multiple Center	HC
390	0.801178	0.962335	0.768719	0.969185	0.654795	390	0.829161	0.964513	0.820643	0.974938	0.669893	25	0.526972	Multiple Center	HC
391	0.848306	0.966093	0.786868	0.977349	0.701095	391	0.83947	0.965625	0.828548	0.977536	0.675508	26	0.535386	Multiple Center	HC
392	0.782032	0.957757	0.779733	0.966967	0.670488	392	0.846834	0.965569	0.859053	0.975853	0.701924	27	0.485085	Multiple Center	HC
393	0.817378	0.966586	0.703598	0.971661	0.645681	393	0.81296	0.9672	0.797411	0.972913	0.676923	28	0.139209	Multiple Center	HC
394	0.793814	0.951583	0.74449	0.96935	0.659189	394	0.811487	0.959842	0.802369	0.972199	0.675804	29	0.542085	Multiple Center	HC
395	0.795287	0.973922	0.788306	0.965987	0.689693	395	0.82327	0.968101	0.846737	0.973522	0.702784	30	0.431451	Multiple Center	HC
396	0.808542	0.962749	0.745183	0.970656	0.670502	396	0.821797	0.956846	0.78714	0.97254	0.675582	31	0.452386	Multiple Center	HC
397	0.829161	0.969464	0.789002	0.973837	0.746305	397	0.815906	0.955404	0.800024	0.972287	0.680724	32	0.146083	Multiple Center	HC
398	0.805596	0.973081	0.746138	0.969398	0.660111	398	0.808542	0.964095	0.818064	0.970597	0.644772	33	0.369561	Multiple Center	HC
399	0.815906	0.970402	0.790158	0.972064	0.714565	399	0.832106	0.962587	0.840558	0.975533	0.729886	34	0.40576	Multiple Center	HC
400	0.829161	0.969039	0.760594	0.974169	0.700678	400	0.860088	0.970018	0.861402	0.979787	0.760899	35	0.460698	Multiple Center	HC
401	0.826215	0.973722	0.816071	0.972526	0.706003	401	0.837997	0.971725	0.835225	0.976272	0.682224	36	0.486268	Multiple Center	HC
402	0.835052	0.963947	0.769006	0.97416	0.699242	402	0.849779	0.963671	0.808084	0.977627	0.697013	37	0.431253	Multiple Center	HC
403	0.835052	0.963619	0.773242	0.974487	0.706774	403	0.843888	0.968997	0.845725	0.975936	0.694085	38	0.492268	Multiple Center	HC
404	0.817378	0.975256	0.755023	0.970858	0.676758	404	0.829161	0.974986	0.847888	0.974916	0.680491	39	0.44521	Multiple Center	HC
405	0.817378	0.974672	0.786964	0.970323	0.654276	405	0.821797	0.973302	0.816036	0.97605	0.685586	40	0.451512	Multiple Center	HC
406	0.790869	0.974784	0.756943	0.965897	0.662513	406	0.824742	0.963681	0.829623	0.972801	0.692842	41	0.115635	Multiple Center	HC
407	0.830633	0.967512	0.746513	0.97493	0.692393	407	0.821797	0.965979	0.815855	0.975282	0.662361	42	0.499618	Multiple Center	HC
408	0.82327	0.976787	0.768354	0.970633	0.647372	408	0.817378	0.97041	0.81768	0.974087	0.633612	43	0.287529	Multiple Center	HC
409	0.807069	0.960985	0.782768	0.97014	0.649505	409	0.814433	0.962034	0.829295	0.972634	0.640639	44	0.477968	Multiple Center	HC
410	0.811487	0.957918	0.715783	0.969764	0.605677	410	0.840943	0.964098	0.795769	0.977515	0.642917	45	0.556212	Multiple Center	HC
411	0.802651	0.967139	0.730953	0.969797	0.671205	411	0.832106	0.970349	0.794246	0.975429	0.673551	46	0.551004	Multiple Center	HC
412	0.842415	0.978221	0.798005	0.974816	0.711692	412	0.846834	0.966419	0.809903	0.976835	0.681664	47	0.552317	Multiple Center	HC
413	0.818851	0.96767	0.770457	0.970558	0.658056	413	0.83947	0.968257	0.82925	0.975381	0.659796	48	0.530842	Multiple Center	HC
414	0.793814	0.973702	0.742702	0.967905	0.685575	414	0.830633	0.971508	0.829451	0.976306	0.664646	49	0.556774	Multiple Center	HC
415	0.827688	0.965497	0.783143	0.97232	0.689877	415	0.843888	0.970705	0.827802	0.976746	0.729652	50	0.426399	Multiple Center	HC
416	0.789396	0.951789	0.690207	0.965441	0.610763	416	0.814433	0.957499	0.806383	0.973078	0.679808	51	0.545176	Multiple Center	HC
417	0.833579	0.97481	0.773166	0.973086	0.675268	417	0.860088	0.97302	0.829112	0.9782	0.699371	52	0.516335	Multiple Center	HC
418	0.833579	0.961862	0.766273	0.974768	0.67039	418	0.835052	0.966457	0.811296	0.976027	0.666995	53	0.507876	Multiple Center	HC
419	0.820324	0.973445	0.770669	0.971733	0.703212	419	0.851252	0.979366	0.857865	0.978906	0.620153	54	0.541097	Multiple Center	HC
420	0.789396	0.965627	0.781332	0.964694	0.644083	420	0.811487	0.962164	0.8044	0.971895	0.695029	55	0.540204	Multiple Center	HC
421	0.767305	0.969615	0.699467	0.965138	0.646361	421	0.820324	0.974159	0.779817	0.973751	0.650144	56	0.538573	Multiple Center	HC
422	0.82327	0.971989	0.756595	0.972333	0.682554	422	0.824742	0.965862	0.801629	0.972763	0.682161	57	0.541412	Multiple Center	HC
423	0.799705	0.973893	0.750028	0.969941	0.70157	423	0.835052	0.968319	0.83126	0.973442	0.653624	58	0.533676	Multiple Center	HC
424	0.808542	0.96378	0.725407	0.970348	0.669463	424	0.821797	0.959979	0.803057	0.972817	0.673767	59	0.469907	Multiple Center	HC
425	0.810015	0.949934	0.768986	0.969459	0.665178	425	0.830633	0.941433	0.80043	0.973093	0.652273	60	0.529563	Multiple Center	HC
426	0.81296	0.965892	0.73441	0.971424	0.662155	426	0.843888	0.966775	0.839419	0.976093	0.671085	61	0.51401	Multiple Center	HC
427	0.799705	0.963034	0.749568	0.96882	0.6879	427	0.827688	0.962782	0.835473	0.973411	0.708963	62	0.109045	Multiple Center	HC
428	0.804124	0.956142	0.738241	0.970352	0.670187	428	0.829161	0.952384	0.78976	0.976812	0.647273	63	0.481007	Multiple Center	HC
429	0.811487	0.972335	0.785564	0.969409	0.686529	429	0.837997	0.969228	0.850034	0.974268	0.677354	64	0.465845	Multiple Center	HC
430	0.829161	0.972716	0.806024	0.974632	0.716284	430	0.845361	0.971507	0.852295	0.978367	0.725992	65	0.397061	Multiple Center	HC
431	0.805596	0.964704	0.689044	0.971049	0.645133	431	0.826215	0.972424	0.814324	0.974286	0.677291	66	0.521643	Multiple Center	HC
432	0.833579	0.972275	0.789455	0.973666	0.699304	432	0.832106	0.955892	0.825989	0.977042	0.671442	67	0.546477	Multiple Center	HC
433	0.801178	0.965238	0.700643	0.968378	0.637893	433	0.811487	0.969084	0.813086	0.973613	0.627671	68	0.138371	Multiple Center	HC
434	0.789396	0.95583	0.718247	0.968191	0.642965	434	0.808542	0.968351	0.795309	0.969774	0.650055	69	0.462574	Multiple Center	HC
435	0.814433	0.958845	0.735161	0.970404	0.67577	435	0.827688	0.942918	0.815748	0.972905	0.658355	70	0.519218	Multiple Center	HC
436	0.802651	0.96552	0.713913	0.969937	0.654614	436	0.840943	0.975483	0.836079	0.977132	0.709025	71	0.492279	Multiple Center	HC
437	0.795287	0.967512	0.757547	0.967483	0.713935	437	0.805596	0.964091	0.795972	0.967701	0.668424	72	0.471654	Multiple Center	HC
438	0.799705	0.964671	0.782943	0.97013	0.727952	438	0.829161	0.973208	0.842291	0.975933	0.735309	73	0.505715	Multiple Center	HC
439	0.83947	0.969682	0.772033	0.973073	0.694147	439	0.832106	0.968796	0.827794	0.977095	0.713696	74	0.471401	Multiple Center	HC
440	0.810015	0.97803	0.782162	0.969502	0.656142	440	0.832106	0.970164	0.848162	0.975067	0.701967	75	0.294513	Multiple Center	HC
441	0.793814	0.973317	0.788755	0.968271	0.670667	441	0.814433	0.970986	0.824335	0.972684	0.652849	76	0.145262	Multiple Center	HC
442	0.79676	0.963191	0.762593	0.968181	0.657339	442	0.79676	0.953494	0.786489	0.968941	0.634195	77	0.15419	Multiple Center	HC
443	0.805596	0.962049	0.723142	0.970095	0.683481	443	0.837997	0.953622	0.82293	0.975196	0.718991	78	0.416225	Multiple Center	HC
444	0.818851	0.97288	0.804136	0.970526	0.67418	444	0.842415	0.973369	0.827828	0.974458	0.683622	79	0.552914	Multiple Center	HC
445	0.81296	0.972807	0.750882	0.970407	0.694434	445	0.829161	0.965986	0.815696	0.975037	0.720783	80	0.492397	Multiple Center	HC
446	0.808542	0.968517	0.754974	0.971214	0.685338	446	0.814433	0.961334	0.822701	0.97372	0.710061	81	0.551055	Multiple Center	HC
447	0.818851	0.97604	0.782677	0.971733	0.706383	447	0.821797	0.968645	0.823516	0.97432	0.687804	82	0.571312	Multiple Center	HC
448	0.81296	0.967014	0.770019	0.969233	0.664668	448	0.817378	0.970742	0.772842	0.974068	0.673665	83	0.468742	Multiple Center	HC
449	0.808542	0.95799	0.720076	0.969284	0.672709	449	0.82327	0.95614	0.797822	0.974475	0.659118	84	0.533572	Multiple Center	HC
450	0.805596	0.968277	0.721086	0.968501	0.674036	450	0.837997	0.972165	0.824206	0.975121	0.702575	85	0.551732	Multiple Center	HC
451	0.798233	0.960791	0.713749	0.969432	0.649729	451	0.820324	0.960239	0.804126	0.972487	0.640632	86	0.325675	Multiple Center	HC
452	0.808542	0.969603	0.813683	0.968173	0.7046	452	0.810015	0.961289	0.8348	0.971758	0.670544	87	0.0835966	Multiple Center	HC
453	0.801178	0.970251	0.727728	0.97046	0.68283	453	0.835052	0.976765	0.826117	0.976123	0.756795	88	0.460472	Multiple Center	HC
454	0.787923	0.971744	0.720741	0.967153	0.663728	454	0.818851	0.969776	0.820372	0.970177	0.660006	89	0.539488	Multiple Center	HC
455	0.827688	0.98388	0.79468	0.973287	0.734111	455	0.852725	0.980956	0.87643	0.978406	0.73834	90	0.567431	Multiple Center	HC
456	0.802651	0.967488	0.695637	0.97101	0.687653	456	0.821797	0.96639	0.816621	0.973868	0.685986	91	0.526209	Multiple Center	HC
457	0.815906	0.970322	0.742885	0.970687	0.664181	457	0.836524	0.966753	0.816398	0.975236	0.688846	92	0.266871	Multiple Center	HC
458	0.829161	0.966726	0.814652	0.971893	0.706942	458	0.811487	0.958935	0.835684	0.973307	0.639728	93	0.516398	Multiple Center	HC
459	0.836524	0.976447	0.751053	0.975018	0.705723	459	0.857143	0.978787	0.867902	0.980432	0.71331	94	0.508583	Multiple Center	HC
460	0.799705	0.967608	0.747683	0.967341	0.652926	460	0.81296	0.963666	0.83193	0.973346	0.664336	95	0.530507	Multiple Center	HC
461	0.802651	0.969969	0.802927	0.969115	0.665221	461	0.818851	0.972669	0.845924	0.972855	0.659432	96	0.54285	Multiple Center	HC
462	0.815906	0.973407	0.768381	0.969497	0.681215	462	0.832106	0.972064	0.812081	0.975738	0.659923	97	0.533434	Multiple Center	HC
463	0.83947	0.963595	0.789184	0.974835	0.735569	463	0.852725	0.970871	0.837299	0.979299	0.762252	98	0.5452	Multiple Center	HC
464	0.799705	0.962427	0.780951	0.967898	0.680242	464	0.817378	0.962401	0.829779	0.971204	0.684537	99	0.58563	Multiple Center	HC
465	0.792342	0.966366	0.734639	0.96587	0.664236	465	0.808542	0.970302	0.822868	0.971879	0.689155	100	0.598552	Multiple Center	HC
466	0.814433	0.957509	0.729756	0.971374	0.66162	466	0.848306	0.957643	0.821604	0.977643	0.678695	101	0.452349	Multiple Center	HC
467	0.807069	0.957936	0.751716	0.969766	0.656507	467	0.808542	0.946634	0.779896	0.973343	0.648375	102	0.583777	Multiple Center	HC
468	0.807069	0.966565	0.760354	0.97008	0.690265	468	0.818851	0.965975	0.812781	0.972739	0.678277	103	0.605336	Multiple Center	HC
469	0.824742	0.96936	0.755968	0.972936	0.71209	469	0.842415	0.971776	0.820838	0.979048	0.712189	104	0.540922	Multiple Center	HC
470	0.829161	0.972176	0.75132	0.973034	0.652192	470	0.808542	0.968667	0.809459	0.970073	0.64422	105	0.417424	Multiple Center	HC
471	0.837997	0.976592	0.739362	0.974523	0.678602	471	0.845361	0.979611	0.813277	0.977429	0.701969	106	0.566848	Multiple Center	HC
472	0.824742	0.969752	0.771901	0.97082	0.677422	472	0.824742	0.965756	0.825951	0.973696	0.64499	107	0.574426	Multiple Center	HC
473	0.811487	0.964177	0.781737	0.970964	0.696014	473	0.833579	0.959437	0.81875	0.975108	0.678733	108	0.452216	Multiple Center	HC
474	0.837997	0.968554	0.765154	0.975038	0.648421	474	0.851252	0.980516	0.853877	0.980669	0.674735	109	0.0783042	Multiple Center	HC
475	0.824742	0.968146	0.752217	0.972094	0.681796	475	0.83947	0.966667	0.816778	0.976501	0.696809	110	0.416413	Multiple Center	HC
476	0.81296	0.972183	0.759746	0.971992	0.687938	476	0.846834	0.973925	0.84484	0.975977	0.6865	111	0.527307	Multiple Center	HC
477	0.808542	0.973158	0.764737	0.968993	0.673221	477	0.830633	0.977239	0.821355	0.973602	0.693699	112	0.464145	Multiple Center	HC
478	0.802651	0.970311	0.755325	0.968556	0.684233	478	0.821797	0.974695	0.819827	0.973762	0.68205	113	0.534317	Multiple Center	HC
479	0.801178	0.968455	0.704998	0.96973	0.635035	479	0.820324	0.959193	0.797809	0.973697	0.646382	114	0.455664	Multiple Center	HC
480	0.81296	0.960524	0.740574	0.969926	0.672901	480	0.798233	0.947242	0.787314	0.969808	0.66641	115	0.521403	Multiple Center	HC
481	0.784978	0.958074	0.674608	0.965518	0.636386	481	0.804124	0.968916	0.745797	0.971797	0.657489	116	0.279591	Multiple Center	HC
482	0.821797	0.962679	0.75477	0.971651	0.661286	482	0.833579	0.962882	0.829635	0.974878	0.685753	117	0.512659	Multiple Center	HC
483	0.815906	0.96466	0.7448	0.970357	0.66857	483	0.821797	0.969444	0.789677	0.977341	0.695994	118	0.536114	Multiple Center	HC
484	0.814433	0.962746	0.712069	0.971588	0.676896	484	0.829161	0.966267	0.77778	0.97533	0.65804	119	0.528043	Multiple Center	HC
485	0.840943	0.96793	0.769232	0.974965	0.704668	485	0.843888	0.971168	0.827638	0.977189	0.689976	120	0.4746	Multiple Center	HC
486	0.798233	0.963931	0.724393	0.969962	0.669031	486	0.814433	0.976671	0.824244	0.973314	0.659188	121	0.559646	Multiple Center	HC
487	0.814433	0.959629	0.748627	0.968663	0.659906	487	0.843888	0.962148	0.798056	0.975232	0.705604	122	0.446423	Multiple Center	HC
488	0.801178	0.961797	0.729722	0.972086	0.684957	488	0.830633	0.96416	0.819415	0.97436	0.682801	123	0.496447	Multiple Center	HC
489	0.792342	0.962647	0.706368	0.96773	0.648967	489	0.836524	0.968109	0.80041	0.975499	0.668815	124	0.536223	Multiple Center	HC
490	0.784978	0.962565	0.780691	0.966189	0.69935	490	0.804124	0.960668	0.808628	0.969475	0.649369	125	0.555845	Multiple Center	HC
491	0.787923	0.961662	0.759146	0.966408	0.664708	491	0.811487	0.964258	0.791864	0.970526	0.639565	126	0.559313	Multiple Center	HC
492	0.814433	0.966348	0.75596	0.971068	0.681217	492	0.833579	0.966396	0.828497	0.974191	0.697597	127	0.477809	Multiple Center	HC
493	0.798233	0.969534	0.705921	0.970568	0.723716	493	0.821797	0.964603	0.797852	0.97331	0.6996	128	0.195711	Multiple Center	HC
494	0.835052	0.969305	0.788692	0.974302	0.698074	494	0.842415	0.969658	0.846805	0.97655	0.687869	129	0.535177	Multiple Center	HC
495	0.827688	0.974452	0.808219	0.974633	0.751043	495	0.820324	0.970795	0.830777	0.972717	0.698953	130	0.2795	Multiple Center	HC
496	0.830633	0.975862	0.782931	0.973438	0.70262	496	0.833579	0.967956	0.829855	0.977165	0.726737	131	0.14992	Multiple Center	HC
497	0.830633	0.979751	0.792736	0.974534	0.709511	497	0.843888	0.966702	0.850857	0.977066	0.703208	132	0.482752	Multiple Center	HC
498	0.814433	0.963701	0.74519	0.971527	0.657861	498	0.830633	0.965769	0.817495	0.975896	0.639141	133	0.510672	Multiple Center	HC
499	0.798233	0.970785	0.738315	0.969629	0.66794	499	0.824742	0.97633	0.81573	0.973538	0.646128	134	0.646976	Multiple Center	HC
500	0.789396	0.971807	0.727472	0.966603	0.6769	500	0.811487	0.960006	0.809266	0.972382	0.683922	135	0.555351	Multiple Center	HC
501	0.835052	0.965129	0.792192	0.97375	0.707699	501	0.821797	0.961537	0.816915	0.972882	0.680968	136	0.357675	Multiple Center	HC
502	0.792342	0.965294	0.69873	0.968615	0.70272	502	0.807069	0.962284	0.780528	0.971477	0.678291	137	0.570861	Multiple Center	HC
503	0.790869	0.970262	0.762569	0.966034	0.653719	503	0.795287	0.96242	0.806114	0.968171	0.65768	138	0.542443	Multiple Center	HC
504	0.786451	0.967379	0.76527	0.963685	0.653194	504	0.817378	0.962861	0.808356	0.971408	0.670095	139	0.385902	Multiple Center	HC
505	0.814433	0.974629	0.756512	0.970904	0.660471	505	0.846834	0.97257	0.844133	0.977436	0.68841	140	0.430851	Multiple Center	HC
506	0.792342	0.968251	0.758038	0.969681	0.70708	506	0.829161	0.972501	0.820318	0.976687	0.716678	141	0.559834	Multiple Center	HC
507	0.815906	0.968784	0.786598	0.971408	0.683113	507	0.827688	0.967716	0.838402	0.974638	0.677111	142	0.557669	Multiple Center	HC
508	0.81296	0.969764	0.788212	0.970315	0.713863	508	0.826215	0.972213	0.832602	0.974967	0.676997	143	0.552432	Multiple Center	HC
509	0.815906	0.961532	0.75645	0.970496	0.672998	509	0.810015	0.953886	0.798943	0.970039	0.643427	144	0.451415	Multiple Center	HC
510	0.798233	0.970429	0.743215	0.967485	0.701129	510	0.843888	0.975038	0.821657	0.975937	0.713255	145	0.474032	Multiple Center	HC
511	0.820324	0.97132	0.74148	0.970924	0.719359	511	0.842415	0.961521	0.802591	0.97509	0.704826	146	0.556593	Multiple Center	HC
512	0.829161	0.980877	0.723936	0.974391	0.697743	512	0.845361	0.982017	0.838726	0.977235	0.684774	147	0.24003	Multiple Center	HC
513	0.792342	0.964954	0.736831	0.968718	0.690471	513	0.827688	0.965068	0.809134	0.977698	0.733981	148	0.530453	Multiple Center	HC
514	0.808542	0.980832	0.7499	0.968838	0.660461	514	0.832106	0.9742	0.842044	0.975693	0.715503	149	0.377397	Multiple Center	HC
515	0.805596	0.964124	0.759118	0.97057	0.713607	515	0.82327	0.964576	0.83048	0.97432	0.711485	150	0.55696	Multiple Center	HC
516	0.810015	0.959026	0.734864	0.971063	0.698908	516	0.810015	0.968275	0.7968	0.973251	0.666514	151	0.152422	Multiple Center	HC
517	0.793814	0.959795	0.712381	0.968941	0.648732	517	0.830633	0.965329	0.83779	0.974135	0.70156	152	0.352963	Multiple Center	HC
518	0.799705	0.963734	0.752469	0.969413	0.668641	518	0.817378	0.958945	0.827642	0.974009	0.696926	153	0.538815	Multiple Center	HC
519	0.782032	0.958845	0.659892	0.965466	0.64307	519	0.820324	0.965049	0.801497	0.972127	0.682905	154	0.34173	Multiple Center	HC
520	0.821797	0.968867	0.75379	0.972538	0.676824	520	0.817378	0.965857	0.816096	0.972643	0.677163	155	0.0654614	Multiple Center	HC
521	0.807069	0.972985	0.770972	0.969561	0.676169	521	0.810015	0.972207	0.81035	0.970997	0.65088	156	0.0763487	Multiple Center	HC
522	0.842415	0.967906	0.754544	0.976802	0.686853	522	0.833579	0.963025	0.820964	0.977877	0.681266	157	0.0795004	Multiple Center	HC
523	0.795287	0.971645	0.748566	0.969045	0.705028	523	0.826215	0.976368	0.850541	0.975436	0.722159	158	0.0872342	Multiple Center	HC
524	0.827688	0.961862	0.779686	0.97339	0.690297	524	0.851252	0.970231	0.840863	0.979574	0.70654	159	0.121025	Multiple Center	HC
525	0.801178	0.970283	0.753391	0.969211	0.654464	525	0.824742	0.973325	0.824529	0.974718	0.676705	160	0.0839098	Multiple Center	HC
526	0.805596	0.971275	0.750975	0.968391	0.669259	526	0.817378	0.97274	0.793505	0.973367	0.667141	161	0.0712155	Multiple Center	HC
527	0.79676	0.963141	0.711237	0.969515	0.667052	527	0.827688	0.963272	0.791166	0.975423	0.68123	162	0.410608	Multiple Center	HC
528	0.789396	0.965293	0.727904	0.967618	0.685964	528	0.808542	0.968267	0.804274	0.971861	0.676662	163	0.489589	Multiple Center	HC
529	0.827688	0.97048	0.768985	0.972061	0.687437	529	0.832106	0.968099	0.813466	0.97476	0.687622	164	0.28727	Multiple Center	HC
530	0.790869	0.971077	0.704307	0.966096	0.599654	530	0.82327	0.969838	0.759176	0.972454	0.625383	165	0.445649	Multiple Center	HC
531	0.798233	0.960109	0.724983	0.968428	0.628881	531	0.836524	0.971974	0.823532	0.976056	0.684501	166	0.515715	Multiple Center	HC
532	0.807069	0.965867	0.734563	0.969806	0.643798	532	0.805596	0.967907	0.800347	0.969118	0.636965	167	0.441235	Multiple Center	HC
533	0.821797	0.965939	0.806371	0.973485	0.714153	533	0.864507	0.966606	0.855635	0.980339	0.703578	168	0.169482	Multiple Center	HC
534	0.829161	0.972308	0.791343	0.97386	0.653389	534	0.840943	0.967676	0.844641	0.976738	0.650858	169	0.259452	Multiple Center	HC
535	0.810015	0.970624	0.734714	0.968148	0.667063	535	0.817378	0.957221	0.805388	0.970945	0.664328	170	0.277396	Multiple Center	HC
536	0.804124	0.977411	0.788279	0.966804	0.664344	536	0.820324	0.975906	0.850075	0.973915	0.691596	171	0.584441	Multiple Center	HC
537	0.814433	0.966762	0.74902	0.970857	0.6667	537	0.833579	0.9722	0.84109	0.975759	0.704394	172	0.584601	Multiple Center	HC
538	0.792342	0.966319	0.692223	0.968088	0.647769	538	0.792342	0.967579	0.789491	0.970022	0.615739	173	0.490004	Multiple Center	HC
539	0.795287	0.973834	0.721711	0.968142	0.66981	539	0.815906	0.974904	0.789802	0.973462	0.686302	174	0.510384	Multiple Center	HC
540	0.802651	0.963394	0.706249	0.969131	0.677121	540	0.836524	0.963723	0.80887	0.976125	0.725198	175	0.562752	Multiple Center	HC
541	0.792342	0.967283	0.7075	0.967779	0.675152	541	0.814433	0.970963	0.806704	0.971506	0.623106	176	0.539358	Multiple Center	HC
542	0.820324	0.973778	0.764452	0.972334	0.717108	542	0.843888	0.98083	0.826186	0.975902	0.708564	177	0.495494	Multiple Center	HC
543	0.808542	0.969553	0.762169	0.970481	0.690205	543	0.826215	0.968553	0.845304	0.972579	0.688223	178	0.580469	Multiple Center	HC
544	0.801178	0.963812	0.676228	0.966793	0.672411	544	0.824742	0.976072	0.748018	0.97577	0.631978	179	0.573381	Multiple Center	HC
545	0.79676	0.966358	0.783756	0.968343	0.67292	545	0.824742	0.968928	0.824621	0.973375	0.648459	180	0.554871	Multiple Center	HC
546	0.807069	0.967177	0.781871	0.970005	0.700652	546	0.826215	0.970938	0.834928	0.973393	0.671148	181	0.581069	Multiple Center	HC
547	0.818851	0.976912	0.760238	0.973533	0.673016	547	0.836524	0.976403	0.820581	0.976158	0.675405	182	0.287811	Multiple Center	HC
548	0.79676	0.967011	0.74164	0.96833	0.693831	548	0.82327	0.972081	0.823663	0.975273	0.68893	183	0.519804	Multiple Center	HC
549	0.808542	0.975094	0.793832	0.969581	0.692457	549	0.818851	0.965831	0.825363	0.973621	0.719523	184	0.57729	Multiple Center	HC
550	0.821797	0.971211	0.750868	0.972798	0.683005	550	0.820324	0.972226	0.806223	0.975197	0.700795	185	0.153678	Multiple Center	HC
551	0.802651	0.95797	0.726991	0.970097	0.715078	551	0.829161	0.945491	0.780063	0.974978	0.706522	186	0.487354	Multiple Center	HC
552	0.802651	0.965747	0.713219	0.969788	0.692992	552	0.840943	0.969887	0.808053	0.978241	0.699582	187	0.371358	Multiple Center	HC
553	0.804124	0.970688	0.704366	0.970126	0.676785	553	0.830633	0.970467	0.791528	0.972723	0.696933	188	0.439221	Multiple Center	HC
554	0.811487	0.974698	0.702478	0.969896	0.688286	554	0.848306	0.97402	0.845028	0.976469	0.679388	189	0.282191	Multiple Center	HC
555	0.82327	0.968484	0.770917	0.972744	0.694096	555	0.802651	0.969483	0.774418	0.972141	0.641594	190	0.508219	Multiple Center	HC
556	0.798233	0.966358	0.767007	0.967853	0.68895	556	0.82327	0.957158	0.814151	0.970844	0.690385	191	0.227064	Multiple Center	HC
557	0.801178	0.956598	0.741989	0.969911	0.696199	557	0.817378	0.969127	0.82508	0.972421	0.717607	192	0.124057	Multiple Center	HC
558	0.807069	0.967614	0.776804	0.970143	0.639869	558	0.804124	0.968835	0.819204	0.971251	0.638333	193	0.476203	Multiple Center	HC
559	0.842415	0.979327	0.791423	0.974989	0.705142	559	0.846834	0.979757	0.842368	0.978071	0.716061	194	0.129058	Multiple Center	HC
560	0.804124	0.969616	0.735936	0.968368	0.650872	560	0.824742	0.963427	0.801549	0.97369	0.657051	195	0.209191	Multiple Center	HC
561	0.815906	0.973674	0.747612	0.97127	0.702513	561	0.82327	0.96322	0.803222	0.970868	0.649728	196	0.490179	Multiple Center	HC
562	0.833579	0.978623	0.731213	0.974285	0.63408	562	0.846834	0.976272	0.824657	0.976776	0.673721	197	0.37768	Multiple Center	HC
563	0.81296	0.961952	0.7534	0.970722	0.691297	563	0.840943	0.96582	0.81329	0.976097	0.701561	198	0.296437	Multiple Center	HC
564	0.795287	0.969569	0.771769	0.967732	0.679452	564	0.811487	0.959297	0.828013	0.970705	0.692003	199	0.521598	Multiple Center	HC
565	0.832106	0.972414	0.782757	0.974935	0.727433	565	0.857143	0.969995	0.853023	0.979654	0.782017	200	0.478179	Multiple Center	HC
566	0.829161	0.972872	0.739385	0.972439	0.661277	566	0.845361	0.971123	0.795281	0.977574	0.674909	201	0.456377	Multiple Center	HC
567	0.790869	0.964541	0.780146	0.965977	0.648041	567	0.830633	0.968094	0.852264	0.975448	0.623927	202	0.49986	Multiple Center	HC
568	0.818851	0.96685	0.736469	0.97287	0.686093	568	0.835052	0.971694	0.828429	0.975586	0.684688	203	0.424845	Multiple Center	HC
569	0.821797	0.972153	0.743312	0.971665	0.688543	569	0.854197	0.975178	0.860331	0.977343	0.70487	204	0.256682	Multiple Center	HC
570	0.798233	0.962632	0.699852	0.970978	0.631426	570	0.810015	0.961088	0.799681	0.97429	0.63515	205	0.488885	Multiple Center	HC
571	0.818851	0.967446	0.792087	0.971061	0.680783	571	0.81296	0.970316	0.827498	0.97375	0.658489	206	0.520989	Multiple Center	HC
572	0.801178	0.966208	0.76321	0.967595	0.687376	572	0.820324	0.965204	0.814553	0.971963	0.641517	207	0.539273	Multiple Center	HC
573	0.814433	0.96459	0.728057	0.971471	0.705269	573	0.837997	0.965845	0.818285	0.979784	0.707498	208	0.470021	Multiple Center	HC
574	0.815906	0.966415	0.777885	0.969447	0.687632	574	0.82327	0.965227	0.797487	0.974399	0.62932	209	0.524735	Multiple Center	HC
575	0.810015	0.973198	0.779282	0.970575	0.693022	575	0.817378	0.955662	0.811519	0.973862	0.663319	210	0.476864	Multiple Center	HC
576	0.837997	0.97074	0.788969	0.973753	0.716237	576	0.858616	0.972841	0.866806	0.978674	0.71089	211	0.369705	Multiple Center	HC
577	0.820324	0.975835	0.74741	0.973019	0.688864	577	0.83947	0.973357	0.847514	0.976171	0.683107	212	0.365448	Multiple Center	HC
578	0.787923	0.973316	0.767331	0.969288	0.655814	578	0.811487	0.97343	0.840588	0.973945	0.655795	213	0.502613	Multiple Center	HC
579	0.817378	0.964104	0.740645	0.972085	0.674323	579	0.815906	0.9649	0.786051	0.973228	0.685294	214	0.29618	Multiple Center	HC
580	0.826215	0.971362	0.766171	0.97299	0.665871	580	0.83947	0.966831	0.842532	0.976592	0.638837	215	0.39495	Multiple Center	HC
581	0.805596	0.971906	0.733786	0.968	0.664959	581	0.81296	0.970484	0.795202	0.971187	0.607519	216	0.324919	Multiple Center	HC
582	0.799705	0.971976	0.677211	0.969777	0.650912	582	0.836524	0.971406	0.780799	0.975948	0.666372	217	0.455366	Multiple Center	HC
583	0.814433	0.960941	0.757689	0.973256	0.683199	583	0.830633	0.968831	0.790145	0.975177	0.663944	218	0.553248	Multiple Center	HC
584	0.787923	0.968149	0.729119	0.967254	0.653817	584	0.798233	0.962884	0.796174	0.969718	0.665674	219	0.548935	Multiple Center	HC
585	0.829161	0.972551	0.793155	0.972751	0.707433	585	0.845361	0.974207	0.865809	0.97821	0.69774	220	0.542798	Multiple Center	HC
586	0.814433	0.968886	0.726297	0.972452	0.690698	586	0.807069	0.966653	0.811122	0.972345	0.693301	221	0.544679	Multiple Center	HC
587	0.830633	0.974527	0.772408	0.975156	0.712563	587	0.843888	0.973649	0.841146	0.976606	0.711494	222	0.557783	Multiple Center	HC
588	0.802651	0.973463	0.791081	0.969162	0.676168	588	0.830633	0.974541	0.834633	0.97461	0.710848	223	0.554993	Multiple Center	HC
589	0.808542	0.968067	0.777686	0.970798	0.726237	589	0.82327	0.96171	0.838266	0.973404	0.701604	224	0.459078	Multiple Center	HC
590	0.804124	0.964651	0.707021	0.968586	0.666915	590	0.805596	0.966423	0.734515	0.972599	0.66713	225	0.51037	Multiple Center	HC
591	0.832106	0.961078	0.787387	0.972458	0.699527	591	0.837997	0.955568	0.835183	0.975857	0.704134	226	0.562707	Multiple Center	HC
592	0.799705	0.95875	0.733705	0.969018	0.663647	592	0.811487	0.96885	0.815604	0.973436	0.659409	227	0.500555	Multiple Center	HC
593	0.793814	0.971655	0.716151	0.965829	0.650733	593	0.805596	0.974242	0.813476	0.972085	0.641297	228	0.522423	Multiple Center	HC
594	0.805596	0.954599	0.75904	0.970553	0.669573	594	0.807069	0.966578	0.793505	0.970315	0.65274	229	0.563493	Multiple Center	HC
595	0.824742	0.969145	0.80676	0.971912	0.672128	595	0.814433	0.954587	0.806171	0.972324	0.627524	230	0.563776	Multiple Center	HC
596	0.792342	0.966414	0.751414	0.967173	0.689841	596	0.817378	0.965095	0.817879	0.971293	0.683642	231	0.114043	Multiple Center	HC
597	0.793814	0.965602	0.740072	0.968087	0.686126	597	0.81296	0.96318	0.78584	0.974297	0.659324	232	0.379446	Multiple Center	HC
598	0.827688	0.968018	0.735769	0.972377	0.656301	598	0.840943	0.974742	0.820986	0.975987	0.631606	233	0.499425	Multiple Center	HC
599	0.817378	0.974145	0.679418	0.971584	0.703215	599	0.848306	0.972333	0.798877	0.978997	0.695387	234	0.441078	Multiple Center	HC
600	0.821797	0.970123	0.751897	0.974348	0.726839	600	0.835052	0.96746	0.824915	0.974589	0.670538	235	0.478598	Multiple Center	HC
601	0.820324	0.969011	0.785472	0.973494	0.729308	601	0.833579	0.972379	0.836011	0.975652	0.681798	236	0.504454	Multiple Center	HC
602	0.829161	0.967476	0.740775	0.972378	0.693255	602	0.830633	0.967096	0.808234	0.976134	0.695818	237	0.24125	Multiple Center	HC
603	0.795287	0.966238	0.7545	0.968952	0.675179	603	0.821797	0.968472	0.816332	0.973076	0.727317	238	0.39518	Multiple Center	HC
604	0.807069	0.967611	0.749445	0.969468	0.695522	604	0.817378	0.961116	0.783806	0.973098	0.655446	239	0.470055	Multiple Center	HC
605	0.817378	0.97048	0.72221	0.972773	0.671813	605	0.83947	0.974881	0.844268	0.977859	0.690502	240	0.494551	Multiple Center	HC
606	0.810015	0.967396	0.748742	0.9705	0.666585	606	0.830633	0.970718	0.85054	0.974709	0.711686	241	0.530837	Multiple Center	HC
607	0.801178	0.970658	0.71562	0.968002	0.663849	607	0.826215	0.972479	0.800244	0.9726	0.662162	242	0.427152	Multiple Center	HC
608	0.833579	0.979914	0.801498	0.974248	0.671621	608	0.837997	0.977216	0.826176	0.975765	0.677118	243	0.508896	Multiple Center	HC
609	0.818851	0.967333	0.744551	0.973171	0.694562	609	0.832106	0.972289	0.833025	0.975364	0.701105	244	0.501738	Multiple Center	HC
610	0.830633	0.975356	0.787338	0.973644	0.711907	610	0.842415	0.974814	0.851571	0.976275	0.705608	245	0.524462	Multiple Center	HC
611	0.815906	0.973817	0.751171	0.970404	0.665881	611	0.836524	0.964356	0.805442	0.973817	0.654344	246	0.523224	Multiple Center	HC
612	0.784978	0.964078	0.752863	0.966148	0.699136	612	0.814433	0.966793	0.808443	0.972011	0.690725	247	0.529935	Multiple Center	HC
613	0.818851	0.97307	0.72049	0.971767	0.704481	613	0.842415	0.97517	0.836797	0.977634	0.672834	248	0.478109	Multiple Center	HC
614	0.802651	0.966001	0.76926	0.967677	0.64543	614	0.818851	0.961821	0.822078	0.971862	0.641307	249	0.477151	Multiple Center	HC
615	0.799705	0.968394	0.769075	0.967698	0.652661	615	0.83947	0.968759	0.831847	0.974344	0.66597	250	0.492257	Multiple Center	HC
616	0.833579	0.970359	0.750741	0.974361	0.712648	616	0.83947	0.96893	0.83151	0.975044	0.744066	251	0.302118	Multiple Center	HC
617	0.808542	0.971374	0.777003	0.968744	0.713912	617	0.818851	0.967956	0.835834	0.974242	0.711521	252	0.531554	Multiple Center	HC
618	0.782032	0.963773	0.73038	0.967304	0.628547	618	0.842415	0.964584	0.853455	0.978121	0.687016	253	0.399569	Multiple Center	HC
619	0.817378	0.97455	0.809211	0.969451	0.662533	619	0.848306	0.973718	0.877812	0.979821	0.721482	254	0.549173	Multiple Center	HC
620	0.790869	0.962249	0.641052	0.968329	0.687764	620	0.807069	0.953509	0.790787	0.970725	0.620722	255	0.540808	Multiple Center	HC
621	0.824742	0.973257	0.763778	0.97264	0.697352	621	0.85567	0.973509	0.836174	0.978095	0.715515	256	0.565989	Multiple Center	HC
622	0.784978	0.964879	0.747633	0.966244	0.642707	622	0.817378	0.966698	0.829261	0.972782	0.683037	257	0.565568	Multiple Center	HC
623	0.79676	0.967708	0.729227	0.968144	0.637187	623	0.833579	0.973419	0.83246	0.974538	0.667442	258	0.569517	Multiple Center	HC
624	0.824742	0.967795	0.729454	0.973346	0.693132	624	0.826215	0.97107	0.822099	0.973586	0.679345	259	0.433651	Multiple Center	HC
625	0.808542	0.974232	0.742097	0.969453	0.671745	625	0.811487	0.962964	0.793163	0.973256	0.687015	260	0.437655	Multiple Center	HC
626	0.815906	0.971688	0.769042	0.971384	0.665528	626	0.833579	0.978939	0.832853	0.976246	0.690033	261	0.548717	Multiple Center	HC
627	0.810015	0.954837	0.733266	0.971928	0.669391	627	0.815906	0.950038	0.820439	0.974013	0.688486	262	0.411414	Multiple Center	HC
628	0.82327	0.971094	0.736938	0.972397	0.672421	628	0.827688	0.962343	0.81985	0.973324	0.662953	263	0.575025	Multiple Center	HC
629	0.814433	0.961653	0.738632	0.972226	0.69936	629	0.836524	0.96566	0.80314	0.9765	0.68944	264	0.418311	Multiple Center	HC
630	0.832106	0.961508	0.713421	0.973604	0.698273	630	0.830633	0.961	0.780697	0.975172	0.632402	265	0.386691	Multiple Center	HC
631	0.814433	0.96945	0.708485	0.97033	0.698431	631	0.830633	0.972682	0.823555	0.976635	0.708338	266	0.39524	Multiple Center	HC
632	0.818851	0.969583	0.723161	0.975126	0.684981	632	0.846834	0.974731	0.816318	0.978134	0.745733	267	0.541413	Multiple Center	HC
633	0.793814	0.970256	0.756863	0.96738	0.656305	633	0.815906	0.963225	0.811455	0.971821	0.674843	268	0.525836	Multiple Center	HC
634	0.810015	0.963417	0.748517	0.971893	0.675669	634	0.835052	0.97255	0.83071	0.976164	0.665908	269	0.0814619	Multiple Center	HC
635	0.824742	0.972371	0.742715	0.973357	0.68935	635	0.827688	0.965917	0.81142	0.972483	0.647207	270	0.560831	Multiple Center	HC
636	0.835052	0.973241	0.776289	0.972409	0.673369	636	0.845361	0.968467	0.810311	0.977721	0.689413	271	0.0863464	Multiple Center	HC
637	0.805596	0.968779	0.743618	0.968163	0.707478	637	0.837997	0.966287	0.826692	0.975415	0.680847	272	0.190443	Multiple Center	HC
638	0.818851	0.97542	0.76141	0.970889	0.666263	638	0.815906	0.967397	0.806871	0.972949	0.666247	273	0.376184	Multiple Center	HC
639	0.818851	0.974916	0.733475	0.970809	0.674251	639	0.83947	0.975373	0.815223	0.976147	0.65762	274	0.49487	Multiple Center	HC
640	0.779087	0.96041	0.691406	0.965301	0.676102	640	0.829161	0.972532	0.817168	0.974589	0.682335	275	0.0989201	Multiple Center	HC
641	0.818851	0.974575	0.728043	0.970723	0.658384	641	0.829161	0.968838	0.808129	0.973869	0.639865	276	0.449932	Multiple Center	HC
642	0.814433	0.964122	0.708229	0.972782	0.636465	642	0.836524	0.966232	0.825753	0.97384	0.678064	277	0.494968	Multiple Center	HC
643	0.830633	0.975253	0.798149	0.973011	0.734517	643	0.851252	0.982929	0.849151	0.977949	0.70395	278	0.0793313	Multiple Center	HC
644	0.782032	0.962274	0.731056	0.964692	0.682095	644	0.795287	0.958981	0.780953	0.967193	0.685159	279	0.160834	Multiple Center	HC
645	0.777614	0.969499	0.741435	0.964611	0.640046	645	0.810015	0.975345	0.803964	0.972063	0.642161	280	0.230784	Multiple Center	HC
646	0.807069	0.956471	0.75358	0.967948	0.6578	646	0.833579	0.961199	0.821249	0.97485	0.674324	281	0.468463	Multiple Center	HC
647	0.802651	0.961978	0.726717	0.967377	0.666915	647	0.802651	0.967778	0.775113	0.971847	0.651964	282	0.251531	Multiple Center	HC
648	0.820324	0.978178	0.767735	0.972739	0.696341	648	0.836524	0.974639	0.813332	0.975729	0.693372	283	0.535005	Multiple Center	HC
649	0.832106	0.966736	0.747569	0.97443	0.643859	649	0.836524	0.964986	0.812097	0.974587	0.634151	284	0.498238	Multiple Center	HC
650	0.805596	0.975308	0.749438	0.969908	0.682642	650	0.799705	0.968188	0.801672	0.971473	0.659917	285	0.568097	Multiple Center	HC
651	0.805596	0.96648	0.707922	0.969789	0.662106	651	0.79676	0.968866	0.80351	0.969622	0.636989	286	0.538174	Multiple Center	HC
652	0.827688	0.969949	0.795698	0.973706	0.689337	652	0.821797	0.975092	0.825324	0.973812	0.676621	287	0.553289	Multiple Center	HC
653	0.811487	0.970214	0.750624	0.972048	0.685592	653	0.81296	0.973801	0.82977	0.974577	0.693401	288	0.120549	Multiple Center	HC
654	0.81296	0.961108	0.755775	0.972105	0.669174	654	0.817378	0.959847	0.808618	0.974735	0.716091	289	0.215254	Multiple Center	HC
655	0.807069	0.971717	0.736656	0.970494	0.688648	655	0.836524	0.968191	0.795637	0.977454	0.690587	290	0.513278	Multiple Center	HC
656	0.814433	0.974758	0.780457	0.969156	0.692402	656	0.820324	0.966765	0.816294	0.972881	0.706895	291	0.394405	Multiple Center	HC
657	0.817378	0.966427	0.772141	0.970556	0.654902	657	0.830633	0.969816	0.810593	0.974393	0.689855	292	0.267931	Multiple Center	HC
658	0.82327	0.967213	0.775683	0.973505	0.69566	658	0.837997	0.965061	0.833082	0.976344	0.703917	293	0.524148	Multiple Center	HC
659	0.824742	0.967386	0.771967	0.972788	0.685648	659	0.833579	0.963992	0.815759	0.977298	0.672279	294	0.556278	Multiple Center	HC
660	0.802651	0.966329	0.703257	0.969183	0.672326	660	0.832106	0.96361	0.829023	0.974126	0.706098	295	0.569216	Multiple Center	HC
661	0.795287	0.968036	0.759501	0.967398	0.667304	661	0.802651	0.967144	0.813357	0.969617	0.599989	296	0.396865	Multiple Center	HC
662	0.78056	0.965933	0.692129	0.967367	0.614709	662	0.82327	0.969666	0.825895	0.973934	0.655132	297	0.15073	Multiple Center	HC
663	0.821797	0.970474	0.731345	0.97249	0.663623	663	0.845361	0.971156	0.840761	0.976526	0.669987	298	0.581332	Multiple Center	HC
664	0.811487	0.962039	0.752356	0.970141	0.640883	664	0.824742	0.970111	0.813262	0.975934	0.671431	299	0.444224	Multiple Center	HC
665	0.798233	0.96824	0.743547	0.967446	0.640643	665	0.81296	0.967696	0.825018	0.96853	0.662576	300	0.543038	Multiple Center	HC
666	0.789396	0.967951	0.729937	0.967053	0.693087	666	0.795287	0.959583	0.797287	0.969191	0.685242	301	0.45719	Multiple Center	HC
667	0.799705	0.966837	0.764822	0.966935	0.669342	667	0.783505	0.956619	0.779887	0.967248	0.628234	302	0.466717	Multiple Center	HC
668	0.835052	0.970163	0.798118	0.973704	0.681152	668	0.835052	0.963296	0.829514	0.976718	0.653267	303	0.425953	Multiple Center	HC
669	0.787923	0.970505	0.734053	0.965141	0.639476	669	0.818851	0.971019	0.834152	0.971351	0.644532	304	0.496616	Multiple Center	HC
670	0.792342	0.972422	0.73367	0.968282	0.717315	670	0.833579	0.961645	0.821513	0.974423	0.682137	305	0.434275	Multiple Center	HC
671	0.792342	0.970211	0.746997	0.96843	0.672054	671	0.82327	0.969707	0.835284	0.974563	0.695204	306	0.126891	Multiple Center	HC
672	0.811487	0.97066	0.768117	0.968911	0.652258	672	0.849779	0.96302	0.839213	0.976537	0.688407	307	0.346028	Multiple Center	HC
673	0.795287	0.968734	0.766236	0.965378	0.647217	673	0.801178	0.964543	0.796851	0.971528	0.604204	308	0.378562	Multiple Center	HC
674	0.793814	0.95696	0.735852	0.967867	0.657515	674	0.81296	0.966571	0.795112	0.973117	0.672584	309	0.511523	Multiple Center	HC
675	0.799705	0.966735	0.767977	0.966842	0.693488	675	0.814433	0.960346	0.824513	0.972093	0.692392	310	0.609775	Multiple Center	HC
676	0.805596	0.969338	0.723049	0.969905	0.596164	676	0.82327	0.974042	0.830073	0.973954	0.604585	311	0.590617	Multiple Center	HC
677	0.81296	0.961849	0.776895	0.971398	0.694943	677	0.830633	0.964017	0.844008	0.976397	0.701931	312	0.604395	Multiple Center	HC
678	0.82327	0.974842	0.782912	0.973687	0.658717	678	0.843888	0.971964	0.821934	0.975129	0.649753	313	0.60506	Multiple Center	HC
679	0.801178	0.971364	0.758023	0.968074	0.661645	679	0.830633	0.971822	0.838445	0.975491	0.69373	314	0.331987	Multiple Center	HC
680	0.81296	0.974437	0.75791	0.969481	0.643208	680	0.832106	0.972508	0.809424	0.973749	0.630031	315	0.666834	Multiple Center	HC
681	0.829161	0.966487	0.755884	0.973112	0.665745	681	0.817378	0.957521	0.785414	0.971923	0.655	316	0.515664	Multiple Center	HC
682	0.842415	0.967655	0.778324	0.977	0.719921	682	0.851252	0.971027	0.856666	0.981552	0.728661	317	0.66149	Multiple Center	HC
683	0.789396	0.964941	0.73481	0.96562	0.670057	683	0.810015	0.967329	0.824407	0.971234	0.687	318	0.658592	Multiple Center	HC
684	0.789396	0.955449	0.701176	0.965994	0.647759	684	0.830633	0.963793	0.794379	0.97369	0.673756	319	0.672916	Multiple Center	HC
685	0.824742	0.972101	0.765852	0.97359	0.672973	685	0.814433	0.962898	0.78971	0.971834	0.663568	320	0.657139	Multiple Center	HC
686	0.830633	0.966657	0.792089	0.974204	0.726723	686	0.849779	0.9657	0.844914	0.97866	0.727859	321	0.0710981	Multiple Center	HC
687	0.836524	0.975615	0.794873	0.974	0.700584	687	0.835052	0.966764	0.817319	0.976139	0.725379	322	0.657821	Multiple Center	HC
688	0.787923	0.966554	0.767703	0.967777	0.628701	688	0.830633	0.958835	0.828581	0.974995	0.642126	323	0.65961	Multiple Center	HC
689	0.805596	0.962985	0.764408	0.972338	0.669458	689	0.82327	0.961677	0.826981	0.974206	0.676715	324	0.648044	Multiple Center	HC
690	0.846834	0.964462	0.825814	0.976983	0.71591	690	0.846834	0.964969	0.845449	0.977232	0.69273	325	0.652285	Multiple Center	HC
691	0.815906	0.97026	0.742107	0.970556	0.671507	691	0.830633	0.965814	0.837224	0.973717	0.685268	326	0.663863	Multiple Center	HC
692	0.801178	0.963565	0.781081	0.967738	0.701485	692	0.81296	0.955819	0.815109	0.970922	0.622545	327	0.0695419	Multiple Center	HC
693	0.815906	0.976629	0.767636	0.972368	0.703528	693	0.811487	0.963706	0.81031	0.974853	0.692279	328	0.427265	Multiple Center	HC
694	0.815906	0.974349	0.776989	0.970679	0.691673	694	0.829161	0.963539	0.803871	0.976416	0.719361	329	0.323966	Multiple Center	HC
695	0.81296	0.971191	0.744429	0.971018	0.665497	695	0.830633	0.975183	0.824642	0.974877	0.665887	330	0.440226	Multiple Center	HC
696	0.808542	0.975499	0.782253	0.97	0.697676	696	0.829161	0.973481	0.820732	0.972932	0.720526	331	0.482714	Multiple Center	HC
697	0.782032	0.966658	0.766234	0.964737	0.687496	697	0.817378	0.963709	0.824127	0.973158	0.677108	332	0.508775	Multiple Center	HC
698	0.798233	0.970245	0.713229	0.968552	0.669035	698	0.836524	0.969097	0.839455	0.976913	0.685719	333	0.478216	Multiple Center	HC
699	0.805596	0.960246	0.723323	0.970605	0.649567	699	0.811487	0.957184	0.773603	0.972784	0.620294	334	0.558657	Multiple Center	HC
700	0.818851	0.96991	0.772383	0.97185	0.69576	700	0.837997	0.973553	0.840466	0.974998	0.713312	335	0.49357	Multiple Center	HC
701	0.817378	0.982664	0.80016	0.969868	0.715204	701	0.837997	0.975597	0.848854	0.975295	0.686276	336	0.463879	Multiple Center	HC
702	0.798233	0.962822	0.754861	0.968183	0.657693	702	0.799705	0.957602	0.789314	0.969906	0.631593	337	0.429287	Multiple Center	HC
703	0.79676	0.954338	0.721707	0.969796	0.656776	703	0.820324	0.958519	0.815886	0.97397	0.68487	338	0.498586	Multiple Center	HC
704	0.821797	0.961317	0.758587	0.972563	0.707501	704	0.81296	0.970451	0.795832	0.974174	0.634374	339	0.543063	Multiple Center	HC
705	0.784978	0.971887	0.725862	0.966207	0.634887	705	0.829161	0.974908	0.797238	0.972484	0.681168	340	0.540766	Multiple Center	HC
706	0.799705	0.953113	0.712266	0.968781	0.643213	706	0.827688	0.966885	0.806729	0.974583	0.671195	341	0.340348	Multiple Center	HC
707	0.826215	0.978579	0.79758	0.97128	0.724195	707	0.837997	0.971844	0.835402	0.974227	0.722064	342	0.564724	Multiple Center	HC
708	0.835052	0.974172	0.804877	0.973515	0.718028	708	0.843888	0.968745	0.818217	0.974747	0.708717	343	0.518918	Multiple Center	HC
709	0.835052	0.982414	0.812239	0.975645	0.740579	709	0.851252	0.967093	0.850663	0.980067	0.699007	344	0.538289	Multiple Center	HC
710	0.793814	0.967537	0.789518	0.969061	0.684387	710	0.805596	0.966178	0.809473	0.970991	0.667993	345	0.508802	Multiple Center	HC
711	0.81296	0.963309	0.735566	0.971391	0.681256	711	0.846834	0.954232	0.838806	0.977602	0.710439	346	0.479553	Multiple Center	HC
712	0.804124	0.960892	0.739598	0.970033	0.677381	712	0.830633	0.963778	0.808005	0.975672	0.654203	347	0.531827	Multiple Center	HC
713	0.811487	0.958968	0.674452	0.970074	0.617067	713	0.846834	0.964511	0.766755	0.977901	0.672441	348	0.512103	Multiple Center	HC
714	0.811487	0.968321	0.756249	0.970804	0.651495	714	0.817378	0.966562	0.822591	0.971902	0.652427	349	0.516277	Multiple Center	HC
715	0.79676	0.962304	0.757119	0.968114	0.676944	715	0.81296	0.962756	0.787337	0.972287	0.664728	350	0.485523	Multiple Center	HC
716	0.798233	0.969387	0.790191	0.968505	0.665047	716	0.79676	0.970086	0.835193	0.969681	0.649058	351	0.53855	Multiple Center	HC
717	0.826215	0.969948	0.769491	0.974573	0.697793	717	0.848306	0.972256	0.852335	0.977597	0.722699	352	0.649379	Multiple Center	HC
718	0.840943	0.974642	0.80198	0.976446	0.68199	718	0.835052	0.958993	0.828685	0.975863	0.672681	353	0.576549	Multiple Center	HC
719	0.826215	0.968467	0.751266	0.972536	0.697001	719	0.833579	0.961644	0.822587	0.975122	0.674123	354	0.592716	Multiple Center	HC
720	0.786451	0.977611	0.76882	0.966077	0.66277	720	0.833579	0.975847	0.855523	0.974005	0.68073	355	0.528163	Multiple Center	HC
721	0.805596	0.96292	0.684316	0.970813	0.658589	721	0.82327	0.967283	0.814629	0.974487	0.658297	356	0.418472	Multiple Center	HC
722	0.818851	0.960412	0.745048	0.971714	0.672252	722	0.836524	0.965111	0.826749	0.975589	0.692621	357	0.0726162	Multiple Center	HC
723	0.817378	0.979274	0.781407	0.971524	0.715512	723	0.835052	0.971062	0.824185	0.975268	0.664271	358	0.167082	Multiple Center	HC
724	0.799705	0.96081	0.772571	0.968543	0.679444	724	0.840943	0.970838	0.853946	0.975969	0.684066	359	0.190695	Multiple Center	HC
725	0.81296	0.959784	0.778738	0.972611	0.679674	725	0.837997	0.957937	0.829069	0.975041	0.723642	360	0.6272	Multiple Center	HC
726	0.804124	0.971635	0.737462	0.968689	0.646027	726	0.821797	0.971247	0.828699	0.972806	0.675483	361	0.636744	Multiple Center	HC
727	0.798233	0.96107	0.751379	0.969104	0.641393	727	0.826215	0.970332	0.825405	0.974857	0.649489	362	0.447239	Multiple Center	HC
728	0.818851	0.964427	0.76493	0.971713	0.67574	728	0.82327	0.966182	0.804355	0.974584	0.657339	363	0.341324	Multiple Center	HC
729	0.779087	0.95721	0.702204	0.967144	0.675061	729	0.789396	0.966496	0.800938	0.968766	0.624123	364	0.191213	Multiple Center	HC
730	0.779087	0.963083	0.684093	0.965674	0.629735	730	0.798233	0.959669	0.769506	0.970069	0.648229	0	0.272256	Single Center	HH
731	0.782032	0.96558	0.747435	0.965239	0.669242	731	0.79676	0.956956	0.805825	0.96899	0.668778	1	0.252307	Single Center	HH
732	0.789396	0.965634	0.730493	0.966082	0.66064	732	0.808542	0.969366	0.813387	0.970052	0.676168	2	0.263017	Single Center	HH
733	0.845361	0.977261	0.824252	0.974991	0.729187	733	0.845361	0.971743	0.845245	0.976901	0.742919	3	0.430055	Single Center	HH
734	0.798233	0.964823	0.757701	0.969234	0.658853	734	0.82327	0.967422	0.807523	0.972209	0.665657	4	0.128193	Single Center	HH
735	0.795287	0.968529	0.760452	0.968121	0.684905	735	0.805596	0.958417	0.790871	0.972584	0.657218	5	0.461617	Single Center	HH
736	0.815906	0.972939	0.750407	0.969707	0.668418	736	0.833579	0.96895	0.844013	0.97555	0.703317	6	0.408126	Single Center	HH
737	0.799705	0.966905	0.693737	0.968796	0.657784	737	0.829161	0.959303	0.818472	0.973603	0.670239	7	0.2956	Single Center	HH
738	0.801178	0.975094	0.684209	0.97034	0.629024	738	0.830633	0.977104	0.810203	0.973461	0.647619	8	0.327594	Single Center	HH
739	0.795287	0.965695	0.743561	0.969894	0.670491	739	0.820324	0.967962	0.812132	0.970887	0.693359	9	0.313316	Single Center	HH
740	0.804124	0.971874	0.759155	0.969437	0.677254	740	0.811487	0.963608	0.801039	0.973478	0.626263	10	0.210869	Single Center	HH
741	0.799705	0.970701	0.768645	0.967042	0.679156	741	0.820324	0.966193	0.817162	0.971151	0.638002	11	0.45896	Single Center	HH
742	0.824742	0.970376	0.789875	0.971905	0.689436	742	0.837997	0.968749	0.825244	0.977193	0.692857	12	0.425766	Single Center	HH
743	0.799705	0.968019	0.784149	0.968122	0.666229	743	0.833579	0.963863	0.813732	0.974727	0.695865	13	0.446227	Single Center	HH
744	0.801178	0.962644	0.720215	0.968623	0.601218	744	0.810015	0.9623	0.79294	0.971668	0.600202	14	0.465494	Single Center	HH
745	0.81296	0.973672	0.7584	0.971947	0.666242	745	0.815906	0.961139	0.803355	0.972074	0.657865	15	0.425012	Single Center	HH
746	0.808542	0.965294	0.751887	0.969418	0.660817	746	0.821797	0.965853	0.819509	0.972706	0.650493	16	0.211881	Single Center	HH
747	0.824742	0.975134	0.8065	0.97285	0.690923	747	0.840943	0.970221	0.839951	0.976002	0.725823	17	0.362767	Single Center	HH
748	0.79676	0.962953	0.77111	0.966086	0.664056	748	0.79676	0.961944	0.818856	0.96844	0.646839	18	0.261392	Single Center	HH
749	0.81296	0.974577	0.806416	0.972345	0.723995	749	0.833579	0.966347	0.846163	0.975614	0.693241	19	0.453859	Single Center	HH
750	0.807069	0.97135	0.669124	0.969138	0.638662	750	0.818851	0.971862	0.804601	0.971851	0.618115	20	0.373842	Single Center	HH
751	0.79676	0.967191	0.753196	0.966772	0.671078	751	0.802651	0.959928	0.805188	0.969792	0.630646	21	0.424774	Single Center	HH
752	0.804124	0.967785	0.736331	0.96981	0.688787	752	0.826215	0.965975	0.828813	0.97485	0.713364	22	0.452025	Single Center	HH
753	0.814433	0.973556	0.747423	0.96956	0.671201	753	0.833579	0.971861	0.840125	0.974527	0.641961	23	0.308227	Single Center	HH
754	0.820324	0.963601	0.713297	0.972872	0.671192	754	0.826215	0.967148	0.804516	0.976402	0.705936	24	0.198715	Single Center	HH
755	0.808542	0.977128	0.788465	0.968243	0.661424	755	0.826215	0.968128	0.836593	0.974093	0.695609	25	0.467439	Single Center	HH
756	0.815906	0.970195	0.754183	0.971376	0.672412	756	0.818851	0.969058	0.800548	0.972477	0.650303	26	0.242857	Single Center	HH
757	0.789396	0.959936	0.729257	0.969967	0.674411	757	0.827688	0.964788	0.824876	0.974968	0.706405	27	0.342666	Single Center	HH
758	0.790869	0.969735	0.71899	0.967031	0.65384	758	0.81296	0.964523	0.807389	0.970598	0.734069	28	0.141277	Single Center	HH
759	0.815906	0.963283	0.771099	0.972437	0.682061	759	0.814433	0.960914	0.810083	0.97158	0.667452	29	0.304253	Single Center	HH
760	0.820324	0.977152	0.767452	0.971079	0.672306	760	0.824742	0.97133	0.815985	0.972486	0.666187	30	0.329364	Single Center	HH
761	0.790869	0.968163	0.774687	0.966774	0.678536	761	0.817378	0.968654	0.821633	0.971799	0.654233	31	0.342331	Single Center	HH
762	0.827688	0.967447	0.728866	0.971818	0.655199	762	0.832106	0.965753	0.795588	0.975897	0.64738	32	0.450802	Single Center	HH
763	0.808542	0.963788	0.781016	0.96976	0.648162	763	0.824742	0.958743	0.821909	0.972345	0.633945	33	0.347367	Single Center	HH
764	0.79676	0.962126	0.760352	0.967588	0.639752	764	0.836524	0.964135	0.799116	0.975417	0.680073	34	0.331739	Single Center	HH
765	0.817378	0.975543	0.796363	0.969943	0.639636	765	0.826215	0.974779	0.815781	0.973882	0.662923	35	0.459777	Single Center	HH
766	0.818851	0.979468	0.769575	0.97146	0.695122	766	0.842415	0.974843	0.814827	0.97691	0.724957	36	0.380336	Single Center	HH
767	0.824742	0.972019	0.761871	0.972111	0.661546	767	0.835052	0.967588	0.77574	0.973416	0.636958	37	0.46368	Single Center	HH
768	0.833579	0.973618	0.803029	0.973896	0.716157	768	0.81296	0.970868	0.826168	0.97223	0.717334	38	0.451058	Single Center	HH
769	0.810015	0.974557	0.782535	0.969169	0.704316	769	0.805596	0.966277	0.806325	0.971293	0.653184	39	0.450175	Single Center	HH
770	0.804124	0.964864	0.755107	0.969717	0.64651	770	0.818851	0.956161	0.81383	0.971486	0.657915	40	0.20754	Single Center	HH
771	0.811487	0.975126	0.761543	0.969419	0.666167	771	0.848306	0.975203	0.835238	0.974739	0.702872	41	0.0595354	Single Center	HH
772	0.817378	0.968877	0.773798	0.970818	0.700893	772	0.829161	0.96675	0.830156	0.973587	0.631483	42	0.411098	Single Center	HH
773	0.804124	0.966776	0.754717	0.970323	0.715777	773	0.830633	0.959285	0.829612	0.975479	0.702621	43	0.35539	Single Center	HH
774	0.783505	0.969859	0.72576	0.966096	0.671757	774	0.829161	0.972289	0.815399	0.973529	0.676531	44	0.181876	Single Center	HH
775	0.782032	0.964681	0.726011	0.964162	0.619216	775	0.805596	0.96221	0.778883	0.970381	0.645869	45	0.185194	Single Center	HH
776	0.82327	0.975739	0.802343	0.972119	0.719142	776	0.845361	0.966624	0.856481	0.976536	0.713995	46	0.373049	Single Center	HH
777	0.843888	0.972113	0.786964	0.973933	0.710905	777	0.852725	0.967062	0.840946	0.977733	0.689676	47	0.448056	Single Center	HH
778	0.836524	0.975923	0.787898	0.972706	0.709737	778	0.864507	0.976029	0.859119	0.977948	0.765294	48	0.353127	Single Center	HH
779	0.81296	0.976168	0.819129	0.969817	0.673256	779	0.83947	0.965209	0.850577	0.97601	0.656507	49	0.452873	Single Center	HH
780	0.804124	0.964123	0.758773	0.969825	0.675988	780	0.832106	0.97031	0.824588	0.975612	0.680111	50	0.201065	Single Center	HH
781	0.786451	0.962088	0.734263	0.967887	0.66158	781	0.801178	0.964202	0.803767	0.971386	0.661585	51	0.465642	Single Center	HH
782	0.811487	0.964314	0.731448	0.971642	0.699107	782	0.811487	0.965098	0.791758	0.974085	0.644175	52	0.462135	Single Center	HH
783	0.790869	0.958976	0.704264	0.9691	0.682466	783	0.808542	0.958306	0.787731	0.971294	0.703024	53	0.171846	Single Center	HH
784	0.820324	0.969849	0.750927	0.973063	0.704096	784	0.83947	0.95626	0.823067	0.976843	0.701844	54	0.451332	Single Center	HH
785	0.79676	0.956377	0.768882	0.970588	0.668825	785	0.810015	0.965197	0.83354	0.972085	0.648349	55	0.316915	Single Center	HH
786	0.814433	0.969	0.734787	0.970032	0.653281	786	0.849779	0.968905	0.832954	0.976868	0.726956	56	0.456165	Single Center	HH
787	0.802651	0.960701	0.711895	0.970077	0.666019	787	0.811487	0.955041	0.767337	0.973573	0.611758	57	0.241393	Single Center	HH
788	0.826215	0.972816	0.769871	0.972343	0.693521	788	0.820324	0.972684	0.827534	0.973673	0.683514	58	0.168456	Single Center	HH
789	0.832106	0.962766	0.781516	0.975693	0.71543	789	0.824742	0.965492	0.825611	0.973923	0.688579	59	0.372701	Single Center	HH
790	0.814433	0.96126	0.776535	0.970411	0.679228	790	0.835052	0.961669	0.836596	0.975562	0.688494	60	0.189519	Single Center	HH
791	0.821797	0.970542	0.729824	0.971868	0.676367	791	0.854197	0.973871	0.846506	0.978032	0.685619	61	0.343775	Single Center	HH
792	0.821797	0.975215	0.779152	0.972089	0.707955	792	0.840943	0.973226	0.836815	0.975294	0.689361	62	0.375378	Single Center	HH
793	0.802651	0.966452	0.783887	0.969327	0.710939	793	0.820324	0.968714	0.809489	0.972834	0.713147	63	0.313641	Single Center	HH
794	0.815906	0.968987	0.73468	0.971296	0.665269	794	0.830633	0.96221	0.806159	0.974725	0.672915	64	0.140073	Single Center	HH
795	0.82327	0.973668	0.752511	0.97133	0.672406	795	0.835052	0.968741	0.824245	0.977191	0.71295	65	0.130722	Single Center	HH
796	0.792342	0.967218	0.752217	0.966807	0.677609	796	0.815906	0.973213	0.838629	0.973375	0.694093	66	0.456929	Single Center	HH
797	0.784978	0.97004	0.686885	0.967911	0.661035	797	0.81296	0.965823	0.783106	0.970961	0.651203	67	0.190216	Single Center	HH
798	0.805596	0.966224	0.748152	0.969938	0.661211	798	0.835052	0.968231	0.803058	0.974082	0.673148	68	0.447142	Single Center	HH
799	0.82327	0.969571	0.787787	0.971266	0.67758	799	0.836524	0.974919	0.849486	0.974108	0.651727	69	0.199473	Single Center	HH
800	0.776141	0.955674	0.719003	0.965778	0.649521	800	0.81296	0.967495	0.813774	0.971498	0.663551	70	0.440102	Single Center	HH
801	0.789396	0.96684	0.764151	0.966043	0.644637	801	0.799705	0.960325	0.797974	0.968544	0.637098	71	0.436889	Single Center	HH
802	0.826215	0.974485	0.766012	0.973033	0.647106	802	0.848306	0.982768	0.858332	0.976973	0.665089	72	0.425336	Single Center	HH
803	0.799705	0.951319	0.753007	0.968595	0.684927	803	0.814433	0.959133	0.803753	0.973622	0.63675	73	0.137206	Single Center	HH
804	0.807069	0.970368	0.756669	0.969658	0.668857	804	0.830633	0.971249	0.795218	0.975379	0.642368	74	0.462514	Single Center	HH
805	0.79676	0.975834	0.758693	0.970245	0.654451	805	0.835052	0.970491	0.834106	0.976333	0.685208	75	0.380131	Single Center	HH
806	0.802651	0.961581	0.744836	0.969554	0.654831	806	0.817378	0.965382	0.83421	0.972844	0.634921	76	0.302594	Single Center	HH
807	0.824742	0.96859	0.725662	0.972777	0.688599	807	0.835052	0.965104	0.795275	0.974432	0.67639	77	0.460014	Single Center	HH
808	0.804124	0.973289	0.798935	0.969948	0.716942	808	0.824742	0.968423	0.838725	0.974433	0.699121	78	0.459979	Single Center	HH
809	0.783505	0.955443	0.708496	0.965965	0.623922	809	0.815906	0.957699	0.779687	0.972093	0.629187	79	0.375079	Single Center	HH
810	0.808542	0.966197	0.742643	0.968357	0.638799	810	0.811487	0.961301	0.797125	0.972936	0.64625	80	0.4622	Single Center	HH
811	0.827688	0.977003	0.77951	0.974448	0.720048	811	0.811487	0.966414	0.795555	0.974402	0.66603	81	0.461167	Single Center	HH
812	0.832106	0.964039	0.772556	0.973458	0.678406	812	0.836524	0.960986	0.795487	0.975174	0.658626	82	0.373885	Single Center	HH
813	0.810015	0.970649	0.806366	0.97039	0.691501	813	0.830633	0.964819	0.83284	0.972172	0.676503	83	0.436462	Single Center	HH
814	0.810015	0.958295	0.78923	0.970025	0.674742	814	0.798233	0.945287	0.799771	0.970708	0.636099	84	0.443275	Single Center	HH
815	0.833579	0.978211	0.777949	0.97353	0.705426	815	0.833579	0.9759	0.820254	0.977337	0.682576	85	0.444271	Single Center	HH
816	0.830633	0.971089	0.738437	0.973788	0.667183	816	0.843888	0.975688	0.830162	0.977503	0.671103	86	0.219737	Single Center	HH
817	0.824742	0.974306	0.74896	0.973462	0.697935	817	0.846834	0.973358	0.835691	0.977692	0.700391	87	0.374801	Single Center	HH
818	0.807069	0.971752	0.82071	0.971524	0.680267	818	0.837997	0.966908	0.852472	0.975735	0.625309	88	0.445454	Single Center	HH
819	0.814433	0.972951	0.747658	0.970679	0.691779	819	0.830633	0.97008	0.827732	0.975734	0.681849	89	0.448212	Single Center	HH
820	0.789396	0.965839	0.707439	0.965534	0.632997	820	0.817378	0.969155	0.793254	0.974051	0.659005	90	0.462281	Single Center	HH
821	0.810015	0.965556	0.790489	0.969406	0.699166	821	0.820324	0.97143	0.82598	0.972564	0.681174	91	0.464725	Single Center	HH
822	0.832106	0.969726	0.770716	0.974548	0.689234	822	0.83947	0.960692	0.837907	0.977092	0.703652	92	0.293277	Single Center	HH
823	0.786451	0.970687	0.691207	0.969198	0.623314	823	0.821797	0.965271	0.811553	0.97397	0.670599	93	0.38865	Single Center	HH
824	0.805596	0.954927	0.745344	0.96988	0.672995	824	0.811487	0.959268	0.799592	0.972289	0.670816	94	0.424944	Single Center	HH
825	0.824742	0.972388	0.782683	0.973865	0.716236	825	0.826215	0.97196	0.814854	0.973372	0.675405	95	0.463373	Single Center	HH
826	0.782032	0.959835	0.718999	0.96584	0.668685	826	0.801178	0.972165	0.798748	0.968979	0.654879	96	0.165934	Single Center	HH
827	0.786451	0.959805	0.701484	0.96732	0.673287	827	0.82327	0.961339	0.810293	0.970978	0.65867	97	0.441854	Single Center	HH
828	0.815906	0.963858	0.793316	0.970283	0.67576	828	0.811487	0.960028	0.818492	0.972158	0.66102	98	0.325748	Single Center	HH
829	0.818851	0.966153	0.803656	0.971605	0.644007	829	0.807069	0.968627	0.826457	0.973395	0.598117	99	0.455542	Single Center	HH
830	0.798233	0.969405	0.730558	0.967751	0.654152	830	0.835052	0.972012	0.831369	0.975212	0.680297	100	0.312447	Single Center	HH
831	0.811487	0.964055	0.738958	0.972056	0.666233	831	0.83947	0.970063	0.847608	0.977534	0.69031	101	0.173237	Single Center	HH
832	0.835052	0.975896	0.770353	0.973104	0.693827	832	0.821797	0.958137	0.785724	0.972534	0.69936	102	0.462742	Single Center	HH
833	0.808542	0.975313	0.761783	0.970358	0.608697	833	0.817378	0.974838	0.815659	0.97109	0.627317	103	0.194623	Single Center	HH
834	0.814433	0.960669	0.730077	0.969206	0.65761	834	0.857143	0.960325	0.810357	0.978964	0.712508	104	0.18986	Single Center	HH
835	0.802651	0.973467	0.755988	0.967645	0.669049	835	0.817378	0.96175	0.806041	0.970902	0.640054	105	0.446777	Single Center	HH
836	0.835052	0.959065	0.74677	0.976431	0.704508	836	0.832106	0.957405	0.809149	0.976399	0.693297	106	0.19599	Single Center	HH
837	0.802651	0.958105	0.741147	0.968643	0.666563	837	0.833579	0.965718	0.826082	0.975196	0.725516	107	0.266798	Single Center	HH
838	0.810015	0.971235	0.778714	0.970332	0.659435	838	0.82327	0.979579	0.828842	0.974131	0.66855	108	0.363001	Single Center	HH
839	0.798233	0.965941	0.782998	0.969432	0.684513	839	0.802651	0.963057	0.804836	0.969175	0.664436	109	0.33015	Single Center	HH
840	0.810015	0.969428	0.767675	0.971784	0.691529	840	0.821797	0.970043	0.80334	0.975744	0.692814	110	0.43506	Single Center	HH
841	0.818851	0.970973	0.7718	0.971865	0.679559	841	0.830633	0.980842	0.817856	0.977058	0.669087	111	0.180227	Single Center	HH
842	0.799705	0.969732	0.730526	0.969199	0.671472	842	0.821797	0.964509	0.798156	0.97365	0.647195	112	0.197633	Single Center	HH
843	0.82327	0.971509	0.750616	0.973972	0.689268	843	0.845361	0.978804	0.865386	0.977096	0.685198	113	0.457648	Single Center	HH
844	0.795287	0.972417	0.758493	0.965632	0.622568	844	0.824742	0.972188	0.827939	0.971133	0.615432	114	0.352695	Single Center	HH
845	0.835052	0.965123	0.74464	0.974229	0.664361	845	0.836524	0.962302	0.798445	0.975	0.649424	115	0.450693	Single Center	HH
846	0.81296	0.954064	0.720653	0.971019	0.672315	846	0.824742	0.958115	0.806078	0.974365	0.653834	116	0.466272	Single Center	HH
847	0.808542	0.966447	0.77282	0.96841	0.690642	847	0.842415	0.966347	0.832971	0.974862	0.676683	117	0.460057	Single Center	HH
848	0.829161	0.974213	0.810395	0.973308	0.688859	848	0.851252	0.96599	0.842822	0.978668	0.698563	118	0.45721	Single Center	HH
849	0.811487	0.968065	0.752986	0.970358	0.667976	849	0.804124	0.971435	0.798419	0.9706	0.68888	119	0.452311	Single Center	HH
850	0.787923	0.969193	0.731899	0.966571	0.652666	850	0.832106	0.976001	0.788897	0.973823	0.691802	120	0.355356	Single Center	HH
851	0.795287	0.965568	0.722769	0.966663	0.633493	851	0.820324	0.971244	0.782415	0.972711	0.654387	121	0.451191	Single Center	HH
852	0.817378	0.972823	0.736414	0.970395	0.670161	852	0.810015	0.953433	0.741917	0.971016	0.593476	122	0.33038	Single Center	HH
853	0.830633	0.969243	0.764508	0.972961	0.677507	853	0.845361	0.965839	0.830112	0.978501	0.702264	123	0.198791	Single Center	HH
854	0.786451	0.96667	0.70467	0.967516	0.633933	854	0.805596	0.969133	0.818426	0.969881	0.663347	124	0.0832907	Single Center	HH
855	0.798233	0.973766	0.783233	0.966479	0.678044	855	0.795287	0.960276	0.790399	0.967441	0.630673	125	0.154556	Single Center	HH
856	0.814433	0.962126	0.757285	0.969922	0.669112	856	0.808542	0.957961	0.796033	0.970789	0.661969	126	0.154399	Single Center	HH
857	0.790869	0.960358	0.754179	0.967884	0.671801	857	0.807069	0.957712	0.811717	0.972738	0.636631	127	0.332766	Single Center	HH
858	0.815906	0.971272	0.740174	0.973018	0.707368	858	0.840943	0.984682	0.82087	0.977943	0.725694	128	0.130986	Single Center	HH
859	0.835052	0.976082	0.778644	0.97371	0.740863	859	0.842415	0.962234	0.805283	0.976478	0.706415	129	0.199669	Single Center	HH
860	0.799705	0.964692	0.730176	0.968495	0.644057	860	0.799705	0.962147	0.765311	0.970102	0.622783	130	0.35271	Single Center	HH
861	0.786451	0.969115	0.755744	0.967511	0.646298	861	0.802651	0.975322	0.82216	0.970651	0.674415	131	0.195455	Single Center	HH
862	0.802651	0.969813	0.749987	0.969816	0.672624	862	0.818851	0.966378	0.805755	0.973726	0.672679	132	0.465673	Single Center	HH
863	0.821797	0.969885	0.781474	0.972992	0.73571	863	0.835052	0.968575	0.845723	0.977716	0.732374	133	0.390057	Single Center	HH
864	0.82327	0.969133	0.780003	0.972984	0.680939	864	0.836524	0.958532	0.825171	0.97524	0.690238	134	0.237829	Single Center	HH
865	0.829161	0.97326	0.803325	0.971959	0.715711	865	0.826215	0.970108	0.846406	0.971776	0.704976	135	0.179476	Single Center	HH
866	0.815906	0.963721	0.771782	0.97045	0.671978	866	0.82327	0.956333	0.808431	0.974395	0.670147	136	0.208762	Single Center	HH
867	0.833579	0.980199	0.809806	0.97307	0.703067	867	0.83947	0.97741	0.835219	0.976473	0.698251	137	0.314536	Single Center	HH
868	0.820324	0.977588	0.764699	0.972176	0.67751	868	0.845361	0.981309	0.82936	0.976578	0.71972	138	0.367295	Single Center	HH
869	0.810015	0.963146	0.774991	0.970199	0.666798	869	0.829161	0.967841	0.813288	0.975027	0.679822	139	0.270421	Single Center	HH
870	0.77025	0.963291	0.738842	0.963487	0.663282	870	0.799705	0.959147	0.814024	0.968468	0.646433	140	0.433846	Single Center	HH
871	0.818851	0.968476	0.72114	0.972364	0.665905	871	0.85567	0.973893	0.838364	0.979575	0.748416	141	0.16294	Single Center	HH
872	0.792342	0.964327	0.704583	0.968711	0.691208	872	0.804124	0.965727	0.767566	0.973202	0.622642	142	0.296376	Single Center	HH
873	0.790869	0.966631	0.691727	0.967037	0.662118	873	0.830633	0.967297	0.797747	0.975216	0.679275	143	0.263096	Single Center	HH
874	0.817378	0.961804	0.778887	0.973535	0.726686	874	0.845361	0.965993	0.85161	0.976033	0.731288	144	0.404977	Single Center	HH
875	0.792342	0.965641	0.725284	0.966607	0.592779	875	0.814433	0.970392	0.787694	0.972894	0.636627	145	0.0831034	Single Center	HH
876	0.82327	0.965813	0.772792	0.972434	0.680435	876	0.836524	0.964023	0.837065	0.977027	0.683529	146	0.234139	Single Center	HH
877	0.814433	0.96221	0.749775	0.970584	0.689497	877	0.805596	0.95794	0.817202	0.971504	0.640123	147	0.346886	Single Center	HH
878	0.793814	0.961985	0.78594	0.968068	0.671711	878	0.814433	0.966901	0.822802	0.972866	0.652001	148	0.458012	Single Center	HH
879	0.820324	0.971472	0.753488	0.972976	0.713272	879	0.83947	0.974024	0.820388	0.977191	0.705981	149	0.431016	Single Center	HH
880	0.829161	0.968256	0.780058	0.974461	0.680382	880	0.826215	0.958478	0.810738	0.974109	0.682991	150	0.418124	Single Center	HH
881	0.824742	0.965046	0.765118	0.974208	0.721468	881	0.851252	0.968508	0.822111	0.97853	0.751605	151	0.271787	Single Center	HH
882	0.815906	0.966347	0.764212	0.970743	0.677401	882	0.807069	0.955351	0.80385	0.970821	0.663532	152	0.254487	Single Center	HH
883	0.829161	0.973911	0.762906	0.973515	0.705934	883	0.849779	0.9676	0.840648	0.976927	0.673416	0	0.384853	Multiple Center	HH
884	0.82327	0.972803	0.781423	0.973391	0.672211	884	0.840943	0.971325	0.835843	0.978276	0.694793	1	0.309951	Multiple Center	HH
885	0.783505	0.967209	0.718785	0.966855	0.644818	885	0.804124	0.971989	0.836847	0.973201	0.644312	2	0.266956	Multiple Center	HH
886	0.810015	0.972469	0.766455	0.969193	0.683384	886	0.802651	0.962463	0.797336	0.971841	0.665936	3	0.619407	Multiple Center	HH
887	0.821797	0.978736	0.79842	0.971078	0.673347	887	0.851252	0.980424	0.858863	0.979819	0.697329	4	0.0993781	Multiple Center	HH
888	0.811487	0.964596	0.733961	0.969654	0.66467	888	0.82327	0.967523	0.826888	0.973658	0.68501	5	0.649976	Multiple Center	HH
889	0.804124	0.961873	0.763159	0.968528	0.690742	889	0.824742	0.96009	0.836652	0.974172	0.69493	6	0.640552	Multiple Center	HH
890	0.792342	0.970041	0.739724	0.965513	0.663126	890	0.81296	0.968416	0.802064	0.971299	0.683353	7	0.120442	Multiple Center	HH
891	0.79676	0.959237	0.798914	0.968708	0.656905	891	0.827688	0.967272	0.836243	0.973473	0.664479	8	0.585156	Multiple Center	HH
892	0.789396	0.959681	0.7868	0.965996	0.670382	892	0.795287	0.957163	0.805471	0.970604	0.63857	9	0.505938	Multiple Center	HH
893	0.783505	0.968509	0.706641	0.966328	0.623129	893	0.808542	0.971118	0.819779	0.971802	0.663765	10	0.152915	Multiple Center	HH
894	0.798233	0.971203	0.766936	0.968866	0.69687	894	0.793814	0.964566	0.818637	0.970224	0.684253	11	0.616846	Multiple Center	HH
895	0.81296	0.978534	0.803306	0.97026	0.702139	895	0.845361	0.968163	0.846974	0.976338	0.725847	12	0.622945	Multiple Center	HH
896	0.81296	0.963011	0.790633	0.970709	0.671718	896	0.815906	0.965721	0.810829	0.972637	0.662269	13	0.587916	Multiple Center	HH
897	0.783505	0.969187	0.72026	0.96581	0.621084	897	0.817378	0.973464	0.80272	0.970701	0.649439	14	0.651942	Multiple Center	HH
898	0.826215	0.974865	0.777169	0.975787	0.725225	898	0.832106	0.969783	0.823051	0.97483	0.694096	15	0.247236	Multiple Center	HH
899	0.792342	0.972839	0.697951	0.965043	0.660805	899	0.824742	0.967658	0.747782	0.971834	0.626041	16	0.281788	Multiple Center	HH
900	0.808542	0.978205	0.79081	0.972064	0.723517	900	0.820324	0.966243	0.847718	0.976109	0.729896	17	0.388316	Multiple Center	HH
901	0.845361	0.966981	0.7904	0.976962	0.735659	901	0.826215	0.95687	0.827465	0.973047	0.667472	18	0.266207	Multiple Center	HH
902	0.782032	0.956523	0.774209	0.966008	0.646906	902	0.817378	0.951297	0.79993	0.971833	0.62222	19	0.640248	Multiple Center	HH
903	0.787923	0.967339	0.67857	0.967283	0.659019	903	0.830633	0.97121	0.805135	0.975272	0.70511	20	0.532897	Multiple Center	HH
904	0.793814	0.974963	0.676288	0.968664	0.643073	904	0.818851	0.972198	0.798322	0.972835	0.619047	21	0.617717	Multiple Center	HH
905	0.810015	0.969904	0.748947	0.969672	0.678617	905	0.808542	0.965772	0.819153	0.972294	0.654819	22	0.609579	Multiple Center	HH
906	0.784978	0.967116	0.738859	0.966875	0.644419	906	0.814433	0.967022	0.829436	0.973359	0.661593	23	0.599339	Multiple Center	HH
907	0.798233	0.967017	0.790413	0.966656	0.663284	907	0.793814	0.952956	0.803106	0.968574	0.589197	24	0.269856	Multiple Center	HH
908	0.798233	0.969037	0.782251	0.969045	0.702062	908	0.824742	0.969345	0.838516	0.974271	0.67807	25	0.642095	Multiple Center	HH
909	0.805596	0.96175	0.737787	0.969659	0.678539	909	0.820324	0.960928	0.814899	0.973994	0.670872	26	0.348988	Multiple Center	HH
910	0.821797	0.971333	0.788964	0.971919	0.69628	910	0.836524	0.958983	0.832908	0.976311	0.697671	27	0.434306	Multiple Center	HH
911	0.83947	0.96686	0.796768	0.974079	0.692277	911	0.846834	0.965074	0.852769	0.979576	0.727483	28	0.267651	Multiple Center	HH
912	0.81296	0.975169	0.721923	0.971023	0.692675	912	0.857143	0.974645	0.809929	0.979418	0.728753	29	0.250584	Multiple Center	HH
913	0.801178	0.970002	0.707648	0.967014	0.653214	913	0.805596	0.965083	0.79874	0.971102	0.671406	30	0.339865	Multiple Center	HH
914	0.821797	0.971269	0.758392	0.972588	0.707571	914	0.827688	0.973943	0.833809	0.972825	0.72161	31	0.530145	Multiple Center	HH
915	0.827688	0.965434	0.782838	0.972505	0.68959	915	0.807069	0.959841	0.807991	0.971606	0.647979	32	0.618236	Multiple Center	HH
916	0.81296	0.958791	0.794029	0.969501	0.665376	916	0.817378	0.954428	0.799878	0.972734	0.631176	33	0.325459	Multiple Center	HH
917	0.814433	0.966944	0.767689	0.971256	0.673396	917	0.826215	0.955653	0.813129	0.974792	0.684052	34	0.500494	Multiple Center	HH
918	0.782032	0.974282	0.7624	0.964827	0.631504	918	0.795287	0.966568	0.782681	0.967689	0.596147	35	0.559839	Multiple Center	HH
919	0.807069	0.974429	0.772227	0.970434	0.697395	919	0.835052	0.975901	0.846072	0.974974	0.693123	36	0.305367	Multiple Center	HH
920	0.799705	0.956226	0.747868	0.967335	0.638348	920	0.805596	0.955429	0.821943	0.97087	0.630117	37	0.641709	Multiple Center	HH
921	0.830633	0.973985	0.773717	0.974283	0.705036	921	0.814433	0.96663	0.79712	0.973434	0.641463	38	0.538826	Multiple Center	HH
922	0.836524	0.970965	0.741363	0.974909	0.703553	922	0.83947	0.970098	0.810886	0.974502	0.65205	39	0.219821	Multiple Center	HH
923	0.810015	0.971683	0.764067	0.969409	0.612546	923	0.833579	0.968382	0.832415	0.975404	0.618691	40	0.13866	Multiple Center	HH
924	0.786451	0.963545	0.758036	0.965059	0.66947	924	0.818851	0.963096	0.825714	0.97116	0.70197	41	0.100211	Multiple Center	HH
925	0.798233	0.969979	0.706742	0.969438	0.686289	925	0.82327	0.966211	0.809249	0.974239	0.706788	42	0.326245	Multiple Center	HH
926	0.792342	0.965063	0.71705	0.969663	0.664009	926	0.81296	0.971983	0.78871	0.973119	0.644073	43	0.498272	Multiple Center	HH
927	0.811487	0.966123	0.753672	0.970372	0.695133	927	0.818851	0.969908	0.821324	0.973935	0.731291	44	0.116144	Multiple Center	HH
928	0.784978	0.970268	0.751049	0.966192	0.628119	928	0.817378	0.974454	0.808077	0.974209	0.663966	45	0.156374	Multiple Center	HH
929	0.815906	0.972718	0.71606	0.971645	0.683361	929	0.836524	0.97317	0.832351	0.975992	0.70575	46	0.527586	Multiple Center	HH
930	0.790869	0.969691	0.747308	0.965709	0.629929	930	0.846834	0.975166	0.863925	0.978352	0.681264	47	0.644807	Multiple Center	HH
931	0.826215	0.977567	0.771901	0.972418	0.685187	931	0.835052	0.971748	0.830094	0.975418	0.665724	48	0.485532	Multiple Center	HH
932	0.810015	0.973103	0.757717	0.969885	0.682069	932	0.836524	0.976015	0.832627	0.977935	0.721648	49	0.52301	Multiple Center	HH
933	0.804124	0.967536	0.739215	0.969919	0.63549	933	0.837997	0.970323	0.83338	0.975986	0.698455	50	0.334008	Multiple Center	HH
934	0.807069	0.97011	0.739637	0.968762	0.693665	934	0.810015	0.968047	0.809926	0.970552	0.686007	51	0.655499	Multiple Center	HH
935	0.78056	0.967746	0.767645	0.965222	0.626693	935	0.814433	0.969385	0.811338	0.971081	0.60149	52	0.569095	Multiple Center	HH
936	0.798233	0.969073	0.770789	0.971038	0.684856	936	0.843888	0.967633	0.834352	0.976267	0.729068	53	0.107274	Multiple Center	HH
937	0.798233	0.963103	0.745084	0.967168	0.647112	937	0.815906	0.966509	0.802657	0.973543	0.657432	54	0.576946	Multiple Center	HH
938	0.821797	0.972372	0.759562	0.972997	0.697086	938	0.82327	0.967358	0.807833	0.975035	0.703088	55	0.370034	Multiple Center	HH
939	0.784978	0.960354	0.768465	0.966271	0.664757	939	0.805596	0.957099	0.800312	0.969479	0.658676	56	0.559874	Multiple Center	HH
940	0.807069	0.963978	0.758817	0.971419	0.65766	940	0.818851	0.960125	0.81718	0.97309	0.666481	57	0.314116	Multiple Center	HH
941	0.792342	0.96861	0.769761	0.966794	0.695169	941	0.833579	0.966322	0.826977	0.97487	0.689493	58	0.144359	Multiple Center	HH
942	0.801178	0.948378	0.758035	0.969825	0.683203	942	0.82327	0.950583	0.829362	0.974583	0.672517	59	0.604356	Multiple Center	HH
943	0.827688	0.961422	0.7467	0.97295	0.683107	943	0.840943	0.968104	0.831136	0.975829	0.682678	60	0.135334	Multiple Center	HH
944	0.827688	0.973292	0.765821	0.973735	0.702577	944	0.830633	0.974415	0.863758	0.975588	0.707515	61	0.37788	Multiple Center	HH
945	0.802651	0.954497	0.727597	0.967359	0.675928	945	0.807069	0.961216	0.792569	0.970932	0.637769	62	0.537491	Multiple Center	HH
946	0.814433	0.964876	0.774863	0.970594	0.678657	946	0.817378	0.948056	0.801254	0.971422	0.655092	63	0.390074	Multiple Center	HH
947	0.821797	0.976925	0.774524	0.97331	0.725456	947	0.840943	0.966483	0.840236	0.97623	0.720084	64	0.0938942	Multiple Center	HH
948	0.786451	0.979681	0.783232	0.965665	0.690804	948	0.814433	0.970247	0.825114	0.972547	0.682162	65	0.103149	Multiple Center	HH
949	0.802651	0.974923	0.773082	0.968343	0.665197	949	0.836524	0.972935	0.830566	0.975446	0.696805	66	0.648375	Multiple Center	HH
950	0.808542	0.965757	0.73758	0.969361	0.679397	950	0.830633	0.968308	0.823268	0.976552	0.701822	67	0.161897	Multiple Center	HH
951	0.815906	0.974565	0.784517	0.970582	0.700412	951	0.846834	0.970537	0.839195	0.978056	0.711293	68	0.550202	Multiple Center	HH
952	0.833579	0.971632	0.747749	0.97518	0.697965	952	0.835052	0.976922	0.816527	0.975179	0.650386	69	0.149699	Multiple Center	HH
953	0.832106	0.971226	0.725112	0.974586	0.698095	953	0.827688	0.971774	0.779684	0.975319	0.662281	70	0.608588	Multiple Center	HH
954	0.798233	0.964788	0.723658	0.968	0.642979	954	0.837997	0.963908	0.828255	0.976485	0.697813	71	0.437585	Multiple Center	HH
955	0.818851	0.96924	0.722871	0.970139	0.677459	955	0.835052	0.967824	0.823238	0.975081	0.66316	72	0.624487	Multiple Center	HH
956	0.795287	0.962626	0.753853	0.968235	0.673904	956	0.848306	0.964636	0.83908	0.976181	0.664079	73	0.169218	Multiple Center	HH
957	0.804124	0.974285	0.760405	0.969497	0.674844	957	0.827688	0.969078	0.814574	0.974682	0.683508	74	0.650157	Multiple Center	HH
958	0.818851	0.974056	0.769484	0.971566	0.695286	958	0.842415	0.965274	0.814888	0.976397	0.683271	75	0.122025	Multiple Center	HH
959	0.789396	0.966246	0.640939	0.966521	0.664591	959	0.818851	0.956184	0.781677	0.971173	0.654255	76	0.150144	Multiple Center	HH
960	0.805596	0.969439	0.749332	0.968268	0.707698	960	0.81296	0.967208	0.807987	0.971979	0.69101	77	0.599334	Multiple Center	HH
961	0.805596	0.958807	0.704941	0.970482	0.663204	961	0.821797	0.960006	0.838042	0.973587	0.624653	78	0.643183	Multiple Center	HH
962	0.815906	0.979971	0.784097	0.970727	0.690495	962	0.829161	0.970978	0.835202	0.976562	0.687215	79	0.539077	Multiple Center	HH
963	0.818851	0.975699	0.709082	0.970731	0.683688	963	0.83947	0.972958	0.845756	0.973814	0.714238	80	0.643074	Multiple Center	HH
964	0.805596	0.966191	0.711088	0.96996	0.661706	964	0.817378	0.971094	0.791518	0.971955	0.637088	81	0.652974	Multiple Center	HH
965	0.815906	0.979677	0.759277	0.971978	0.687134	965	0.843888	0.978662	0.853812	0.976758	0.671732	82	0.532775	Multiple Center	HH
966	0.792342	0.966107	0.707367	0.966641	0.667973	966	0.807069	0.967706	0.804801	0.970398	0.673456	83	0.414228	Multiple Center	HH
967	0.824742	0.956533	0.759676	0.973246	0.702454	967	0.840943	0.965187	0.822774	0.9755	0.729365	84	0.61965	Multiple Center	HH
968	0.793814	0.972027	0.743727	0.967572	0.650811	968	0.826215	0.968357	0.812606	0.973016	0.66357	85	0.588562	Multiple Center	HH
969	0.779087	0.96622	0.740113	0.964559	0.670471	969	0.811487	0.962569	0.80248	0.969991	0.635725	86	0.54924	Multiple Center	HH
970	0.805596	0.963526	0.759046	0.970446	0.669028	970	0.82327	0.96066	0.8187	0.974319	0.678456	87	0.528975	Multiple Center	HH
971	0.82327	0.96436	0.745368	0.973989	0.699494	971	0.824742	0.959412	0.803176	0.976093	0.657449	88	0.587694	Multiple Center	HH
972	0.793814	0.971333	0.74832	0.965633	0.631437	972	0.81296	0.972208	0.843204	0.972122	0.643639	89	0.567564	Multiple Center	HH
973	0.789396	0.967098	0.741769	0.967042	0.670907	973	0.814433	0.974542	0.798842	0.972684	0.684006	90	0.653168	Multiple Center	HH
974	0.779087	0.960068	0.7148	0.965102	0.657277	974	0.79676	0.957709	0.774282	0.967883	0.683681	91	0.337418	Multiple Center	HH
975	0.799705	0.973003	0.711248	0.968523	0.664585	975	0.836524	0.976914	0.848528	0.974846	0.729763	92	0.162635	Multiple Center	HH
976	0.790869	0.957676	0.757109	0.969081	0.671884	976	0.817378	0.968087	0.815474	0.974784	0.720428	93	0.266887	Multiple Center	HH
977	0.798233	0.965463	0.706562	0.968548	0.673909	977	0.821797	0.96421	0.808491	0.973633	0.680378	94	0.456089	Multiple Center	HH
978	0.817378	0.971131	0.798621	0.970929	0.693684	978	0.830633	0.968489	0.835741	0.975097	0.674846	95	0.547905	Multiple Center	HH
979	0.820324	0.975571	0.784762	0.973574	0.695292	979	0.843888	0.97331	0.835699	0.977024	0.683377	96	0.393183	Multiple Center	HH
980	0.798233	0.9707	0.74304	0.969346	0.668116	980	0.835052	0.974775	0.810522	0.975513	0.688113	97	0.43754	Multiple Center	HH
981	0.795287	0.962909	0.790323	0.966732	0.674367	981	0.811487	0.965187	0.820309	0.969643	0.643359	98	0.0819274	Multiple Center	HH
982	0.81296	0.969892	0.79817	0.971212	0.669104	982	0.815906	0.971039	0.828311	0.972085	0.616612	99	0.622742	Multiple Center	HH
983	0.826215	0.961063	0.796173	0.971299	0.688831	983	0.833579	0.957782	0.819686	0.977071	0.697982	100	0.164923	Multiple Center	HH
984	0.790869	0.961771	0.74405	0.968496	0.708413	984	0.811487	0.968021	0.819879	0.970851	0.673152	101	0.182743	Multiple Center	HH
985	0.836524	0.972186	0.735323	0.976316	0.702336	985	0.858616	0.969937	0.841575	0.980061	0.739302	102	0.638841	Multiple Center	HH
986	0.81296	0.973911	0.770071	0.969531	0.646347	986	0.820324	0.967272	0.800815	0.975221	0.64759	103	0.150356	Multiple Center	HH
987	0.821797	0.97011	0.763818	0.970704	0.677945	987	0.815906	0.971391	0.815134	0.974028	0.689507	104	0.158882	Multiple Center	HH
988	0.807069	0.97583	0.734172	0.97034	0.667852	988	0.820324	0.962511	0.811457	0.971917	0.641897	105	0.598776	Multiple Center	HH
989	0.81296	0.971092	0.716765	0.970557	0.678802	989	0.854197	0.981221	0.854232	0.976989	0.686719	106	0.141556	Multiple Center	HH
990	0.799705	0.967993	0.73023	0.969255	0.683328	990	0.835052	0.962977	0.836315	0.975173	0.736407	107	0.284867	Multiple Center	HH
991	0.82327	0.970476	0.751439	0.972181	0.695507	991	0.843888	0.964977	0.823731	0.976883	0.677963	108	0.444777	Multiple Center	HH
992	0.808542	0.96443	0.763949	0.968871	0.660384	992	0.827688	0.967656	0.835266	0.977679	0.696266	109	0.621212	Multiple Center	HH
993	0.817378	0.970463	0.750876	0.972662	0.680258	993	0.85567	0.975101	0.856116	0.979077	0.721633	110	0.562639	Multiple Center	HH
994	0.79676	0.963913	0.679375	0.968574	0.642119	994	0.807069	0.961335	0.780895	0.970306	0.674478	111	0.159506	Multiple Center	HH
995	0.807069	0.970222	0.795774	0.968445	0.669546	995	0.810015	0.960351	0.825487	0.971403	0.646239	112	0.157284	Multiple Center	HH
996	0.824742	0.97334	0.762177	0.972663	0.690044	996	0.826215	0.962797	0.805463	0.974955	0.696026	113	0.605034	Multiple Center	HH
997	0.795287	0.970537	0.776677	0.968103	0.678892	997	0.821797	0.972161	0.831973	0.973666	0.679402	114	0.388281	Multiple Center	HH
998	0.829161	0.966968	0.756448	0.974082	0.673199	998	0.842415	0.977572	0.828559	0.978369	0.688198	115	0.604118	Multiple Center	HH
999	0.790869	0.962176	0.700462	0.966915	0.667316	999	0.810015	0.962345	0.804984	0.971803	0.656487	116	0.631269	Multiple Center	HH
1000	0.811487	0.970191	0.750293	0.972059	0.670791	1000	0.824742	0.971476	0.8031	0.973792	0.665864	117	0.645015	Multiple Center	HH
1001	0.805596	0.957493	0.745438	0.971238	0.667035	1001	0.840943	0.972687	0.819728	0.977924	0.688531	118	0.643223	Multiple Center	HH
1002	0.814433	0.974716	0.786778	0.971175	0.689509	1002	0.833579	0.962367	0.845148	0.975455	0.706735	119	0.608704	Multiple Center	HH
1003	0.795287	0.959876	0.75464	0.966247	0.683488	1003	0.811487	0.959904	0.7924	0.970583	0.687588	120	0.503687	Multiple Center	HH
1004	0.818851	0.965876	0.722199	0.970485	0.694812	1004	0.820324	0.958545	0.799079	0.971268	0.681819	121	0.648581	Multiple Center	HH
1005	0.826215	0.972224	0.772935	0.973003	0.703415	1005	0.826215	0.962738	0.81804	0.975265	0.656119	122	0.504563	Multiple Center	HH
1006	0.782032	0.96148	0.704738	0.965465	0.639058	1006	0.830633	0.953721	0.818728	0.972745	0.672213	123	0.125477	Multiple Center	HH
1007	0.832106	0.973755	0.785049	0.972604	0.670073	1007	0.861561	0.966976	0.839306	0.980969	0.718557	124	0.0391109	Multiple Center	HH
1008	0.814433	0.973701	0.762305	0.971713	0.669106	1008	0.845361	0.97536	0.853746	0.975757	0.689467	125	0.0947749	Multiple Center	HH
1009	0.799705	0.963716	0.734263	0.967336	0.655103	1009	0.81296	0.966843	0.817111	0.971071	0.635983	126	0.11144	Multiple Center	HH
1010	0.836524	0.975736	0.795016	0.974565	0.718392	1010	0.820324	0.968617	0.824235	0.973722	0.68251	127	0.344549	Multiple Center	HH
1011	0.818851	0.966316	0.760069	0.971627	0.694803	1011	0.804124	0.962775	0.809173	0.972351	0.665691	128	0.163392	Multiple Center	HH
1012	0.818851	0.959157	0.72338	0.973303	0.676564	1012	0.824742	0.964159	0.821087	0.97385	0.698602	129	0.143696	Multiple Center	HH
1013	0.798233	0.967336	0.708495	0.968471	0.67956	1013	0.804124	0.952341	0.757383	0.969724	0.627348	130	0.518217	Multiple Center	HH
1014	0.824742	0.980036	0.825561	0.971366	0.707226	1014	0.837997	0.971721	0.852865	0.974513	0.671071	131	0.142534	Multiple Center	HH
1015	0.799705	0.9625	0.786927	0.967989	0.641581	1015	0.821797	0.956275	0.821334	0.973339	0.647218	132	0.653586	Multiple Center	HH
1016	0.832106	0.974163	0.75884	0.977596	0.694971	1016	0.851252	0.979212	0.837228	0.978653	0.74425	133	0.610041	Multiple Center	HH
1017	0.790869	0.963588	0.755176	0.969114	0.692834	1017	0.786451	0.956421	0.792328	0.966993	0.638781	134	0.359106	Multiple Center	HH
1018	0.798233	0.970679	0.711534	0.968012	0.634397	1018	0.829161	0.977892	0.847958	0.976032	0.679635	135	0.153551	Multiple Center	HH
1019	0.805596	0.968103	0.766827	0.969788	0.653984	1019	0.832106	0.974523	0.835432	0.976058	0.66519	136	0.272814	Multiple Center	HH
1020	0.820324	0.970333	0.766134	0.970932	0.69859	1020	0.821797	0.964696	0.816855	0.973926	0.684193	137	0.351142	Multiple Center	HH
1021	0.811487	0.964571	0.757666	0.970718	0.691754	1021	0.820324	0.96532	0.805838	0.974474	0.670456	138	0.498827	Multiple Center	HH
1022	0.820324	0.954604	0.761584	0.97386	0.674065	1022	0.826215	0.960437	0.8022	0.97403	0.668874	139	0.298016	Multiple Center	HH
1023	0.821797	0.976036	0.784825	0.97352	0.708673	1023	0.858616	0.981041	0.861633	0.979595	0.745668	140	0.598291	Multiple Center	HH
1024	0.82327	0.973086	0.781224	0.972146	0.694083	1024	0.843888	0.973767	0.832119	0.9765	0.685169	141	0.143395	Multiple Center	HH
1025	0.821797	0.960999	0.72053	0.972887	0.655358	1025	0.849779	0.971055	0.830738	0.979428	0.691355	142	0.157006	Multiple Center	HH
1026	0.798233	0.962256	0.776574	0.96774	0.662498	1026	0.836524	0.961818	0.843498	0.976053	0.673802	143	0.110173	Multiple Center	HH
1027	0.811487	0.969829	0.771904	0.971844	0.701465	1027	0.832106	0.965311	0.819412	0.975798	0.685966	144	0.322329	Multiple Center	HH
1028	0.810015	0.966314	0.753359	0.972311	0.703196	1028	0.830633	0.962517	0.821659	0.974629	0.690226	145	0.121556	Multiple Center	HH
1029	0.802651	0.975841	0.745092	0.969159	0.679515	1029	0.843888	0.973899	0.848913	0.97443	0.671935	146	0.279978	Multiple Center	HH
1030	0.826215	0.972075	0.747753	0.973081	0.689932	1030	0.835052	0.964415	0.816345	0.976139	0.714774	147	0.497642	Multiple Center	HH
1031	0.826215	0.96949	0.812361	0.973673	0.734374	1031	0.845361	0.980519	0.860943	0.979521	0.72092	148	0.585458	Multiple Center	HH
1032	0.818851	0.971586	0.742723	0.972065	0.669023	1032	0.830633	0.972662	0.822141	0.975656	0.695762	149	0.419707	Multiple Center	HH
1033	0.786451	0.964384	0.730926	0.967893	0.671653	1033	0.815906	0.973554	0.83124	0.974201	0.701533	150	0.64052	Multiple Center	HH
1034	0.804124	0.970267	0.788489	0.970237	0.69033	1034	0.82327	0.975008	0.84326	0.97569	0.698149	151	0.387155	Multiple Center	HH
1035	0.818851	0.978985	0.748316	0.971125	0.683256	1035	0.829161	0.976106	0.821872	0.972875	0.678399	152	0.296544	Multiple Center	HH
1036	0.815906	0.970896	0.784476	0.970485	0.656548	1036	0.810015	0.963345	0.825604	0.974284	0.68744	0	0.104808	Single Center	HCC
1037	0.81296	0.963941	0.789161	0.969974	0.670642	1037	0.824742	0.970417	0.803989	0.973514	0.678727	1	0.703588	Single Center	HCC
1038	0.798233	0.96552	0.735064	0.96845	0.673082	1038	0.830633	0.974495	0.837957	0.975321	0.71667	2	0.354348	Single Center	HCC
1039	0.811487	0.97054	0.782688	0.970386	0.676221	1039	0.830633	0.969372	0.814591	0.976073	0.644693	3	0.509438	Single Center	HCC
1040	0.827688	0.974159	0.769385	0.974284	0.673831	1040	0.836524	0.970089	0.816892	0.97727	0.688394	4	0.345178	Single Center	HCC
1041	0.789396	0.96431	0.756959	0.967981	0.682419	1041	0.827688	0.97455	0.839556	0.974052	0.696083	5	0.335	Single Center	HCC
1042	0.802651	0.960308	0.754822	0.970093	0.680244	1042	0.802651	0.955309	0.791424	0.970857	0.665368	6	0.604511	Single Center	HCC
1043	0.795287	0.962469	0.716929	0.969045	0.586597	1043	0.852725	0.976474	0.771985	0.979559	0.633821	7	0.295757	Single Center	HCC
1044	0.808542	0.956559	0.769596	0.969803	0.703047	1044	0.824742	0.956478	0.823304	0.973527	0.663966	8	0.248809	Single Center	HCC
1045	0.805596	0.967427	0.748634	0.970213	0.665889	1045	0.848306	0.972789	0.834301	0.975446	0.702269	9	0.556993	Single Center	HCC
1046	0.793814	0.968765	0.745955	0.967445	0.662508	1046	0.81296	0.966313	0.799864	0.97035	0.677375	10	0.583867	Single Center	HCC
1047	0.802651	0.973753	0.746142	0.968795	0.687365	1047	0.829161	0.970673	0.825679	0.975202	0.703083	11	0.229437	Single Center	HCC
1048	0.792342	0.960684	0.777864	0.965974	0.640537	1048	0.795287	0.952626	0.804129	0.96915	0.625845	12	0.185213	Single Center	HCC
1049	0.784978	0.969438	0.745314	0.966145	0.673693	1049	0.824742	0.972284	0.80834	0.973636	0.68953	13	0.248226	Single Center	HCC
1050	0.802651	0.974014	0.736946	0.969127	0.680158	1050	0.804124	0.970206	0.770755	0.970368	0.644817	14	0.657697	Single Center	HCC
1051	0.820324	0.964816	0.737214	0.972708	0.669758	1051	0.824742	0.961361	0.815295	0.973631	0.67227	15	0.696365	Single Center	HCC
1052	0.805596	0.963953	0.744022	0.971028	0.683371	1052	0.821797	0.970132	0.818727	0.973608	0.689855	16	0.616209	Single Center	HCC
1053	0.804124	0.967871	0.699522	0.969121	0.66813	1053	0.835052	0.969005	0.787238	0.976808	0.68603	17	0.419047	Single Center	HCC
1054	0.805596	0.974194	0.731916	0.969804	0.660927	1054	0.818851	0.967179	0.799705	0.9736	0.659093	18	0.69979	Single Center	HCC
1055	0.798233	0.963035	0.729927	0.96915	0.63287	1055	0.814433	0.957373	0.798829	0.97117	0.677897	19	0.190843	Single Center	HCC
1056	0.805596	0.964344	0.760982	0.967882	0.668795	1056	0.820324	0.963465	0.831325	0.973655	0.698245	20	0.291897	Single Center	HCC
1057	0.830633	0.973241	0.766221	0.972199	0.680525	1057	0.832106	0.969471	0.830524	0.976881	0.697381	21	0.5645	Single Center	HCC
1058	0.810015	0.966339	0.79303	0.969674	0.679891	1058	0.830633	0.965022	0.833414	0.975265	0.63649	22	0.699771	Single Center	HCC
1059	0.820324	0.956826	0.772172	0.971703	0.662978	1059	0.827688	0.958004	0.831555	0.974936	0.674854	23	0.404893	Single Center	HCC
1060	0.817378	0.969456	0.72068	0.972647	0.71128	1060	0.814433	0.961726	0.770375	0.973002	0.68766	24	0.126643	Single Center	HCC
1061	0.85567	0.977249	0.799489	0.977819	0.741423	1061	0.851252	0.966175	0.83404	0.978523	0.725912	25	0.291298	Single Center	HCC
1062	0.81296	0.973836	0.734796	0.96903	0.682703	1062	0.808542	0.96385	0.794405	0.970633	0.614073	26	0.695704	Single Center	HCC
1063	0.802651	0.971669	0.746559	0.967829	0.601066	1063	0.826215	0.974851	0.793526	0.972971	0.612511	27	0.702161	Single Center	HCC
1064	0.802651	0.978676	0.786324	0.967524	0.68721	1064	0.836524	0.969891	0.831307	0.974539	0.701765	28	0.477526	Single Center	HCC
1065	0.811487	0.971623	0.759544	0.969846	0.693991	1065	0.821797	0.966352	0.822991	0.970521	0.664141	29	0.492458	Single Center	HCC
1066	0.811487	0.966847	0.728317	0.969649	0.653689	1066	0.824742	0.959694	0.791746	0.973479	0.624245	30	0.697969	Single Center	HCC
1067	0.826215	0.980342	0.82018	0.972139	0.723647	1067	0.827688	0.966394	0.821906	0.975469	0.708237	31	0.423726	Single Center	HCC
1068	0.830633	0.967661	0.81983	0.971992	0.708251	1068	0.848306	0.96728	0.833339	0.975418	0.672946	32	0.42632	Single Center	HCC
1069	0.805596	0.971155	0.735098	0.967363	0.644825	1069	0.829161	0.968471	0.808339	0.975348	0.655629	33	0.628225	Single Center	HCC
1070	0.818851	0.96671	0.765968	0.972603	0.681953	1070	0.829161	0.970463	0.80393	0.974652	0.680244	34	0.444297	Single Center	HCC
1071	0.777614	0.965355	0.716431	0.966057	0.642336	1071	0.821797	0.960029	0.812553	0.972235	0.624826	35	0.27884	Single Center	HCC
1072	0.821797	0.962485	0.769855	0.97153	0.650484	1072	0.837997	0.957295	0.839152	0.97551	0.671833	36	0.529324	Single Center	HCC
1073	0.802651	0.947704	0.703009	0.969001	0.639406	1073	0.83947	0.969114	0.828182	0.975928	0.682904	37	0.439219	Single Center	HCC
1074	0.814433	0.969394	0.777503	0.969611	0.646204	1074	0.837997	0.968863	0.835226	0.973641	0.651446	38	0.633102	Single Center	HCC
1075	0.824742	0.967629	0.782244	0.971784	0.668064	1075	0.829161	0.963871	0.839227	0.975805	0.667476	39	0.625685	Single Center	HCC
1076	0.814433	0.966562	0.744841	0.970852	0.676372	1076	0.821797	0.969123	0.810303	0.973362	0.660909	40	0.640044	Single Center	HCC
1077	0.799705	0.96157	0.770183	0.968525	0.679639	1077	0.820324	0.959452	0.810462	0.973964	0.709983	41	0.402765	Single Center	HCC
1078	0.802651	0.969554	0.755958	0.970627	0.69445	1078	0.824742	0.965007	0.820905	0.974711	0.689773	42	0.193883	Single Center	HCC
1079	0.792342	0.958763	0.75057	0.968689	0.621475	1079	0.817378	0.961247	0.798029	0.974378	0.627088	43	0.360646	Single Center	HCC
1080	0.798233	0.960504	0.706514	0.969121	0.661399	1080	0.830633	0.968779	0.823086	0.975219	0.683212	44	0.508713	Single Center	HCC
1081	0.811487	0.966636	0.755934	0.972469	0.662311	1081	0.824742	0.970388	0.827096	0.972632	0.675927	45	0.355668	Single Center	HCC
1082	0.805596	0.970066	0.766691	0.968363	0.681644	1082	0.826215	0.976406	0.836433	0.975906	0.709323	46	0.451688	Single Center	HCC
1083	0.805596	0.972433	0.811885	0.96892	0.684954	1083	0.836524	0.968586	0.84895	0.975286	0.697817	47	0.256553	Single Center	HCC
1084	0.802651	0.975671	0.748533	0.97077	0.687539	1084	0.820324	0.967291	0.813853	0.974132	0.700073	48	0.45669	Single Center	HCC
1085	0.790869	0.9622	0.732121	0.967005	0.65558	1085	0.821797	0.969392	0.785548	0.973222	0.610452	49	0.504176	Single Center	HCC
1086	0.799705	0.959542	0.711675	0.967516	0.665069	1086	0.821797	0.96197	0.807647	0.973429	0.650518	50	0.485205	Single Center	HCC
1087	0.811487	0.969967	0.757897	0.971203	0.686008	1087	0.820324	0.963998	0.807381	0.974431	0.663644	51	0.703665	Single Center	HCC
1088	0.790869	0.955871	0.748161	0.967995	0.656768	1088	0.817378	0.961446	0.813945	0.972492	0.693509	52	0.387813	Single Center	HCC
1089	0.802651	0.959031	0.723669	0.969614	0.651554	1089	0.808542	0.965282	0.778826	0.971128	0.636787	53	0.354269	Single Center	HCC
1090	0.817378	0.974821	0.768774	0.971547	0.683314	1090	0.821797	0.969509	0.830474	0.973835	0.718758	54	0.373507	Single Center	HCC
1091	0.821797	0.974566	0.818053	0.972828	0.705544	1091	0.837997	0.962951	0.851027	0.975613	0.679871	55	0.656591	Single Center	HCC
1092	0.79676	0.967773	0.717707	0.968266	0.640747	1092	0.830633	0.965787	0.81344	0.97421	0.646273	56	0.708198	Single Center	HCC
1093	0.793814	0.970088	0.716076	0.966703	0.631342	1093	0.810015	0.966838	0.811765	0.97223	0.632547	57	0.448024	Single Center	HCC
1094	0.776141	0.959413	0.705378	0.965522	0.634674	1094	0.79676	0.965996	0.825364	0.97009	0.648445	58	0.138063	Single Center	HCC
1095	0.795287	0.96756	0.730926	0.96861	0.66083	1095	0.814433	0.969921	0.816454	0.972488	0.661485	59	0.549288	Single Center	HCC
1096	0.801178	0.972584	0.770403	0.970494	0.700725	1096	0.832106	0.972148	0.82747	0.977028	0.677316	60	0.38369	Single Center	HCC
1097	0.782032	0.964924	0.735025	0.965347	0.618221	1097	0.821797	0.971887	0.825813	0.973849	0.663979	61	0.417334	Single Center	HCC
1098	0.824742	0.969662	0.714396	0.97262	0.645653	1098	0.846834	0.973201	0.802439	0.975845	0.642333	62	0.700685	Single Center	HCC
1099	0.805596	0.960579	0.724814	0.969707	0.66245	1099	0.837997	0.974188	0.792466	0.97643	0.669267	63	0.417428	Single Center	HCC
1100	0.826215	0.97336	0.80783	0.973673	0.717001	1100	0.842415	0.966959	0.854538	0.977188	0.726246	64	0.402056	Single Center	HCC
1101	0.801178	0.967661	0.756988	0.967766	0.664294	1101	0.835052	0.963108	0.811884	0.974033	0.669453	65	0.442188	Single Center	HCC
1102	0.807069	0.972673	0.783494	0.96936	0.654886	1102	0.835052	0.978061	0.835862	0.976275	0.655359	66	0.704121	Single Center	HCC
1103	0.811487	0.965337	0.738468	0.971359	0.67262	1103	0.815906	0.969624	0.805474	0.975421	0.667691	67	0.533887	Single Center	HCC
1104	0.81296	0.973607	0.751997	0.971246	0.667968	1104	0.818851	0.964536	0.797517	0.973563	0.624135	68	0.410405	Single Center	HCC
1105	0.824742	0.971293	0.779718	0.972337	0.683643	1105	0.837997	0.964269	0.823425	0.976706	0.695414	69	0.281695	Single Center	HCC
1106	0.827688	0.968644	0.709313	0.971559	0.647248	1106	0.846834	0.965117	0.817509	0.975635	0.642611	70	0.473835	Single Center	HCC
1107	0.792342	0.965352	0.717176	0.968405	0.615686	1107	0.818851	0.973537	0.830137	0.972785	0.637411	71	0.322665	Single Center	HCC
1108	0.824742	0.952268	0.790812	0.971773	0.684024	1108	0.814433	0.959731	0.822759	0.970878	0.67593	72	0.463947	Single Center	HCC
1109	0.817378	0.961746	0.783599	0.971784	0.680745	1109	0.81296	0.975729	0.819273	0.972352	0.62542	73	0.621976	Single Center	HCC
1110	0.826215	0.972648	0.813593	0.972972	0.702989	1110	0.835052	0.971112	0.83958	0.977116	0.683644	74	0.469457	Single Center	HCC
1111	0.802651	0.973782	0.741074	0.970968	0.661928	1111	0.815906	0.969216	0.822445	0.971927	0.675251	75	0.664646	Single Center	HCC
1112	0.792342	0.964654	0.756842	0.968379	0.663913	1112	0.811487	0.968738	0.823776	0.972927	0.683816	76	0.680208	Single Center	HCC
1113	0.79676	0.969968	0.744687	0.967228	0.673154	1113	0.829161	0.971379	0.81842	0.975113	0.714382	77	0.701419	Single Center	HCC
1114	0.811487	0.963699	0.763294	0.970882	0.701278	1114	0.843888	0.967014	0.823924	0.975907	0.69665	78	0.693881	Single Center	HCC
1115	0.799705	0.96563	0.731748	0.966281	0.678597	1115	0.815906	0.972455	0.797779	0.971462	0.629475	79	0.178966	Single Center	HCC
1116	0.846834	0.971495	0.810353	0.977141	0.722695	1116	0.858616	0.970421	0.84427	0.979376	0.713794	80	0.315594	Single Center	HCC
1117	0.798233	0.962213	0.758828	0.967618	0.656043	1117	0.82327	0.957096	0.82742	0.973681	0.697445	81	0.488542	Single Center	HCC
1118	0.81296	0.964876	0.757261	0.971572	0.685609	1118	0.824742	0.965229	0.809501	0.975882	0.687539	82	0.346676	Single Center	HCC
1119	0.798233	0.960712	0.763193	0.969421	0.670624	1119	0.817378	0.962867	0.790464	0.973594	0.630962	83	0.475998	Single Center	HCC
1120	0.799705	0.966143	0.734258	0.970172	0.66773	1120	0.811487	0.96456	0.824806	0.970998	0.619359	84	0.683677	Single Center	HCC
1121	0.81296	0.969149	0.743359	0.969977	0.674465	1121	0.818851	0.975312	0.802972	0.974014	0.683199	85	0.344272	Single Center	HCC
1122	0.767305	0.943424	0.694332	0.963543	0.630158	1122	0.795287	0.966712	0.803767	0.970276	0.625376	86	0.64391	Single Center	HCC
1123	0.857143	0.973945	0.853347	0.977098	0.757906	1123	0.848306	0.966985	0.853964	0.979501	0.744103	87	0.615492	Single Center	HCC
1124	0.829161	0.969187	0.793494	0.972384	0.696259	1124	0.805596	0.957146	0.806926	0.9725	0.670008	88	0.28511	Single Center	HCC
1125	0.786451	0.96838	0.7395	0.965852	0.650285	1125	0.814433	0.971075	0.817443	0.972778	0.655315	89	0.426554	Single Center	HCC
1126	0.802651	0.971315	0.75475	0.969939	0.648865	1126	0.820324	0.965982	0.805149	0.973494	0.638378	90	0.319574	Single Center	HCC
1127	0.807069	0.966068	0.79739	0.972048	0.699974	1127	0.832106	0.964364	0.827649	0.977388	0.692779	91	0.313453	Single Center	HCC
1128	0.817378	0.969128	0.738738	0.972879	0.661434	1128	0.820324	0.968919	0.808992	0.973387	0.630628	92	0.685235	Single Center	HCC
1129	0.807069	0.970803	0.753123	0.968514	0.621901	1129	0.818851	0.974434	0.827676	0.970942	0.649689	93	0.452305	Single Center	HCC
1130	0.81296	0.966592	0.717308	0.971726	0.673392	1130	0.835052	0.963658	0.833406	0.975165	0.705685	94	0.23869	Single Center	HCC
1131	0.789396	0.962264	0.742738	0.967541	0.636366	1131	0.817378	0.959674	0.819521	0.973813	0.668105	95	0.212893	Single Center	HCC
1132	0.805596	0.966869	0.731707	0.969563	0.657821	1132	0.830633	0.968294	0.793485	0.975287	0.677329	96	0.607311	Single Center	HCC
1133	0.783505	0.9563	0.706402	0.967663	0.655747	1133	0.814433	0.96433	0.802612	0.973078	0.641442	0	0.130484	Multiple Center	HCC
1134	0.773196	0.972115	0.790472	0.964524	0.649533	1134	0.804124	0.966031	0.818873	0.969116	0.625472	1	0.787139	Multiple Center	HCC
1135	0.826215	0.970181	0.736329	0.972607	0.668582	1135	0.832106	0.975178	0.82225	0.974748	0.704933	2	0.426175	Multiple Center	HCC
1136	0.821797	0.974547	0.729424	0.972181	0.698991	1136	0.852725	0.97865	0.849848	0.978464	0.695272	3	0.691809	Multiple Center	HCC
1137	0.845361	0.976714	0.803407	0.975878	0.702453	1137	0.82327	0.975154	0.833895	0.97555	0.702472	4	0.515737	Multiple Center	HCC
1138	0.83947	0.961062	0.778609	0.975609	0.700281	1138	0.849779	0.96947	0.819653	0.979283	0.699161	5	0.331667	Multiple Center	HCC
1139	0.814433	0.950828	0.717849	0.973156	0.681749	1139	0.818851	0.957405	0.79648	0.973346	0.654448	6	0.608824	Multiple Center	HCC
1140	0.81296	0.972312	0.773078	0.971524	0.667596	1140	0.845361	0.973768	0.874198	0.97608	0.698493	7	0.565027	Multiple Center	HCC
1141	0.820324	0.974544	0.798181	0.973293	0.680442	1141	0.836524	0.964746	0.84213	0.976347	0.685377	8	0.411508	Multiple Center	HCC
1142	0.801178	0.96267	0.765603	0.969202	0.668774	1142	0.833579	0.965943	0.820573	0.975429	0.66859	9	0.583836	Multiple Center	HCC
1143	0.801178	0.970867	0.745308	0.969893	0.675408	1143	0.818851	0.967628	0.803991	0.973004	0.678694	10	0.617679	Multiple Center	HCC
1144	0.81296	0.970136	0.765946	0.971151	0.683396	1144	0.826215	0.969544	0.860143	0.974838	0.701836	11	0.312492	Multiple Center	HCC
1145	0.81296	0.958369	0.766551	0.97014	0.650907	1145	0.82327	0.959685	0.824583	0.973316	0.670927	12	0.302373	Multiple Center	HCC
1146	0.815906	0.970819	0.744607	0.973598	0.712369	1146	0.863034	0.984637	0.863262	0.980559	0.749735	13	0.322258	Multiple Center	HCC
1147	0.820324	0.973795	0.804827	0.971169	0.706771	1147	0.820324	0.968534	0.8219	0.973873	0.686795	14	0.804367	Multiple Center	HCC
1148	0.830633	0.965294	0.753912	0.974603	0.677859	1148	0.82327	0.969927	0.816547	0.974266	0.656776	15	0.796017	Multiple Center	HCC
1149	0.829161	0.959553	0.780036	0.974035	0.696155	1149	0.837997	0.976321	0.819932	0.978993	0.700617	16	0.777382	Multiple Center	HCC
1150	0.798233	0.957321	0.745209	0.969146	0.654441	1150	0.811487	0.958564	0.821139	0.972272	0.669828	17	0.520381	Multiple Center	HCC
1151	0.820324	0.968286	0.74923	0.971391	0.689751	1151	0.824742	0.968713	0.800992	0.973916	0.672792	18	0.826747	Multiple Center	HCC
1152	0.836524	0.980197	0.799355	0.974003	0.718469	1152	0.829161	0.978029	0.820933	0.976034	0.674347	19	0.177854	Multiple Center	HCC
1153	0.818851	0.970433	0.74405	0.972835	0.68432	1153	0.846834	0.962119	0.848012	0.976826	0.700112	20	0.342147	Multiple Center	HCC
1154	0.836524	0.978914	0.807224	0.972917	0.728169	1154	0.815906	0.964266	0.82916	0.973344	0.686464	21	0.579956	Multiple Center	HCC
1155	0.802651	0.969429	0.729716	0.969073	0.667838	1155	0.837997	0.97121	0.834586	0.976807	0.656848	22	0.722356	Multiple Center	HCC
1156	0.801178	0.972811	0.751568	0.967133	0.692572	1156	0.799705	0.968071	0.799296	0.967804	0.64185	23	0.71028	Multiple Center	HCC
1157	0.789396	0.96021	0.677485	0.968068	0.671731	1157	0.840943	0.973188	0.840378	0.975907	0.667312	24	0.194704	Multiple Center	HCC
1158	0.783505	0.967383	0.785625	0.964573	0.674328	1158	0.789396	0.957217	0.794179	0.9663	0.62328	25	0.27899	Multiple Center	HCC
1159	0.835052	0.975735	0.776275	0.972846	0.656948	1159	0.848306	0.968049	0.819264	0.976686	0.666582	26	0.831606	Multiple Center	HCC
1160	0.81296	0.968638	0.771597	0.968955	0.648103	1160	0.835052	0.969454	0.825435	0.974342	0.67064	27	0.790333	Multiple Center	HCC
1161	0.81296	0.957522	0.76452	0.972704	0.694736	1161	0.824742	0.971384	0.842568	0.974761	0.664621	28	0.479223	Multiple Center	HCC
1162	0.808542	0.958927	0.747051	0.970589	0.640369	1162	0.815906	0.954249	0.791974	0.971544	0.649011	29	0.643695	Multiple Center	HCC
1163	0.814433	0.970649	0.770456	0.970678	0.688701	1163	0.83947	0.96607	0.830687	0.973654	0.69759	30	0.816077	Multiple Center	HCC
1164	0.830633	0.969402	0.731597	0.973778	0.646661	1164	0.832106	0.968076	0.784231	0.975622	0.646622	31	0.5537	Multiple Center	HCC
1165	0.808542	0.964919	0.742021	0.968813	0.646677	1165	0.826215	0.956804	0.808375	0.97368	0.654441	32	0.508103	Multiple Center	HCC
1166	0.815906	0.970298	0.765558	0.971317	0.705151	1166	0.814433	0.968213	0.848356	0.975567	0.688671	33	0.68048	Multiple Center	HCC
1167	0.824742	0.973801	0.77319	0.972543	0.670982	1167	0.842415	0.972241	0.845102	0.977508	0.676933	34	0.412605	Multiple Center	HCC
1168	0.824742	0.967317	0.784309	0.97123	0.70273	1168	0.815906	0.958729	0.790331	0.973597	0.677245	35	0.328518	Multiple Center	HCC
1169	0.783505	0.964622	0.752703	0.967303	0.672636	1169	0.807069	0.967484	0.783352	0.970921	0.669685	36	0.80164	Multiple Center	HCC
1170	0.814433	0.972555	0.741083	0.97091	0.670469	1170	0.83947	0.974393	0.810603	0.97788	0.708457	37	0.380922	Multiple Center	HCC
1171	0.805596	0.956572	0.773768	0.968696	0.687986	1171	0.802651	0.958221	0.807651	0.972721	0.674053	38	0.768852	Multiple Center	HCC
1172	0.811487	0.958349	0.757441	0.972426	0.665577	1172	0.827688	0.963775	0.789878	0.975467	0.649826	39	0.729284	Multiple Center	HCC
1173	0.802651	0.96014	0.766323	0.967739	0.65235	1173	0.829161	0.954398	0.81265	0.972889	0.660544	40	0.739061	Multiple Center	HCC
1174	0.82327	0.981379	0.746887	0.972673	0.657449	1174	0.836524	0.985511	0.841878	0.975063	0.667384	41	0.601376	Multiple Center	HCC
1175	0.815906	0.969519	0.769264	0.971721	0.707639	1175	0.81296	0.965699	0.808785	0.971353	0.699966	42	0.265861	Multiple Center	HCC
1176	0.820324	0.973807	0.770634	0.971998	0.696078	1176	0.833579	0.97578	0.827922	0.975086	0.687835	43	0.605745	Multiple Center	HCC
1177	0.804124	0.957032	0.726974	0.971122	0.638116	1177	0.82327	0.973188	0.79748	0.974864	0.664773	44	0.591108	Multiple Center	HCC
1178	0.829161	0.969767	0.754465	0.974025	0.692067	1178	0.863034	0.974988	0.84621	0.97904	0.697441	45	0.393399	Multiple Center	HCC
1179	0.815906	0.95386	0.684826	0.972516	0.698095	1179	0.837997	0.957711	0.820452	0.977161	0.702346	46	0.661729	Multiple Center	HCC
1180	0.792342	0.964255	0.733871	0.967313	0.650367	1180	0.821797	0.967011	0.800807	0.974371	0.665089	47	0.651656	Multiple Center	HCC
1181	0.832106	0.953806	0.744574	0.973552	0.711678	1181	0.837997	0.960129	0.795611	0.976189	0.691135	48	0.585587	Multiple Center	HCC
1182	0.802651	0.969873	0.77986	0.966926	0.636442	1182	0.799705	0.96293	0.788123	0.969427	0.617812	49	0.674758	Multiple Center	HCC
1183	0.832106	0.97286	0.744941	0.974102	0.695791	1183	0.83947	0.965969	0.84847	0.975681	0.692742	50	0.389319	Multiple Center	HCC
1184	0.835052	0.979136	0.801222	0.975186	0.688382	1184	0.83947	0.975264	0.842819	0.977128	0.681653	51	0.811715	Multiple Center	HCC
1185	0.798233	0.963519	0.723384	0.968198	0.626062	1185	0.818851	0.965499	0.768877	0.971945	0.63461	52	0.430361	Multiple Center	HCC
1186	0.811487	0.96543	0.778529	0.97107	0.680138	1186	0.833579	0.965422	0.843251	0.978203	0.732836	53	0.420639	Multiple Center	HCC
1187	0.82327	0.973259	0.734252	0.97193	0.689045	1187	0.845361	0.970034	0.83554	0.975651	0.649389	54	0.47034	Multiple Center	HCC
1188	0.827688	0.959675	0.779049	0.973983	0.677393	1188	0.811487	0.962	0.824828	0.971776	0.623104	55	0.783025	Multiple Center	HCC
[truncated: 811 more rows]

## Sheet: c
Single Center						Multiple Center						NBH
[truncated: 2,001 more rows]
