# Supplementary material for: A multicenter clinical AI system study for detection and diagnosis of focal liver lesions
Source: Nat Commun. 2024 Feb 7;15:1131. doi: 10.1038/s41467-024-45325-9 (PMC10850133; doi:10.1038/s41467-024-45325-9)
Supplement: Supplementary file 4 — Source data [file 41467_2024_45325_MOESM4_ESM.zip › 2024-01-18-Cai-24-00871-SourceData/Source_data_Table_S6.xlsx]

## Sheet: Sheet1
3DCSWin		Internal validation	External test cohorts			Prospective
						cohort
			ZZH	QZH	NBH
	Recall	0.919	0.957	0.971	0.924	0.945
	≥1	0.931	0.967	0.984	0.932	0.95
	<1	0.862	0.907	0.942	0.878	0.922
	Recall	0.93	0.963	0.973	0.928	0.951
	≥1	0.938	0.968	0.982	0.933	0.951
	<1	0.893	0.937	0.952	0.898	0.948
	Slice thickness
	[2.5-5mm)	0.932	-	-	-	-
	[5.0-7mm)	0.94	0.963	0.973	0.928	0.955
	[7.0-10mm)	0.907	-	-	-	0.92
	mAs
	[0-100)	0.929	0.937	0.971	0.925	0.954
	[100,200)	0.932	0.969	0.979	0.936	0.949
	[200,500)	0.962	0.965	0.97	0.936	0.953
ZZH=Zhangzhou Hospital; QZH=Quzhou People’s Hospital; NBH=Ningbo No.2 Hospital.
