# Supplementary material for: A multicenter clinical AI system study for detection and diagnosis of focal liver lesions
Source: Nat Commun. 2024 Feb 7;15:1131. doi: 10.1038/s41467-024-45325-9 (PMC10850133; doi:10.1038/s41467-024-45325-9)
Supplement: Supplementary file 4 — Source data [file 41467_2024_45325_MOESM4_ESM.zip › 2024-01-18-Cai-24-00871-SourceData/Source_data_Figure_4.xlsx]

## Sheet: a
Sensitivity	Specificity	F1-score			Doc		Specificity									Sensitivity									f1 score
0.927711	0.877917	0.929658				Recall	FNH	HC	HCC	HA	HM	ICC	HH	benign	malignant	FNH	HC	HCC	HA	HM	ICC	HH	benign	malignant	FNH	HC	HCC	HA	HM	ICC	HH	benign	malignant
0.906977	0.906137	0.943609			Junior1	0.766	0.998447	0.910557	0.942127	0.993912	0.997131	0.986376	0.814159	0.361446	0.766513	0.120879	0.955752	0.411765	0.641975	0.384615	0.1	0.896175	0.766513	0.361446	0.213592	0.765957	0.307692	0.759124	0.535714	0.0952381	0.843188	0.829593	0.226415
0.9	0.914286	0.948148			Junior2	0.883	0.992138	0.972887	1	0.986175	0.995614	0.997199	0.782796	0.452381	0.857143	0.144444	0.981982	0.457143	0.924051	0.5	0.222222	0.983193	0.857143	0.452381	0.240741	0.919831	0.627451	0.906832	0.634921	0.307692	0.867738	0.888527	0.356808
0.890411	0.915344	0.948812			Junior3	0.796	0.968404	0.990033	0.982353	0.976489	0.967977	0.985775	0.983333	0.6875	0.893891	0.898876	0.933962	0.705882	0.873418	0.72973	0.444444	0.885057	0.893891	0.6875	0.846561	0.938389	0.685714	0.846626	0.627907	0.347826	0.930514	0.924356	0.547264
0.9125	0.903571	0.94315			Senior1	0.911	0.993691	0.978998	0.998538	0.995334	0.991241	0.997187	0.9025	0.662651	0.937008	0.727273	0.9375	0.685714	0.948718	0.717949	0.333333	0.985994	0.937008	0.662651	0.820513	0.913043	0.8	0.954839	0.767123	0.428571	0.941176	0.945946	0.617978
0.90411	0.906526	0.944853			Senior2	0.911	0.998428	0.979133	0.995652	0.986175	0.995614	1	0.905473	0.729412	0.930926	0.609195	0.964286	0.828571	0.9625	0.756098	0.222222	0.99162	0.930926	0.729412	0.751773	0.927039	0.865672	0.927711	0.826667	0.363636	0.945406	0.946528	0.649215
0.907692	0.916522	0.951264			Senior3	0.962	0.99842	0.966507	0.992733	0.995327	0.974101	0.95424	0.809843	0.494118	0.804107	0.22093	0.866071	0.571429	0.582278	0.365854	0.777778	0.974719	0.804107	0.494118	0.358491	0.843478	0.666667	0.71875	0.405405	0.28	0.880711	0.859072	0.334661
0.886364	0.898551	0.937618			Junior1+LiAIDS	0.97	0.991103	0.980806	0.988235	0.979167	0.973378	0.995041	0.959375	0.854	0.899	0.774194	0.87963	0.903226	0.927273	0.911765	0.647059	0.926282	0.899441	0.853659	0.834783	0.864407	0.848485	0.892019	0.765432	0.709677	0.941368	0.936047	0.679612
0.926829	0.887097	0.934844			Junior2+LiAIDS	0.954	0.9875	0.976834	0.996581	0.99115	0.973199	0.998333	0.955696	0.734	0.933	0.819672	0.981481	0.806452	0.851852	0.909091	0.2	0.951923	0.93271	0.734177	0.847458	0.87619	0.862069	0.938053	0.759494	0.315789	0.953451	0.945972	0.67052
0.844156	0.928952	0.952641			Junior3+LiAIDS	0.965	0.982238	0.980658	0.991511	1	0.957237	0.993355	0.987097	0.728	0.931	0.903226	0.981481	0.709677	0.781818	0.909091	0.411765	0.944984	0.930712	0.728395	0.875	0.877551	0.758621	0.946429	0.674157	0.5	0.965289	0.94397	0.666667
0.853659	0.885305	0.928571			Senior1+LiAIDS	0.975	0.99115	0.965909	0.996622	0.996473	0.981605	0.998344	0.990446	0.771	0.957	0.967213	0.990991	0.870968	0.892857	0.911765	0.333333	0.954839	0.957249	0.771084	0.944	0.925926	0.9	0.920502	0.815789	0.48	0.972085	0.960821	0.752941
0.8375	0.885714	0.92797			Senior2+LiAIDS	0.969	0.99287	0.956929	0.989899	0.994709	0.993209	0.998342	0.959375	0.695	0.946	0.822581	1	0.870968	0.872727	0.823529	0.117647	0.964744	0.945996	0.695122	0.871795	0.90566	0.84375	0.903766	0.848485	0.2	0.961661	0.949533	0.678571
0.858974	0.891459	0.932961			Senior3+LiAIDS	0.972	0.998201	0.986408	0.996604	0.980836	0.978188	1	0.96519	0.75	0.953	0.822581	0.954128	0.833333	1	0.882353	0.3125	0.971154	0.953445	0.75	0.894737	0.907563	0.877193	0.945455	0.779221	0.47619	0.968051	0.957905	0.727273
0.926829	0.885305	0.933837
0.833333	0.896797	0.934198
0.945055	0.901639	0.943756
0.873684	0.889908	0.930902
0.927711	0.888689	0.935728
0.875	0.889493	0.931689
0.903614	0.890485	0.934967
0.895349	0.880866	0.928639
0.83871	0.916955	0.948122
0.901235	0.892665	0.93621
0.84507	0.891037	0.932843
0.839506	0.892665	0.931839
0.945946	0.890459	0.938547
0.88	0.897345	0.93802
0.890411	0.881834	0.930233
0.907895	0.909574	0.946494
0.891304	0.90146	0.939163
0.865854	0.883513	0.928437
0.871429	0.931579	0.956757
0.92	0.888496	0.935694
0.932432	0.893993	0.939647
0.878788	0.897213	0.938924
0.847222	0.910211	0.943431
0.894118	0.911712	0.945794
0.940476	0.895683	0.94051
0.904762	0.908273	0.944808
0.958333	0.911972	0.951331
0.902778	0.880282	0.930233
0.888889	0.892665	0.935333
0.833333	0.912811	0.943015
0.925926	0.898032	0.940956
0.926829	0.901434	0.94283
0.901408	0.920914	0.952727
0.942029	0.89317	0.940092
0.842105	0.920213	0.947945
0.882353	0.904505	0.940956
0.971831	0.885764	0.937674
0.891566	0.910233	0.945014
0.876923	0.893913	0.937101
0.914634	0.903226	0.942937
0.924051	0.891266	0.937207
0.84	0.899115	0.936406
0.938272	0.889088	0.936852
0.973333	0.913274	0.952909
0.884615	0.914591	0.947465
0.888889	0.925455	0.952292
0.880597	0.902269	0.941712
0.947368	0.900709	0.944238
0.860759	0.889483	0.931839
0.888889	0.889088	0.933333
0.909091	0.909408	0.947368
0.935065	0.880995	0.932331
0.868421	0.907801	0.94291
0.957746	0.931459	0.961887
0.923077	0.88968	0.93633
0.895522	0.910995	0.947368
0.897436	0.902135	0.941504
0.87013	0.904085	0.94085
0.866667	0.907965	0.943015
0.864583	0.882353	0.925747
0.91358	0.887299	0.934087
0.890244	0.917563	0.949027
0.848101	0.898396	0.935933
0.864865	0.885159	0.930362
0.876543	0.86941	0.921327
0.839506	0.906977	0.939759
0.886076	0.896613	0.937558
0.887755	0.892989	0.933462
0.858974	0.882562	0.92797
0.941176	0.886486	0.935361
0.813333	0.883186	0.925788
0.897059	0.903846	0.943431
0.96	0.888496	0.938318
0.888889	0.896243	0.937325
0.888889	0.875	0.926375
0.901099	0.897996	0.938154
0.914634	0.888889	0.934967
0.884615	0.895018	0.936685
0.923077	0.894353	0.937918
0.86747	0.894075	0.934334
0.895349	0.900722	0.939736
0.904762	0.883094	0.930806
0.91954	0.916817	0.950328
0.928571	0.880702	0.932219
0.88172	0.897623	0.93613
0.9125	0.891071	0.93621
0.831325	0.906643	0.938662
0.938462	0.907826	0.948229
0.913043	0.879562	0.928709
0.843373	0.89228	0.931584
0.925532	0.915751	0.949668
0.893617	0.897436	0.936902
0.93617	0.893773	0.938462
0.903226	0.890311	0.933845
0.855263	0.929078	0.953594
0.9	0.926786	0.954922
0.896552	0.878843	0.927481
0.912088	0.892532	0.936008
0.905405	0.892226	0.93692
0.935065	0.904085	0.945218
0.839506	0.906977	0.939759
0.931507	0.906526	0.946593
0.897436	0.891459	0.935574
0.911392	0.930481	0.957798
0.847059	0.888288	0.929312
0.892473	0.892139	0.933971
0.926829	0.899642	0.941839
0.833333	0.908273	0.939535
0.923913	0.895985	0.938815
0.912088	0.907104	0.944076
0.948052	0.91119	0.95
0.888889	0.883803	0.931354
0.910112	0.909256	0.945283
0.852941	0.916084	0.947559
0.910112	0.914701	0.94826
0.876712	0.888889	0.933333
0.892473	0.899452	0.938036
0.875	0.875	0.925512
0.880597	0.891798	0.935897
0.814286	0.898246	0.93516
0.862069	0.902351	0.93797
0.898734	0.925134	0.954044
0.857143	0.886323	0.930103
0.909091	0.893728	0.938701
0.898734	0.926916	0.955005
0.917808	0.902998	0.943779
0.919355	0.903114	0.944796
0.905405	0.888693	0.934944
0.896104	0.898757	0.939647
0.930556	0.90493	0.945722
0.888889	0.90161	0.940299
0.926829	0.933692	0.960369
0.84507	0.915641	0.946412
0.909091	0.889876	0.935574
0.933333	0.907965	0.947368
0.875	0.889286	0.932584
0.901235	0.899821	0.940187
0.924051	0.912656	0.949027
0.886598	0.900552	0.93768
0.853659	0.890681	0.931584
0.927711	0.888689	0.935728
0.894118	0.891892	0.934844
0.942029	0.900175	0.943985
0.923077	0.893238	0.938318
0.897727	0.925725	0.953358
0.888889	0.905455	0.941399
0.938272	0.878354	0.930806
0.902174	0.921533	0.951036
0.984375	0.913194	0.953762
0.853659	0.913978	0.944444
0.797297	0.885159	0.926063
0.915663	0.908438	0.945794
0.952941	0.908108	0.94826
0.864198	0.880143	0.926554
0.945055	0.91439	0.950758
0.894118	0.895495	0.936852
0.931034	0.862568	0.920849
0.906667	0.893805	0.93779
0.871795	0.896797	0.936803
0.865854	0.896057	0.935454
0.90411	0.899471	0.940959
0.902778	0.887324	0.934198
0.92381	0.884112	0.931102
0.94382	0.91833	0.952919
0.873418	0.896613	0.936685
0.902439	0.876344	0.927014
0.880435	0.910584	0.943289
0.807229	0.886894	0.925961
0.906977	0.902527	0.94162
0.962963	0.894454	0.94162
0.880952	0.879496	0.927014
0.9	0.892727	0.935238
0.9125	0.892857	0.937207
0.883721	0.911552	0.944808
0.886598	0.891344	0.932563
0.913043	0.903678	0.94419
0.909091	0.905797	0.943396
0.934211	0.909574	0.948244
0.905405	0.909894	0.946691
0.794521	0.911817	0.940855
0.83908	0.886076	0.927152
0.935065	0.900533	0.943256
0.930233	0.897112	0.940397
0.848101	0.893048	0.932961
0.925373	0.914485	0.950998
0.896552	0.898734	0.938621
0.91358	0.887299	0.934087
0.857143	0.887348	0.932605
0.941176	0.888112	0.937269
0.96	0.918584	0.954922
0.853933	0.889292	0.929791
0.866667	0.890909	0.931559
0.901235	0.890877	0.935211
0.922078	0.893428	0.938433
0.906977	0.893502	0.936613
0.923077	0.882562	0.932331
0.913043	0.898424	0.941284
0.914286	0.907018	0.94602
0.868852	0.875648	0.926874
0.987342	0.898396	0.945591
0.881579	0.909574	0.944751
0.927711	0.929982	0.958372
0.943662	0.919156	0.95438
0.938272	0.890877	0.937853
0.833333	0.902135	0.937153
0.921348	0.934664	0.959925
0.86747	0.897666	0.93633
0.910256	0.912811	0.948244
0.851852	0.90161	0.937674
0.876712	0.915344	0.947945
0.94186	0.915162	0.95122
0.819672	0.917098	0.947368
0.928571	0.897482	0.940622
0.904762	0.917266	0.949721
0.886076	0.878788	0.927563
0.875	0.915493	0.94804
0.910112	0.903811	0.942289
0.8875	0.892857	0.935454
0.864865	0.922261	0.95082
0.96875	0.90625	0.949091
0.909091	0.891652	0.936567
0.929412	0.89009	0.936493
0.859155	0.896309	0.936639
0.891304	0.885036	0.93001
0.861111	0.899648	0.938476
0.940476	0.883094	0.93346
0.914286	0.901754	0.943119
0.901099	0.894353	0.93613
0.886076	0.905526	0.942486
0.894737	0.900709	0.940741
0.895349	0.900722	0.939736
0.859155	0.884007	0.92976
0.890411	0.897707	0.939114
0.890411	0.904762	0.943015
0.912088	0.916211	0.949057
0.893333	0.879646	0.928972
0.879518	0.89228	0.934211
0.907895	0.897163	0.939647
0.947368	0.890071	0.938318
0.948052	0.857904	0.92
0.9	0.916364	0.94826
0.876712	0.890653	0.93432
0.8375	0.905357	0.938889
0.860465	0.889892	0.931067
0.943662	0.927944	0.959128
0.913043	0.916058	0.94896
0.921053	0.891844	0.937558
0.903226	0.899452	0.938931
0.886076	0.891266	0.934579
0.902174	0.899635	0.939048
0.926829	0.903226	0.94382
0.911111	0.88	0.928983
0.877778	0.921818	0.949438
0.902439	0.897849	0.939082
0.895522	0.914485	0.949275
0.941748	0.905028	0.944606
0.938272	0.910555	0.948742
0.923077	0.909253	0.947173
0.910112	0.878403	0.928092
0.914894	0.901099	0.940727
0.895349	0.897112	0.937736
0.949367	0.891266	0.938967
0.9125	0.891071	0.93621
0.891892	0.920495	0.951598
0.952941	0.924324	0.95709
0.871795	0.902135	0.939759
0.897727	0.903986	0.941509
0.892857	0.884892	0.930937
0.885057	0.915009	0.946679
0.9	0.903571	0.942272
0.91358	0.905188	0.94403
0.875	0.90493	0.942255
0.879121	0.905282	0.940397
0.893333	0.883186	0.93097
0.931818	0.887681	0.935115
0.878788	0.916821	0.945663
0.845238	0.908273	0.94041
0.90411	0.899471	0.940959
0.897436	0.8879	0.933583
0.897436	0.900356	0.94052
0.855263	0.87234	0.922212
0.894737	0.898936	0.939759
0.922222	0.905455	0.944076
0.8	0.888496	0.927911
0.884211	0.915596	0.945972
0.890411	0.888889	0.934198
0.92	0.863717	0.921624
0.792079	0.892393	0.924111
0.91954	0.873418	0.926174
0.822917	0.908088	0.936493
0.858974	0.898577	0.93692
0.890244	0.890681	0.934211
0.90625	0.913603	0.946667
0.891089	0.903525	0.939248
0.925532	0.904762	0.943649
0.961039	0.866785	0.925996
0.9375	0.90625	0.94535
0.926471	0.916084	0.951862
0.855422	0.903052	0.938433
0.891892	0.89576	0.93802
0.835294	0.908108	0.939422
0.934783	0.906934	0.945766
0.92	0.895575	0.939647
0.949367	0.905526	0.946878
0.941176	0.899099	0.942398
0.88172	0.890311	0.932057
0.859155	0.905097	0.941499
0.928571	0.881295	0.931559
0.916667	0.888489	0.934721
0.933333	0.911504	0.949309
0.909091	0.905923	0.945455
0.881579	0.902482	0.94085
0.885417	0.887868	0.930636
0.907895	0.902482	0.942593
0.923077	0.888696	0.936755
0.873016	0.896014	0.938294
0.9375	0.893382	0.938224
0.929412	0.906306	0.945489
0.892473	0.893967	0.93499
0.988506	0.900542	0.946768
0.974359	0.927046	0.960369
0.911392	0.893048	0.937325
0.873418	0.877005	0.925682
0.955556	0.901818	0.944762
0.92	0.881416	0.931712
0.925926	0.896243	0.939962
0.902439	0.901434	0.941066
0.925	0.907143	0.945996
0.935065	0.889876	0.937325
0.848101	0.916221	0.945722
0.859375	0.881944	0.929552
0.869048	0.917266	0.947075
0.875	0.889085	0.933457
0.945652	0.919708	0.953642
0.864865	0.90636	0.942149
0.910448	0.91274	0.949183
0.844156	0.916519	0.945921
0.927536	0.914186	0.95082
0.878378	0.897527	0.938135
0.931507	0.906526	0.946593
0.939759	0.89228	0.938621
0.910448	0.902269	0.943431
0.896552	0.900542	0.939623
0.891566	0.881508	0.929044
0.905882	0.920721	0.951583
0.92	0.892035	0.937674
0.86747	0.915619	0.946197
0.935484	0.888483	0.935515
0.927536	0.896673	0.941176
0.931507	0.902998	0.944649
0.869565	0.910584	0.942398
0.904762	0.886691	0.932829
0.876712	0.904762	0.942149
0.933333	0.892035	0.938547
0.941176	0.882867	0.93432
0.891892	0.879859	0.929104
0.842697	0.916515	0.943925
0.884615	0.891459	0.934701
0.873239	0.891037	0.934562
0.948052	0.895204	0.941176
0.925926	0.88551	0.933962
0.870588	0.895495	0.935089
0.831325	0.89228	0.930712
0.870968	0.899452	0.936251
0.935897	0.896797	0.941176
0.91954	0.896926	0.939394
0.835443	0.925134	0.94968
0.879518	0.897666	0.937207
0.938272	0.878354	0.930806
0.897727	0.896739	0.9375
0.946667	0.904425	0.946296
0.905882	0.917117	0.949627
0.923077	0.898577	0.941286
0.87013	0.930728	0.955333
0.9	0.891071	0.935333
0.893333	0.913274	0.947658
0.916667	0.892086	0.936733
0.932432	0.909894	0.948435
0.859375	0.894097	0.936364
0.876923	0.897391	0.939035
0.866667	0.897345	0.937153
0.932584	0.903811	0.944076
0.952381	0.879496	0.932316
0.927711	0.888689	0.935728
0.82716	0.912343	0.941828
0.893333	0.900885	0.94085
0.881579	0.904255	0.941828
0.90625	0.892361	0.937956
0.942857	0.908772	0.948718
0.870588	0.877477	0.924976
0.940476	0.897482	0.941509
0.895349	0.916968	0.948646
0.878378	0.908127	0.943985
0.893333	0.886726	0.932961
0.92	0.920354	0.953254
0.91954	0.896926	0.939394
0.926829	0.897849	0.940845
0.962025	0.898396	0.94382
0.923077	0.899254	0.939571
0.917808	0.899471	0.941828
0.866667	0.897345	0.937153
0.883117	0.914742	0.947562
0.880952	0.910072	0.94403
0.947368	0.875887	0.93032
0.918919	0.897527	0.940741
0.928571	0.899281	0.94162
0.893204	0.916201	0.946154
0.84	0.913274	0.94419
0.905405	0.897527	0.93987
0.935897	0.886121	0.935211
0.949367	0.912656	0.950789
0.9125	0.917857	0.950971
0.865854	0.90681	0.941395
0.905405	0.90106	0.941828
0.853333	0.897345	0.936288
0.879518	0.89228	0.934211
0.913978	0.888483	0.933718
0.935897	0.928826	0.958678
0.865854	0.894265	0.934457
0.918605	0.907942	0.945489
0.934066	0.901639	0.942857
0.884615	0.891459	0.934701
0.891566	0.906643	0.943044
0.909091	0.896226	0.935961
0.906667	0.915044	0.949495
0.886076	0.896613	0.937558
0.914634	0.876344	0.927894
0.880952	0.883094	0.929044
0.903614	0.915619	0.948837
0.923913	0.899635	0.94084
0.828947	0.902482	0.937385
0.84375	0.880515	0.922929
0.909091	0.891652	0.936567
0.848101	0.885918	0.928972
0.855556	0.92	0.946679
0.897436	0.932384	0.957952
0.905405	0.908127	0.945722
0.84507	0.898067	0.936755
0.898734	0.907308	0.944341
0.898876	0.914701	0.947368
0.888889	0.920775	0.951774
0.946667	0.899115	0.943361
0.930556	0.882042	0.932961
0.931507	0.887125	0.935814
0.851852	0.91771	0.946494
0.910256	0.927046	0.955963
0.858974	0.905694	0.94085
0.923077	0.909253	0.947173
0.898876	0.876588	0.926174
0.878788	0.914634	0.948509
0.906977	0.893502	0.936613
0.908046	0.889693	0.934473
0.884615	0.895018	0.936685
0.933333	0.889655	0.938182
0.826667	0.915044	0.944292
0.902778	0.899648	0.941068
0.865854	0.897849	0.936449
0.893939	0.88676	0.933945
0.891566	0.912029	0.945996
0.910256	0.896797	0.939422
0.948052	0.91119	0.95
0.96	0.892035	0.940299
0.9375	0.9	0.942937
0.921053	0.89539	0.939535
0.913043	0.89781	0.938931
0.891304	0.890511	0.933078
0.944444	0.894545	0.939828
0.881579	0.909574	0.944751
0.908046	0.905967	0.943503
0.887324	0.894552	0.937385
0.904762	0.893885	0.936852
0.894737	0.87234	0.924812
0.878378	0.897527	0.938135
0.935065	0.900533	0.943256
0.949367	0.894831	0.940956
0.90411	0.885362	0.933086
0.895349	0.907942	0.943715
0.901235	0.905188	0.94315
0.940299	0.904014	0.946119
0.898551	0.901926	0.94236
0.931507	0.881834	0.932836
0.871429	0.898246	0.938588
0.855263	0.897163	0.93617
0.903614	0.908438	0.944911
0.893939	0.907666	0.945554
0.909091	0.883275	0.932843
0.925	0.9125	0.948932
0.934211	0.879433	0.931455
0.888889	0.93381	0.957798
0.96	0.929204	0.960659
0.956522	0.872154	0.929104
0.896552	0.904159	0.94162
0.916667	0.911972	0.948718
0.911392	0.896613	0.939309
0.909091	0.900697	0.942571
0.917647	0.918919	0.951493
0.895349	0.907942	0.943715
0.904762	0.911871	0.946779
0.897059	0.882867	0.931734
0.909091	0.907579	0.943324
0.943662	0.920914	0.955333
0.887324	0.880492	0.929499
0.957746	0.908612	0.949495
0.925926	0.899821	0.941948
0.911765	0.884615	0.933579
0.890244	0.899642	0.939196
0.902778	0.908451	0.945921
0.948052	0.902309	0.945116
0.921348	0.900181	0.941176
0.857143	0.896491	0.936755
0.897059	0.881119	0.930748
0.875	0.885714	0.930582
0.909091	0.868561	0.923513
0.925373	0.914485	0.950998
0.894737	0.914894	0.948529
0.939759	0.879713	0.931559
0.89011	0.899818	0.938272
0.905405	0.883392	0.931966
0.931034	0.896926	0.940284
0.888889	0.885397	0.929195
0.902778	0.885563	0.93321
0.871795	0.884342	0.929841
0.920455	0.891304	0.936251
0.886076	0.923351	0.952206
0.835165	0.901639	0.934844
0.925373	0.900524	0.943327
0.922078	0.900533	0.942379
0.939759	0.912029	0.949533
0.911392	0.914439	0.949121
0.908046	0.900542	0.94051
0.898734	0.910873	0.946296
0.886364	0.911232	0.944601
0.935897	0.914591	0.950971
0.908163	0.909594	0.944444
0.916667	0.893885	0.937736
0.875	0.908929	0.943466
0.888889	0.880282	0.929368
0.902778	0.90493	0.943985
0.866667	0.914545	0.944601
0.903614	0.910233	0.945896
0.935897	0.900356	0.94315
0.896552	0.887884	0.932574
0.923077	0.895018	0.939309
0.9125	0.910714	0.947075
0.89011	0.903461	0.940284
0.928571	0.926316	0.957389
0.929412	0.936937	0.962072
0.902174	0.906934	0.943074
0.904255	0.880952	0.928571
0.910112	0.863884	0.919807
0.934211	0.893617	0.939422
0.860759	0.896613	0.935814
0.926471	0.898601	0.942255
0.833333	0.896364	0.931947
0.862069	0.895118	0.933962
0.90411	0.910053	0.946789
0.838384	0.885397	0.92471
0.818182	0.912966	0.942255
0.916667	0.878521	0.930103
0.88764	0.91833	0.948454
0.935897	0.905694	0.946097
0.9	0.875	0.926276
0.910448	0.879581	0.930748
0.91358	0.898032	0.940075
0.905405	0.908127	0.945722
0.8875	0.896429	0.937442
0.881579	0.891844	0.934944
0.83908	0.896926	0.933208
0.892473	0.914077	0.946074
0.929577	0.913884	0.95064
0.954545	0.913043	0.950943
0.844156	0.904085	0.939114
0.964706	0.888288	0.938154
0.844156	0.879218	0.925234
0.911392	0.914439	0.949121
0.8	0.904425	0.936755
0.934211	0.923759	0.955963
0.903614	0.883303	0.930937
0.927711	0.899461	0.941729
0.907216	0.87477	0.925024
0.895349	0.906137	0.942723
0.860759	0.901961	0.938776
0.879518	0.890485	0.933208
0.933333	0.899115	0.942486
0.890244	0.90681	0.94315
0.916667	0.883094	0.931689
0.88	0.918584	0.94968
0.904762	0.894281	0.939035
0.893939	0.890244	0.935897
0.954545	0.891986	0.940312
0.884615	0.91637	0.948435
0.901099	0.87796	0.926923
0.865854	0.919355	0.948244
0.938272	0.896243	0.940845
0.919192	0.874307	0.925636
0.892857	0.897482	0.93797
0.890411	0.881834	0.930233
0.831461	0.905626	0.937089
0.909091	0.914742	0.949309
0.898551	0.903678	0.943327
0.892857	0.911871	0.945896
0.849462	0.917733	0.944497
0.850575	0.900542	0.93609
0.850746	0.910995	0.944796
0.914634	0.885305	0.932956
0.891566	0.886894	0.932075
0.91954	0.857143	0.916828
0.936709	0.910873	0.948932
0.930556	0.899648	0.942804
0.878378	0.883392	0.930233
0.9375	0.887153	0.936755
0.935897	0.905694	0.946097
0.901235	0.919499	0.950971
0.843373	0.894075	0.932584
0.918919	0.893993	0.938776
0.909091	0.909414	0.946396
0.935065	0.895204	0.940299
0.870588	0.917117	0.946977
0.896104	0.900533	0.940631
0.906667	0.886726	0.93383
0.843373	0.885099	0.927563
0.892857	0.919065	0.949814
0.925373	0.900524	0.943327
0.930693	0.886827	0.933594
0.85	0.873214	0.921772
0.920455	0.907609	0.945283
0.887324	0.906854	0.94419
0.894737	0.923759	0.953339
0.888889	0.90493	0.943119
0.883117	0.895204	0.936803
0.914286	0.891228	0.937269
0.922078	0.912966	0.949215
0.846154	0.903915	0.939002
0.868421	0.902482	0.939982
0.903614	0.912029	0.946878
0.898734	0.912656	0.947271
0.901408	0.903339	0.943119
0.956522	0.89317	0.940959
0.882979	0.910256	0.943074
0.855263	0.914894	0.945921
0.883117	0.880995	0.928839
0.875	0.914286	0.946396
0.951807	0.89228	0.939509
0.867647	0.903846	0.941712
0.911392	0.891266	0.93633
0.924051	0.901961	0.94315
0.945055	0.907104	0.946768
0.820896	0.893543	0.933455
0.916667	0.911765	0.946565
0.839506	0.903399	0.93779
0.921348	0.916515	0.950141
0.936709	0.900178	0.943044
0.857143	0.895683	0.934334
0.924051	0.919786	0.952909
0.895522	0.902269	0.942571
0.905882	0.895495	0.937736
0.866667	0.909735	0.943985
0.908046	0.905967	0.943503
0.891566	0.908438	0.94403
0.882979	0.92674	0.952023
0.939759	0.868941	0.92543
0.917647	0.884685	0.932574
0.87013	0.900533	0.938889
0.922078	0.909414	0.947271
0.903614	0.906643	0.943925
0.904762	0.902878	0.941839
0.9	0.905556	0.94129
0.948718	0.896797	0.942056
0.924731	0.895795	0.938697
0.914634	0.88172	0.930937
0.951807	0.915619	0.952381
0.891304	0.894161	0.935115
0.867647	0.923077	0.952209
0.9125	0.928571	0.956762
0.934211	0.897163	0.941395
0.908046	0.904159	0.942507
0.851852	0.903399	0.938662
0.945205	0.897707	0.942593
0.861111	0.901408	0.93945
0.794521	0.880071	0.923219
0.849315	0.918871	0.948135
0.939759	0.908438	0.947566
0.935897	0.905694	0.946097
0.914286	0.889474	0.936288
0.932432	0.89576	0.940631
0.946667	0.925664	0.957875
0.884615	0.886121	0.931712
0.831169	0.902309	0.937269
0.887755	0.891144	0.932432
0.918919	0.899293	0.941721
0.855422	0.876122	0.923368
0.939759	0.895871	0.940622
0.962617	0.876173	0.930279
0.958904	0.908289	0.949309
0.925926	0.899821	0.941948
0.972973	0.89576	0.943256
0.925926	0.874776	0.927894
0.891892	0.897527	0.939002
0.880952	0.904676	0.941066
0.962963	0.912343	0.951493
0.935065	0.909414	0.948148
0.944444	0.915493	0.952381
0.905882	0.904505	0.942723
0.928571	0.888489	0.935606
0.855263	0.898936	0.937153
0.946667	0.884956	0.935454
0.829268	0.901434	0.935814
0.9	0.892857	0.93633
0.891566	0.903052	0.941066
0.882353	0.891892	0.933962
0.902778	0.90669	0.944954
0.925	0.882143	0.932075
0.914634	0.926523	0.955638
0.904762	0.899281	0.93985
0.901235	0.915921	0.949027
0.932432	0.90106	0.943571
0.885057	0.924051	0.951583
0.989583	0.884191	0.937622
0.901235	0.90161	0.941176
0.893617	0.904762	0.940952
0.927711	0.888689	0.935728
0.883117	0.927176	0.954296
0.86747	0.888689	0.931326
0.953488	0.904332	0.946176
0.820896	0.877836	0.924632
0.921053	0.891844	0.937558
0.935897	0.898577	0.942164
0.873418	0.919786	0.949402
0.95	0.9125	0.950698
0.917647	0.884685	0.932574
0.888889	0.883721	0.93032
0.911392	0.901961	0.942272
0.892857	0.881295	0.92891
0.923077	0.88968	0.93633
0.932039	0.914339	0.948792
0.91358	0.876565	0.92803
0.890411	0.895944	0.938135
0.94186	0.911552	0.949248
0.865854	0.896057	0.935454
0.938462	0.892174	0.93956
0.853333	0.870796	0.921348
0.897436	0.905694	0.943466
0.903614	0.908438	0.944911
0.940476	0.919065	0.953358
0.911765	0.903846	0.944292
0.849315	0.897707	0.936523
0.902439	0.892473	0.93609
0.962963	0.894454	0.94162
0.886364	0.916667	0.947566
0.917808	0.901235	0.942804
0.93617	0.880952	0.931268
0.963415	0.899642	0.944497
0.901099	0.91439	0.94717
0.915254	0.88296	0.933576
0.950617	0.887299	0.936733
0.926829	0.892473	0.937853
0.884615	0.88968	0.933707
0.925	0.9	0.942056
0.931507	0.911817	0.949495
0.915493	0.894552	0.939114
0.914894	0.899267	0.939713
0.95	0.878571	0.931818
0.941176	0.902703	0.944392
0.931507	0.902998	0.944649
0.928571	0.881295	0.931559
0.855072	0.882662	0.929032
0.928571	0.893885	0.938621
0.888889	0.89464	0.934363
0.943182	0.875	0.928846
0.906667	0.888496	0.934823
0.883721	0.893502	0.934844
0.848485	0.912892	0.945848
0.901235	0.889088	0.934211
0.962963	0.924866	0.958295
0.9375	0.919643	0.953704
0.949367	0.909091	0.948837
0.924731	0.899452	0.940727
0.91954	0.905967	0.944392
0.932432	0.916961	0.952294
0.890411	0.92769	0.955495
0.939024	0.90681	0.946679
0.866667	0.88	0.92543
0.852632	0.913761	0.942289
0.945205	0.915344	0.952294
0.878378	0.90636	0.943015
0.970588	0.910839	0.951598
0.958333	0.862676	0.923657
0.9	0.887273	0.932187
0.898734	0.88057	0.929445
0.898734	0.918004	0.950185
0.917647	0.906306	0.944601
0.946667	0.906195	0.947271
0.855556	0.916364	0.944705
0.914634	0.899642	0.940956
0.897436	0.880783	0.929577
0.913043	0.898424	0.941284
0.893939	0.909408	0.94651
0.897059	0.923077	0.95393
0.935065	0.909414	0.948148
0.894118	0.899099	0.938852
0.869048	0.904676	0.940187
0.902778	0.892606	0.937153
0.905882	0.893694	0.936733
0.888889	0.880143	0.928302
0.923077	0.905694	0.945218
0.922078	0.91119	0.948244
0.930233	0.906137	0.945386
0.876404	0.898367	0.936613
0.908046	0.887884	0.93346
0.881579	0.900709	0.93987
0.890244	0.915771	0.948052
0.844156	0.923623	0.949772
0.920635	0.889081	0.936986
0.945055	0.896175	0.940727
0.926829	0.879928	0.930806
0.883721	0.882671	0.928775
0.911111	0.898182	0.939163
0.88	0.892035	0.935065
0.925373	0.897033	0.941392
0.920455	0.891304	0.936251
0.89011	0.901639	0.939279
0.93617	0.888278	0.935391
0.902439	0.896057	0.938086
0.916667	0.90669	0.945822
0.930233	0.891697	0.937381
0.885057	0.886076	0.930674
0.916667	0.910211	0.947754
0.905405	0.911661	0.947658
0.875	0.936594	0.957407
0.849315	0.910053	0.943327
0.875	0.887868	0.92974
0.963855	0.921005	0.956198
0.905263	0.878899	0.927396
0.918919	0.886926	0.934823
0.927536	0.891419	0.938249
0.948718	0.88968	0.938086
0.923077	0.88968	0.93633
0.940476	0.892086	0.938505
0.878378	0.90106	0.940092
0.885246	0.894646	0.938406
0.885714	0.901754	0.941392
0.929412	0.888288	0.935484
0.964706	0.927928	0.959925
0.896552	0.893309	0.935606
0.9	0.917544	0.950909
0.885057	0.891501	0.933712
0.908163	0.911439	0.945455
0.871429	0.898246	0.938588
0.902778	0.908451	0.945921
0.862069	0.904159	0.938967
0.948052	0.898757	0.94315
0.938776	0.907749	0.946154
0.833333	0.900735	0.933333
0.934783	0.921533	0.95373
0.891892	0.916961	0.94968
0.977011	0.918626	0.955786
0.888889	0.915493	0.948905
0.935065	0.900533	0.943256
0.90411	0.908289	0.945822
0.893333	0.913274	0.947658
0.883721	0.888087	0.931818
0.919192	0.903882	0.942197
0.876543	0.919499	0.949215
0.866667	0.896364	0.934597
0.872093	0.893502	0.933962
0.847222	0.917254	0.947273
0.835443	0.896613	0.934076
0.914286	0.873684	0.927374
0.962963	0.90161	0.945591
0.876543	0.914132	0.946296
0.875	0.894366	0.936406
0.905882	0.884685	0.931689
0.939394	0.893728	0.940422
0.918605	0.893502	0.9375
0.891892	0.918728	0.95064
0.918919	0.90636	0.945622
0.939024	0.910394	0.948646
0.873239	0.898067	0.938476
0.901099	0.905282	0.94218
0.88	0.911504	0.945822
0.939759	0.913824	0.950514
0.878049	0.912186	0.945218
0.910112	0.896552	0.938272
0.839506	0.912343	0.942699
0.9	0.889474	0.935424
0.927711	0.91921	0.952558
0.925	0.907143	0.945996
0.958904	0.888889	0.938547
0.9375	0.882143	0.932956
0.927711	0.908438	0.946679
0.917647	0.917117	0.950514
0.890244	0.912186	0.946097
0.946667	0.904425	0.946296
0.951807	0.903052	0.945489
0.960526	0.900709	0.945116
0.942857	0.912281	0.95064
0.935484	0.923875	0.956989
0.917647	0.888288	0.934597
0.962963	0.899821	0.944601
0.920455	0.903986	0.943289
0.915789	0.886239	0.932432
0.938272	0.905188	0.945794
0.959459	0.897527	0.943361
0.905882	0.906306	0.943715
0.938272	0.894454	0.93985
0.844156	0.907638	0.941068
0.908163	0.915129	0.947469
0.901099	0.896175	0.937143
0.911392	0.884135	0.932331
0.913043	0.888686	0.933845
0.950495	0.879406	0.931238
0.873016	0.906412	0.944043
0.866667	0.897345	0.937153
0.894118	0.927928	0.954588
0.918605	0.916968	0.950421
0.869048	0.897482	0.93621
0.921053	0.886525	0.934579
0.9	0.877358	0.924453
0.922078	0.932504	0.959781
0.942529	0.900542	0.943182
0.934211	0.898936	0.942379
0.885057	0.927667	0.953532
0.873239	0.894552	0.936523
0.938462	0.907826	0.948229
0.892857	0.908273	0.943925
0.884211	0.904587	0.939943
0.917647	0.904505	0.943609
0.92233	0.908752	0.944821
0.904762	0.883882	0.933211
0.902439	0.887097	0.933082
0.946667	0.884956	0.935454
0.918605	0.906137	0.944497
0.942857	0.877193	0.931099
0.830189	0.908007	0.944198
0.828125	0.907986	0.942342
0.90411	0.910053	0.946789
0.946667	0.893805	0.94041
0.871429	0.885965	0.931734
0.896104	0.909414	0.945522
0.92	0.895575	0.939647
0.911765	0.884615	0.933579
0.947368	0.895413	0.94027
0.880952	0.902878	0.940075
0.894737	0.890071	0.934823
0.853333	0.916814	0.946984
0.886076	0.900178	0.939535
0.853333	0.884956	0.929368
0.919192	0.885397	0.931907
0.961039	0.880995	0.934087
0.833333	0.908273	0.939535
0.818182	0.898757	0.934441
0.923077	0.90087	0.943534
0.830986	0.906854	0.940747
0.871795	0.886121	0.930841
0.887324	0.896309	0.938362
0.929577	0.892794	0.939002
0.887755	0.896679	0.935515
0.846154	0.893238	0.933086
0.918605	0.898917	0.94051
0.914634	0.894265	0.93797
0.918605	0.886282	0.93346
0.868421	0.890071	0.933086
0.902913	0.882682	0.928501
0.905405	0.913428	0.948624
0.882353	0.906306	0.941948
0.908046	0.891501	0.935484
0.858696	0.903285	0.9375
0.902439	0.903226	0.942056
0.954545	0.905923	0.94804
0.879518	0.912029	0.945116
0.910448	0.907504	0.946315
0.855263	0.881206	0.927239
0.885714	0.908772	0.945255
0.934211	0.91844	0.953082
0.941176	0.904505	0.945386
0.911111	0.901818	0.941176
0.90411	0.906526	0.944853
0.921348	0.903811	0.943182
0.885714	0.885965	0.932595
0.896552	0.905967	0.942615
0.894737	0.911348	0.946593
0.950617	0.908766	0.948646
0.892857	0.920863	0.950789
0.897727	0.902174	0.94051
0.888889	0.92	0.949343
0.890411	0.911817	0.946886
0.914894	0.882784	0.930502
0.897727	0.891304	0.934473
0.858974	0.896797	0.935933
0.848837	0.904332	0.938202
0.896552	0.900542	0.939623
0.92	0.888496	0.935694
0.934783	0.89781	0.940727
0.842857	0.889474	0.931985
0.935897	0.880783	0.932203
0.863636	0.88587	0.928775
0.914286	0.905263	0.945055
0.831461	0.891107	0.929044
0.915493	0.885764	0.934198
0.916667	0.911871	0.947664
0.882979	0.906593	0.941065
0.871795	0.891459	0.93383
0.901099	0.921676	0.951128
0.878378	0.888693	0.93321
0.87013	0.9254	0.952468
0.917808	0.901235	0.942804
0.932432	0.913428	0.950368
0.933333	0.906195	0.946396
0.851351	0.899293	0.937385
0.895522	0.904014	0.943534
0.94186	0.879061	0.931166
0.927711	0.894075	0.938737
0.860759	0.914439	0.945622
0.922222	0.914545	0.949057
0.887097	0.897924	0.940217
0.922078	0.877442	0.929445
0.942857	0.894737	0.940959
0.911765	0.905594	0.945255
0.911392	0.884135	0.932331
0.924051	0.894831	0.939196
0.886076	0.909091	0.944444
0.91954	0.896926	0.939394
0.9375	0.9125	0.949814
0.88	0.900885	0.939982
0.916667	0.908273	0.945693
0.946237	0.882998	0.933333
0.941176	0.88986	0.938249
0.906977	0.897112	0.938621
0.964286	0.90411	0.947935
0.911392	0.909091	0.946197
0.872093	0.913357	0.944911
0.921053	0.902482	0.943466
0.876289	0.882136	0.926499
0.893617	0.921245	0.949953
0.964706	0.895495	0.94218
0.891566	0.886894	0.932075
0.846154	0.893238	0.933086
0.928571	0.914035	0.95073
0.847826	0.916058	0.943609
0.857143	0.905861	0.940959
0.873239	0.912127	0.946217
0.9125	0.903571	0.94315
0.886076	0.878788	0.927563
0.831461	0.914701	0.942056
0.894737	0.879433	0.928839
0.904255	0.891941	0.934741
0.868132	0.892532	0.932445
0.843373	0.901257	0.936567
0.873418	0.905526	0.941613
0.945652	0.885036	0.934489
0.906977	0.866426	0.921305
0.883117	0.889876	0.93383
0.87013	0.888099	0.931966
0.873563	0.916817	0.946779
0.926471	0.917832	0.952813
0.95	0.896429	0.941839
0.890411	0.888889	0.934198
0.911392	0.932264	0.958753
0.921053	0.886525	0.934579
0.925926	0.88551	0.933962
0.901408	0.896309	0.939227
0.91358	0.910555	0.946977
0.897727	0.905797	0.942507
0.923077	0.903915	0.944238
0.873418	0.894831	0.935694
0.882353	0.902098	0.941606
0.883721	0.888087	0.931818
0.886076	0.894831	0.936567
0.893333	0.890265	0.934944
0.878378	0.90636	0.943015
0.918919	0.899293	0.941721
0.955882	0.886364	0.937153
0.867347	0.892989	0.931665
0.896552	0.909584	0.944601
0.876543	0.880143	0.927427
0.882353	0.903846	0.942571
0.941176	0.926126	0.957169
0.873418	0.900178	0.938662
0.896104	0.875666	0.926692
0.907895	0.907801	0.945522
0.886076	0.914439	0.947368
0.917647	0.89009	0.935606
0.891566	0.908438	0.94403
0.909091	0.902309	0.942486
0.901099	0.888889	0.933078
0.935065	0.912966	0.950092
0.837209	0.889892	0.929312
0.925926	0.883721	0.932956
0.88	0.885185	0.928155
0.904255	0.904762	0.941849
0.886076	0.893048	0.935574
0.904762	0.902946	0.943841
0.924242	0.893728	0.93956
0.848101	0.898396	0.935933
0.891566	0.89228	0.935089
0.896552	0.889693	0.933586
0.9375	0.898214	0.941948
0.923077	0.890435	0.937729
0.878049	0.88172	0.928302
0.973684	0.91844	0.95572
0.902439	0.908602	0.945014
0.885057	0.909584	0.943715
0.925	0.910714	0.947955
0.917647	0.891892	0.936613
0.903614	0.915619	0.948837
0.885714	0.912281	0.947177
0.9	0.878947	0.929499
0.907895	0.893617	0.937674
0.884058	0.90718	0.944394
0.929577	0.910369	0.948718
0.918605	0.882671	0.931429
0.902439	0.892473	0.93609
0.93617	0.923077	0.954545
0.880952	0.906475	0.942056
0.876543	0.905188	0.941395
0.855072	0.921191	0.950316
0.88172	0.882998	0.927954
0.851351	0.904594	0.940312
0.864865	0.881625	0.928372
0.920455	0.894928	0.938272
0.909091	0.898757	0.94052
0.797101	0.914186	0.943089
0.88	0.888496	0.933086
0.869565	0.872263	0.921002
0.924051	0.909091	0.947075
0.94186	0.895307	0.940284
0.865672	0.890052	0.934066
0.862069	0.893309	0.932956
0.931507	0.880071	0.931839
0.895349	0.918773	0.949627
0.896907	0.906077	0.941627
0.901639	0.877375	0.929552
0.886076	0.898396	0.938547
0.9	0.877193	0.928505
0.88764	0.900181	0.938505
0.904762	0.901079	0.940845
0.894737	0.900709	0.940741
0.951807	0.906643	0.947467
0.909091	0.891304	0.935361
0.9375	0.903571	0.944911
0.91358	0.889088	0.935089
0.910112	0.911071	0.946277
0.902174	0.895985	0.937023
0.926606	0.903955	0.9421
0.944444	0.896127	0.941721
0.883721	0.889892	0.932829
0.891892	0.90636	0.943882
0.89	0.903704	0.939365
0.924051	0.903743	0.944134
0.882979	0.912088	0.944076
0.925	0.907143	0.945996
0.835616	0.908289	0.941499
0.917808	0.901235	0.942804
0.931818	0.922101	0.954077
0.873418	0.891266	0.933707
0.826087	0.90718	0.940963
0.901408	0.898067	0.940202
0.935897	0.918149	0.952909
0.935897	0.884342	0.934211
0.852632	0.884404	0.926033
0.892857	0.895683	0.936971
0.893333	0.909735	0.945722
0.87013	0.912966	0.945722
0.942529	0.905967	0.946176
0.884615	0.905694	0.942593
0.905405	0.916961	0.950549
0.926471	0.905594	0.946119
0.891566	0.883303	0.930057
0.949367	0.910873	0.949814
0.911765	0.882867	0.932595
0.859375	0.914931	0.947842
0.882353	0.908108	0.942937
0.932584	0.898367	0.941065
0.783133	0.904847	0.934198
0.909091	0.91119	0.947368
0.8375	0.905357	0.938889
0.918919	0.913428	0.949495
0.894737	0.925532	0.954296
0.887755	0.891144	0.932432
0.904762	0.899281	0.93985
0.95	0.896429	0.941839
0.910448	0.902269	0.943431
0.879518	0.899461	0.938202
0.893939	0.923345	0.954095
0.857143	0.892086	0.932331
0.857143	0.903509	0.940639
0.882979	0.906593	0.941065
0.861386	0.896104	0.932432
0.884058	0.896673	0.938588
0.850575	0.900542	0.93609
0.909091	0.902174	0.941399
0.846154	0.91637	0.945822
0.926829	0.899642	0.941839
0.909091	0.879218	0.929577
0.876712	0.899471	0.939227
0.871795	0.884342	0.929841
0.935897	0.896797	0.941176
0.896104	0.889876	0.934701
0.901408	0.912127	0.947945
0.90411	0.897707	0.939982
0.878049	0.922939	0.951062
0.88764	0.907441	0.942507
0.919192	0.898336	0.93913
0.973333	0.879646	0.934211
0.8875	0.894643	0.936449
0.95	0.883929	0.934844
0.932203	0.907057	0.947842
0.951807	0.899461	0.943503
0.95	0.896429	0.941839
0.871795	0.902135	0.939759
0.9	0.896429	0.938318
0.897727	0.90942	0.944497
0.940476	0.904676	0.945489
0.884058	0.903678	0.942466
0.897059	0.888112	0.934683
0.917526	0.918969	0.950476
0.909091	0.902174	0.941399
0.888889	0.898182	0.937381
0.942529	0.913201	0.950141
0.933333	0.915044	0.951242
0.939024	0.913978	0.950606
0.847826	0.899635	0.934597
0.882353	0.898601	0.939671
0.884615	0.909253	0.944547
0.911392	0.88057	0.93032
0.902439	0.888889	0.934087
0.939024	0.894265	0.939736
0.916667	0.902574	0.941515
0.906667	0.899115	0.940741
0.947368	0.886525	0.93633
0.96	0.930973	0.961609
0.943662	0.915641	0.952468
0.879518	0.91921	0.949027
0.923077	0.902135	0.943256
0.9	0.885714	0.932331
0.896552	0.905967	0.942615
0.943662	0.896309	0.941828
0.886076	0.905526	0.942486
0.882353	0.902703	0.939962
0.884058	0.882662	0.930748
0.894118	0.908108	0.94382
0.927711	0.904847	0.944705
0.883721	0.880866	0.927757
0.853333	0.884956	0.929368
0.855263	0.891844	0.93321
0.827586	0.907776	0.938318
0.880435	0.905109	0.940284
0.918605	0.898917	0.94051
0.946667	0.893805	0.94041
0.865979	0.895028	0.932821
0.876712	0.895944	0.937269
0.835443	0.898396	0.935065
0.933333	0.900885	0.943466
0.918919	0.885159	0.93383
0.853933	0.900181	0.935849
0.880597	0.917976	0.950316
0.944444	0.908451	0.948529
0.876543	0.928444	0.954044
0.868132	0.908925	0.941509
0.939024	0.897849	0.941729
0.859155	0.873462	0.923792
0.922078	0.914742	0.950185
0.875	0.896127	0.937385
0.888889	0.90669	0.944088
0.894118	0.895495	0.936852
0.938272	0.876565	0.929791
0.928571	0.893885	0.938621
0.906667	0.884956	0.932836
0.90411	0.892416	0.937037
0.8625	0.908929	0.942593
0.892857	0.879496	0.927894
0.945055	0.912568	0.949763
0.928571	0.906475	0.945591
0.924242	0.914634	0.951087
0.960526	0.902482	0.946097
0.961538	0.891459	0.939962
0.8625	0.898214	0.936685
0.883117	0.905861	0.942699
0.91358	0.883721	0.932075
0.913043	0.89317	0.938362
0.847826	0.910584	0.940622
0.896104	0.900533	0.940631
0.888889	0.897747	0.940109
0.878049	0.888889	0.932331
0.88	0.923894	0.952555
0.960526	0.921986	0.956762
0.929412	0.904505	0.944497
0.901408	0.88225	0.931354
0.863158	0.921101	0.94717
0.905405	0.893993	0.937905
0.863014	0.902998	0.940312
0.924051	0.896613	0.940187
0.943182	0.914855	0.951036
0.917808	0.906526	0.945722
0.915789	0.924771	0.953642
0.904762	0.897482	0.938852
0.878049	0.903226	0.940299
0.915493	0.908612	0.946886
0.902778	0.913732	0.948812
0.923077	0.901639	0.94196
0.915493	0.898067	0.941068
0.894737	0.902482	0.941721
0.921348	0.901996	0.94218
0.901235	0.890877	0.935211
0.861111	0.889085	0.932595
0.884058	0.896673	0.938588
0.8875	0.901786	0.94041
0.851351	0.892226	0.933457
0.925	0.914286	0.949907
0.86747	0.877917	0.92526
0.929577	0.913884	0.95064
0.927536	0.900175	0.943119
0.887097	0.882353	0.931507
0.916667	0.910072	0.946679
0.882353	0.90991	0.943925
0.814815	0.894454	0.931099
0.884615	0.893238	0.935694
0.9	0.908772	0.946119
0.893333	0.877876	0.92797
0.978261	0.890511	0.94027
0.917808	0.895944	0.93987
0.842697	0.912886	0.941948
0.895349	0.918773	0.949627
0.91954	0.896926	0.939394
0.882353	0.882883	0.92891
0.914894	0.888278	0.93359
0.948052	0.900533	0.944134
0.902439	0.890681	0.935089
0.870588	0.920721	0.948932
0.896552	0.909584	0.944601
0.890411	0.904762	0.943015
0.865169	0.898367	0.935728
0.872093	0.922383	0.949814
0.842697	0.878403	0.922784
0.910448	0.90925	0.947273
0.948718	0.902135	0.945014
0.893939	0.897213	0.939781
0.898551	0.901926	0.94236
0.8375	0.880357	0.924953
0.8875	0.9125	0.946296
0.936508	0.904679	0.94651
0.952381	0.883094	0.934348
0.903226	0.906574	0.945848
0.865854	0.913978	0.94532
0.922078	0.886323	0.934457
0.881579	0.891844	0.934944
0.815789	0.920213	0.946217
0.835821	0.877836	0.925483
0.926316	0.902752	0.942529
0.902174	0.886861	0.931927
0.878788	0.879791	0.929163
0.896552	0.895118	0.936613
0.870588	0.90991	0.943044
0.943662	0.908612	0.948624
0.894737	0.890071	0.934823
0.91358	0.871199	0.924976
0.912088	0.901639	0.941065
0.810811	0.908127	0.939671
0.849315	0.911817	0.944292
0.826667	0.902655	0.9375
0.908163	0.892989	0.935266
0.910112	0.91833	0.950235
0.842697	0.905626	0.93797
0.914286	0.892982	0.938249
0.941176	0.89009	0.937381
0.860759	0.877005	0.924812
0.898551	0.894921	0.938476
0.859375	0.923611	0.952551
0.884058	0.915937	0.949183
0.94382	0.892922	0.938931
0.896104	0.921847	0.952294
0.977528	0.894737	0.942639
0.894118	0.911712	0.945794
0.888889	0.924296	0.953678
0.910256	0.8879	0.934457
0.886076	0.905526	0.942486
0.891304	0.905109	0.941176
0.844156	0.932504	0.954545
0.827586	0.887884	0.92729
0.89011	0.896175	0.936251
0.851852	0.908766	0.941613
0.886364	0.913043	0.945591
0.881579	0.906028	0.942804
0.922078	0.900533	0.942379
0.939394	0.902439	0.945255
0.911392	0.901961	0.942272
0.9	0.889474	0.935424
0.959459	0.892226	0.94041
0.913043	0.891419	0.937385
0.836538	0.876866	0.918866
0.917526	0.922652	0.952471
0.902778	0.896127	0.939114
0.928571	0.870504	0.92543
0.875	0.90493	0.942255
0.876404	0.898367	0.936613
0.917647	0.911712	0.947566
0.942029	0.891419	0.939114
0.858824	0.89009	0.931197
0.893333	0.893805	0.93692
0.853659	0.908602	0.941504
0.852941	0.886364	0.931129
0.913043	0.892336	0.935885
0.897727	0.884058	0.93041
0.902778	0.876761	0.928239
0.978022	0.905282	0.948473
0.861111	0.920775	0.950045
0.905405	0.862191	0.919887
0.857143	0.884211	0.929889
0.91358	0.910555	0.946977
0.864198	0.899821	0.937558
0.875	0.887153	0.933333
0.887324	0.910369	0.946119
0.929412	0.902703	0.943503
0.913043	0.917883	0.949953
0.894737	0.907801	0.944649
0.891892	0.908127	0.944853
0.885714	0.894737	0.9375
0.947917	0.902574	0.944231
0.931507	0.911817	0.949495
0.876712	0.892416	0.935305
0.9375	0.907143	0.946878
0.929412	0.881081	0.931429
0.906667	0.888496	0.934823
0.898551	0.900175	0.941392
0.852632	0.900917	0.935238
0.918919	0.899293	0.941721
0.907895	0.881206	0.930712
0.942857	0.892982	0.939982
0.925	0.908929	0.946977
0.932432	0.916961	0.952294
0.896104	0.921847	0.952294
0.883117	0.902309	0.940741
0.876543	0.919499	0.949215
0.905405	0.883392	0.931966
0.888889	0.88551	0.931326
0.888889	0.901408	0.941176
0.91358	0.915921	0.949907
0.943182	0.869565	0.925747
0.942529	0.925859	0.957009
0.922078	0.902309	0.943361
0.829268	0.888889	0.928839
0.914286	0.929825	0.958409
0.904762	0.899281	0.93985
0.891892	0.893993	0.937037
0.906977	0.891697	0.935606
0.955882	0.909091	0.949772
0.964706	0.913514	0.952113
0.939024	0.90681	0.946679
0.892857	0.899281	0.938967
0.915663	0.890485	0.935849
0.888889	0.88	0.927203
0.855072	0.926445	0.953153
0.853659	0.897849	0.935574
0.935484	0.906764	0.945663
0.890244	0.90681	0.94315
0.925	0.926786	0.956682
0.848101	0.901961	0.937905
0.852632	0.915596	0.943289
0.863014	0.885362	0.930491
0.902439	0.908602	0.945014
0.909091	0.875	0.926174
0.930556	0.908451	0.947658
0.855263	0.893617	0.934198
0.923077	0.902135	0.943256
0.884615	0.900356	0.939647
0.873563	0.884268	0.928775
0.932584	0.909256	0.94707
0.958333	0.897887	0.943571
0.884615	0.902135	0.940631
0.935897	0.902135	0.944134
0.858824	0.915315	0.945116
0.939024	0.887097	0.935728
0.926471	0.888112	0.936406
0.942857	0.907018	0.947754
0.955556	0.896364	0.941738
0.882353	0.90035	0.940639
0.948718	0.893238	0.940075
0.881579	0.929078	0.955333
0.902778	0.878521	0.929236
0.9375	0.876786	0.929924
0.888889	0.906977	0.943256
0.893333	0.911504	0.946691
0.916667	0.880515	0.929195
0.847059	0.900901	0.93633
0.90411	0.883598	0.932093
0.93617	0.899267	0.941515
0.894737	0.909574	0.945622
0.931034	0.896926	0.940284
0.895349	0.897112	0.937736
0.903614	0.899461	0.939962
0.931034	0.909584	0.947269
0.922222	0.901818	0.94207
0.870968	0.904844	0.943192
0.86747	0.881508	0.92729
0.851351	0.90636	0.941284
0.871795	0.907473	0.942699
0.922078	0.907638	0.946296
0.861111	0.894366	0.935543
0.941176	0.902098	0.945055
0.868852	0.901554	0.941389
0.892473	0.88117	0.927815
0.860465	0.886282	0.929044
0.837838	0.925795	0.950998
0.933333	0.892035	0.938547
0.860759	0.909091	0.942699
0.875	0.925	0.952206
0.95082	0.925734	0.958855
0.9	0.914545	0.947269
0.890411	0.906526	0.943985
0.8625	0.867857	0.919584
0.870588	0.888288	0.931067
0.863014	0.888889	0.93247
0.887324	0.906854	0.94419
0.90625	0.909722	0.947559
0.903614	0.906643	0.943925
0.920455	0.894928	0.938272
0.910714	0.912671	0.950089
0.949367	0.885918	0.93597
0.931034	0.895118	0.939279
0.962025	0.914439	0.952646
0.917647	0.891892	0.936613
0.939759	0.910233	0.94855
0.963415	0.894265	0.941509
0.932432	0.909894	0.948435
0.897727	0.90942	0.944497
0.826667	0.902655	0.9375
0.890411	0.917108	0.949772
0.86747	0.908438	0.942272
0.880952	0.899281	0.938086
0.906667	0.911504	0.947562
0.878049	0.917563	0.948148
0.871795	0.900356	0.938776
0.820225	0.909256	0.938202
0.896552	0.898734	0.938621
0.9125	0.921429	0.952909
0.948052	0.902309	0.945116
0.9125	0.9125	0.948052
0.875	0.894366	0.936406
0.926829	0.90681	0.945794
0.855263	0.890071	0.932219
0.870968	0.888483	0.930144
0.876712	0.92769	0.954628
0.925	0.916071	0.95088
0.956522	0.896673	0.94291
0.902778	0.892606	0.937153
0.94	0.896296	0.939806
0.818182	0.891652	0.930491
0.910256	0.903915	0.943361
0.916667	0.919065	0.951583
0.867347	0.892989	0.931665
0.931034	0.911392	0.94826
0.96875	0.902778	0.947177
0.907895	0.884752	0.93271
0.918605	0.871841	0.925287
0.878378	0.899293	0.939114
0.848837	0.916968	0.945116
0.935065	0.9254	0.956841
0.929412	0.927928	0.957249
0.906667	0.893805	0.93779
0.935484	0.895795	0.939597
0.911765	0.893357	0.938476
0.925926	0.903399	0.943925
0.922078	0.89698	0.94041
0.871795	0.877224	0.925822
0.898734	0.901961	0.941395
0.897727	0.916667	0.948454
0.846939	0.891144	0.928846
0.915493	0.913884	0.949772
0.964706	0.902703	0.946176
0.927536	0.898424	0.942149
0.924051	0.928699	0.957721
0.915663	0.924596	0.954588
0.857143	0.901079	0.937325
0.890411	0.892416	0.93617
0.939024	0.919355	0.953532
0.903614	0.910233	0.945896
0.916667	0.911972	0.948718
0.880435	0.917883	0.947269
0.910256	0.8879	0.934457
0.896104	0.914742	0.948435
0.957143	0.908772	0.949588
0.89	0.894444	0.934236
0.902913	0.884544	0.92955
0.949367	0.893048	0.939962
0.90625	0.893382	0.935515
0.915789	0.910092	0.945663
0.952381	0.899281	0.943396
0.939024	0.926523	0.957407
0.791667	0.908451	0.939035
0.873418	0.910873	0.944547
0.95	0.878571	0.931818
0.9125	0.896429	0.939196
0.9375	0.905357	0.945896
0.87013	0.893428	0.934944
0.925926	0.914132	0.949814
0.893333	0.899115	0.93987
0.8375	0.908929	0.94085
0.875	0.9	0.938547
0.875	0.902174	0.938737
0.865169	0.896552	0.934721
0.802817	0.898067	0.934186
0.851351	0.89576	0.935424
0.89011	0.896175	0.936251
0.885417	0.887868	0.930636
0.953125	0.925347	0.958633
0.931507	0.918871	0.953339
0.892857	0.902878	0.940956
0.922078	0.882771	0.932458
0.922078	0.898757	0.941395
0.837838	0.892226	0.932595
0.955056	0.889292	0.937799
0.842105	0.913121	0.944088
0.845361	0.898711	0.933078
0.876404	0.903811	0.939623
0.884615	0.893238	0.935694
0.911392	0.903743	0.943256
0.913043	0.91944	0.952813
0.927536	0.886165	0.935305
0.965517	0.915009	0.952919
0.962025	0.900178	0.944808
0.895349	0.891697	0.934721
0.871795	0.903915	0.940741
0.871429	0.864912	0.919776
0.880435	0.908759	0.942289
0.906977	0.891697	0.935606
0.941176	0.908108	0.947368
0.855422	0.903052	0.938433
0.928571	0.895683	0.939623
0.953125	0.897569	0.943431
0.91358	0.889088	0.935089
0.976744	0.922383	0.957826
0.833333	0.915493	0.945455
0.884615	0.900356	0.939647
0.910112	0.892922	0.936251
0.925926	0.903399	0.943925
0.883721	0.889892	0.932829
0.84	0.907965	0.941284
0.909091	0.891304	0.935361
0.905405	0.888693	0.934944
0.880952	0.899281	0.938086
0.943662	0.912127	0.950549
0.925926	0.908766	0.946878
0.875	0.9	0.938547
0.948718	0.88968	0.938086
0.885057	0.909584	0.943715
0.950617	0.90161	0.944705
0.875	0.904514	0.942986
0.91358	0.896243	0.939082
0.882353	0.90991	0.943925
0.926829	0.892473	0.937853
0.855556	0.894545	0.932701
0.839506	0.878354	0.923801
0.891304	0.908759	0.943182
0.92	0.895575	0.939647
0.949367	0.885918	0.93597
0.892857	0.901079	0.939962
0.917808	0.864198	0.921919
0.91954	0.916817	0.950328
0.954545	0.898551	0.942966
0.911392	0.898396	0.940299
0.878378	0.915194	0.94785
0.912088	0.903461	0.94207
0.846154	0.887067	0.927619
0.863636	0.916376	0.948602
0.928571	0.897482	0.940622
0.886076	0.909091	0.944444
0.894737	0.87234	0.924812
0.909091	0.900533	0.941504
0.901408	0.887522	0.93432
0.932584	0.905626	0.945076
0.861111	0.878521	0.926648
0.884615	0.905694	0.942593
0.926829	0.897849	0.940845
0.870588	0.915315	0.945996
0.905405	0.90106	0.941828
0.903226	0.866545	0.920388
0.884058	0.877408	0.927778
0.835443	0.898396	0.935065
0.94382	0.905626	0.945972
0.865672	0.898778	0.938924
0.843373	0.895871	0.933583
0.9125	0.889286	0.935211
0.917647	0.902703	0.942615
0.923077	0.912568	0.947966
0.934211	0.911348	0.949215
0.936709	0.887701	0.93609
0.861111	0.903169	0.940422
0.891892	0.920495	0.951598
0.851064	0.888278	0.92823
0.928571	0.911871	0.94855
0.934211	0.897163	0.941395
0.9	0.878947	0.929499
0.876404	0.905626	0.940622
0.894737	0.920213	0.951421
0.902439	0.892473	0.93609
0.897436	0.891459	0.935574
0.902439	0.912186	0.946977
0.863014	0.883598	0.929499
0.865979	0.918969	0.945972
0.851852	0.91771	0.946494
0.868421	0.898936	0.93802
0.928571	0.910072	0.947566
0.972973	0.879859	0.934334
0.833333	0.888489	0.928571
0.929577	0.913884	0.95064
0.941176	0.895911	0.939571
0.891566	0.926391	0.953789
0.868421	0.902482	0.939982
0.884211	0.902752	0.938931
0.898551	0.898424	0.940422
0.897059	0.886364	0.933702
0.918919	0.883392	0.932836
0.960526	0.874113	0.930189
0.881579	0.911348	0.945722
0.904762	0.92446	0.953618
0.973333	0.904425	0.948052
0.911111	0.894545	0.937143
0.84	0.900885	0.937385
0.880435	0.906934	0.941288
0.8625	0.9	0.937674
0.892857	0.893885	0.93597
0.941176	0.905594	0.946984
0.923077	0.886121	0.934334
0.878378	0.904594	0.942042
0.916667	0.928058	0.956441
0.907895	0.906028	0.944547
0.91954	0.922242	0.953271
0.878049	0.888889	0.932331
0.892857	0.897482	0.93797
0.936508	0.908146	0.948416
0.93617	0.90293	0.943541
0.898876	0.900181	0.939394
0.886076	0.889483	0.933583
0.837209	0.920578	0.946197
0.890244	0.870968	0.923077
0.824324	0.90106	0.936639
0.896552	0.893309	0.935606
0.897727	0.914855	0.947467
0.884615	0.896797	0.937674
0.906667	0.925664	0.955251
0.933333	0.892035	0.938547
0.926829	0.887097	0.934844
0.901408	0.887522	0.93432
0.905405	0.913428	0.948624
0.872093	0.897112	0.93597
0.89	0.912963	0.944444
0.870588	0.90991	0.943044
0.971429	0.889474	0.939759
0.872093	0.902527	0.938967
0.915493	0.889279	0.93617
0.875	0.9	0.938547
0.905882	0.899099	0.939736
0.905263	0.906422	0.942748
0.904762	0.922662	0.952646
0.903614	0.899461	0.939962
0.88	0.893805	0.936052
0.890411	0.897707	0.939114
0.875	0.890845	0.934441
0.893333	0.888496	0.933953
0.886076	0.918004	0.949309
0.893333	0.922124	0.952468
0.941176	0.913514	0.950328
0.84127	0.908146	0.943294
0.875	0.914286	0.946396
0.865169	0.892922	0.932701
0.920635	0.906412	0.946606
0.916667	0.891379	0.938294
0.9125	0.9125	0.948052
0.927083	0.880515	0.930097
0.887324	0.903339	0.942255
0.931507	0.908289	0.947562
0.896907	0.878453	0.926214
0.888889	0.876364	0.925144
0.936709	0.891266	0.938086
0.905405	0.899293	0.94085
0.906977	0.915162	0.94855
0.907692	0.892174	0.937843
0.921053	0.881206	0.931584
0.871429	0.917544	0.949183
0.853333	0.902655	0.939227
0.916667	0.904676	0.943715
0.934211	0.914894	0.951152
0.914286	0.924561	0.955576
0.953488	0.902527	0.94518
0.901099	0.921676	0.951128
0.911111	0.909091	0.94518
0.945652	0.881387	0.932432
0.927536	0.89317	0.939227
0.894118	0.920721	0.950698
0.837838	0.915194	0.945255
0.873418	0.893048	0.934701
0.893333	0.884956	0.931966
0.915663	0.899461	0.940845
0.791667	0.878521	0.922366
0.915663	0.886894	0.933837
0.90411	0.91358	0.948718
0.935065	0.89698	0.941286
0.864198	0.883721	0.928571
0.858974	0.88968	0.931966
0.94186	0.897112	0.941288
0.906977	0.893502	0.936613
0.936709	0.898396	0.942056
0.91954	0.922242	0.953271
0.88	0.888496	0.933086
0.85	0.889286	0.930841
0.885714	0.912281	0.947177
0.898551	0.915937	0.950045
0.929412	0.904505	0.944497
0.884058	0.891419	0.935662
0.858974	0.919929	0.948624
0.914634	0.899642	0.940956
0.931818	0.873188	0.926923
0.913978	0.904936	0.942857
0.883117	0.89698	0.93779
0.901235	0.90161	0.941176
0.866667	0.861818	0.915058
0.911111	0.903636	0.94218
0.913043	0.895985	0.937918
0.925	0.9	0.942056
0.840426	0.888278	0.927342
0.897059	0.882867	0.931734
0.96	0.902655	0.946197
0.932432	0.892226	0.938662
0.857143	0.902878	0.938318
0.925926	0.908766	0.946878
0.959459	0.90106	0.94532
0.9	0.885714	0.932331
0.942529	0.889693	0.937143
0.887324	0.901582	0.941284
0.930556	0.896127	0.94085
0.876712	0.895944	0.937269
0.876923	0.886957	0.933211
0.909091	0.880995	0.930582
0.949367	0.882353	0.933962
0.84127	0.915078	0.947085
0.909091	0.907609	0.944392
0.933333	0.907273	0.945972
0.941176	0.879279	0.931298
0.896226	0.910112	0.942774
0.910112	0.894737	0.937262
0.881579	0.891844	0.934944
0.88172	0.917733	0.94717
0.922078	0.891652	0.937442
0.835616	0.890653	0.931734
0.909091	0.914855	0.948357
0.895349	0.906137	0.942723
0.927536	0.924694	0.956522
0.926829	0.919355	0.952646
0.915663	0.903052	0.94283
0.88	0.915044	0.947754
0.925373	0.902269	0.944292
0.957143	0.901754	0.945722
0.960526	0.907801	0.949027
0.910448	0.905759	0.945355
0.9625	0.905357	0.947664
0.939759	0.895871	0.940622
0.916667	0.880282	0.931099
0.786667	0.907965	0.937843
0.931818	0.903986	0.944182
0.909091	0.879791	0.930876
0.861702	0.891941	0.931166
0.95	0.907143	0.947761
0.893333	0.906195	0.943779
0.978723	0.888278	0.939013
0.886364	0.889493	0.932574
0.928571	0.908772	0.94785
0.909091	0.893428	0.937558
0.892857	0.893885	0.93597
0.897059	0.905594	0.944394
0.915254	0.900172	0.943192
0.896552	0.898734	0.938621
0.894118	0.897297	0.937853
0.87013	0.909414	0.943779
0.84	0.909735	0.942255
0.879518	0.912029	0.945116
0.882353	0.872378	0.92493
0.9	0.891228	0.936406
0.880952	0.899281	0.938086
0.94382	0.909256	0.947966
0.841463	0.899642	0.935694
0.895522	0.898778	0.940639
0.921053	0.907801	0.946396
0.911392	0.909091	0.946197
0.894118	0.893694	0.935849
0.985075	0.893543	0.94291
0.930556	0.894366	0.93987
0.867647	0.916084	0.948416
0.914634	0.90681	0.944911
0.931818	0.900362	0.94218
0.896104	0.905861	0.943571
0.897727	0.905797	0.942507
0.833333	0.881295	0.924528
0.881188	0.920223	0.947469
0.857143	0.901754	0.939671
0.885714	0.919298	0.950998
0.922222	0.9	0.941065
0.863158	0.910092	0.941176
0.888889	0.908766	0.944238
0.925	0.9	0.942056
0.925	0.891071	0.937089
0.883117	0.879218	0.927835
0.923077	0.91637	0.951062
0.95	0.891071	0.938852
0.858824	0.899099	0.93621
0.843373	0.912029	0.942486
0.867347	0.918819	0.945869
0.935897	0.905694	0.946097
0.883721	0.895307	0.935849
0.893333	0.922124	0.952468
0.961039	0.89698	0.943044
0.920455	0.896739	0.939279
0.910112	0.903811	0.942289
0.9125	0.910714	0.947075
0.875	0.922535	0.951862
0.839506	0.894454	0.932836
0.904762	0.879496	0.928775
0.920635	0.89948	0.942779
0.864198	0.912343	0.944444
0.908046	0.902351	0.941509
0.916667	0.884892	0.932701
0.876712	0.904762	0.942149
0.871795	0.903915	0.940741
0.862745	0.912639	0.941515
0.904762	0.908273	0.944808
0.877778	0.9	0.9375
0.855556	0.9	0.935728
0.884058	0.917688	0.950136
0.826087	0.905429	0.94
0.921875	0.904514	0.945554
0.87013	0.89698	0.93692
0.883117	0.895204	0.936803
0.941176	0.902703	0.944392
0.954023	0.889693	0.938036
0.907895	0.914894	0.949402
0.9375	0.894643	0.939962
0.942029	0.901926	0.944954
0.866667	0.888496	0.932219
0.929577	0.899824	0.94291
0.895349	0.879061	0.927619
0.869048	0.879496	0.926136
0.888889	0.90669	0.944088
0.917808	0.920635	0.953425
0.91358	0.898032	0.940075
0.882353	0.896853	0.938701
0.925532	0.913919	0.948669
0.942029	0.901926	0.944954
0.913043	0.896673	0.940312
0.890244	0.896057	0.937207
0.910112	0.898367	0.939279
0.860215	0.897623	0.934348
0.925532	0.89011	0.935515
0.921053	0.900709	0.942486
0.903614	0.901257	0.940956
0.865672	0.895288	0.936986
0.930233	0.886282	0.934348
0.91358	0.93381	0.959559
0.933333	0.877876	0.930582
0.888889	0.903169	0.942149
0.932432	0.902827	0.944547
0.935065	0.904085	0.945218
0.958333	0.903169	0.946494
0.876404	0.896552	0.935606
0.925926	0.894454	0.938967
0.923077	0.88968	0.93633
0.91358	0.906977	0.945014
0.923077	0.898577	0.941286
0.870588	0.895495	0.935089
0.915663	0.890485	0.935849
0.903226	0.894464	0.939146
0.846154	0.883424	0.925573
0.9	0.892982	0.937385
0.936709	0.896613	0.941066
0.857143	0.904676	0.939309
0.9	0.891071	0.935333
0.842105	0.907801	0.941176
0.925373	0.897033	0.941392
0.869565	0.90718	0.943534
0.893617	0.895604	0.935885
0.842105	0.923759	0.949863
0.896552	0.913201	0.946579
0.935897	0.8879	0.93621
0.942529	0.920434	0.954077
0.972973	0.913428	0.952995
0.8875	0.9	0.939422
0.911392	0.910873	0.947173
0.896104	0.893428	0.936685
[truncated: 1 more rows]

## Sheet: b
Sensitivity	Specificity	F1-score		Doc		Specificity									Sensitivity									f1 score
0.877917	0.927711	0.675439			Recall	FNH	HC	HCC	HA	HM	ICC	HH	benign	malignant	FNH	HC	HCC	HA	HM	ICC	HH	benign	malignant	FNH	HC	HCC	HA	HM	ICC	HH	benign	malignant
0.906137	0.906977	0.722222		Junior1	0.766	0.998447	0.910557	0.942127	0.993912	0.997131	0.986376	0.814159	0.361446	0.766513	0.120879	0.955752	0.411765	0.641975	0.384615	0.1	0.896175	0.766513	0.361446	0.213592	0.765957	0.307692	0.759124	0.535714	0.0952381	0.843188	0.829593	0.226415
0.914286	0.9	0.72		Junior2	0.883	0.992138	0.972887	1	0.986175	0.995614	0.997199	0.782796	0.452381	0.857143	0.144444	0.981982	0.457143	0.924051	0.5	0.222222	0.983193	0.857143	0.452381	0.240741	0.919831	0.627451	0.906832	0.634921	0.307692	0.867738	0.888527	0.356808
0.915344	0.890411	0.698925		Junior3	0.796	0.968404	0.990033	0.982353	0.976489	0.967977	0.985775	0.983333	0.6875	0.893891	0.898876	0.933962	0.705882	0.873418	0.72973	0.444444	0.885057	0.893891	0.6875	0.846561	0.938389	0.685714	0.846626	0.627907	0.347826	0.930514	0.924356	0.547264
0.903571	0.9125	0.705314		Senior1	0.911	0.993691	0.978998	0.998538	0.995334	0.991241	0.997187	0.9025	0.662651	0.937008	0.727273	0.9375	0.685714	0.948718	0.717949	0.333333	0.985994	0.937008	0.662651	0.820513	0.913043	0.8	0.954839	0.767123	0.428571	0.941176	0.945946	0.617978
0.906526	0.90411	0.6875		Senior2	0.911	0.998428	0.979133	0.995652	0.986175	0.995614	1	0.905473	0.729412	0.930926	0.609195	0.964286	0.828571	0.9625	0.756098	0.222222	0.99162	0.930926	0.729412	0.751773	0.927039	0.865672	0.927711	0.826667	0.363636	0.945406	0.946528	0.649215
0.916522	0.907692	0.686047		Senior3	0.962	0.99842	0.966507	0.992733	0.995327	0.974101	0.95424	0.809843	0.494118	0.804107	0.22093	0.866071	0.571429	0.582278	0.365854	0.777778	0.974719	0.804107	0.494118	0.358491	0.843478	0.666667	0.71875	0.405405	0.28	0.880711	0.859072	0.334661
0.898551	0.886364	0.702703		Junior1+LiAIDS	0.97	0.991103	0.980806	0.988235	0.979167	0.973378	0.995041	0.959375	0.854	0.899	0.774194	0.87963	0.903226	0.927273	0.911765	0.647059	0.926282	0.899441	0.853659	0.834783	0.864407	0.848485	0.892019	0.765432	0.709677	0.941368	0.936047	0.679612
0.887097	0.926829	0.687783		Junior2+LiAIDS	0.954	0.9875	0.976834	0.996581	0.99115	0.973199	0.998333	0.955696	0.734	0.933	0.819672	0.981481	0.806452	0.851852	0.909091	0.2	0.951923	0.93271	0.734177	0.847458	0.87619	0.862069	0.938053	0.759494	0.315789	0.953451	0.945972	0.67052
0.928952	0.844156	0.714286		Junior3+LiAIDS	0.965	0.982238	0.980658	0.991511	1	0.957237	0.993355	0.987097	0.728	0.931	0.903226	0.981481	0.709677	0.781818	0.909091	0.411765	0.944984	0.930712	0.728395	0.875	0.877551	0.758621	0.946429	0.674157	0.5	0.965289	0.94397	0.666667
0.885305	0.853659	0.648148		Senior1+LiAIDS	0.975	0.99115	0.965909	0.996622	0.996473	0.981605	0.998344	0.990446	0.771	0.957	0.967213	0.990991	0.870968	0.892857	0.911765	0.333333	0.954839	0.957249	0.771084	0.944	0.925926	0.9	0.920502	0.815789	0.48	0.972085	0.960821	0.752941
0.885714	0.8375	0.635071		Senior2+LiAIDS	0.969	0.99287	0.956929	0.989899	0.994709	0.993209	0.998342	0.959375	0.695	0.946	0.822581	1	0.870968	0.872727	0.823529	0.117647	0.964744	0.945996	0.695122	0.871795	0.90566	0.84375	0.903766	0.848485	0.2	0.961661	0.949533	0.678571
0.891459	0.858974	0.650485		Senior3+LiAIDS	0.972	0.998201	0.986408	0.996604	0.980836	0.978188	1	0.96519	0.75	0.953	0.822581	0.954128	0.833333	1	0.882353	0.3125	0.971154	0.953445	0.75	0.894737	0.907563	0.877193	0.945455	0.779221	0.47619	0.968051	0.957905	0.727273
0.885305	0.926829	0.684685
0.896797	0.833333	0.646766
0.901639	0.945055	0.744589
0.889908	0.873684	0.697479
0.888689	0.927711	0.693694
0.889493	0.875	0.681416
0.890485	0.903614	0.684932
0.880866	0.895349	0.672489
0.916955	0.83871	0.641975
0.892665	0.901235	0.682243
0.891037	0.84507	0.621762
0.892665	0.839506	0.650718
0.890459	0.945946	0.679612
0.897345	0.88	0.663317
0.881834	0.890411	0.634146
0.909574	0.907895	0.704082
0.90146	0.891304	0.719298
0.883513	0.865854	0.651376
0.931579	0.871429	0.717647
0.888496	0.92	0.666667
0.893993	0.932432	0.679803
0.897213	0.878788	0.63388
0.910211	0.847222	0.663043
0.911712	0.894118	0.72381
0.895683	0.940476	0.714932
0.908273	0.904762	0.720379
0.911972	0.958333	0.722513
0.880282	0.902778	0.634146
0.892665	0.888889	0.676056
0.912811	0.833333	0.677083
0.898032	0.925926	0.704225
0.901434	0.926829	0.713615
0.920914	0.901408	0.711111
0.89317	0.942029	0.666667
0.920213	0.842105	0.691892
0.904505	0.882353	0.704225
0.885764	0.971831	0.673171
0.910233	0.891566	0.714976
0.893913	0.876923	0.622951
0.903226	0.914634	0.7109
0.891266	0.924051	0.685446
0.899115	0.84	0.646154
0.889088	0.938272	0.694064
0.913274	0.973333	0.741117
0.914591	0.884615	0.707692
0.925455	0.888889	0.758294
0.902269	0.880597	0.648352
0.900709	0.947368	0.705882
0.889483	0.860759	0.650718
0.889088	0.888889	0.669767
0.909408	0.909091	0.674157
0.880995	0.935065	0.666667
0.907801	0.868421	0.680412
0.931459	0.957746	0.764045
0.88968	0.923077	0.679245
0.910995	0.895522	0.674157
0.902135	0.897436	0.689655
0.904085	0.87013	0.676768
0.907965	0.866667	0.677083
0.882353	0.864583	0.683128
0.887299	0.91358	0.678899
0.917563	0.890244	0.726368
0.898396	0.848101	0.660099
0.885159	0.864865	0.630542
0.86941	0.876543	0.631111
0.906977	0.839506	0.676617
0.896613	0.886076	0.676329
0.892989	0.887755	0.716049
0.882562	0.858974	0.635071
0.886486	0.941176	0.701754
0.883186	0.813333	0.60396
0.903846	0.897059	0.663043
0.888496	0.96	0.685714
0.896243	0.888889	0.682464
0.875	0.888889	0.618357
0.897996	0.901099	0.716157
0.888889	0.914634	0.684932
0.895018	0.884615	0.669903
0.894353	0.923077	0.72103
0.894075	0.86747	0.672897
0.900722	0.895349	0.706422
0.883094	0.904762	0.675556
0.916817	0.91954	0.751174
0.880702	0.928571	0.640394
0.897623	0.88172	0.709957
0.891071	0.9125	0.682243
0.906643	0.831325	0.676471
0.907826	0.938462	0.681564
0.879562	0.913043	0.694215
0.89228	0.843373	0.657277
0.915751	0.925532	0.76652
0.897436	0.893617	0.717949
0.893773	0.93617	0.733333
0.890311	0.903226	0.708861
0.929078	0.855263	0.718232
0.926786	0.9	0.746114
0.878843	0.896552	0.672414
0.892532	0.912088	0.712446
0.892226	0.905405	0.663366
0.904085	0.935065	0.70936
0.906977	0.839506	0.676617
0.906526	0.931507	0.701031
0.891459	0.897436	0.669856
0.930481	0.911392	0.757895
0.888288	0.847059	0.657534
0.892139	0.892473	0.706383
0.899642	0.926829	0.71028
0.908273	0.833333	0.682927
0.895985	0.923913	0.726496
0.907104	0.912088	0.737778
0.91119	0.948052	0.73
0.883803	0.888889	0.633663
0.909256	0.910112	0.736364
0.916084	0.852941	0.666667
0.914701	0.910112	0.746544
0.888889	0.876712	0.64
0.899452	0.892473	0.718615
0.875	0.875	0.61165
0.891798	0.880597	0.62766
0.898246	0.814286	0.616216
0.902351	0.862069	0.694444
0.925134	0.898734	0.739583
0.886323	0.857143	0.637681
0.893728	0.909091	0.641711
0.926916	0.898734	0.743455
0.902998	0.917808	0.687179
0.903114	0.919355	0.651429
0.888693	0.905405	0.656863
0.898757	0.896104	0.679803
0.90493	0.930556	0.694301
0.90161	0.888889	0.692308
0.933692	0.926829	0.779487
0.915641	0.84507	0.670391
0.889876	0.909091	0.669856
0.907965	0.933333	0.71066
0.889286	0.875	0.660377
0.899821	0.901235	0.695238
0.912656	0.924051	0.726368
0.900552	0.886598	0.725738
0.890681	0.853659	0.657277
0.888689	0.927711	0.693694
0.891892	0.894118	0.687783
0.900175	0.942029	0.680628
0.893238	0.923077	0.685714
0.925725	0.897727	0.759615
0.905455	0.888889	0.720721
0.878354	0.938272	0.675556
0.921533	0.902174	0.761468
0.913194	0.984375	0.711864
0.913978	0.853659	0.7
0.885159	0.797297	0.59596
0.908438	0.915663	0.72381
0.908108	0.952941	0.746544
0.880143	0.864198	0.642202
0.91439	0.945055	0.767857
0.895495	0.894118	0.694064
0.862568	0.931034	0.663934
0.893805	0.906667	0.669951
0.896797	0.871795	0.666667
0.896057	0.865854	0.672986
0.899471	0.90411	0.673469
0.887324	0.902778	0.646766
0.884112	0.92381	0.734848
0.91833	0.94382	0.770642
0.896613	0.873418	0.669903
0.876344	0.902439	0.657778
0.910584	0.880435	0.72973
0.886894	0.807229	0.629108
0.902527	0.906977	0.715596
0.894454	0.962963	0.715596
0.879496	0.880952	0.657778
0.892727	0.9	0.704348
0.892857	0.9125	0.685446
0.911552	0.883721	0.720379
0.891344	0.886598	0.710744
0.903678	0.913043	0.673797
0.905797	0.909091	0.727273
0.909574	0.934211	0.717172
0.909894	0.905405	0.697917
0.911817	0.794521	0.640884
0.886076	0.83908	0.654709
0.900533	0.935065	0.702439
0.897112	0.930233	0.717489
0.893048	0.848101	0.650485
0.914485	0.925373	0.696629
0.898734	0.896552	0.705882
0.887299	0.91358	0.678899
0.887348	0.857143	0.593407
0.888112	0.941176	0.653061
0.918584	0.96	0.746114
0.889292	0.853933	0.672566
0.890909	0.866667	0.684211
0.890877	0.901235	0.67907
0.893428	0.922078	0.682692
0.893502	0.906977	0.699552
0.882562	0.923077	0.666667
0.898424	0.913043	0.663158
0.907018	0.914286	0.684492
0.875648	0.868852	0.569892
0.898396	0.987342	0.728972
0.909574	0.881579	0.690722
0.929982	0.927711	0.773869
0.919156	0.943662	0.728261
0.890877	0.938272	0.697248
0.902135	0.833333	0.656566
0.934664	0.921348	0.792271
0.897666	0.86747	0.679245
0.912811	0.910256	0.717172
0.90161	0.851852	0.673171
0.915344	0.876712	0.691892
0.915162	0.94186	0.757009
0.917098	0.819672	0.628931
0.897482	0.928571	0.712329
0.917266	0.904762	0.737864
0.878788	0.886076	0.645161
0.915493	0.875	0.688525
0.903811	0.910112	0.726457
0.892857	0.8875	0.672986
0.922261	0.864865	0.703297
0.90625	0.96875	0.688889
0.891652	0.909091	0.673077
0.89009	0.929412	0.702222
0.896309	0.859155	0.638743
0.885036	0.891304	0.691983
0.899648	0.861111	0.649215
0.883094	0.940476	0.692982
0.901754	0.914286	0.673684
0.894353	0.901099	0.709957
0.905526	0.886076	0.693069
0.900709	0.894737	0.68
0.900722	0.895349	0.706422
0.884007	0.859155	0.616162
0.897707	0.890411	0.663265
0.904762	0.890411	0.677083
0.916211	0.912088	0.754545
0.879646	0.893333	0.638095
0.89228	0.879518	0.675926
0.897163	0.907895	0.679803
0.890071	0.947368	0.685714
0.857904	0.948052	0.634783
0.916364	0.9	0.746544
0.890653	0.876712	0.643216
0.905357	0.8375	0.67
0.889892	0.860465	0.669683
0.927944	0.943662	0.748603
0.916058	0.913043	0.756757
0.891844	0.921053	0.676329
0.899452	0.903226	0.724138
0.891266	0.886076	0.666667
0.899635	0.902174	0.721739
0.903226	0.926829	0.716981
0.88	0.911111	0.689076
0.921818	0.877778	0.745283
0.897849	0.902439	0.694836
0.914485	0.895522	0.681818
0.905028	0.941748	0.772908
0.910555	0.938272	0.7343
0.909253	0.923077	0.716418
0.878403	0.910112	0.683544
0.901099	0.914894	0.735043
0.897112	0.895349	0.7
0.891266	0.949367	0.697674
0.891071	0.9125	0.682243
0.920495	0.891892	0.713514
0.924324	0.952941	0.778846
0.902135	0.871795	0.676617
0.903986	0.897727	0.718182
0.884892	0.892857	0.672646
0.915009	0.885057	0.729858
0.903571	0.9	0.699029
0.905188	0.91358	0.711538
0.90493	0.875	0.666667
0.905282	0.879121	0.717489
0.883186	0.893333	0.644231
0.887681	0.931818	0.706897
0.916821	0.878788	0.753247
0.908273	0.845238	0.68932
0.899471	0.90411	0.673469
0.8879	0.897436	0.663507
0.900356	0.897436	0.686275
0.87234	0.855263	0.610329
0.898936	0.894737	0.676617
0.905455	0.922222	0.737778
0.888496	0.8	0.606061
0.915596	0.884211	0.746667
0.888889	0.890411	0.646766
0.863717	0.92	0.624434
0.892393	0.792079	0.669456
0.873418	0.91954	0.675105
0.908088	0.822917	0.702222
0.898577	0.858974	0.663366
0.890681	0.890244	0.675926
0.913603	0.90625	0.756522
0.903525	0.891089	0.740741
0.904762	0.925532	0.746781
0.866785	0.961039	0.654867
0.90625	0.9375	0.759494
0.916084	0.926471	0.703911
0.903052	0.855422	0.682692
0.89576	0.891892	0.663317
0.908108	0.835294	0.68599
0.906934	0.934783	0.751092
0.895575	0.92	0.679803
0.905526	0.949367	0.724638
0.899099	0.941176	0.723982
0.890311	0.88172	0.697872
0.905097	0.859155	0.655914
0.881295	0.928571	0.684211
0.888489	0.916667	0.690583
0.911504	0.933333	0.717949
0.905923	0.909091	0.666667
0.902482	0.881579	0.676768
0.887868	0.885417	0.702479
0.902482	0.907895	0.69
0.888696	0.923077	0.634921
0.896014	0.873016	0.617978
0.893382	0.9375	0.737705
0.906306	0.929412	0.731481
0.893967	0.892473	0.709402
0.900542	0.988506	0.754386
0.927046	0.974359	0.779487
0.893048	0.911392	0.682464
0.877005	0.873418	0.635945
0.901818	0.955556	0.747826
0.881416	0.92	0.654028
0.896243	0.925926	0.700935
0.901434	0.902439	0.701422
0.907143	0.925	0.718447
0.889876	0.935065	0.682464
0.916221	0.848101	0.694301
0.881944	0.859375	0.588235
0.917266	0.869048	0.719212
0.889085	0.875	0.636364
0.919708	0.945652	0.780269
0.90636	0.864865	0.670157
0.91274	0.910448	0.685393
0.916519	0.844156	0.687831
0.914186	0.927536	0.703297
0.897527	0.878378	0.659898
0.906526	0.931507	0.701031
0.89228	0.939759	0.705882
0.902269	0.910448	0.663043
0.900542	0.896552	0.709091
0.881508	0.891566	0.663677
0.920721	0.905882	0.747573
0.892035	0.92	0.673171
0.915619	0.86747	0.712871
0.888483	0.935484	0.721992
0.896673	0.927536	0.666667
0.902998	0.931507	0.693878
0.910584	0.869565	0.723982
0.886691	0.904762	0.681614
0.904762	0.876712	0.670157
0.892035	0.933333	0.679612
0.882867	0.941176	0.643216
0.879859	0.891892	0.634615
0.916515	0.842697	0.714286
0.891459	0.884615	0.663462
0.891037	0.873239	0.635897
0.895204	0.948052	0.698565
0.88551	0.925926	0.681818
0.895495	0.870588	0.682028
0.89228	0.831325	0.650943
0.899452	0.870968	0.707424
0.896797	0.935897	0.698565
0.896926	0.91954	0.714286
0.925134	0.835443	0.705882
0.897666	0.879518	0.685446
0.878354	0.938272	0.675556
0.896739	0.897727	0.705357
0.904425	0.946667	0.71
0.917117	0.905882	0.740385
0.898577	0.923077	0.695652
0.930728	0.87013	0.73224
0.891071	0.9	0.676056
0.913274	0.893333	0.701571
0.892086	0.916667	0.696833
0.909894	0.932432	0.71134
0.894097	0.859375	0.611111
0.897391	0.876923	0.629834
0.897345	0.866667	0.656566
0.903811	0.932584	0.737778
0.879496	0.952381	0.692641
0.888689	0.927711	0.693694
0.912343	0.82716	0.680203
0.900885	0.893333	0.676768
0.904255	0.881579	0.680203
0.892361	0.90625	0.630435
0.908772	0.942857	0.702128
0.877477	0.870588	0.651982
0.897482	0.940476	0.718182
0.916968	0.895349	0.736842
0.908127	0.878378	0.680628
0.886726	0.893333	0.650485
0.920354	0.92	0.730159
0.896926	0.91954	0.714286
0.897849	0.926829	0.706977
0.898396	0.962025	0.716981
0.899254	0.923077	0.755906
0.899471	0.917808	0.680203
0.897345	0.866667	0.656566
0.914742	0.883117	0.704663
0.910072	0.880952	0.711538
0.875887	0.947368	0.66055
0.897527	0.918919	0.68
0.899281	0.928571	0.715596
0.916201	0.893204	0.766667
0.913274	0.84	0.673797
0.897527	0.905405	0.673367
0.886121	0.935897	0.67907
0.912656	0.949367	0.738916
0.917857	0.9125	0.733668
0.90681	0.865854	0.692683
0.90106	0.905405	0.680203
0.897345	0.853333	0.649746
0.89228	0.879518	0.675926
0.888483	0.913978	0.711297
0.928826	0.935897	0.764398
0.894265	0.865854	0.669811
0.907942	0.918605	0.731481
0.901639	0.934066	0.73913
0.891459	0.884615	0.663462
0.906643	0.891566	0.708134
0.896226	0.909091	0.754717
0.915044	0.906667	0.712042
0.896613	0.886076	0.676329
0.876344	0.914634	0.663717
0.883094	0.880952	0.663677
0.915619	0.903614	0.731707
0.899635	0.923913	0.732759
0.902482	0.828947	0.649485
0.880515	0.84375	0.669421
0.891652	0.909091	0.673077
0.885918	0.848101	0.638095
0.92	0.855556	0.729858
0.932384	0.897436	0.752688
0.908127	0.905405	0.694301
0.898067	0.84507	0.634921
0.907308	0.898734	0.70297
0.914701	0.898876	0.740741
0.920775	0.888889	0.707182
0.899115	0.946667	0.699507
0.882042	0.930556	0.650485
0.887125	0.931507	0.663415
0.91771	0.851852	0.704082
0.927046	0.910256	0.747368
0.905694	0.858974	0.676768
0.909253	0.923077	0.716418
0.876588	0.898876	0.675105
0.914634	0.878788	0.67052
0.893502	0.906977	0.699552
0.889693	0.908046	0.696035
0.895018	0.884615	0.669903
0.889655	0.933333	0.622222
0.915044	0.826667	0.67027
0.899648	0.902778	0.670103
0.897849	0.865854	0.67619
0.88676	0.893939	0.621053
0.912029	0.891566	0.718447
0.896797	0.910256	0.68599
0.91119	0.948052	0.73
0.892035	0.96	0.692308
0.9	0.9375	0.7109
0.89539	0.921053	0.682927
0.89781	0.913043	0.724138
0.890511	0.891304	0.700855
0.894545	0.944444	0.729614
0.909574	0.881579	0.690722
0.905967	0.908046	0.724771
0.894552	0.887324	0.649485
0.893885	0.904762	0.694064
0.87234	0.894737	0.62963
0.897527	0.878378	0.659898
0.900533	0.935065	0.702439
0.894831	0.949367	0.704225
0.885362	0.90411	0.647059
0.907942	0.895349	0.719626
0.905188	0.901235	0.705314
0.904014	0.940299	0.681081
0.901926	0.898551	0.663102
0.881834	0.931507	0.653846
0.898246	0.871429	0.645503
0.897163	0.855263	0.653266
0.908438	0.903614	0.717703
0.907666	0.893939	0.662921
0.883275	0.909091	0.621762
0.9125	0.925	0.729064
0.879433	0.934211	0.660465
0.93381	0.888889	0.757895
0.929204	0.96	0.770053
0.872154	0.956522	0.634615
0.904159	0.896552	0.715596
0.911972	0.916667	0.702128
0.896613	0.911392	0.688995
0.900697	0.909091	0.655738
0.918919	0.917647	0.75
0.907942	0.895349	0.719626
0.911871	0.904762	0.727273
0.882867	0.897059	0.622449
0.907579	0.909091	0.753138
0.920914	0.943662	0.73224
0.880492	0.887324	0.623762
0.908612	0.957746	0.712042
0.899821	0.925926	0.707547
0.884615	0.911765	0.632653
0.899642	0.890244	0.691943
0.908451	0.902778	0.687831
0.902309	0.948052	0.712195
0.900181	0.921348	0.725664
0.896491	0.857143	0.634921
0.881119	0.897059	0.619289
0.885714	0.875	0.654206
0.868561	0.909091	0.633484
0.914485	0.925373	0.696629
0.914894	0.894737	0.708333
0.879713	0.939759	0.684211
0.899818	0.89011	0.713656
0.883392	0.905405	0.647343
0.896926	0.931034	0.72
0.885397	0.888889	0.706827
0.885563	0.902778	0.643564
0.884342	0.871795	0.64455
0.891304	0.920455	0.707424
0.923351	0.886076	0.729167
0.901639	0.835165	0.687783
0.900524	0.925373	0.666667
0.900533	0.922078	0.696078
0.912029	0.939759	0.742857
0.914439	0.911392	0.723618
0.900542	0.908046	0.714932
0.910873	0.898734	0.71
0.911232	0.886364	0.725581
0.914591	0.935897	0.733668
0.909594	0.908163	0.754237
0.893885	0.916667	0.7
0.908929	0.875	0.696517
0.880282	0.888889	0.627451
0.90493	0.902778	0.680628
0.914545	0.866667	0.725581
0.910233	0.903614	0.721154
0.900356	0.935897	0.705314
0.887884	0.896552	0.687225
0.895018	0.923077	0.688995
0.910714	0.9125	0.719212
0.903461	0.89011	0.72
0.926316	0.928571	0.734463
0.936937	0.929412	0.79397
0.906934	0.902174	0.734513
0.880952	0.904255	0.696721
0.863884	0.910112	0.661224
0.893617	0.934211	0.68599
0.896613	0.860759	0.663415
0.898601	0.926471	0.666667
0.896364	0.833333	0.675676
0.895118	0.862069	0.681818
0.910053	0.90411	0.694737
0.885397	0.838384	0.680328
0.912966	0.818182	0.666667
0.878521	0.916667	0.637681
0.91833	0.88764	0.741784
0.905694	0.935897	0.715686
0.875	0.9	0.648649
0.879581	0.910448	0.619289
0.898032	0.91358	0.698113
0.908127	0.905405	0.694301
0.896429	0.8875	0.679426
0.891844	0.881579	0.656863
0.896926	0.83908	0.672811
0.914077	0.892473	0.744395
0.913884	0.929577	0.709677
0.913043	0.954545	0.763636
0.904085	0.844156	0.663265
0.888288	0.964706	0.716157
0.879218	0.844156	0.619048
0.914439	0.911392	0.723618
0.904425	0.8	0.634921
0.923759	0.934211	0.747368
0.883303	0.903614	0.672646
0.899461	0.927711	0.712963
0.87477	0.907216	0.695652
0.906137	0.895349	0.716279
0.901961	0.860759	0.673267
0.890485	0.879518	0.672811
0.899115	0.933333	0.693069
0.90681	0.890244	0.705314
0.883094	0.916667	0.681416
0.918584	0.88	0.705882
0.894281	0.904762	0.629834
0.890244	0.893939	0.62766
0.891986	0.954545	0.659686
0.91637	0.884615	0.71134
0.87796	0.901099	0.683333
0.919355	0.865854	0.717172
0.896243	0.938272	0.706977
0.874307	0.919192	0.705426
0.897482	0.892857	0.694444
0.881834	0.890411	0.634146
0.905626	0.831461	0.688372
0.914742	0.909091	0.717949
0.903678	0.898551	0.666667
0.911871	0.892857	0.721154
0.917733	0.849462	0.728111
0.900542	0.850575	0.685185
0.910995	0.850746	0.651429
0.885305	0.914634	0.678733
0.886894	0.891566	0.672727
0.857143	0.91954	0.650407
0.910873	0.936709	0.729064
0.899648	0.930556	0.683673
0.883392	0.878378	0.634146
0.887153	0.9375	0.634921
0.905694	0.935897	0.715686
0.919499	0.901235	0.733668
0.894075	0.843373	0.660377
0.893993	0.918919	0.673267
0.909414	0.909091	0.707071
0.895204	0.935065	0.692308
0.917117	0.870588	0.721951
0.900533	0.896104	0.683168
0.886726	0.906667	0.657005
0.885099	0.843373	0.645161
0.919065	0.892857	0.735294
0.900524	0.925373	0.666667
0.886827	0.930693	0.734375
0.873214	0.85	0.621005
0.907609	0.920455	0.736364
0.906854	0.887324	0.673797
0.923759	0.894737	0.727273
0.90493	0.888889	0.673684
0.895204	0.883117	0.666667
0.891228	0.914286	0.653061
0.912966	0.922078	0.720812
0.903915	0.846154	0.666667
0.902482	0.868421	0.670051
0.912029	0.903614	0.724638
0.912656	0.898734	0.713568
0.903339	0.901408	0.673684
0.89317	0.956522	0.673469
0.910256	0.882979	0.734513
0.914894	0.855263	0.687831
0.880995	0.883117	0.641509
0.914286	0.875	0.707071
0.89228	0.951807	0.711712
0.903846	0.867647	0.648352
0.891266	0.911392	0.679245
0.901961	0.924051	0.705314
0.907104	0.945055	0.754386
0.893543	0.820896	0.601093
0.911765	0.916667	0.758621
0.903399	0.839506	0.669951
0.916515	0.921348	0.75576
0.900178	0.936709	0.708134
0.895683	0.857143	0.672897
0.919786	0.924051	0.741117
0.902269	0.895522	0.655738
0.895495	0.905882	0.7
0.909735	0.866667	0.680628
0.905967	0.908046	0.724771
0.908438	0.891566	0.711538
0.92674	0.882979	0.764977
0.868941	0.939759	0.666667
0.884685	0.917647	0.687225
0.900533	0.87013	0.67
0.909414	0.922078	0.713568
0.906643	0.903614	0.714286
0.902878	0.904762	0.71028
0.905556	0.9	0.746888
0.896797	0.948718	0.704762
0.895795	0.924731	0.728814
0.88172	0.914634	0.672646
0.915619	0.951807	0.755981
0.894161	0.891304	0.706897
0.923077	0.867647	0.690058
0.928571	0.9125	0.756477
0.897163	0.934211	0.692683
0.904159	0.908046	0.721461
0.903399	0.851852	0.676471
0.897707	0.945205	0.69
0.901408	0.861111	0.652632
0.880071	0.794521	0.582915
0.918871	0.849315	0.685083
0.908438	0.939759	0.735849
0.905694	0.935897	0.715686
0.889474	0.914286	0.649746
0.89576	0.932432	0.683168
0.925664	0.946667	0.755319
0.886121	0.884615	0.654028
0.902309	0.831169	0.653061
0.891144	0.887755	0.713115
0.899293	0.918919	0.683417
0.876122	0.855422	0.636771
0.895871	0.939759	0.712329
0.876173	0.962617	0.746377
0.908289	0.958904	0.717949
0.899821	0.925926	0.707547
0.89576	0.972973	0.702439
0.874776	0.925926	0.663717
0.897527	0.891892	0.666667
0.904676	0.880952	0.701422
0.912343	0.962963	0.75
0.909414	0.935065	0.72
0.915493	0.944444	0.723404
0.904505	0.905882	0.716279
0.888489	0.928571	0.696429
0.898936	0.855263	0.656566
0.884956	0.946667	0.672986
0.901434	0.829268	0.663415
0.892857	0.9	0.679245
0.903052	0.891566	0.701422
0.891892	0.882353	0.681818
0.90669	0.902778	0.684211
0.882143	0.925	0.672727
0.926523	0.914634	0.757576
0.899281	0.904762	0.703704
0.915921	0.901235	0.726368
0.90106	0.932432	0.693467
0.924051	0.885057	0.747573
0.884191	0.989583	0.748031
0.90161	0.901235	0.698565
0.904762	0.893617	0.730435
0.888689	0.927711	0.693694
0.927176	0.883117	0.731183
0.888689	0.86747	0.663594
0.904332	0.953488	0.742081
0.877836	0.820896	0.572917
0.891844	0.921053	0.676329
0.898577	0.935897	0.701923
0.919786	0.873418	0.715026
0.9125	0.95	0.741463
0.884685	0.917647	0.687225
0.883721	0.888889	0.66055
0.901961	0.911392	0.699029
0.881295	0.892857	0.666667
0.88968	0.923077	0.679245
0.914339	0.932039	0.783673
0.876565	0.91358	0.660714
0.895944	0.890411	0.659898
0.911552	0.94186	0.75
0.896057	0.865854	0.672986
0.892174	0.938462	0.648936
0.870796	0.853333	0.603774
0.905694	0.897436	0.696517
0.908438	0.903614	0.717703
0.919065	0.940476	0.759615
0.903846	0.911765	0.67027
0.897707	0.849315	0.642487
0.892473	0.902439	0.685185
0.894454	0.962963	0.715596
0.916667	0.886364	0.735849
0.901235	0.917808	0.683673
0.880952	0.93617	0.712551
0.899642	0.963415	0.728111
0.91439	0.901099	0.745455
0.88296	0.915254	0.596685
0.887299	0.950617	0.696833
0.892473	0.926829	0.697248
0.88968	0.884615	0.660287
0.9	0.925	0.704762
0.911817	0.931507	0.712042
0.894552	0.915493	0.663265
0.899267	0.914894	0.731915
0.878571	0.95	0.678571
0.902703	0.941176	0.730594
0.902998	0.931507	0.693878
0.881295	0.928571	0.684211
0.882662	0.855072	0.605128
0.893885	0.928571	0.705882
0.89464	0.888889	0.721311
0.875	0.943182	0.691667
0.888496	0.906667	0.660194
0.893502	0.883721	0.687783
0.912892	0.848485	0.651163
0.889088	0.901235	0.675926
0.924866	0.962963	0.776119
0.919643	0.9375	0.75
0.909091	0.949367	0.731707
0.899452	0.924731	0.735043
0.905967	0.91954	0.730594
0.916961	0.932432	0.726316
0.92769	0.890411	0.726257
0.90681	0.939024	0.729858
0.88	0.866667	0.666667
0.913761	0.852632	0.726457
0.915344	0.945205	0.726316
0.90636	0.878378	0.677083
0.910839	0.970588	0.713514
0.862676	0.958333	0.630137
0.887273	0.9	0.695279
0.88057	0.898734	0.654378
0.918004	0.898734	0.72449
0.906306	0.917647	0.725581
0.906195	0.946667	0.713568
0.916364	0.855556	0.723005
0.899642	0.914634	0.704225
0.880783	0.897436	0.651163
0.898424	0.913043	0.663158
0.909408	0.893939	0.666667
0.923077	0.897059	0.705202
0.909414	0.935065	0.72
0.899099	0.894118	0.700461
0.904676	0.869048	0.695238
0.892606	0.902778	0.656566
0.893694	0.905882	0.696833
0.880143	0.888889	0.654545
0.905694	0.923077	0.70936
0.91119	0.922078	0.717172
0.906137	0.930233	0.733945
0.898367	0.876404	0.699552
0.887884	0.908046	0.692982
0.900709	0.881579	0.673367
0.915771	0.890244	0.722772
0.923623	0.844156	0.702703
0.889081	0.920635	0.627027
0.896175	0.945055	0.735043
0.879928	0.926829	0.675556
0.882671	0.883721	0.669604
0.898182	0.911111	0.719298
0.892035	0.88	0.653465
0.897033	0.925373	0.659574
0.891304	0.920455	0.707424
0.901639	0.89011	0.716814
0.888278	0.93617	0.72428
0.896057	0.902439	0.691589
0.90669	0.916667	0.691099
0.891697	0.930233	0.707965
0.886076	0.885057	0.678414
0.910211	0.916667	0.698413
0.911661	0.905405	0.701571
0.936594	0.875	0.77
0.910053	0.849315	0.666667
0.887868	0.875	0.697095
0.921005	0.963855	0.772947
0.878899	0.905263	0.696356
0.886926	0.918919	0.660194
0.891419	0.927536	0.65641
0.88968	0.948718	0.691589
0.88968	0.923077	0.679245
0.892086	0.940476	0.70852
0.90106	0.878378	0.666667
0.894646	0.885246	0.613636
0.901754	0.885714	0.659574
0.888288	0.929412	0.699115
0.927928	0.964706	0.792271
0.893309	0.896552	0.696429
0.917544	0.9	0.7
0.891501	0.885057	0.6875
0.911439	0.908163	0.757447
0.898246	0.871429	0.645503
0.908451	0.902778	0.687831
0.904159	0.862069	0.697674
0.898757	0.948052	0.705314
0.907749	0.938776	0.766667
0.900735	0.833333	0.695652
0.921533	0.934783	0.778281
0.916961	0.891892	0.705882
0.918626	0.977011	0.78341
0.915493	0.888889	0.695652
0.900533	0.935065	0.702439
0.908289	0.90411	0.691099
0.913274	0.893333	0.701571
0.888087	0.883721	0.678571
0.903882	0.919192	0.752066
0.919499	0.876543	0.720812
0.896364	0.866667	0.693333
0.893502	0.872093	0.681818
0.917254	0.847222	0.677778
0.896613	0.835443	0.650246
0.873684	0.914286	0.621359
0.90161	0.962963	0.728972
0.914132	0.876543	0.71
0.894366	0.875	0.646154
0.884685	0.905882	0.681416
0.893728	0.939394	0.656085
0.893502	0.918605	0.705357
0.918728	0.891892	0.709677
0.90636	0.918919	0.697436
0.910394	0.939024	0.736842
0.898067	0.873239	0.649215
0.905282	0.901099	0.728889
0.911504	0.88	0.691099
0.913824	0.939759	0.746411
0.912186	0.878049	0.70936
0.896552	0.910112	0.713656
0.912343	0.839506	0.686869
0.889474	0.9	0.642857
0.91921	0.927711	0.75122
0.907143	0.925	0.718447
0.888889	0.958904	0.679612
0.882143	0.9375	0.678733
0.908438	0.927711	0.729858
0.917117	0.917647	0.746411
0.912186	0.890244	0.715686
0.904425	0.946667	0.71
0.903052	0.951807	0.731481
0.900709	0.960526	0.712195
0.912281	0.942857	0.709677
0.923875	0.935484	0.707317
0.888288	0.917647	0.693333
0.899821	0.962963	0.725581
0.903986	0.920455	0.72973
0.886239	0.915789	0.713115
0.905188	0.938272	0.72381
0.897527	0.959459	0.699507
0.906306	0.905882	0.719626
0.894454	0.938272	0.703704
0.907638	0.844156	0.670103
0.915129	0.908163	0.763948
0.896175	0.901099	0.713043
0.884135	0.911392	0.666667
0.888686	0.913043	0.708861
0.879406	0.950495	0.732824
0.906412	0.873016	0.639535
0.897345	0.866667	0.656566
0.927928	0.894118	0.756219
0.916968	0.918605	0.748815
0.897482	0.869048	0.682243
0.886525	0.921053	0.666667
0.877358	0.9	0.722628
0.932504	0.922078	0.763441
0.900542	0.942529	0.732143
0.898936	0.934211	0.696078
0.927667	0.885057	0.754902
0.894552	0.873239	0.642487
0.907826	0.938462	0.681564
0.908273	0.892857	0.714286
0.904587	0.884211	0.727273
0.904505	0.917647	0.722222
0.908752	0.92233	0.769231
0.883882	0.904762	0.609626
0.887097	0.902439	0.675799
0.884956	0.946667	0.672986
0.906137	0.918605	0.728111
0.877193	0.942857	0.640777
0.908007	0.830189	0.582781
0.907986	0.828125	0.623529
0.910053	0.90411	0.694737
0.893805	0.946667	0.68932
0.885965	0.871429	0.622449
0.909414	0.896104	0.700508
0.895575	0.92	0.679803
0.884615	0.911765	0.632653
0.895413	0.947368	0.743802
0.902878	0.880952	0.698113
0.890071	0.894737	0.660194
0.916814	0.853333	0.688172
0.900178	0.886076	0.682927
0.884956	0.853333	0.627451
0.885397	0.919192	0.722222
0.880995	0.961039	0.678899
0.908273	0.833333	0.682927
0.898757	0.818182	0.639594
0.90087	0.923077	0.659341
0.906854	0.830986	0.644809
0.886121	0.871795	0.647619
0.896309	0.887324	0.65285
0.892794	0.929577	0.666667
0.896679	0.887755	0.721992
0.893238	0.846154	0.647059
0.898917	0.918605	0.714932
0.894265	0.914634	0.694444
0.886282	0.918605	0.692982
0.890071	0.868421	0.647059
0.882682	0.902913	0.718147
0.913428	0.905405	0.705263
0.906306	0.882353	0.707547
0.891501	0.908046	0.699115
0.903285	0.858696	0.705357
0.903226	0.902439	0.704762
0.905923	0.954545	0.688525
0.912029	0.879518	0.712195
0.907504	0.910448	0.674033
0.881206	0.855263	0.625
0.908772	0.885714	0.673913
0.91844	0.934211	0.735751
0.904505	0.941176	0.733945
0.901818	0.911111	0.725664
0.906526	0.90411	0.6875
0.903811	0.921348	0.732143
0.885965	0.885714	0.629442
0.905967	0.896552	0.718894
0.911348	0.894737	0.701031
0.908766	0.950617	0.736842
0.920863	0.892857	0.738916
0.902174	0.897727	0.714932
0.92	0.888889	0.747664
0.911817	0.890411	0.691489
0.882784	0.914894	0.704918
0.891304	0.897727	0.696035
0.896797	0.858974	0.660099
0.904332	0.848837	0.688679
0.900542	0.896552	0.709091
0.888496	0.92	0.666667
0.89781	0.934783	0.735043
0.889474	0.842857	0.614583
0.880783	0.935897	0.669725
0.88587	0.863636	0.669604
0.905263	0.914286	0.680851
0.891107	0.831461	0.663677
0.885764	0.915493	0.646766
0.911871	0.916667	0.733333
0.906593	0.882979	0.72807
0.891459	0.871795	0.657005
0.921676	0.901099	0.759259
0.888693	0.878378	0.643564
0.9254	0.87013	0.72043
0.901235	0.917808	0.683673
0.913428	0.932432	0.71875
0.906195	0.933333	0.707071
0.899293	0.851351	0.649485
0.904014	0.895522	0.659341
0.879061	0.94186	0.692308
0.894075	0.927711	0.703196
0.914439	0.860759	0.697436
0.914545	0.922222	0.754545
0.897924	0.887097	0.625
0.877442	0.922078	0.654378
0.894737	0.942857	0.673469
0.905594	0.911765	0.673913
0.884135	0.911392	0.666667
0.894831	0.924051	0.691943
0.909091	0.886076	0.7
0.896926	0.91954	0.714286
0.9125	0.9375	0.735294
0.900885	0.88	0.670051
0.908273	0.916667	0.726415
0.882998	0.946237	0.718367
0.88986	0.941176	0.65641
0.897112	0.906977	0.705882
0.90411	0.964286	0.650602
0.909091	0.911392	0.712871
0.913357	0.872093	0.717703
0.902482	0.921053	0.696517
0.882136	0.876289	0.691057
0.921245	0.893617	0.760181
0.895495	0.964706	0.728889
0.886894	0.891566	0.672727
0.893238	0.846154	0.647059
0.914035	0.928571	0.706522
0.916058	0.847826	0.722222
0.905861	0.857143	0.673469
0.912127	0.873239	0.677596
0.903571	0.9125	0.705314
0.878788	0.886076	0.645161
0.914701	0.831461	0.704762
0.879433	0.894737	0.641509
0.891941	0.904255	0.714286
0.892532	0.868132	0.689956
0.901257	0.843373	0.673077
0.905526	0.873418	0.686567
0.885036	0.945652	0.719008
0.866426	0.906977	0.655462
0.889876	0.883117	0.657005
0.888099	0.87013	0.647343
0.916817	0.873563	0.727273
0.917832	0.926471	0.707865
0.896429	0.95	0.71028
0.888889	0.890411	0.646766
0.932264	0.911392	0.761905
0.886525	0.921053	0.666667
0.88551	0.925926	0.681818
0.896309	0.901408	0.659794
0.910555	0.91358	0.721951
0.905797	0.897727	0.721461
0.903915	0.923077	0.705882
0.894831	0.873418	0.666667
0.902098	0.882353	0.652174
0.888087	0.883721	0.678571
0.894831	0.886076	0.673077
0.890265	0.893333	0.656863
0.90636	0.878378	0.677083
0.899293	0.918919	0.683417
0.886364	0.955882	0.656566
0.892989	0.867347	0.705394
0.909584	0.896552	0.725581
0.880143	0.876543	0.648402
0.903846	0.882353	0.655738
0.926126	0.941176	0.776699
0.900178	0.873418	0.676471
0.875666	0.896104	0.638889
0.907801	0.907895	0.700508
0.914439	0.886076	0.71066
0.89009	0.917647	0.696429
0.908438	0.891566	0.711538
0.902309	0.909091	0.693069
0.888889	0.901099	0.700855
0.912966	0.935065	0.727273
0.889892	0.837209	0.657534
0.883721	0.925926	0.678733
0.885185	0.88	0.704
0.904762	0.904255	0.735931
0.893048	0.886076	0.669856
0.902946	0.904762	0.647727
0.893728	0.924242	0.648936
0.898396	0.848101	0.660099
0.89228	0.891566	0.682028
0.889693	0.896552	0.690265
0.898214	0.9375	0.707547
0.890435	0.923077	0.638298
0.88172	0.878049	0.654545
0.91844	0.973684	0.755102
0.908602	0.902439	0.714976
0.909584	0.885057	0.719626
0.910714	0.925	0.72549
0.891892	0.917647	0.699552
0.915619	0.903614	0.731707
0.912281	0.885714	0.681319
0.878947	0.9	0.623762
0.893617	0.907895	0.673171
0.90718	0.884058	0.666667
0.910369	0.929577	0.702128
0.882671	0.918605	0.686957
0.892473	0.902439	0.685185
0.923077	0.93617	0.785714
0.906475	0.880952	0.704762
0.905188	0.876543	0.692683
0.921191	0.855072	0.682081
0.882998	0.88172	0.686192
0.904594	0.851351	0.659686
0.881625	0.864865	0.62439
0.894928	0.920455	0.713656
0.898757	0.909091	0.686275
0.914186	0.797101	0.635838
0.888496	0.88	0.647059
0.872263	0.869565	0.661157
0.909091	0.924051	0.719212
0.895307	0.94186	0.72
0.890052	0.865672	0.617021
0.893309	0.862069	0.678733
0.880071	0.931507	0.650718
0.918773	0.895349	0.740385
0.906077	0.896907	0.740426
0.877375	0.901639	0.588235
0.898396	0.886076	0.679612
0.877193	0.9	0.62069
0.900181	0.88764	0.70852
0.901079	0.904762	0.706977
0.900709	0.894737	0.68
0.906643	0.951807	0.738318
0.891304	0.909091	0.701754
0.903571	0.9375	0.717703
0.889088	0.91358	0.682028
0.911071	0.910112	0.739726
0.895985	0.902174	0.715517
0.903955	0.926606	0.773946
0.896127	0.944444	0.683417
0.889892	0.883721	0.681614
0.90636	0.891892	0.683938
0.903704	0.89	0.738589
0.903743	0.924051	0.708738
0.912088	0.882979	0.737778
0.907143	0.925	0.718447
0.908289	0.835616	0.655914
0.901235	0.917808	0.683673
0.922101	0.931818	0.769953
0.891266	0.873418	0.660287
0.90718	0.826087	0.636872
0.898067	0.901408	0.663212
0.918149	0.935897	0.741117
0.884342	0.935897	0.675926
0.884404	0.852632	0.677824
0.895683	0.892857	0.691244
0.909735	0.893333	0.694301
0.912966	0.87013	0.694301
0.905967	0.942529	0.742081
0.905694	0.884615	0.69
0.916961	0.905405	0.712766
0.905594	0.926471	0.681081
0.883303	0.891566	0.666667
0.910873	0.949367	0.735294
0.882867	0.911765	0.629442
0.914931	0.859375	0.654762
0.908108	0.882353	0.7109
0.898367	0.932584	0.72807
0.904847	0.783133	0.646766
0.91119	0.909091	0.71066
0.905357	0.8375	0.67
0.913428	0.918919	0.712042
0.925532	0.894737	0.731183
0.891144	0.887755	0.713115
0.899281	0.904762	0.703704
0.896429	0.95	0.71028
0.902269	0.910448	0.663043
0.899461	0.879518	0.688679
0.923345	0.893939	0.698225
0.892086	0.857143	0.666667
0.903509	0.857143	0.648649
0.906593	0.882979	0.72807
0.896104	0.861386	0.713115
0.896673	0.884058	0.645503
0.900542	0.850575	0.685185
0.902174	0.909091	0.720721
0.91637	0.846154	0.691099
0.899642	0.926829	0.71028
0.879218	0.909091	0.651163
0.899471	0.876712	0.659794
0.884342	0.871795	0.64455
0.896797	0.935897	0.698565
0.889876	0.896104	0.663462
0.912127	0.901408	0.691892
0.897707	0.90411	0.670051
0.922939	0.878049	0.730964
0.907441	0.88764	0.721461
0.898336	0.919192	0.742857
0.879646	0.973333	0.675926
0.894643	0.8875	0.67619
0.883929	0.95	0.687783
0.907057	0.932203	0.654762
0.899461	0.951807	0.724771
0.896429	0.95	0.71028
0.902135	0.871795	0.676617
0.896429	0.9	0.685714
0.90942	0.897727	0.728111
0.904676	0.940476	0.731481
0.903678	0.884058	0.659459
0.888112	0.897059	0.632124
0.918969	0.917526	0.773913
0.902174	0.909091	0.720721
0.898182	0.888889	0.707965
0.913201	0.942529	0.75576
0.915044	0.933333	0.725389
0.913978	0.939024	0.743961
0.899635	0.847826	0.693333
0.898601	0.882353	0.645161
0.909253	0.884615	0.69697
0.88057	0.911392	0.66055
0.888889	0.902439	0.678899
0.894265	0.939024	0.706422
0.902574	0.916667	0.742616
0.899115	0.906667	0.68
0.886525	0.947368	0.679245
0.930973	0.96	0.774194
0.915641	0.943662	0.72043
0.91921	0.879518	0.726368
0.902135	0.923077	0.702439
0.885714	0.9	0.666667
0.905967	0.896552	0.718894
0.896309	0.943662	0.680203
0.905526	0.886076	0.693069
0.902703	0.882353	0.700935
0.882662	0.884058	0.619289
0.908108	0.894118	0.716981
0.904847	0.927711	0.723005
0.880866	0.883721	0.666667
0.884956	0.853333	0.627451
0.891844	0.855263	0.643564
0.907776	0.827586	0.685714
0.905109	0.880435	0.72
0.898917	0.918605	0.714932
0.893805	0.946667	0.68932
0.895028	0.865979	0.705882
0.895944	0.876712	0.653061
0.898396	0.835443	0.653465
0.900885	0.933333	0.696517
0.885159	0.918919	0.657005
0.900181	0.853933	0.690909
0.917976	0.880597	0.682081
0.908451	0.944444	0.708333
0.928444	0.876543	0.739583
0.908925	0.868132	0.718182
0.897849	0.939024	0.712963
0.873462	0.859155	0.598039
0.914742	0.922078	0.72449
0.896127	0.875	0.649485
0.90669	0.888889	0.677249
0.895495	0.894118	0.694064
0.876565	0.938272	0.672566
0.893885	0.928571	0.705882
0.884956	0.906667	0.653846
0.892416	0.90411	0.66
0.908929	0.8625	0.69
0.879496	0.892857	0.663717
0.912568	0.945055	0.764444
0.906475	0.928571	0.728972
0.914634	0.924242	0.693182
0.902482	0.960526	0.715686
0.891459	0.961538	0.700935
0.898214	0.8625	0.669903
0.905861	0.883117	0.686869
0.883721	0.91358	0.672727
0.89317	0.913043	0.65285
0.910584	0.847826	0.712329
0.900533	0.896104	0.683168
0.897747	0.888889	0.629213
0.888889	0.878049	0.666667
0.923894	0.88	0.717391
0.921986	0.960526	0.756477
0.904505	0.929412	0.728111
0.88225	0.901408	0.633663
0.921101	0.863158	0.745455
0.893993	0.905405	0.666667
0.902998	0.863014	0.659686
0.896613	0.924051	0.695238
0.914855	0.943182	0.761468
0.906526	0.917808	0.694301
0.924771	0.915789	0.780269
0.897482	0.904762	0.700461
0.903226	0.878049	0.692308
0.908612	0.915493	0.691489
0.913732	0.902778	0.698925
0.901639	0.923077	0.733624
0.898067	0.915493	0.670103
0.902482	0.894737	0.683417
0.901996	0.921348	0.728889
0.890877	0.901235	0.67907
0.889085	0.861111	0.629442
0.896673	0.884058	0.645503
0.901786	0.8875	0.68932
0.892226	0.851351	0.636364
0.914286	0.925	0.732673
0.877917	0.86747	0.64574
0.913884	0.929577	0.709677
0.900175	0.927536	0.673684
0.882353	0.887097	0.594595
0.910072	0.916667	0.729858
0.90991	0.882353	0.714286
0.894454	0.814815	0.640777
0.893238	0.884615	0.666667
0.908772	0.9	0.681081
0.877876	0.893333	0.635071
0.890511	0.978261	0.743802
0.895944	0.917808	0.673367
0.912886	0.842697	0.707547
0.918773	0.895349	0.740385
0.896926	0.91954	0.714286
0.882883	0.882353	0.666667
0.888278	0.914894	0.713693
0.900533	0.948052	0.708738
0.890681	0.902439	0.682028
0.920721	0.870588	0.729064
0.909584	0.896552	0.725581
0.904762	0.890411	0.677083
0.898367	0.865169	0.693694
0.922383	0.872093	0.735294
0.878403	0.842697	0.649351
0.90925	0.910448	0.677778
0.902135	0.948718	0.714976
0.897213	0.893939	0.641304
0.901926	0.898551	0.663102
0.880357	0.8375	0.626168
0.9125	0.8875	0.71
0.904679	0.936508	0.666667
0.883094	0.952381	0.69869
0.906574	0.903226	0.651163
0.913978	0.865854	0.706468
0.886323	0.922078	0.669811
0.891844	0.881579	0.656863
0.920213	0.815789	0.677596
0.877836	0.835821	0.580311
0.902752	0.926316	0.745763
0.886861	0.902174	0.700422
0.879791	0.878788	0.601036
0.895118	0.896552	0.699552
0.90991	0.870588	0.708134
0.908612	0.943662	0.705263
0.890071	0.894737	0.660194
0.871199	0.91358	0.651982
0.901639	0.912088	0.72807
0.908127	0.810811	0.645161
0.911817	0.849315	0.67027
0.902655	0.826667	0.645833
0.892989	0.908163	0.726531
0.91833	0.910112	0.753488
0.905626	0.842697	0.694444
0.892982	0.914286	0.65641
0.89009	0.941176	0.707965
0.877005	0.860759	0.62963
0.894921	0.898551	0.649215
0.923611	0.859375	0.674847
0.915937	0.884058	0.685393
0.892922	0.94382	0.724138
0.921847	0.896104	0.726316
0.894737	0.977528	0.74359
0.911712	0.894118	0.72381
0.924296	0.888889	0.715084
0.8879	0.910256	0.669811
0.905526	0.886076	0.693069
0.905109	0.891304	0.725664
0.932504	0.844156	0.722222
0.887884	0.827586	0.651584
0.896175	0.89011	0.707424
0.908766	0.851852	0.686567
0.913043	0.886364	0.728972
0.906028	0.881579	0.683673
0.900533	0.922078	0.696078
0.902439	0.939394	0.673913
0.901961	0.911392	0.699029
0.889474	0.9	0.642857
0.892226	0.959459	0.68932
0.891419	0.913043	0.649485
0.876866	0.836538	0.677043
0.922652	0.917526	0.780702
0.896127	0.902778	0.663265
0.870504	0.928571	0.666667
0.90493	0.875	0.666667
0.898367	0.876404	0.699552
0.911712	0.917647	0.735849
0.891419	0.942029	0.663265
0.89009	0.858824	0.666667
0.893805	0.893333	0.663366
0.908602	0.853659	0.689655
0.886364	0.852941	0.60733
0.892336	0.913043	0.714894
0.884058	0.897727	0.683983
0.876761	0.902778	0.628019
0.905282	0.978022	0.767241
0.920775	0.861111	0.692737
0.862191	0.905405	0.611872
0.884211	0.857143	0.612245
0.910555	0.91358	0.721951
0.899821	0.864198	0.676329
0.887153	0.875	0.605405
0.910369	0.887324	0.681081
0.902703	0.929412	0.724771
0.917883	0.913043	0.760181
0.907801	0.894737	0.693878
0.908127	0.891892	0.6875
0.894737	0.885714	0.645833
0.902574	0.947917	0.758333
0.911817	0.931507	0.712042
0.892416	0.876712	0.646465
0.907143	0.9375	0.724638
0.881081	0.929412	0.686957
0.888496	0.906667	0.660194
0.900175	0.898551	0.659574
0.900917	0.852632	0.704348
0.899293	0.918919	0.683417
0.881206	0.907895	0.650943
0.892982	0.942857	0.670051
0.908929	0.925	0.721951
0.916961	0.932432	0.726316
0.921847	0.896104	0.726316
0.902309	0.883117	0.68
0.919499	0.876543	0.720812
0.883392	0.905405	0.647343
0.88551	0.888889	0.663594
0.901408	0.888889	0.666667
0.915921	0.91358	0.732673
0.869565	0.943182	0.683128
0.925859	0.942529	0.780952
0.902309	0.922078	0.699507
0.888889	0.829268	0.641509
0.929825	0.914286	0.735632
0.899281	0.904762	0.703704
0.893993	0.891892	0.66
0.891697	0.906977	0.696429
0.909091	0.955882	0.702703
0.913514	0.964706	0.762791
0.90681	0.939024	0.729858
0.899281	0.892857	0.697674
0.890485	0.915663	0.690909
0.88	0.888889	0.677966
0.926445	0.855072	0.694118
0.897849	0.853659	0.669856
0.906764	0.935484	0.753247
0.90681	0.890244	0.705314
0.926786	0.925	0.758974
0.901961	0.848101	0.666667
0.915596	0.852632	0.72973
0.885362	0.863014	0.626866
0.908602	0.902439	0.714976
0.875	0.909091	0.675105
0.908451	0.930556	0.701571
0.893617	0.855263	0.646766
0.902135	0.923077	0.702439
0.900356	0.884615	0.679803
0.884268	0.873563	0.669604
0.909256	0.932584	0.747748
0.897887	0.958333	0.693467
0.902135	0.884615	0.683168
0.902135	0.935897	0.708738
0.915315	0.858824	0.712195
0.887097	0.939024	0.693694
0.888112	0.926471	0.646154
0.907018	0.942857	0.698413
0.896364	0.955556	0.738197
0.90035	0.882353	0.648649
0.893238	0.948718	0.698113
0.929078	0.881579	0.73224
0.878521	0.902778	0.631068
0.876786	0.9375	0.669643
0.906977	0.888889	0.702439
0.911504	0.893333	0.697917
0.880515	0.916667	0.706827
0.900901	0.847059	0.679245
0.883598	0.90411	0.643902
0.899267	0.93617	0.742616
0.909574	0.894737	0.697436
0.896926	0.931034	0.72
0.897112	0.895349	0.7
0.899461	0.903614	0.700935
0.909584	0.931034	0.743119
0.901818	0.922222	0.731278
0.904844	0.870968	0.631579
0.881508	0.86747	0.651584
0.90636	0.851351	0.663158
0.907473	0.871795	0.686869
0.907638	0.922078	0.71
0.894366	0.861111	0.639175
0.902098	0.941176	0.680851
0.901554	0.868852	0.619883
0.88117	0.892473	0.688797
0.886282	0.860465	0.663677
0.925795	0.837838	0.696629
0.892035	0.933333	0.679612
0.909091	0.860759	0.686869
0.925	0.875	0.729167
0.925734	0.95082	0.716049
0.914545	0.9	0.743119
0.906526	0.890411	0.680628
0.867857	0.8625	0.618834
0.888288	0.870588	0.669683
0.888889	0.863014	0.633166
0.906854	0.887324	0.673797
0.909722	0.90625	0.666667
0.906643	0.903614	0.714286
0.894928	0.920455	0.713656
0.912671	0.910714	0.64557
0.885918	0.949367	0.688073
0.895118	0.931034	0.716814
0.914439	0.962025	0.748768
0.891892	0.917647	0.699552
0.910233	0.939759	0.739336
0.894265	0.963415	0.718182
0.909894	0.932432	0.71134
0.90942	0.897727	0.728111
0.902655	0.826667	0.645833
0.917108	0.890411	0.702703
0.908438	0.86747	0.699029
0.899281	0.880952	0.691589
0.911504	0.906667	0.704663
0.917563	0.878049	0.72
0.900356	0.871795	0.673267
0.909256	0.820225	0.688679
0.898734	0.896552	0.705882
0.921429	0.9125	0.741117
0.902309	0.948052	0.712195
0.9125	0.9125	0.722772
0.894366	0.875	0.646154
0.90681	0.926829	0.72381
0.890071	0.855263	0.640394
0.888483	0.870968	0.689362
0.92769	0.876712	0.719101
0.916071	0.925	0.736318
0.896673	0.956522	0.680412
0.892606	0.902778	0.656566
0.896296	0.94	0.752
0.891652	0.818182	0.626866
0.903915	0.910256	0.699507
0.919065	0.916667	0.747573
0.892989	0.867347	0.705394
0.911392	0.931034	0.746544
0.902778	0.96875	0.681319
0.884752	0.907895	0.657143
0.871841	0.918605	0.669492
0.899293	0.878378	0.663265
0.916968	0.848837	0.712195
0.9254	0.935065	0.753927
0.927928	0.929412	0.77451
0.893805	0.906667	0.669951
0.895795	0.935484	0.734177
0.893357	0.911765	0.649215
0.903399	0.925926	0.714286
0.89698	0.922078	0.68932
0.877224	0.871795	0.632558
0.901961	0.898734	0.692683
0.916667	0.897727	0.741784
0.891144	0.846939	0.691667
0.913884	0.915493	0.702703
0.902703	0.964706	0.742081
0.898424	0.927536	0.670157
0.928699	0.924051	0.760417
0.924596	0.915663	0.756219
0.901079	0.857143	0.682464
0.892416	0.890411	0.653266
0.919355	0.939024	0.754902
0.910233	0.903614	0.721154
0.911972	0.916667	0.702128
0.917883	0.880435	0.743119
0.8879	0.910256	0.669811
0.914742	0.896104	0.71134
0.908772	0.957143	0.708995
0.894444	0.89	0.723577
0.884544	0.902913	0.72093
0.893048	0.949367	0.700935
0.893382	0.90625	0.721992
0.910092	0.915789	0.753247
0.899281	0.952381	0.727273
0.926523	0.939024	0.77
0.908451	0.791667	0.629834
0.910873	0.873418	0.69697
0.878571	0.95	0.678571
0.896429	0.9125	0.691943
0.905357	0.9375	0.721154
0.893428	0.87013	0.656863
0.914132	0.925926	0.735294
0.899115	0.893333	0.673367
0.908929	0.8375	0.676768
0.9	0.875	0.679612
0.902174	0.875	0.703196
0.896552	0.865169	0.690583
0.898067	0.802817	0.612903
0.89576	0.851351	0.642857
0.896175	0.89011	0.707424
0.887868	0.885417	0.702479
0.925347	0.953125	0.72619
0.918871	0.931507	0.727273
0.902878	0.892857	0.704225
0.882771	0.922078	0.663551
0.898757	0.922078	0.692683
0.892226	0.837838	0.629442
0.889292	0.955056	0.723404
0.913121	0.842105	0.677249
0.898711	0.845361	0.700855
0.903811	0.876404	0.709091
0.893238	0.884615	0.666667
0.903743	0.911392	0.702439
0.91944	0.913043	0.707865
0.886165	0.927536	0.646465
0.915009	0.965517	0.770642
0.900178	0.962025	0.720379
0.891697	0.895349	0.690583
0.903915	0.871795	0.68
0.864912	0.871429	0.586538
0.908759	0.880435	0.726457
0.891697	0.906977	0.696429
0.908108	0.941176	0.740741
0.903052	0.855422	0.682692
0.895683	0.928571	0.709091
0.897569	0.953125	0.663043
0.889088	0.91358	0.682028
0.922383	0.976744	0.788732
0.915493	0.833333	0.666667
0.900356	0.884615	0.679803
0.892922	0.910112	0.707424
0.903399	0.925926	0.714286
0.889892	0.883721	0.681614
0.907965	0.84	0.663158
0.891304	0.909091	0.701754
0.888693	0.905405	0.656863
0.899281	0.880952	0.691589
0.912127	0.943662	0.712766
0.908766	0.925926	0.724638
0.9	0.875	0.679612
0.88968	0.948718	0.691589
0.909584	0.885057	0.719626
0.90161	0.950617	0.723005
0.904514	0.875	0.64
0.896243	0.91358	0.694836
0.90991	0.882353	0.714286
0.892473	0.926829	0.697248
0.894545	0.855556	0.684444
0.878354	0.839506	0.626728
0.908759	0.891304	0.732143
0.895575	0.92	0.679803
0.885918	0.949367	0.688073
0.901079	0.892857	0.700935
0.864198	0.917808	0.617512
0.916817	0.91954	0.751174
0.898551	0.954545	0.736842
0.898396	0.911392	0.692308
0.915194	0.878378	0.695187
0.903461	0.912088	0.731278
0.887067	0.846154	0.669565
0.916376	0.863636	0.666667
0.897482	0.928571	0.712329
0.909091	0.886076	0.7
0.87234	0.894737	0.62963
0.900533	0.909091	0.689655
0.887522	0.901408	0.643216
0.905626	0.932584	0.741071
0.878521	0.861111	0.610837
0.905694	0.884615	0.69
0.897849	0.926829	0.706977
0.915315	0.870588	0.718447
0.90106	0.905405	0.680203
0.866545	0.903226	0.672
0.877408	0.884058	0.61
0.898396	0.835443	0.653465
0.905626	0.94382	0.746667
0.898778	0.865672	0.63388
0.895871	0.843373	0.663507
0.889286	0.9125	0.67907
0.902703	0.917647	0.718894
0.912568	0.923077	0.753363
0.911348	0.934211	0.720812
0.887701	0.936709	0.685185
0.903169	0.861111	0.656085
0.920495	0.891892	0.713514
0.888278	0.851064	0.680851
0.911871	0.928571	0.739336
0.897163	0.934211	0.692683
0.878947	0.9	0.623762
0.905626	0.876404	0.712329
0.920213	0.894737	0.719577
0.892473	0.902439	0.685185
0.891459	0.897436	0.669856
0.912186	0.902439	0.721951
0.883598	0.863014	0.623762
0.918969	0.865979	0.746667
0.91771	0.851852	0.704082
0.898936	0.868421	0.663317
0.910072	0.928571	0.735849
0.879859	0.972973	0.672897
0.888489	0.833333	0.648148
0.913884	0.929577	0.709677
0.895911	0.941176	0.755906
0.926391	0.891566	0.747475
0.902482	0.868421	0.670051
0.902752	0.884211	0.724138
0.898424	0.898551	0.656085
0.886364	0.897059	0.628866
0.883392	0.918919	0.653846
0.874113	0.960526	0.663636
0.911348	0.881579	0.694301
0.92446	0.904762	0.752475
0.904425	0.973333	0.722772
0.894545	0.911111	0.713043
0.900885	0.84	0.649485
0.906934	0.880435	0.723214
0.9	0.8625	0.673171
0.893885	0.892857	0.688073
0.905594	0.941176	0.688172
0.886121	0.923077	0.672897
0.904594	0.878378	0.673575
0.928058	0.916667	0.766169
0.906028	0.907895	0.69697
0.922242	0.91954	0.761905
0.888889	0.878049	0.666667
0.897482	0.892857	0.694444
0.908146	0.936508	0.674286
0.90293	0.93617	0.748936
0.900181	0.898876	0.714286
0.889483	0.886076	0.663507
0.920578	0.837209	0.712871
0.870968	0.890244	0.643172
0.90106	0.824324	0.638743
0.893309	0.896552	0.696429
0.914855	0.897727	0.738318
0.896797	0.884615	0.673171
0.925664	0.906667	0.735135
0.892035	0.933333	0.679612
0.887097	0.926829	0.687783
0.887522	0.901408	0.643216
0.913428	0.905405	0.705263
0.897112	0.872093	0.688073
0.912963	0.89	0.754237
0.90991	0.870588	0.708134
0.889474	0.971429	0.676617
0.902527	0.872093	0.697674
0.889279	0.915493	0.653266
0.9	0.875	0.679612
0.899099	0.905882	0.706422
0.906422	0.905263	0.741379
0.922662	0.904762	0.748768
0.899461	0.903614	0.700935
0.893805	0.88	0.656716
0.897707	0.890411	0.663265
0.890845	0.875	0.639594
0.888496	0.893333	0.653659
0.918004	0.886076	0.717949
0.922124	0.893333	0.72043
0.913514	0.941176	0.751174
0.908146	0.84127	0.627219
0.914286	0.875	0.707071
0.892922	0.865169	0.684444
0.906412	0.920635	0.662857
0.891379	0.916667	0.617978
0.9125	0.9125	0.722772
0.880515	0.927083	0.712
0.903339	0.887324	0.666667
0.908289	0.931507	0.704663
0.878453	0.896907	0.696
0.876364	0.888889	0.672269
0.891266	0.936709	0.691589
0.899293	0.905405	0.676768
0.915162	0.906977	0.739336
0.892174	0.907692	0.634409
0.881206	0.921053	0.657277
0.917544	0.871429	0.685393
0.902655	0.853333	0.659794
0.904676	0.916667	0.719626
0.914894	0.934211	0.728205
0.924561	0.914286	0.723164
0.902527	0.953488	0.738739
0.921676	0.901099	0.759259
0.909091	0.911111	0.738739
0.881387	0.945652	0.713115
0.89317	0.927536	0.659794
0.920721	0.894118	0.741463
0.915194	0.837838	0.673913
0.893048	0.873418	0.663462
0.884956	0.893333	0.647343
0.899461	0.915663	0.706977
0.878521	0.791667	0.575758
0.886894	0.915663	0.684685
0.91358	0.90411	0.702128
0.89698	0.935065	0.695652
0.883721	0.864198	0.648148
0.88968	0.858974	0.647343
0.897112	0.94186	0.723214
0.893502	0.906977	0.699552
0.898396	0.936709	0.704762
0.922242	0.91954	0.761905
0.888496	0.88	0.647059
0.889286	0.85	0.647619
0.912281	0.885714	0.681319
0.915937	0.898551	0.692737
0.904505	0.929412	0.728111
0.891419	0.884058	0.635417
0.919929	0.858974	0.705263
0.899642	0.914634	0.704225
0.873188	0.931818	0.683333
0.904936	0.913978	0.73913
0.89698	0.883117	0.669951
0.90161	0.901235	0.698565
0.861818	0.866667	0.639344
0.903636	0.911111	0.728889
0.895985	0.913043	0.72103
0.9	0.925	0.704762
0.888278	0.840426	0.675214
0.882867	0.897059	0.622449
0.902655	0.96	0.712871
0.892226	0.932432	0.676471
0.902878	0.857143	0.685714
0.908766	0.925926	0.724638
0.90106	0.959459	0.706468
0.885714	0.9	0.666667
0.889693	0.942529	0.713043
0.901582	0.887324	0.663158
0.896127	0.930556	0.676768
0.895944	0.876712	0.653061
0.886957	0.876923	0.609626
0.880995	0.909091	0.654206
0.882353	0.949367	0.681818
0.915078	0.84127	0.642424
0.907609	0.909091	0.730594
0.907273	0.933333	0.746667
0.879279	0.941176	0.689655
0.910112	0.896226	0.763052
0.894737	0.910112	0.710526
0.891844	0.881579	0.656863
0.917733	0.88172	0.745455
0.891652	0.922078	0.679426
0.890653	0.835616	0.622449
0.914855	0.909091	0.744186
0.906137	0.895349	0.716279
0.924694	0.927536	0.727273
0.919355	0.926829	0.748768
0.903052	0.915663	0.713615
0.915044	0.88	0.698413
0.902269	0.925373	0.67027
0.901754	0.957143	0.694301
0.907801	0.960526	0.726368
0.905759	0.910448	0.67033
0.905357	0.9625	0.733333
0.895871	0.939759	0.712329
0.880282	0.916667	0.640777
0.907965	0.786667	0.634409
0.903986	0.931818	0.735426
0.879791	0.909091	0.615385
0.891941	0.861702	0.692308
0.907143	0.95	0.730769
0.906195	0.893333	0.687179
0.888278	0.978723	0.744939
0.889493	0.886364	0.687225
0.908772	0.928571	0.695187
0.893428	0.909091	0.676329
0.893885	0.892857	0.688073
0.905594	0.897059	0.666667
0.900172	0.915254	0.631579
0.898734	0.896552	0.705882
0.897297	0.894118	0.697248
0.909414	0.87013	0.687179
0.909735	0.84	0.666667
0.912029	0.879518	0.712195
0.872378	0.882353	0.597015
0.891228	0.9	0.646154
0.899281	0.880952	0.691589
0.909256	0.94382	0.753363
0.899642	0.841463	0.666667
0.898778	0.895522	0.648649
0.907801	0.921053	0.707071
0.909091	0.911392	0.712871
0.893694	0.894118	0.690909
0.893543	0.985075	0.680412
0.894366	0.930556	0.673367
0.916084	0.867647	0.674286
0.90681	0.914634	0.717703
0.900362	0.931818	0.728889
0.905861	0.896104	0.693467
0.905797	0.897727	0.721461
0.881295	0.833333	0.636364
0.920223	0.881188	0.763948
0.901754	0.857143	0.645161
0.919298	0.885714	0.696629
0.9	0.922222	0.72807
0.910092	0.863158	0.725664
0.908766	0.888889	0.705882
0.9	0.925	0.704762
0.891071	0.925	0.688372
0.879218	0.883117	0.638498
0.91637	0.923077	0.730964
0.891071	0.95	0.700461
0.899099	0.858824	0.682243
0.912029	0.843373	0.693069
0.918819	0.867347	0.748899
0.905694	0.935897	0.715686
0.895307	0.883721	0.690909
0.922124	0.893333	0.72043
0.89698	0.961039	0.708134
0.896739	0.920455	0.716814
0.903811	0.910112	0.726457
0.910714	0.9125	0.719212
0.922535	0.875	0.703911
0.894454	0.839506	0.653846
0.879496	0.904762	0.669604
0.89948	0.920635	0.648045
0.912343	0.864198	0.7
0.902351	0.908046	0.718182
0.884892	0.916667	0.684444
0.904762	0.876712	0.670157
0.903915	0.871795	0.68
0.912639	0.862745	0.742616
0.908273	0.904762	0.720379
0.9	0.877778	0.705357
0.9	0.855556	0.693694
0.917688	0.884058	0.689266
0.905429	0.826087	0.633333
0.904514	0.921875	0.662921
0.89698	0.87013	0.663366
0.895204	0.883117	0.666667
0.902703	0.941176	0.730594
0.889693	0.954023	0.718615
0.914894	0.907895	0.715026
0.894643	0.9375	0.700935
0.901926	0.942029	0.684211
0.888496	0.866667	0.640394
0.899824	0.929577	0.680412
0.879061	0.895349	0.669565
0.879496	0.869048	0.651786
0.90669	0.888889	0.677249
0.920635	0.917808	0.724324
0.898032	0.91358	0.698113
0.896853	0.882353	0.641711
0.913919	0.925532	0.763158
0.901926	0.942029	0.684211
0.896673	0.913043	0.659686
0.896057	0.890244	0.685446
0.898367	0.910112	0.716814
0.897623	0.860215	0.69869
0.89011	0.925532	0.721992
0.900709	0.921053	0.693069
0.901257	0.903614	0.704225
0.895288	0.865672	0.627027
0.886282	0.930233	0.69869
0.93381	0.91358	0.770833
0.877876	0.933333	0.654206
0.903169	0.888889	0.670157
0.902827	0.932432	0.69697
0.904085	0.935065	0.70936
0.903169	0.958333	0.704082
0.896552	0.876404	0.696429
0.894454	0.925926	0.697674
0.88968	0.923077	0.679245
0.906977	0.91358	0.714976
0.898577	0.923077	0.695652
0.895495	0.870588	0.682028
0.890485	0.915663	0.690909
0.894464	0.903226	0.625698
0.883424	0.846154	0.663793
0.892982	0.9	0.649485
0.896613	0.936709	0.701422
0.904676	0.857143	0.688995
0.891071	0.9	0.676056
0.907801	0.842105	0.666667
0.897033	0.925373	0.659574
0.90718	0.869565	0.659341
0.895604	0.893617	0.714894
0.923759	0.842105	0.699454
0.913201	0.896552	0.732394
0.8879	0.935897	0.682243
0.920434	0.942529	0.769953
0.913428	0.972973	0.738462
0.9	0.8875	0.68599
0.910873	0.911392	0.716418
0.893428	0.896104	0.669903
[truncated: 1 more rows]

## Sheet: c
sub_TF	BorM_TF	noudle_id	sub_gt	sub_outputs_round3	sub_pred_top1	BorM_gt	BorM_pred	sub_outputs										Doc		Specificity									Sensitivity									f1 score
TRUE	TRUE	367	1	[0.084, 0.53, 0.039, 0.037, 0.208, 0.054, 0.049]	1	0	0	[0.08382185, 0.5304505, 0.03877187, 0.036834206, 0.20778582, 0.053774178, 0.048561607]											Recall	FNH	HC	HCC	HA	HM	ICC	HH	benign	malignant	FNH	HC	HCC	HA	HM	ICC	HH	benign	malignant	FNH	HC	HCC	HA	HM	ICC	HH	benign	malignant
TRUE	TRUE	373	1	[0.093, 0.388, 0.23, 0.05, 0.052, 0.109, 0.078]	1	0	0	[0.0932161, 0.38792747, 0.22990859, 0.04959681, 0.05202196, 0.109409675, 0.077919364]										Junior1	0.766	0.998447	0.910557	0.942127	0.993912	0.997131	0.986376	0.814159	0.361446	0.766513	0.120879	0.955752	0.411765	0.641975	0.384615	0.1	0.896175	0.766513	0.361446	0.213592	0.765957	0.307692	0.759124	0.535714	0.0952381	0.843188	0.829593	0.226415
TRUE	TRUE	380	1	[0.093, 0.39, 0.23, 0.048, 0.052, 0.109, 0.077]	1	0	0	[0.09293141, 0.3903291, 0.22998701, 0.04828644, 0.052132823, 0.10910988, 0.07722342]										Junior2	0.883	0.992138	0.972887	1	0.986175	0.995614	0.997199	0.782796	0.452381	0.857143	0.144444	0.981982	0.457143	0.924051	0.5	0.222222	0.983193	0.857143	0.452381	0.240741	0.919831	0.627451	0.906832	0.634921	0.307692	0.867738	0.888527	0.356808
TRUE	TRUE	408	4	[0.084, 0.063, 0.053, 0.031, 0.639, 0.078, 0.052]	4	1	1	[0.0836833, 0.06256969, 0.053346626, 0.030554423, 0.63937724, 0.078052, 0.052416723]										Junior3	0.796	0.968404	0.990033	0.982353	0.976489	0.967977	0.985775	0.983333	0.6875	0.893891	0.898876	0.933962	0.705882	0.873418	0.72973	0.444444	0.885057	0.893891	0.6875	0.846561	0.938389	0.685714	0.846626	0.627907	0.347826	0.930514	0.924356	0.547264
TRUE	TRUE	407	4	[0.152, 0.097, 0.176, 0.067, 0.358, 0.079, 0.07]	4	1	1	[0.15215437, 0.097339936, 0.17599921, 0.06745251, 0.35819587, 0.07856069, 0.070297346]										Senior1	0.911	0.993691	0.978998	0.998538	0.995334	0.991241	0.997187	0.9025	0.662651	0.937008	0.727273	0.9375	0.685714	0.948718	0.717949	0.333333	0.985994	0.937008	0.662651	0.820513	0.913043	0.8	0.954839	0.767123	0.428571	0.941176	0.945946	0.617978
TRUE	TRUE	389	4	[0.11, 0.076, 0.09, 0.037, 0.537, 0.086, 0.064]	4	1	1	[0.10959121, 0.0760341, 0.090228744, 0.036920544, 0.5369769, 0.08608302, 0.06416552]										Senior2	0.911	0.998428	0.979133	0.995652	0.986175	0.995614	1	0.905473	0.729412	0.930926	0.609195	0.964286	0.828571	0.9625	0.756098	0.222222	0.99162	0.930926	0.729412	0.751773	0.927039	0.865672	0.927711	0.826667	0.363636	0.945406	0.946528	0.649215
TRUE	TRUE	391	4	[0.113, 0.08, 0.096, 0.04, 0.523, 0.081, 0.066]	4	1	1	[0.113398574, 0.08001399, 0.09578731, 0.040436998, 0.5228699, 0.08106254, 0.06643076]										Senior3	0.962	0.99842	0.966507	0.992733	0.995327	0.974101	0.95424	0.809843	0.494118	0.804107	0.22093	0.866071	0.571429	0.582278	0.365854	0.777778	0.974719	0.804107	0.494118	0.358491	0.843478	0.666667	0.71875	0.405405	0.28	0.880711	0.859072	0.334661
TRUE	TRUE	392	4	[0.077, 0.059, 0.05, 0.029, 0.673, 0.061, 0.051]	4	1	1	[0.07696056, 0.05919249, 0.049619697, 0.02925339, 0.6733155, 0.060810253, 0.050848093]										Junior1+LiAIDS	0.97	0.991103	0.980806	0.988235	0.979167	0.973378	0.995041	0.959375	0.854	0.899	0.774194	0.87963	0.903226	0.927273	0.911765	0.647059	0.926282	0.899441	0.853659	0.834783	0.864407	0.848485	0.892019	0.765432	0.709677	0.941368	0.936047	0.679612
TRUE	TRUE	394	4	[0.098, 0.07, 0.077, 0.034, 0.589, 0.072, 0.059]	4	1	1	[0.097856425, 0.07013177, 0.07747327, 0.034320626, 0.58914757, 0.07199497, 0.059075408]										Junior2+LiAIDS	0.954	0.9875	0.976834	0.996581	0.99115	0.973199	0.998333	0.955696	0.734	0.933	0.819672	0.981481	0.806452	0.851852	0.909091	0.2	0.951923	0.93271	0.734177	0.847458	0.87619	0.862069	0.938053	0.759494	0.315789	0.953451	0.945972	0.67052
TRUE	TRUE	395	4	[0.075, 0.058, 0.05, 0.029, 0.683, 0.055, 0.049]	4	1	1	[0.07507224, 0.058329888, 0.05011185, 0.029032758, 0.6832952, 0.055068597, 0.049089506]										Junior3+LiAIDS	0.965	0.982238	0.980658	0.991511	1	0.957237	0.993355	0.987097	0.728	0.931	0.903226	0.981481	0.709677	0.781818	0.909091	0.411765	0.944984	0.930712	0.728395	0.875	0.877551	0.758621	0.946429	0.674157	0.5	0.965289	0.94397	0.666667
TRUE	TRUE	396	4	[0.105, 0.075, 0.097, 0.037, 0.563, 0.066, 0.058]	4	1	1	[0.10466117, 0.07480471, 0.09683312, 0.03700943, 0.56305766, 0.065535426, 0.058098495]										Senior1+LiAIDS	0.975	0.99115	0.965909	0.996622	0.996473	0.981605	0.998344	0.990446	0.771	0.957	0.967213	0.990991	0.870968	0.892857	0.911765	0.333333	0.954839	0.957249	0.771084	0.944	0.925926	0.9	0.920502	0.815789	0.48	0.972085	0.960821	0.752941
TRUE	TRUE	397	4	[0.146, 0.091, 0.172, 0.042, 0.374, 0.107, 0.068]	4	1	1	[0.1461708, 0.090738095, 0.17230928, 0.042370424, 0.3741302, 0.10658894, 0.06769222]										Senior2+LiAIDS	0.969	0.99287	0.956929	0.989899	0.994709	0.993209	0.998342	0.959375	0.695	0.946	0.822581	1	0.870968	0.872727	0.823529	0.117647	0.964744	0.945996	0.695122	0.871795	0.90566	0.84375	0.903766	0.848485	0.2	0.961661	0.949533	0.678571
TRUE	TRUE	404	4	[0.164, 0.103, 0.124, 0.183, 0.275, 0.076, 0.075]	4	1	1	[0.16364211, 0.102555856, 0.12415687, 0.18278848, 0.27523497, 0.07616551, 0.07545626]										Senior3+LiAIDS	0.972	0.998201	0.986408	0.996604	0.980836	0.978188	1	0.96519	0.75	0.953	0.822581	0.954128	0.833333	1	0.882353	0.3125	0.971154	0.953445	0.75	0.894737	0.907563	0.877193	0.945455	0.779221	0.47619	0.968051	0.957905	0.727273
TRUE	TRUE	425	0	[0.422, 0.147, 0.061, 0.062, 0.088, 0.101, 0.118]	0	0	0	[0.422207, 0.14718999, 0.061226532, 0.062401716, 0.08807806, 0.100561544, 0.11833525]
TRUE	TRUE	426	5	[0.08, 0.119, 0.057, 0.062, 0.104, 0.477, 0.101]	5	1	1	[0.07999116, 0.11926178, 0.05724231, 0.06196575, 0.10365792, 0.47663432, 0.10124669]
TRUE	TRUE	432	0	[0.33, 0.149, 0.07, 0.067, 0.103, 0.11, 0.172]	0	0	0	[0.33006674, 0.1489139, 0.070106186, 0.0667956, 0.10251855, 0.10970386, 0.17189518]
TRUE	TRUE	439	2	[0.123, 0.075, 0.415, 0.044, 0.074, 0.157, 0.113]	2	1	1	[0.12309087, 0.07470944, 0.41465285, 0.043794274, 0.073755085, 0.15657064, 0.11342682]
FALSE	FALSE	440	2	[0.116, 0.05, 0.275, 0.033, 0.049, 0.117, 0.36]	6	1	0	[0.11560278, 0.049884997, 0.27502888, 0.03267765, 0.049392868, 0.1171683, 0.3602445]
TRUE	TRUE	441	0	[0.631, 0.049, 0.126, 0.024, 0.044, 0.078, 0.047]	0	0	0	[0.6309485, 0.04937127, 0.12625596, 0.023741841, 0.044494346, 0.07802078, 0.047167305]
TRUE	TRUE	444	2	[0.103, 0.059, 0.598, 0.038, 0.052, 0.093, 0.057]	2	1	1	[0.103061795, 0.058775984, 0.59755516, 0.038273808, 0.051731646, 0.09338072, 0.057220854]
TRUE	TRUE	446	2	[0.106, 0.06, 0.585, 0.04, 0.054, 0.095, 0.061]	2	1	1	[0.10563062, 0.05974558, 0.5847342, 0.039504956, 0.0543593, 0.09469364, 0.06133162]
TRUE	TRUE	450	0	[0.291, 0.083, 0.235, 0.046, 0.133, 0.128, 0.083]	0	0	0	[0.29125476, 0.08296054, 0.23480017, 0.04587831, 0.13335045, 0.12844661, 0.08330912]
TRUE	TRUE	481	1	[0.053, 0.62, 0.054, 0.065, 0.056, 0.076, 0.076]	1	0	0	[0.053371992, 0.61996615, 0.054429706, 0.06519239, 0.05577945, 0.07558968, 0.07567066]
TRUE	TRUE	489	1	[0.067, 0.531, 0.066, 0.092, 0.064, 0.089, 0.091]	1	0	0	[0.06698639, 0.53146195, 0.06566914, 0.09164304, 0.06447285, 0.08916049, 0.090606146]
TRUE	TRUE	490	1	[0.057, 0.609, 0.056, 0.064, 0.056, 0.077, 0.08]	1	0	0	[0.057328578, 0.60896385, 0.056450076, 0.06356368, 0.056476828, 0.07719431, 0.0800227]
TRUE	TRUE	496	1	[0.099, 0.429, 0.064, 0.038, 0.239, 0.066, 0.064]	1	0	0	[0.09879451, 0.42877573, 0.06377899, 0.038444582, 0.23947603, 0.0663991, 0.06433112]
TRUE	TRUE	502	1	[0.08, 0.424, 0.106, 0.094, 0.07, 0.106, 0.12]	1	0	0	[0.080247715, 0.42413005, 0.105589256, 0.0942693, 0.07032137, 0.10562279, 0.11981951]
TRUE	TRUE	522	6	[0.065, 0.092, 0.063, 0.064, 0.067, 0.077, 0.571]	6	0	0	[0.06529574, 0.09210173, 0.06333568, 0.06444294, 0.06697715, 0.07698359, 0.5708631]
TRUE	TRUE	523	6	[0.077, 0.119, 0.074, 0.084, 0.094, 0.126, 0.425]	6	0	0	[0.07726725, 0.11943706, 0.07407679, 0.08424539, 0.093668714, 0.12648657, 0.4248182]
TRUE	TRUE	580	2	[0.093, 0.058, 0.618, 0.039, 0.044, 0.099, 0.05]	2	1	1	[0.093191594, 0.05762954, 0.6179887, 0.03862689, 0.043765847, 0.09865117, 0.050146297]
TRUE	TRUE	582	2	[0.11, 0.08, 0.388, 0.058, 0.137, 0.15, 0.078]	2	1	1	[0.10959134, 0.0802049, 0.38776737, 0.05760447, 0.13729052, 0.14973599, 0.07780537]
TRUE	TRUE	588	1	[0.07, 0.471, 0.07, 0.086, 0.088, 0.105, 0.11]	1	0	0	[0.0704721, 0.47149488, 0.06966469, 0.08550502, 0.08819508, 0.104605466, 0.11006272]
TRUE	TRUE	589	1	[0.075, 0.406, 0.07, 0.193, 0.069, 0.092, 0.095]	1	0	0	[0.07514355, 0.40566686, 0.070267245, 0.19321279, 0.068521634, 0.0924454, 0.09474258]
TRUE	TRUE	596	1	[0.054, 0.613, 0.055, 0.065, 0.057, 0.078, 0.078]	1	0	0	[0.054414902, 0.61280316, 0.05522435, 0.06527042, 0.056837536, 0.07787339, 0.077576205]
TRUE	TRUE	607	6	[0.084, 0.077, 0.102, 0.055, 0.091, 0.117, 0.474]	6	0	0	[0.08401109, 0.076935895, 0.10188956, 0.055007596, 0.09135174, 0.11662177, 0.4741824]
FALSE	FALSE	613	1	[0.109, 0.26, 0.071, 0.043, 0.377, 0.073, 0.067]	4	0	1	[0.10916472, 0.25981215, 0.07073214, 0.043337226, 0.37668136, 0.07324232, 0.06703]
TRUE	TRUE	624	3	[0.062, 0.086, 0.077, 0.58, 0.05, 0.071, 0.074]	3	0	0	[0.06168167, 0.08628702, 0.07675408, 0.5798044, 0.049785346, 0.07127532, 0.07441207]
FALSE	FALSE	629	2	[0.135, 0.067, 0.266, 0.3, 0.052, 0.107, 0.074]	3	1	0	[0.13476053, 0.06663639, 0.26550922, 0.30034447, 0.051703643, 0.10681491, 0.074230835]
TRUE	TRUE	632	2	[0.128, 0.073, 0.302, 0.06, 0.176, 0.165, 0.095]	2	1	1	[0.1284951, 0.0732586, 0.30176976, 0.060044125, 0.17603849, 0.16543314, 0.09496073]
TRUE	TRUE	654	3	[0.068, 0.136, 0.065, 0.529, 0.055, 0.074, 0.073]	3	0	0	[0.06826158, 0.13574451, 0.065186255, 0.5288153, 0.055127185, 0.07400292, 0.072862186]
TRUE	TRUE	671	1	[0.096, 0.247, 0.158, 0.1, 0.12, 0.137, 0.142]	1	0	0	[0.09634552, 0.24656965, 0.15789692, 0.0995335, 0.120099254, 0.13707446, 0.14248072]
TRUE	TRUE	672	1	[0.1, 0.264, 0.162, 0.092, 0.097, 0.14, 0.145]	1	0	0	[0.10024687, 0.26372695, 0.16192363, 0.09164343, 0.09706139, 0.14022386, 0.1451739]
TRUE	TRUE	691	6	[0.105, 0.117, 0.084, 0.067, 0.078, 0.103, 0.446]	6	0	0	[0.10496278, 0.11671206, 0.08364049, 0.06695378, 0.07838913, 0.103399925, 0.44594187]
TRUE	TRUE	702	4	[0.127, 0.073, 0.064, 0.036, 0.331, 0.221, 0.149]	4	1	1	[0.12690392, 0.072777845, 0.06426306, 0.035764195, 0.33107665, 0.2205799, 0.14863443]
FALSE	TRUE	716	5	[0.103, 0.122, 0.247, 0.088, 0.169, 0.143, 0.127]	2	1	1	[0.10346378, 0.122240216, 0.24679305, 0.08752758, 0.1693843, 0.14323887, 0.12735225]
TRUE	TRUE	729	1	[0.078, 0.456, 0.102, 0.075, 0.068, 0.102, 0.119]	1	0	0	[0.07843717, 0.4563662, 0.10207682, 0.07523652, 0.06751776, 0.10175047, 0.11861498]
TRUE	TRUE	738	1	[0.081, 0.444, 0.103, 0.071, 0.075, 0.105, 0.121]	1	0	0	[0.08064543, 0.4443134, 0.102932744, 0.07123188, 0.07464538, 0.10514438, 0.12108676]
TRUE	TRUE	748	2	[0.116, 0.126, 0.255, 0.137, 0.09, 0.147, 0.128]	2	1	1	[0.11632703, 0.12605777, 0.25547782, 0.13738374, 0.08964652, 0.14716983, 0.1279373]
TRUE	TRUE	755	1	[0.094, 0.363, 0.237, 0.052, 0.057, 0.121, 0.077]	1	0	0	[0.093575634, 0.36275432, 0.2370286, 0.051621888, 0.0566929, 0.12105085, 0.07727585]
FALSE	FALSE	756	1	[0.115, 0.186, 0.257, 0.188, 0.057, 0.116, 0.082]	2	0	1	[0.11450625, 0.18555397, 0.25742072, 0.18773893, 0.056780204, 0.115673155, 0.0823268]
FALSE	FALSE	766	5	[0.064, 0.054, 0.081, 0.043, 0.054, 0.074, 0.63]	6	1	0	[0.06426124, 0.054130886, 0.08087619, 0.042854942, 0.053892113, 0.07415652, 0.6298281]
FALSE	TRUE	767	5	[0.083, 0.115, 0.111, 0.091, 0.267, 0.196, 0.138]	4	1	1	[0.082892574, 0.11458254, 0.11083191, 0.090601765, 0.26683947, 0.19640163, 0.13785012]
TRUE	TRUE	778	1	[0.088, 0.408, 0.222, 0.05, 0.052, 0.107, 0.074]	1	0	0	[0.08758856, 0.40840152, 0.22166465, 0.04982117, 0.051775873, 0.10678218, 0.073965944]
TRUE	TRUE	785	1	[0.052, 0.622, 0.054, 0.067, 0.056, 0.075, 0.074]	1	0	0	[0.052018132, 0.6221008, 0.053827453, 0.067422755, 0.05574718, 0.07512118, 0.07376254]
FALSE	TRUE	791	1	[0.097, 0.117, 0.114, 0.364, 0.067, 0.102, 0.138]	3	0	0	[0.09665785, 0.117342845, 0.11441242, 0.36430895, 0.06737507, 0.101906896, 0.13799602]
TRUE	TRUE	797	6	[0.068, 0.056, 0.084, 0.043, 0.059, 0.075, 0.615]	6	0	0	[0.0682336, 0.056274273, 0.08401652, 0.04291481, 0.059160344, 0.07462748, 0.6147729]
TRUE	TRUE	805	6	[0.066, 0.078, 0.06, 0.048, 0.056, 0.068, 0.623]	6	0	0	[0.06643446, 0.078153126, 0.060135495, 0.04815604, 0.055827715, 0.06817006, 0.6231231]
FALSE	FALSE	812	1	[0.11, 0.252, 0.256, 0.118, 0.058, 0.119, 0.086]	2	0	1	[0.11036818, 0.2523489, 0.2564988, 0.11765659, 0.058391333, 0.11850578, 0.08623038]
TRUE	TRUE	819	2	[0.124, 0.067, 0.378, 0.046, 0.057, 0.226, 0.103]	2	1	1	[0.12368978, 0.06688065, 0.37765387, 0.045740332, 0.057162087, 0.2259136, 0.10295973]
TRUE	TRUE	825	3	[0.06, 0.119, 0.052, 0.59, 0.048, 0.065, 0.065]	3	0	0	[0.060481958, 0.11927156, 0.052055724, 0.59003466, 0.04827768, 0.0650173, 0.064861126]
TRUE	TRUE	832	2	[0.103, 0.059, 0.601, 0.05, 0.039, 0.094, 0.055]	2	1	1	[0.103099585, 0.058567427, 0.60062677, 0.050246425, 0.039112892, 0.0935674, 0.05477953]
FALSE	FALSE	871	1	[0.113, 0.238, 0.267, 0.122, 0.056, 0.119, 0.084]	2	0	1	[0.113183185, 0.23826808, 0.2674408, 0.12168374, 0.056377374, 0.11866044, 0.084386356]
TRUE	TRUE	877	5	[0.097, 0.105, 0.127, 0.075, 0.179, 0.223, 0.195]	5	1	1	[0.0968358, 0.10518292, 0.12708841, 0.074503236, 0.178796, 0.2229932, 0.19460051]
FALSE	TRUE	883	1	[0.077, 0.12, 0.093, 0.471, 0.059, 0.086, 0.095]	3	0	0	[0.07669581, 0.119542696, 0.09286893, 0.4706449, 0.05909704, 0.086344466, 0.09480619]
TRUE	TRUE	884	1	[0.067, 0.489, 0.096, 0.071, 0.07, 0.102, 0.105]	1	0	0	[0.06702057, 0.48937985, 0.09555767, 0.07133808, 0.06987871, 0.101714596, 0.10511044]
TRUE	TRUE	912	3	[0.062, 0.108, 0.078, 0.543, 0.054, 0.076, 0.078]	3	0	0	[0.0622654, 0.108176194, 0.07847469, 0.54307014, 0.05414852, 0.07610303, 0.077762105]
TRUE	TRUE	913	3	[0.061, 0.094, 0.078, 0.569, 0.052, 0.073, 0.074]	3	0	0	[0.060620103, 0.09354123, 0.078282535, 0.5693423, 0.051533177, 0.072755024, 0.07392557]
TRUE	TRUE	45277	3	[0.059, 0.092, 0.073, 0.582, 0.05, 0.071, 0.072]	3	0	0	[0.058921274, 0.09213982, 0.073296785, 0.5823687, 0.050238527, 0.07066358, 0.072371356]
TRUE	TRUE	45278	3	[0.059, 0.088, 0.076, 0.586, 0.05, 0.07, 0.072]	3	0	0	[0.059124094, 0.0877015, 0.07573705, 0.5855331, 0.049885154, 0.07036083, 0.07165823]
TRUE	TRUE	920	5	[0.085, 0.091, 0.094, 0.062, 0.117, 0.412, 0.138]	5	1	1	[0.08530692, 0.090663575, 0.094420575, 0.062190868, 0.11689132, 0.41218257, 0.13834412]
TRUE	TRUE	926	1	[0.072, 0.474, 0.098, 0.079, 0.067, 0.1, 0.11]	1	0	0	[0.07168492, 0.47377917, 0.09789246, 0.07921335, 0.0674618, 0.0996046, 0.110363744]
TRUE	TRUE	941	1	[0.095, 0.37, 0.235, 0.051, 0.055, 0.115, 0.079]	1	0	0	[0.09531544, 0.36986512, 0.23521106, 0.050734386, 0.054561246, 0.11528491, 0.07902787]
TRUE	TRUE	947	2	[0.065, 0.034, 0.738, 0.039, 0.028, 0.065, 0.03]	2	1	1	[0.06546041, 0.03425732, 0.7377818, 0.039432872, 0.028277306, 0.06468904, 0.030101337]
TRUE	TRUE	953	6	[0.061, 0.052, 0.078, 0.042, 0.052, 0.067, 0.649]	6	0	0	[0.0608311, 0.051898822, 0.07790407, 0.04199242, 0.051675957, 0.06672948, 0.6489681]
TRUE	TRUE	959	3	[0.066, 0.124, 0.058, 0.559, 0.052, 0.07, 0.071]	3	0	0	[0.066051245, 0.12393508, 0.058199447, 0.55906594, 0.051723022, 0.06968921, 0.07133609]
TRUE	TRUE	972	1	[0.097, 0.366, 0.066, 0.079, 0.26, 0.069, 0.062]	1	0	0	[0.09743361, 0.36587998, 0.066297166, 0.07946481, 0.25974196, 0.069267765, 0.06191466]
TRUE	TRUE	977	6	[0.088, 0.098, 0.073, 0.055, 0.073, 0.126, 0.487]	6	0	0	[0.08809223, 0.09845929, 0.07281677, 0.054558024, 0.07316897, 0.12556292, 0.48734176]
TRUE	TRUE	978	6	[0.088, 0.084, 0.065, 0.046, 0.061, 0.074, 0.582]	6	0	0	[0.08817889, 0.08384406, 0.06493962, 0.046357613, 0.06089428, 0.07384839, 0.58193713]
TRUE	TRUE	979	6	[0.082, 0.093, 0.07, 0.051, 0.075, 0.092, 0.537]	6	0	0	[0.08181636, 0.09314374, 0.069911726, 0.051340204, 0.07475115, 0.09220719, 0.5368296]
TRUE	TRUE	985	1	[0.098, 0.389, 0.231, 0.043, 0.051, 0.108, 0.081]	1	0	0	[0.09757543, 0.38921833, 0.23127654, 0.04280687, 0.050513938, 0.107959695, 0.08064911]
TRUE	TRUE	992	1	[0.069, 0.497, 0.095, 0.064, 0.067, 0.098, 0.109]	1	0	0	[0.06949085, 0.49720523, 0.09493124, 0.06429564, 0.066731356, 0.09849319, 0.108852446]
TRUE	TRUE	993	1	[0.075, 0.45, 0.106, 0.07, 0.075, 0.109, 0.115]	1	0	0	[0.07494695, 0.45003292, 0.10602289, 0.07023055, 0.075006634, 0.10888776, 0.114872284]
TRUE	TRUE	994	0	[0.308, 0.115, 0.102, 0.069, 0.112, 0.119, 0.175]	0	0	0	[0.30755997, 0.115329385, 0.10157269, 0.06902832, 0.11186426, 0.119228624, 0.17541672]
TRUE	TRUE	1012	2	[0.112, 0.029, 0.694, 0.038, 0.024, 0.072, 0.03]	2	1	1	[0.11217793, 0.028652614, 0.6942343, 0.0382585, 0.024161423, 0.072198644, 0.030316573]
TRUE	TRUE	1019	6	[0.076, 0.068, 0.092, 0.056, 0.073, 0.091, 0.544]	6	0	0	[0.07562704, 0.068383306, 0.0922922, 0.05619256, 0.072766475, 0.0907996, 0.5439388]
TRUE	TRUE	1027	1	[0.061, 0.512, 0.089, 0.077, 0.069, 0.095, 0.097]	1	0	0	[0.060874164, 0.5119377, 0.08905694, 0.07691668, 0.06899453, 0.09495234, 0.097267665]
TRUE	TRUE	1033	3	[0.06, 0.088, 0.077, 0.58, 0.05, 0.072, 0.073]	3	0	0	[0.05978466, 0.0884048, 0.07690372, 0.5801116, 0.050413057, 0.0718043, 0.072577894]
TRUE	TRUE	1082	6	[0.073, 0.085, 0.065, 0.05, 0.063, 0.079, 0.585]	6	0	0	[0.07262248, 0.08466353, 0.06476306, 0.050342884, 0.063464686, 0.07877662, 0.5853668]
TRUE	TRUE	1083	0	[0.336, 0.166, 0.084, 0.08, 0.116, 0.117, 0.1]	0	0	0	[0.33623588, 0.1656405, 0.0837795, 0.08021876, 0.11624498, 0.11742067, 0.10045973]
TRUE	TRUE	1084	0	[0.487, 0.134, 0.053, 0.06, 0.09, 0.096, 0.081]	0	0	0	[0.4867534, 0.13368767, 0.05322486, 0.059663896, 0.09017937, 0.09551333, 0.08097746]
TRUE	TRUE	1086	0	[0.362, 0.137, 0.066, 0.067, 0.09, 0.104, 0.176]	0	0	0	[0.3616102, 0.13673528, 0.065725975, 0.06667343, 0.089776434, 0.103858724, 0.17562]
FALSE	FALSE	1087	0	[0.143, 0.178, 0.083, 0.096, 0.255, 0.13, 0.114]	4	0	1	[0.14256947, 0.17839634, 0.08281659, 0.09640256, 0.25541508, 0.13048999, 0.113909975]
TRUE	TRUE	1094	3	[0.065, 0.087, 0.078, 0.568, 0.05, 0.073, 0.078]	3	0	0	[0.065395236, 0.08741955, 0.07801682, 0.5676294, 0.050222866, 0.07284119, 0.07847499]
TRUE	TRUE	1100	1	[0.107, 0.315, 0.25, 0.058, 0.062, 0.117, 0.091]	1	0	0	[0.1068947, 0.31484652, 0.24978255, 0.05841835, 0.061832845, 0.117052585, 0.09117245]
TRUE	TRUE	1109	6	[0.065, 0.048, 0.078, 0.035, 0.049, 0.067, 0.658]	6	0	0	[0.06519272, 0.048385497, 0.077819996, 0.035111297, 0.048614174, 0.06672248, 0.6581539]
FALSE	TRUE	1111	0	[0.121, 0.104, 0.119, 0.073, 0.18, 0.123, 0.28]	6	0	0	[0.12088847, 0.10435203, 0.11872094, 0.07336821, 0.17959104, 0.12332345, 0.27975586]
FALSE	TRUE	1123	5	[0.094, 0.024, 0.747, 0.026, 0.021, 0.064, 0.024]	2	1	1	[0.09388474, 0.024269048, 0.74656117, 0.025938287, 0.020958543, 0.06411687, 0.024271306]
FALSE	TRUE	1140	1	[0.1, 0.121, 0.118, 0.323, 0.071, 0.107, 0.16]	3	0	0	[0.10044019, 0.12081477, 0.118166514, 0.32255697, 0.0713419, 0.10699633, 0.15968333]
TRUE	TRUE	1154	3	[0.063, 0.128, 0.062, 0.557, 0.053, 0.071, 0.067]	3	0	0	[0.06280629, 0.12795874, 0.061924703, 0.5567772, 0.05297482, 0.07071472, 0.06684356]
TRUE	TRUE	1160	6	[0.077, 0.083, 0.067, 0.047, 0.06, 0.08, 0.586]	6	0	0	[0.07680851, 0.08348071, 0.06673007, 0.046618026, 0.06045598, 0.080039375, 0.5858673]
TRUE	TRUE	1161	0	[0.281, 0.192, 0.075, 0.079, 0.127, 0.12, 0.126]	0	0	0	[0.28092682, 0.1917253, 0.074988626, 0.0789214, 0.12674448, 0.12049483, 0.12619855]
TRUE	TRUE	1162	0	[0.493, 0.127, 0.055, 0.053, 0.08, 0.093, 0.099]	0	0	0	[0.49311215, 0.12666525, 0.05477839, 0.05313158, 0.07999102, 0.093259096, 0.09906251]
TRUE	TRUE	1163	0	[0.57, 0.113, 0.046, 0.046, 0.071, 0.083, 0.071]	0	0	0	[0.5704358, 0.11292487, 0.045731146, 0.04639968, 0.07094975, 0.082551755, 0.07100692]
TRUE	TRUE	1196	1	[0.057, 0.595, 0.057, 0.068, 0.06, 0.083, 0.082]	1	0	0	[0.0565123, 0.59476966, 0.057351895, 0.067542255, 0.059587605, 0.08253674, 0.08169959]
TRUE	TRUE	1202	2	[0.106, 0.041, 0.679, 0.023, 0.027, 0.1, 0.025]	2	1	1	[0.10600662, 0.040562343, 0.6786025, 0.022838013, 0.027087813, 0.09985489, 0.02504781]
TRUE	TRUE	1208	6	[0.064, 0.052, 0.08, 0.04, 0.053, 0.069, 0.642]	6	0	0	[0.06427759, 0.051829547, 0.07969637, 0.039689105, 0.052948263, 0.069075175, 0.6424839]
TRUE	TRUE	1219	3	[0.084, 0.093, 0.092, 0.495, 0.055, 0.083, 0.098]	3	0	0	[0.0842771, 0.09269987, 0.092170104, 0.49482432, 0.054775085, 0.08294395, 0.098309636]
TRUE	TRUE	1220	3	[0.086, 0.094, 0.097, 0.483, 0.056, 0.084, 0.1]	3	0	0	[0.08588177, 0.0938689, 0.09735894, 0.4826345, 0.056049086, 0.0844235, 0.099783294]
TRUE	TRUE	1231	1	[0.093, 0.383, 0.231, 0.049, 0.055, 0.113, 0.078]	1	0	0	[0.093223184, 0.3826757, 0.23053987, 0.048610747, 0.0546443, 0.112585984, 0.07772026]
TRUE	TRUE	1241	1	[0.099, 0.276, 0.172, 0.095, 0.093, 0.13, 0.135]	1	0	0	[0.09883989, 0.27554166, 0.1717551, 0.09542483, 0.093269445, 0.13022907, 0.13493995]
FALSE	FALSE	1242	1	[0.105, 0.184, 0.243, 0.105, 0.104, 0.131, 0.129]	2	0	1	[0.10452418, 0.18356603, 0.24263865, 0.10486796, 0.104077145, 0.13134651, 0.12897956]
FALSE	FALSE	1260	1	[0.125, 0.221, 0.434, 0.026, 0.037, 0.108, 0.05]	2	0	1	[0.12487448, 0.22051357, 0.4338901, 0.026042238, 0.037075665, 0.107736096, 0.04986786]
TRUE	TRUE	1267	2	[0.093, 0.023, 0.74, 0.016, 0.024, 0.08, 0.024]	2	1	1	[0.092692666, 0.023160843, 0.73985183, 0.016368737, 0.023656782, 0.07988072, 0.02438843]
TRUE	TRUE	1268	0	[0.642, 0.024, 0.202, 0.012, 0.028, 0.066, 0.025]	0	0	0	[0.641766, 0.02404255, 0.2020751, 0.012465416, 0.027946368, 0.06645683, 0.025247792]
TRUE	TRUE	1279	1	[0.056, 0.608, 0.056, 0.064, 0.058, 0.078, 0.079]	1	0	0	[0.056028552, 0.6081633, 0.056394823, 0.06443867, 0.058360238, 0.07789038, 0.07872402]
TRUE	TRUE	1288	1	[0.068, 0.555, 0.065, 0.072, 0.063, 0.085, 0.092]	1	0	0	[0.06838861, 0.5545961, 0.064725734, 0.07229261, 0.0625262, 0.08543443, 0.09203636]
TRUE	TRUE	1289	1	[0.061, 0.607, 0.058, 0.056, 0.055, 0.078, 0.085]	1	0	0	[0.061191455, 0.6071319, 0.058013566, 0.0559404, 0.055304717, 0.07787855, 0.08453939]
TRUE	TRUE	1290	0	[0.52, 0.13, 0.051, 0.053, 0.079, 0.09, 0.077]	0	0	0	[0.5204438, 0.12953112, 0.050613966, 0.052971866, 0.079323746, 0.08981597, 0.07729948]
FALSE	FALSE	1305	1	[0.142, 0.106, 0.159, 0.081, 0.365, 0.079, 0.068]	4	0	1	[0.1420356, 0.106343515, 0.15909106, 0.08100559, 0.3650249, 0.07875135, 0.06774805]
TRUE	TRUE	1316	1	[0.052, 0.623, 0.054, 0.067, 0.056, 0.075, 0.074]	1	0	0	[0.051900633, 0.6228112, 0.05369718, 0.06698238, 0.055723645, 0.0751997, 0.07368526]
TRUE	TRUE	1372	6	[0.065, 0.049, 0.078, 0.036, 0.05, 0.067, 0.655]	6	0	0	[0.06471694, 0.049220886, 0.078401566, 0.036075536, 0.04984198, 0.067055084, 0.654688]
TRUE	TRUE	1373	6	[0.07, 0.053, 0.082, 0.038, 0.055, 0.07, 0.632]	6	0	0	[0.07005785, 0.052798316, 0.082037315, 0.038475275, 0.054710865, 0.06984988, 0.6320705]
TRUE	TRUE	1374	6	[0.077, 0.062, 0.095, 0.045, 0.066, 0.082, 0.572]	6	0	0	[0.077319525, 0.061944976, 0.09488731, 0.045253977, 0.06637585, 0.081746034, 0.57247233]
TRUE	TRUE	1375	6	[0.086, 0.063, 0.092, 0.045, 0.069, 0.082, 0.563]	6	0	0	[0.085605696, 0.062963456, 0.092018485, 0.045113686, 0.06894496, 0.08209394, 0.5632598]
FALSE	FALSE	1376	6	[0.089, 0.116, 0.119, 0.085, 0.312, 0.129, 0.15]	4	0	1	[0.08892747, 0.116189174, 0.11936533, 0.08478756, 0.31163865, 0.12883054, 0.15026133]
TRUE	TRUE	1381	2	[0.156, 0.074, 0.522, 0.056, 0.037, 0.103, 0.053]	2	1	1	[0.15626816, 0.07410295, 0.5215309, 0.055710845, 0.036833737, 0.1027729, 0.052780487]
TRUE	TRUE	1383	2	[0.102, 0.036, 0.733, 0.019, 0.022, 0.065, 0.023]	2	1	1	[0.10196684, 0.035842683, 0.7326049, 0.019447416, 0.022483042, 0.065049924, 0.022605076]
TRUE	TRUE	1389	6	[0.092, 0.086, 0.066, 0.047, 0.062, 0.078, 0.57]	6	0	0	[0.09158009, 0.085932545, 0.06555443, 0.047121562, 0.06210012, 0.0778327, 0.5698785]
TRUE	TRUE	1390	6	[0.085, 0.082, 0.064, 0.045, 0.059, 0.072, 0.592]	6	0	0	[0.08503824, 0.08185803, 0.06413869, 0.04549008, 0.05905602, 0.07234391, 0.5920751]
TRUE	TRUE	1391	6	[0.077, 0.078, 0.062, 0.044, 0.057, 0.071, 0.612]	6	0	0	[0.07673779, 0.07818805, 0.06232598, 0.043589175, 0.05690244, 0.07050616, 0.6117504]
TRUE	TRUE	1392	6	[0.118, 0.101, 0.071, 0.054, 0.073, 0.088, 0.494]	6	0	0	[0.11836461, 0.10081955, 0.07126204, 0.05402168, 0.0731673, 0.08794818, 0.4944166]
TRUE	TRUE	1398	1	[0.062, 0.505, 0.09, 0.075, 0.07, 0.098, 0.099]	1	0	0	[0.062245205, 0.5050907, 0.09016226, 0.075065404, 0.06978707, 0.09815626, 0.09949315]
TRUE	TRUE	1452	1	[0.084, 0.361, 0.083, 0.085, 0.14, 0.131, 0.116]	1	0	0	[0.08447548, 0.36094236, 0.08321298, 0.084841184, 0.13993041, 0.13085032, 0.11574725]
TRUE	TRUE	1458	1	[0.089, 0.485, 0.041, 0.039, 0.238, 0.057, 0.051]	1	0	0	[0.08864294, 0.48461118, 0.041106023, 0.038981598, 0.23832841, 0.057264477, 0.051065356]
FALSE	FALSE	1466	6	[0.066, 0.173, 0.073, 0.118, 0.355, 0.117, 0.098]	4	0	1	[0.065862216, 0.17277287, 0.07286623, 0.11847732, 0.35489136, 0.117456645, 0.0976734]
FALSE	TRUE	1472	6	[0.107, 0.12, 0.208, 0.248, 0.078, 0.118, 0.122]	3	0	0	[0.1072101, 0.1196585, 0.20785193, 0.24789768, 0.0775897, 0.117540345, 0.12225182]
TRUE	TRUE	1473	6	[0.086, 0.077, 0.116, 0.064, 0.084, 0.099, 0.474]	6	0	0	[0.08576209, 0.0770742, 0.115780406, 0.0639706, 0.08390091, 0.09919803, 0.47431377]
FALSE	TRUE	1474	0	[0.129, 0.108, 0.121, 0.078, 0.174, 0.13, 0.26]	6	0	0	[0.12864527, 0.10821129, 0.12103926, 0.07825375, 0.17448337, 0.12979622, 0.25957087]
TRUE	TRUE	1475	1	[0.101, 0.194, 0.145, 0.144, 0.129, 0.144, 0.143]	1	0	0	[0.10147755, 0.19363157, 0.1449258, 0.14440365, 0.12872693, 0.1442361, 0.14259844]
TRUE	TRUE	1478	0	[0.449, 0.103, 0.087, 0.061, 0.097, 0.109, 0.095]	0	0	0	[0.44875363, 0.102724716, 0.086843275, 0.061104983, 0.0966448, 0.10874198, 0.095186666]
TRUE	TRUE	1489	1	[0.078, 0.458, 0.102, 0.076, 0.067, 0.101, 0.118]	1	0	0	[0.07790083, 0.4576428, 0.101512514, 0.07628435, 0.06723478, 0.10144903, 0.11797568]
TRUE	TRUE	1500	1	[0.077, 0.463, 0.101, 0.074, 0.067, 0.101, 0.117]	1	0	0	[0.07721561, 0.46281576, 0.100788504, 0.074151315, 0.06686558, 0.100891665, 0.11727161]
TRUE	TRUE	1505	6	[0.085, 0.088, 0.07, 0.047, 0.068, 0.097, 0.544]	6	0	0	[0.08520016, 0.08841479, 0.06989787, 0.04703403, 0.06823805, 0.09681434, 0.5444008]
TRUE	TRUE	1512	6	[0.065, 0.052, 0.08, 0.039, 0.052, 0.071, 0.641]	6	0	0	[0.064890906, 0.051793635, 0.08033996, 0.039413944, 0.05159668, 0.07102774, 0.6409371]
FALSE	FALSE	1519	1	[0.108, 0.127, 0.155, 0.092, 0.247, 0.138, 0.132]	4	0	1	[0.1083855, 0.12688303, 0.15482032, 0.091764994, 0.24735703, 0.1384674, 0.1323217]
TRUE	TRUE	1520	1	[0.071, 0.501, 0.095, 0.061, 0.065, 0.097, 0.111]	1	0	0	[0.070873305, 0.50120986, 0.09477713, 0.061110012, 0.06474986, 0.09661353, 0.11066635]
TRUE	TRUE	45294	0	[0.401, 0.124, 0.086, 0.069, 0.101, 0.115, 0.104]	0	0	0	[0.400972, 0.12444438, 0.0857434, 0.06903074, 0.10110221, 0.11518607, 0.1035212]
TRUE	TRUE	45305	0	[0.513, 0.095, 0.07, 0.057, 0.084, 0.097, 0.085]	0	0	0	[0.51329654, 0.09469886, 0.06989334, 0.056835193, 0.08359541, 0.09654015, 0.08514054]
TRUE	TRUE	45306	3	[0.072, 0.092, 0.087, 0.533, 0.053, 0.078, 0.085]	3	0	0	[0.07163177, 0.0918237, 0.087123126, 0.5331691, 0.052928735, 0.07796619, 0.08535742]
TRUE	TRUE	45307	0	[0.552, 0.089, 0.064, 0.053, 0.077, 0.091, 0.074]	0	0	0	[0.55198294, 0.08900371, 0.06411229, 0.052806742, 0.0770865, 0.09128932, 0.07371844]
TRUE	TRUE	51455	0	[0.436, 0.11, 0.081, 0.065, 0.098, 0.11, 0.099]	0	0	0	[0.4358411, 0.11045662, 0.080768414, 0.06538193, 0.09847598, 0.110387795, 0.09868824]
TRUE	TRUE	51472	3	[0.073, 0.098, 0.087, 0.521, 0.054, 0.08, 0.087]	3	0	0	[0.07255698, 0.09789009, 0.087433666, 0.5206988, 0.054298066, 0.07984022, 0.0872822]
TRUE	TRUE	45315	3	[0.079, 0.133, 0.076, 0.497, 0.056, 0.078, 0.081]	3	0	0	[0.07907207, 0.13256468, 0.07561483, 0.49706924, 0.05619475, 0.0782789, 0.081205554]
TRUE	TRUE	50802	3	[0.077, 0.13, 0.071, 0.511, 0.055, 0.076, 0.08]	3	0	0	[0.077029586, 0.12972052, 0.07118529, 0.5114484, 0.054819066, 0.07627858, 0.079518504]
TRUE	TRUE	45408	3	[0.063, 0.133, 0.054, 0.56, 0.052, 0.068, 0.069]	3	0	0	[0.06317376, 0.1333949, 0.05447976, 0.5603187, 0.051661797, 0.06845512, 0.06851591]
TRUE	TRUE	45409	3	[0.073, 0.278, 0.067, 0.34, 0.067, 0.088, 0.087]	3	0	0	[0.07327525, 0.27772248, 0.06713526, 0.3404457, 0.06656661, 0.087791264, 0.08706343]
TRUE	TRUE	50814	3	[0.061, 0.12, 0.053, 0.586, 0.049, 0.065, 0.065]	3	0	0	[0.061085712, 0.11977046, 0.052816503, 0.5863625, 0.049161192, 0.065411925, 0.06539172]
TRUE	TRUE	45479	3	[0.062, 0.117, 0.053, 0.587, 0.048, 0.065, 0.066]	3	0	0	[0.062212303, 0.11709456, 0.053308897, 0.5874037, 0.048436943, 0.06533172, 0.06621184]
TRUE	TRUE	51403	3	[0.063, 0.118, 0.054, 0.583, 0.049, 0.066, 0.067]	3	0	0	[0.062865585, 0.11822274, 0.054495417, 0.5826409, 0.048930846, 0.0660562, 0.06678827]
TRUE	TRUE	45613	3	[0.111, 0.072, 0.222, 0.391, 0.043, 0.092, 0.069]	3	0	0	[0.110869974, 0.07223632, 0.22233197, 0.39050922, 0.04319774, 0.09172118, 0.06913357]
TRUE	TRUE	45865	3	[0.115, 0.073, 0.254, 0.347, 0.045, 0.095, 0.07]	3	0	0	[0.11488715, 0.073459886, 0.2540096, 0.34712496, 0.04466467, 0.095375046, 0.070478685]
TRUE	TRUE	45628	2	[0.094, 0.053, 0.635, 0.034, 0.036, 0.098, 0.049]	2	1	1	[0.09447424, 0.05342902, 0.63517684, 0.033707954, 0.03649241, 0.09791499, 0.04880448]
TRUE	TRUE	45635	1	[0.063, 0.58, 0.061, 0.068, 0.059, 0.084, 0.086]	1	0	0	[0.063107714, 0.5797792, 0.060702372, 0.06754465, 0.058796145, 0.08363644, 0.0864335]
TRUE	TRUE	45641	1	[0.078, 0.538, 0.038, 0.04, 0.207, 0.053, 0.046]	1	0	0	[0.077850595, 0.53837985, 0.037684504, 0.040481657, 0.20670731, 0.053391855, 0.04550417]
TRUE	TRUE	45642	1	[0.076, 0.549, 0.037, 0.04, 0.202, 0.051, 0.045]	1	0	0	[0.07614652, 0.5490662, 0.03667571, 0.03978476, 0.2021709, 0.051334113, 0.044821788]
TRUE	TRUE	45643	1	[0.077, 0.541, 0.037, 0.04, 0.207, 0.052, 0.045]	1	0	0	[0.07701385, 0.541227, 0.037101477, 0.040318985, 0.20689349, 0.0521239, 0.045321338]
TRUE	TRUE	45651	2	[0.112, 0.115, 0.34, 0.124, 0.074, 0.12, 0.115]	2	1	1	[0.11213867, 0.11508415, 0.34011683, 0.124224, 0.07389162, 0.120001055, 0.114543684]
TRUE	TRUE	45657	3	[0.072, 0.127, 0.058, 0.543, 0.051, 0.071, 0.077]	3	0	0	[0.07237436, 0.12692593, 0.058100156, 0.5433244, 0.051496334, 0.07124833, 0.07653049]
FALSE	TRUE	45664	5	[0.134, 0.032, 0.447, 0.024, 0.046, 0.187, 0.131]	2	1	1	[0.13426805, 0.031881522, 0.4466366, 0.023716284, 0.045661677, 0.18715246, 0.13068336]
TRUE	TRUE	45671	4	[0.15, 0.105, 0.154, 0.114, 0.328, 0.079, 0.069]	4	1	1	[0.15045035, 0.105421364, 0.15358692, 0.11444888, 0.3276292, 0.079080135, 0.0693831]
TRUE	TRUE	45677	4	[0.1, 0.072, 0.054, 0.037, 0.452, 0.221, 0.064]	4	1	1	[0.09987852, 0.07190603, 0.053763438, 0.037266474, 0.45241714, 0.22066179, 0.0641067]
TRUE	TRUE	45678	4	[0.067, 0.06, 0.045, 0.032, 0.695, 0.056, 0.045]	4	1	1	[0.06745243, 0.059511434, 0.04543542, 0.032344684, 0.6946785, 0.05585466, 0.044722866]
TRUE	TRUE	45679	4	[0.07, 0.06, 0.045, 0.033, 0.684, 0.06, 0.047]	4	1	1	[0.07002168, 0.06029896, 0.04549373, 0.032793485, 0.68408036, 0.06002342, 0.047288295]
TRUE	TRUE	45685	3	[0.061, 0.121, 0.057, 0.577, 0.05, 0.067, 0.066]	3	0	0	[0.061389297, 0.12130917, 0.056928296, 0.5765779, 0.05039863, 0.067471676, 0.06592505]
TRUE	TRUE	45693	4	[0.072, 0.082, 0.033, 0.033, 0.68, 0.054, 0.047]	4	1	1	[0.072103426, 0.08188062, 0.032922715, 0.033135522, 0.67951035, 0.053866383, 0.046581022]
TRUE	TRUE	45694	4	[0.143, 0.102, 0.049, 0.039, 0.423, 0.065, 0.18]	4	1	1	[0.14253135, 0.10155793, 0.048876237, 0.03868127, 0.42328018, 0.06540961, 0.1796634]
TRUE	TRUE	45700	4	[0.092, 0.092, 0.041, 0.037, 0.599, 0.056, 0.083]	4	1	1	[0.09162289, 0.0924496, 0.041344393, 0.03673444, 0.598592, 0.056487616, 0.08276912]
TRUE	TRUE	45701	4	[0.071, 0.082, 0.033, 0.033, 0.691, 0.048, 0.042]	4	1	1	[0.07134643, 0.08190777, 0.033464972, 0.033206794, 0.6905713, 0.047922052, 0.041580677]
TRUE	TRUE	45702	4	[0.087, 0.087, 0.036, 0.035, 0.646, 0.052, 0.057]	4	1	1	[0.087284505, 0.08723198, 0.03590579, 0.03466554, 0.6461526, 0.052214373, 0.056545176]
TRUE	TRUE	45710	4	[0.075, 0.088, 0.034, 0.037, 0.647, 0.074, 0.046]	4	1	1	[0.07515974, 0.08802573, 0.033563443, 0.03656256, 0.64732015, 0.07383197, 0.045536418]
TRUE	TRUE	45717	0	[0.55, 0.12, 0.047, 0.051, 0.074, 0.085, 0.073]	0	0	0	[0.5503705, 0.1195596, 0.04717549, 0.050879013, 0.074142456, 0.08492237, 0.07295054]
TRUE	TRUE	45724	4	[0.114, 0.073, 0.058, 0.038, 0.352, 0.265, 0.101]	4	1	1	[0.11363163, 0.07329058, 0.05807941, 0.03753038, 0.35211837, 0.2647271, 0.10062259]
FALSE	FALSE	45725	4	[0.587, 0.059, 0.035, 0.024, 0.211, 0.048, 0.037]	0	1	0	[0.5869994, 0.058997914, 0.03452196, 0.023546098, 0.21102473, 0.047646664, 0.03726319]
TRUE	TRUE	45733	1	[0.07, 0.505, 0.094, 0.062, 0.063, 0.097, 0.109]	1	0	0	[0.06990223, 0.5045659, 0.09420793, 0.062067043, 0.0634991, 0.09650925, 0.10924855]
TRUE	TRUE	45734	0	[0.53, 0.089, 0.07, 0.049, 0.078, 0.094, 0.09]	0	0	0	[0.52984023, 0.08903519, 0.06965257, 0.049097586, 0.07804231, 0.09430095, 0.090031154]
TRUE	TRUE	45740	1	[0.056, 0.614, 0.056, 0.063, 0.056, 0.077, 0.078]	1	0	0	[0.055783145, 0.61449045, 0.055818655, 0.06272319, 0.055822887, 0.07711348, 0.078248195]
TRUE	TRUE	45741	1	[0.056, 0.609, 0.057, 0.063, 0.057, 0.078, 0.079]	1	0	0	[0.056495145, 0.6093149, 0.05661426, 0.06337532, 0.056749485, 0.07838968, 0.07906119]
TRUE	TRUE	45744	1	[0.058, 0.6, 0.058, 0.068, 0.057, 0.079, 0.081]	1	0	0	[0.057851013, 0.5996079, 0.057927575, 0.0684057, 0.057066627, 0.07858968, 0.08055155]
TRUE	TRUE	45749	1	[0.067, 0.56, 0.063, 0.076, 0.059, 0.084, 0.091]	1	0	0	[0.067429334, 0.5599401, 0.06305986, 0.075524434, 0.059461333, 0.08365402, 0.09093085]
TRUE	TRUE	45750	0	[0.488, 0.128, 0.054, 0.055, 0.08, 0.096, 0.1]	0	0	0	[0.48785242, 0.12791765, 0.054136336, 0.055010576, 0.07977266, 0.09574898, 0.09956138]
TRUE	TRUE	45751	0	[0.519, 0.125, 0.051, 0.053, 0.084, 0.09, 0.078]	0	0	0	[0.51854956, 0.12498026, 0.05053087, 0.053492397, 0.08442935, 0.08975639, 0.0782612]
TRUE	TRUE	45755	0	[0.559, 0.118, 0.046, 0.049, 0.074, 0.084, 0.07]	0	0	0	[0.55875736, 0.117818266, 0.046476647, 0.049190275, 0.07426813, 0.08392312, 0.06956617]
TRUE	TRUE	45767	1	[0.094, 0.5, 0.042, 0.045, 0.211, 0.056, 0.053]	1	0	0	[0.09375495, 0.49951172, 0.041703347, 0.044820458, 0.21115223, 0.056124397, 0.052932847]
TRUE	TRUE	45772	1	[0.053, 0.62, 0.054, 0.067, 0.056, 0.076, 0.075]	1	0	0	[0.052688032, 0.61956525, 0.054162465, 0.06692181, 0.05604778, 0.07608675, 0.07452793]
TRUE	TRUE	45773	1	[0.081, 0.308, 0.089, 0.132, 0.164, 0.12, 0.106]	1	0	0	[0.080745295, 0.30793354, 0.08898567, 0.13238777, 0.16377413, 0.12002456, 0.106149025]
TRUE	TRUE	45782	3	[0.068, 0.15, 0.061, 0.506, 0.065, 0.077, 0.074]	3	0	0	[0.06753908, 0.1498606, 0.060555905, 0.5058434, 0.064749144, 0.07734469, 0.07410719]
TRUE	TRUE	45788	1	[0.056, 0.615, 0.056, 0.064, 0.056, 0.076, 0.078]	1	0	0	[0.05567069, 0.61458504, 0.055529986, 0.06424816, 0.055723738, 0.07618318, 0.07805921]
FALSE	TRUE	45794	1	[0.095, 0.169, 0.115, 0.322, 0.074, 0.105, 0.12]	3	0	0	[0.094924845, 0.16893221, 0.114890546, 0.32196587, 0.07397968, 0.105257586, 0.12004923]
TRUE	TRUE	45800	1	[0.055, 0.615, 0.055, 0.064, 0.057, 0.077, 0.078]	1	0	0	[0.055121664, 0.61470574, 0.055437226, 0.06360792, 0.056895338, 0.07668047, 0.07755164]
TRUE	TRUE	45807	1	[0.056, 0.587, 0.057, 0.073, 0.066, 0.081, 0.079]	1	0	0	[0.05611157, 0.5869892, 0.0574503, 0.073150165, 0.06607031, 0.080975994, 0.07925247]
TRUE	TRUE	45813	2	[0.121, 0.031, 0.65, 0.063, 0.026, 0.077, 0.033]	2	1	1	[0.12138423, 0.030854924, 0.65014887, 0.06271518, 0.025515018, 0.07653903, 0.032842737]
TRUE	TRUE	45820	2	[0.107, 0.027, 0.687, 0.019, 0.035, 0.083, 0.042]	2	1	1	[0.106632665, 0.02679551, 0.68710476, 0.018653767, 0.03541516, 0.08299387, 0.042404268]
TRUE	TRUE	45826	1	[0.065, 0.49, 0.093, 0.082, 0.069, 0.098, 0.103]	1	0	0	[0.06546593, 0.4900082, 0.09303414, 0.082090706, 0.06878969, 0.09757469, 0.10303667]
TRUE	TRUE	45832	1	[0.054, 0.609, 0.056, 0.068, 0.059, 0.078, 0.077]	1	0	0	[0.054003198, 0.6093505, 0.055664334, 0.067618325, 0.058520757, 0.07767488, 0.07716797]
TRUE	TRUE	45839	1	[0.067, 0.509, 0.092, 0.065, 0.064, 0.096, 0.107]	1	0	0	[0.06718733, 0.5093431, 0.0924267, 0.06454072, 0.064186245, 0.09566622, 0.106649704]
FALSE	FALSE	45846	1	[0.107, 0.118, 0.223, 0.08, 0.127, 0.215, 0.13]	2	0	1	[0.10717051, 0.11792778, 0.22318941, 0.079707116, 0.12749548, 0.21493523, 0.12957451]
TRUE	TRUE	45857	1	[0.056, 0.609, 0.056, 0.068, 0.057, 0.077, 0.078]	1	0	0	[0.05561764, 0.6093064, 0.055891234, 0.06808065, 0.056504562, 0.07669836, 0.07790121]
TRUE	TRUE	45871	1	[0.058, 0.611, 0.057, 0.059, 0.055, 0.078, 0.082]	1	0	0	[0.058395673, 0.61113983, 0.056689307, 0.058744635, 0.055378772, 0.077985525, 0.08166624]
TRUE	TRUE	45877	1	[0.061, 0.526, 0.088, 0.071, 0.064, 0.093, 0.098]	1	0	0	[0.06095622, 0.5256424, 0.08799911, 0.07057892, 0.06408073, 0.09323605, 0.09750654]
TRUE	TRUE	45886	1	[0.072, 0.497, 0.096, 0.062, 0.065, 0.098, 0.111]	1	0	0	[0.07153726, 0.4967378, 0.09597059, 0.061957628, 0.064812005, 0.097699106, 0.111285545]
FALSE	TRUE	45895	0	[0.135, 0.087, 0.051, 0.034, 0.273, 0.059, 0.361]	6	0	0	[0.13458434, 0.08677998, 0.0511005, 0.033804525, 0.27335465, 0.05896323, 0.36141273]
TRUE	TRUE	45896	4	[0.068, 0.079, 0.032, 0.031, 0.701, 0.047, 0.041]	4	1	1	[0.06818138, 0.07894736, 0.032043852, 0.031471603, 0.70101935, 0.047341272, 0.040995188]
TRUE	TRUE	45897	0	[0.585, 0.084, 0.025, 0.023, 0.204, 0.045, 0.034]	0	0	0	[0.5853012, 0.08394862, 0.024929935, 0.023118423, 0.2041834, 0.044815343, 0.033703066]
TRUE	TRUE	45898	4	[0.113, 0.104, 0.046, 0.039, 0.428, 0.213, 0.058]	4	1	1	[0.11309086, 0.10413022, 0.045703806, 0.038881145, 0.42770377, 0.21291503, 0.05757513]
TRUE	TRUE	45899	4	[0.111, 0.109, 0.058, 0.041, 0.497, 0.129, 0.054]	4	1	1	[0.110837646, 0.1092917, 0.058441874, 0.04126862, 0.49694225, 0.12879641, 0.05442154]
TRUE	TRUE	45905	1	[0.06, 0.525, 0.088, 0.073, 0.065, 0.093, 0.097]	1	0	0	[0.060200203, 0.5250541, 0.087686144, 0.07259704, 0.06473366, 0.09319287, 0.09653598]
TRUE	TRUE	45911	0	[0.535, 0.129, 0.047, 0.058, 0.078, 0.087, 0.067]	0	0	0	[0.5348613, 0.12874645, 0.046930764, 0.05787333, 0.07750142, 0.0866615, 0.067425124]
TRUE	TRUE	45912	0	[0.525, 0.131, 0.048, 0.059, 0.08, 0.088, 0.069]	0	0	0	[0.5254128, 0.13063668, 0.047940016, 0.05870321, 0.08035617, 0.088093, 0.068858124]
TRUE	TRUE	45918	1	[0.071, 0.497, 0.096, 0.062, 0.064, 0.099, 0.111]	1	0	0	[0.07110921, 0.4969945, 0.096286856, 0.061759748, 0.06446737, 0.098805, 0.110577345]
TRUE	TRUE	45924	1	[0.067, 0.541, 0.065, 0.067, 0.077, 0.091, 0.093]	1	0	0	[0.06658889, 0.54083085, 0.06474887, 0.0674855, 0.07716736, 0.090618916, 0.09255964]
TRUE	TRUE	45930	6	[0.074, 0.083, 0.066, 0.049, 0.06, 0.074, 0.594]	6	0	0	[0.074008614, 0.083024815, 0.06618323, 0.04860482, 0.05997391, 0.074200064, 0.5940046]
TRUE	TRUE	45943	2	[0.116, 0.113, 0.347, 0.113, 0.076, 0.12, 0.116]	2	1	1	[0.11551157, 0.11339334, 0.34659865, 0.112648174, 0.07576139, 0.119753726, 0.116333194]
FALSE	TRUE	45950	1	[0.097, 0.205, 0.076, 0.355, 0.067, 0.093, 0.107]	3	0	0	[0.09688991, 0.20481938, 0.07606985, 0.3549956, 0.06696728, 0.09293153, 0.10732642]
TRUE	TRUE	45956	4	[0.182, 0.097, 0.035, 0.034, 0.547, 0.056, 0.049]	4	1	1	[0.18200354, 0.09684174, 0.03529039, 0.034065526, 0.5469254, 0.056097075, 0.048776273]
TRUE	TRUE	45957	4	[0.065, 0.076, 0.03, 0.03, 0.713, 0.046, 0.038]	4	1	1	[0.065234765, 0.07648428, 0.030288242, 0.030483142, 0.7132239, 0.046069667, 0.038216088]
TRUE	TRUE	45973	4	[0.071, 0.081, 0.034, 0.033, 0.69, 0.05, 0.041]	4	1	1	[0.07125365, 0.081292875, 0.034275472, 0.032539573, 0.6896698, 0.050005216, 0.0409635]
TRUE	TRUE	45977	1	[0.074, 0.459, 0.102, 0.075, 0.07, 0.107, 0.113]	1	0	0	[0.07375709, 0.4591419, 0.101659894, 0.07502491, 0.070067555, 0.10740307, 0.1129456]
TRUE	TRUE	45984	1	[0.077, 0.414, 0.104, 0.074, 0.092, 0.119, 0.12]	1	0	0	[0.07653988, 0.41418704, 0.10415389, 0.07420428, 0.09191923, 0.11867276, 0.12032294]
FALSE	FALSE	45986	1	[0.155, 0.149, 0.124, 0.09, 0.204, 0.141, 0.137]	4	0	1	[0.15519582, 0.14870298, 0.124021046, 0.08975918, 0.20419578, 0.14114688, 0.13697827]
FALSE	TRUE	45992	2	[0.137, 0.101, 0.221, 0.059, 0.16, 0.243, 0.079]	5	1	1	[0.1367025, 0.100591786, 0.22052525, 0.05946444, 0.16026898, 0.24309848, 0.07934855]
TRUE	TRUE	45998	0	[0.605, 0.079, 0.024, 0.022, 0.196, 0.043, 0.031]	0	0	0	[0.60495555, 0.079203874, 0.023943935, 0.022310732, 0.19556932, 0.04303426, 0.030982323]
TRUE	TRUE	45999	0	[0.605, 0.076, 0.024, 0.022, 0.198, 0.043, 0.032]	0	0	0	[0.6054146, 0.07637187, 0.02356764, 0.0218572, 0.19782594, 0.042849556, 0.032113083]
TRUE	TRUE	46000	0	[0.608, 0.077, 0.024, 0.022, 0.195, 0.043, 0.032]	0	0	0	[0.6082668, 0.077073075, 0.023501314, 0.021907212, 0.19497557, 0.042722594, 0.03155339]
TRUE	TRUE	46008	4	[0.152, 0.074, 0.115, 0.025, 0.481, 0.082, 0.071]	4	1	1	[0.1521757, 0.07418417, 0.11452201, 0.024867654, 0.48115596, 0.08228362, 0.07081089]
TRUE	TRUE	46014	0	[0.522, 0.132, 0.048, 0.06, 0.08, 0.089, 0.069]	0	0	0	[0.5224194, 0.13170925, 0.047804084, 0.06005434, 0.08048312, 0.08875921, 0.06877056]
TRUE	TRUE	46022	0	[0.497, 0.128, 0.053, 0.055, 0.079, 0.094, 0.094]	0	0	0	[0.49661854, 0.12756793, 0.053227354, 0.055429824, 0.07908444, 0.0940257, 0.09404631]
TRUE	TRUE	46028	1	[0.095, 0.456, 0.044, 0.043, 0.239, 0.061, 0.062]	1	0	0	[0.09488713, 0.45555708, 0.04426269, 0.043043733, 0.2393313, 0.061069842, 0.061848246]
TRUE	TRUE	46042	1	[0.069, 0.509, 0.093, 0.062, 0.063, 0.095, 0.108]	1	0	0	[0.06904462, 0.5087915, 0.09324043, 0.061716817, 0.06347164, 0.09546718, 0.10826777]
TRUE	TRUE	46049	0	[0.539, 0.089, 0.068, 0.05, 0.077, 0.095, 0.083]	0	0	0	[0.53877795, 0.08906678, 0.06776828, 0.050043225, 0.07651026, 0.09489765, 0.08293586]
TRUE	TRUE	46056	1	[0.057, 0.611, 0.057, 0.061, 0.055, 0.078, 0.08]	1	0	0	[0.057494592, 0.61098766, 0.056773096, 0.061295655, 0.05549517, 0.07751333, 0.080440484]
TRUE	TRUE	46063	1	[0.064, 0.579, 0.061, 0.069, 0.059, 0.082, 0.087]	1	0	0	[0.06381456, 0.57876635, 0.0608298, 0.06895222, 0.05884667, 0.081704855, 0.0870855]
TRUE	TRUE	46064	1	[0.064, 0.58, 0.061, 0.068, 0.058, 0.082, 0.087]	1	0	0	[0.0637801, 0.5804221, 0.06111391, 0.06804643, 0.057898138, 0.081667766, 0.08707148]
TRUE	TRUE	46073	1	[0.106, 0.395, 0.067, 0.048, 0.248, 0.069, 0.068]	1	0	0	[0.105506174, 0.39452428, 0.0665998, 0.048365247, 0.24792749, 0.06863132, 0.06844569]
FALSE	FALSE	46079	1	[0.143, 0.046, 0.472, 0.155, 0.04, 0.099, 0.045]	2	0	1	[0.14257815, 0.046093453, 0.47169805, 0.15532687, 0.040270574, 0.09932017, 0.04471276]
TRUE	TRUE	46080	2	[0.122, 0.042, 0.459, 0.033, 0.127, 0.169, 0.048]	2	1	1	[0.122033566, 0.041839153, 0.458588, 0.03282372, 0.12730433, 0.16896492, 0.04844628]
TRUE	TRUE	46088	4	[0.253, 0.056, 0.154, 0.023, 0.34, 0.075, 0.099]	4	1	1	[0.25310838, 0.055855017, 0.15379947, 0.02328457, 0.33996654, 0.07494638, 0.09903965]
FALSE	FALSE	46089	4	[0.312, 0.055, 0.147, 0.022, 0.292, 0.078, 0.094]	0	1	0	[0.3117154, 0.054757837, 0.14713386, 0.022180488, 0.2919658, 0.07781712, 0.09442947]
TRUE	TRUE	46095	1	[0.087, 0.318, 0.127, 0.087, 0.115, 0.141, 0.125]	1	0	0	[0.08652973, 0.31848177, 0.12653385, 0.08711765, 0.114724286, 0.14128476, 0.12532794]
TRUE	TRUE	46103	1	[0.051, 0.612, 0.054, 0.073, 0.059, 0.076, 0.075]	1	0	0	[0.051166747, 0.61157256, 0.054066595, 0.07297362, 0.059451997, 0.076261796, 0.074506685]
TRUE	TRUE	50348	0	[0.474, 0.094, 0.079, 0.051, 0.094, 0.102, 0.106]	0	0	0	[0.47429356, 0.093728915, 0.07911947, 0.051092654, 0.09354216, 0.1022703, 0.10595296]
TRUE	TRUE	50349	0	[0.45, 0.094, 0.083, 0.052, 0.088, 0.106, 0.128]	0	0	0	[0.44982237, 0.09384773, 0.082875565, 0.051604677, 0.087937035, 0.10590117, 0.12801144]
TRUE	TRUE	50350	0	[0.577, 0.08, 0.064, 0.042, 0.071, 0.088, 0.079]	0	0	0	[0.5765434, 0.08018989, 0.06391524, 0.04192802, 0.07131578, 0.08752748, 0.07858023]
TRUE	TRUE	50368	1	[0.092, 0.291, 0.13, 0.134, 0.093, 0.129, 0.13]	1	0	0	[0.092401974, 0.2912972, 0.13040683, 0.13365355, 0.09343649, 0.12859458, 0.13020933]
TRUE	TRUE	50372	1	[0.079, 0.39, 0.107, 0.075, 0.091, 0.136, 0.122]	1	0	0	[0.07924531, 0.3898687, 0.10652634, 0.07516541, 0.09112494, 0.13607833, 0.121990986]
TRUE	TRUE	50391	2	[0.122, 0.122, 0.222, 0.151, 0.101, 0.143, 0.138]	2	1	1	[0.12176214, 0.1222787, 0.2224554, 0.15129162, 0.10108541, 0.14264831, 0.13847837]
TRUE	TRUE	50393	2	[0.118, 0.108, 0.32, 0.068, 0.084, 0.179, 0.123]	2	1	1	[0.11777966, 0.10817427, 0.31965658, 0.06837748, 0.08409354, 0.17888306, 0.123035386]
FALSE	FALSE	50394	2	[0.24, 0.103, 0.122, 0.061, 0.098, 0.121, 0.255]	6	1	0	[0.24024159, 0.10336776, 0.12153285, 0.061448228, 0.09758339, 0.12118121, 0.25464505]
TRUE	TRUE	50417	3	[0.08, 0.129, 0.068, 0.511, 0.054, 0.076, 0.082]	3	0	0	[0.07973328, 0.12910113, 0.06779269, 0.5109001, 0.05368422, 0.07629002, 0.08249855]
TRUE	TRUE	50430	3	[0.061, 0.088, 0.076, 0.579, 0.05, 0.071, 0.074]	3	0	0	[0.060586147, 0.0884112, 0.076219715, 0.5793484, 0.050250243, 0.07144587, 0.073738396]
TRUE	TRUE	50431	3	[0.059, 0.087, 0.074, 0.589, 0.049, 0.07, 0.072]	3	0	0	[0.059393547, 0.086729996, 0.07356247, 0.5889968, 0.049331423, 0.06981919, 0.07216652]
TRUE	TRUE	50439	1	[0.055, 0.616, 0.055, 0.064, 0.057, 0.076, 0.078]	1	0	0	[0.055011198, 0.61582714, 0.05533627, 0.063504145, 0.056534354, 0.07626257, 0.07752434]
TRUE	TRUE	50440	1	[0.056, 0.611, 0.056, 0.065, 0.057, 0.077, 0.078]	1	0	0	[0.05553205, 0.61123484, 0.055940885, 0.06484023, 0.057392005, 0.076891094, 0.078168936]
TRUE	TRUE	50441	1	[0.058, 0.593, 0.058, 0.067, 0.063, 0.081, 0.081]	1	0	0	[0.057508327, 0.59289384, 0.057961084, 0.066910125, 0.06258302, 0.08136721, 0.08077638]
TRUE	TRUE	50442	1	[0.065, 0.525, 0.067, 0.077, 0.08, 0.097, 0.09]	1	0	0	[0.065042764, 0.5246115, 0.06663136, 0.07706133, 0.07975709, 0.09667452, 0.09022145]
TRUE	TRUE	50443	1	[0.062, 0.562, 0.061, 0.085, 0.063, 0.083, 0.084]	1	0	0	[0.061839614, 0.5620651, 0.06119223, 0.084606856, 0.062734745, 0.08337255, 0.08418889]
TRUE	TRUE	50449	3	[0.07, 0.155, 0.061, 0.502, 0.058, 0.076, 0.077]	3	0	0	[0.07042543, 0.15483518, 0.060594264, 0.5022223, 0.058473315, 0.07612489, 0.07732459]
TRUE	TRUE	50454	3	[0.076, 0.125, 0.066, 0.527, 0.053, 0.074, 0.079]	3	0	0	[0.07607267, 0.12539606, 0.06613269, 0.52681446, 0.05276637, 0.07401376, 0.07880396]
TRUE	TRUE	50467	1	[0.071, 0.497, 0.095, 0.062, 0.066, 0.098, 0.11]	1	0	0	[0.07091804, 0.4972391, 0.09530785, 0.062180247, 0.06554632, 0.09844333, 0.110365085]
TRUE	TRUE	50468	1	[0.07, 0.503, 0.094, 0.061, 0.065, 0.097, 0.11]	1	0	0	[0.07009267, 0.50271475, 0.09443215, 0.06148948, 0.0647195, 0.0969937, 0.10955771]
TRUE	TRUE	50477	2	[0.145, 0.066, 0.392, 0.037, 0.168, 0.138, 0.053]	2	1	1	[0.14543226, 0.06644387, 0.3921209, 0.03747813, 0.1677902, 0.13800153, 0.05273316]
TRUE	TRUE	50483	3	[0.062, 0.131, 0.055, 0.566, 0.051, 0.068, 0.067]	3	0	0	[0.061732434, 0.13136812, 0.0550089, 0.5657099, 0.051198974, 0.06816723, 0.06681447]
FALSE	FALSE	50492	1	[0.11, 0.135, 0.196, 0.071, 0.26, 0.145, 0.083]	4	0	1	[0.11047507, 0.134777, 0.1956313, 0.07097047, 0.25968125, 0.14521591, 0.08324904]
TRUE	TRUE	50494	1	[0.091, 0.482, 0.157, 0.048, 0.053, 0.103, 0.067]	1	0	0	[0.09098957, 0.48178005, 0.15704621, 0.048359144, 0.052739214, 0.10256399, 0.066521764]
TRUE	TRUE	50495	1	[0.115, 0.23, 0.203, 0.067, 0.152, 0.148, 0.085]	1	0	0	[0.11454455, 0.23011784, 0.20281391, 0.06736568, 0.15220265, 0.14830662, 0.08464878]
TRUE	TRUE	50496	1	[0.093, 0.468, 0.166, 0.051, 0.053, 0.101, 0.067]	1	0	0	[0.09347386, 0.467664, 0.16634972, 0.05125826, 0.05293126, 0.101094805, 0.06722815]
TRUE	TRUE	50497	1	[0.092, 0.475, 0.159, 0.05, 0.056, 0.101, 0.067]	1	0	0	[0.091724396, 0.47484833, 0.15946028, 0.04958833, 0.055723105, 0.10128797, 0.06736758]
TRUE	TRUE	50498	1	[0.09, 0.491, 0.155, 0.05, 0.051, 0.097, 0.066]	1	0	0	[0.09002929, 0.4908625, 0.15532687, 0.05009978, 0.050963845, 0.09672612, 0.06599157]
FALSE	TRUE	50499	1	[0.116, 0.129, 0.168, 0.376, 0.049, 0.095, 0.067]	3	0	0	[0.11619566, 0.12927413, 0.1676637, 0.37584922, 0.049047567, 0.09524485, 0.066724874]
TRUE	TRUE	50506	1	[0.067, 0.562, 0.063, 0.076, 0.059, 0.083, 0.09]	1	0	0	[0.06667299, 0.5620317, 0.06278975, 0.07617905, 0.05923592, 0.083277345, 0.089813255]
FALSE	TRUE	50518	3	[0.068, 0.508, 0.067, 0.094, 0.081, 0.092, 0.091]	1	0	0	[0.06779598, 0.5082186, 0.066564806, 0.09419906, 0.08066795, 0.09188464, 0.090669006]
TRUE	TRUE	50524	3	[0.059, 0.119, 0.053, 0.591, 0.049, 0.066, 0.064]	3	0	0	[0.058811214, 0.11891705, 0.052538678, 0.5911081, 0.04902893, 0.06586195, 0.06373409]
TRUE	TRUE	50531	2	[0.093, 0.051, 0.66, 0.032, 0.036, 0.081, 0.048]	2	1	1	[0.09315174, 0.051043324, 0.6595537, 0.03164898, 0.03580699, 0.080634385, 0.048160847]
TRUE	TRUE	50537	4	[0.214, 0.056, 0.153, 0.024, 0.391, 0.075, 0.087]	4	1	1	[0.21428263, 0.05594877, 0.1529974, 0.023944108, 0.39115512, 0.07502523, 0.08664678]
FALSE	FALSE	50538	4	[0.317, 0.054, 0.146, 0.022, 0.293, 0.076, 0.093]	0	1	0	[0.31658676, 0.054275077, 0.14587475, 0.02201383, 0.29268655, 0.07601798, 0.09254502]
TRUE	TRUE	50546	2	[0.149, 0.072, 0.471, 0.04, 0.047, 0.165, 0.056]	2	1	1	[0.14943276, 0.07172855, 0.47067183, 0.04010321, 0.04675714, 0.16523966, 0.05606687]
TRUE	TRUE	50552	1	[0.074, 0.487, 0.069, 0.115, 0.066, 0.091, 0.098]	1	0	0	[0.074286535, 0.48652622, 0.06868797, 0.11545971, 0.06625143, 0.09089743, 0.09789071]
TRUE	TRUE	50553	1	[0.059, 0.612, 0.057, 0.059, 0.055, 0.077, 0.082]	1	0	0	[0.058622386, 0.61222035, 0.05674692, 0.058900863, 0.054792244, 0.076920874, 0.08179638]
TRUE	TRUE	50554	1	[0.075, 0.501, 0.068, 0.092, 0.07, 0.091, 0.103]	1	0	0	[0.07477844, 0.5012215, 0.06821505, 0.09152572, 0.07040851, 0.09123994, 0.10261083]
TRUE	TRUE	50555	1	[0.06, 0.604, 0.058, 0.061, 0.056, 0.078, 0.083]	1	0	0	[0.05984126, 0.6036855, 0.057716563, 0.061036814, 0.056217615, 0.07829344, 0.083208755]
TRUE	TRUE	50556	1	[0.058, 0.616, 0.056, 0.058, 0.055, 0.076, 0.081]	1	0	0	[0.058124777, 0.6155457, 0.05633168, 0.05784415, 0.054672316, 0.0764285, 0.08105283]
TRUE	TRUE	50558	1	[0.064, 0.573, 0.061, 0.066, 0.065, 0.084, 0.088]	1	0	0	[0.0635435, 0.5734196, 0.060884196, 0.06565729, 0.06463791, 0.08369507, 0.08816239]
TRUE	TRUE	50559	1	[0.066, 0.565, 0.063, 0.065, 0.067, 0.086, 0.089]	1	0	0	[0.06625148, 0.5648317, 0.06251201, 0.06504307, 0.06695215, 0.085789494, 0.088620186]
TRUE	TRUE	50560	1	[0.059, 0.608, 0.057, 0.059, 0.057, 0.078, 0.082]	1	0	0	[0.059171986, 0.6077435, 0.05721694, 0.058810104, 0.056767706, 0.07784823, 0.08244146]
TRUE	TRUE	50561	1	[0.065, 0.561, 0.063, 0.068, 0.069, 0.085, 0.09]	1	0	0	[0.06497263, 0.5606851, 0.06282133, 0.06772253, 0.06884728, 0.08524394, 0.08970717]
TRUE	TRUE	50562	1	[0.06, 0.601, 0.058, 0.062, 0.057, 0.078, 0.084]	1	0	0	[0.060101155, 0.6013836, 0.057935864, 0.0616611, 0.056880523, 0.07834812, 0.083689556]
TRUE	TRUE	50565	1	[0.06, 0.603, 0.058, 0.06, 0.056, 0.078, 0.085]	1	0	0	[0.059947893, 0.60257643, 0.057929497, 0.06002418, 0.056471955, 0.078473724, 0.08457632]
TRUE	TRUE	50567	1	[0.06, 0.604, 0.058, 0.062, 0.056, 0.078, 0.083]	1	0	0	[0.059657115, 0.60383713, 0.057615846, 0.06171303, 0.0561335, 0.078053914, 0.08298948]
TRUE	TRUE	50576	0	[0.517, 0.093, 0.028, 0.028, 0.247, 0.049, 0.038]	0	0	0	[0.51720065, 0.092680745, 0.028156752, 0.027953902, 0.24678802, 0.049219623, 0.038000222]
TRUE	TRUE	50577	0	[0.573, 0.084, 0.025, 0.025, 0.213, 0.046, 0.035]	0	0	0	[0.5730798, 0.083719745, 0.025179977, 0.024756067, 0.21268085, 0.04568573, 0.034897923]
TRUE	TRUE	50578	0	[0.568, 0.087, 0.025, 0.025, 0.216, 0.045, 0.033]	0	0	0	[0.56802756, 0.087227106, 0.02515845, 0.025105974, 0.2159598, 0.045466088, 0.033054948]
TRUE	TRUE	50580	0	[0.571, 0.084, 0.025, 0.026, 0.216, 0.045, 0.032]	0	0	0	[0.57141805, 0.084226914, 0.025225427, 0.025893196, 0.21585597, 0.0453253, 0.032055054]
TRUE	TRUE	50589	3	[0.066, 0.091, 0.087, 0.55, 0.053, 0.076, 0.079]	3	0	0	[0.0657047, 0.09076755, 0.08658521, 0.549691, 0.05302144, 0.07570404, 0.07852604]
TRUE	TRUE	50595	3	[0.063, 0.122, 0.053, 0.579, 0.049, 0.066, 0.068]	3	0	0	[0.062966086, 0.12228041, 0.05303205, 0.5788654, 0.04912189, 0.06620897, 0.06752515]
TRUE	TRUE	50601	5	[0.111, 0.071, 0.27, 0.045, 0.084, 0.334, 0.085]	5	1	1	[0.11065055, 0.0712429, 0.2699271, 0.045358013, 0.08384249, 0.33409828, 0.08488065]
TRUE	TRUE	50608	1	[0.082, 0.385, 0.08, 0.184, 0.071, 0.098, 0.1]	1	0	0	[0.08193323, 0.3851745, 0.080199264, 0.18391752, 0.07088066, 0.09783221, 0.100062616]
TRUE	TRUE	50616	1	[0.073, 0.483, 0.098, 0.062, 0.068, 0.102, 0.114]	1	0	0	[0.07321313, 0.48286006, 0.0977261, 0.06184446, 0.06799392, 0.10216804, 0.114194356]
TRUE	TRUE	50619	1	[0.082, 0.422, 0.106, 0.094, 0.07, 0.105, 0.122]	1	0	0	[0.081512265, 0.42196018, 0.10572943, 0.09386916, 0.069847904, 0.10533984, 0.12174121]
TRUE	TRUE	50637	1	[0.084, 0.228, 0.12, 0.093, 0.204, 0.137, 0.133]	1	0	0	[0.084470995, 0.22776157, 0.120116256, 0.09321152, 0.20396964, 0.13717675, 0.13329317]
TRUE	TRUE	50638	1	[0.066, 0.51, 0.092, 0.066, 0.065, 0.096, 0.105]	1	0	0	[0.06649654, 0.50969374, 0.09225315, 0.0655787, 0.06531445, 0.095593184, 0.10507023]
TRUE	TRUE	50644	1	[0.06, 0.599, 0.058, 0.061, 0.058, 0.08, 0.084]	1	0	0	[0.05954588, 0.5993046, 0.058361825, 0.06144732, 0.057666913, 0.07965907, 0.08401432]
TRUE	TRUE	50645	0	[0.507, 0.134, 0.051, 0.058, 0.08, 0.091, 0.079]	0	0	0	[0.506696, 0.13366413, 0.05119473, 0.058414843, 0.07978535, 0.09129884, 0.078946136]
TRUE	TRUE	50647	0	[0.385, 0.159, 0.063, 0.075, 0.116, 0.107, 0.096]	0	0	0	[0.38487098, 0.15915039, 0.06252085, 0.07484791, 0.1157151, 0.1072249, 0.09566994]
TRUE	TRUE	50655	1	[0.054, 0.602, 0.056, 0.071, 0.059, 0.079, 0.08]	1	0	0	[0.05399252, 0.60223573, 0.05589105, 0.07065967, 0.058517776, 0.07908075, 0.07962259]
FALSE	FALSE	50656	1	[0.074, 0.225, 0.079, 0.113, 0.274, 0.12, 0.115]	4	0	1	[0.07398935, 0.22545867, 0.07883814, 0.11299775, 0.27447444, 0.11952383, 0.11471779]
TRUE	TRUE	50662	0	[0.537, 0.119, 0.049, 0.049, 0.076, 0.089, 0.08]	0	0	0	[0.5369538, 0.11948183, 0.049182866, 0.04917422, 0.076034725, 0.08867751, 0.080495074]
TRUE	TRUE	50663	1	[0.069, 0.559, 0.064, 0.072, 0.059, 0.084, 0.093]	1	0	0	[0.06902296, 0.559474, 0.06370501, 0.07228618, 0.058874846, 0.08381246, 0.092824504]
TRUE	TRUE	50664	0	[0.533, 0.126, 0.05, 0.05, 0.076, 0.087, 0.078]	0	0	0	[0.5329966, 0.12557346, 0.049639434, 0.05004829, 0.07606389, 0.08721261, 0.078465715]
TRUE	TRUE	50666	0	[0.579, 0.112, 0.045, 0.046, 0.07, 0.081, 0.067]	0	0	0	[0.5785082, 0.112016, 0.044867408, 0.045738325, 0.07033739, 0.08103945, 0.06749328]
TRUE	TRUE	50667	0	[0.524, 0.126, 0.051, 0.052, 0.08, 0.089, 0.078]	0	0	0	[0.524302, 0.1255966, 0.05067661, 0.05209103, 0.08018176, 0.08895216, 0.07819978]
TRUE	TRUE	50686	1	[0.059, 0.596, 0.058, 0.063, 0.06, 0.081, 0.083]	1	0	0	[0.058835253, 0.5959085, 0.057990488, 0.063213706, 0.060316626, 0.08102831, 0.082707085]
TRUE	TRUE	50708	1	[0.073, 0.493, 0.097, 0.062, 0.064, 0.098, 0.113]	1	0	0	[0.07333291, 0.4929383, 0.09668165, 0.06204866, 0.06396198, 0.09757944, 0.113457076]
FALSE	FALSE	50719	3	[0.094, 0.18, 0.145, 0.173, 0.094, 0.203, 0.112]	5	0	1	[0.094207935, 0.17978963, 0.14502944, 0.17264062, 0.09421374, 0.2026147, 0.1115039]
FALSE	TRUE	50732	3	[0.079, 0.351, 0.073, 0.231, 0.074, 0.095, 0.097]	1	0	0	[0.07881421, 0.35145274, 0.072633445, 0.23083434, 0.07396242, 0.09534294, 0.096959926]
TRUE	TRUE	50744	3	[0.083, 0.211, 0.073, 0.383, 0.067, 0.089, 0.094]	3	0	0	[0.08335808, 0.21073863, 0.07327682, 0.38281706, 0.06709278, 0.08920139, 0.09351527]
TRUE	TRUE	50752	0	[0.428, 0.163, 0.057, 0.067, 0.094, 0.103, 0.088]	0	0	0	[0.427655, 0.16316438, 0.05731549, 0.06720772, 0.09382528, 0.102768205, 0.088063896]
TRUE	TRUE	50760	0	[0.501, 0.138, 0.051, 0.059, 0.082, 0.092, 0.077]	0	0	0	[0.5007407, 0.13837387, 0.050638184, 0.059154283, 0.081887044, 0.091973156, 0.07723278]
TRUE	TRUE	50782	3	[0.069, 0.158, 0.065, 0.493, 0.06, 0.08, 0.076]	3	0	0	[0.06889723, 0.15797289, 0.06468835, 0.49286497, 0.06008368, 0.07964178, 0.075851105]
TRUE	TRUE	50796	1	[0.059, 0.602, 0.058, 0.065, 0.056, 0.078, 0.082]	1	0	0	[0.059034694, 0.6018323, 0.05791075, 0.06485454, 0.056304403, 0.07836841, 0.081694946]
TRUE	TRUE	50808	1	[0.079, 0.418, 0.108, 0.079, 0.085, 0.109, 0.121]	1	0	0	[0.07939083, 0.4183963, 0.10758514, 0.079442516, 0.08542774, 0.10876466, 0.120992854]
TRUE	TRUE	50822	1	[0.053, 0.62, 0.054, 0.065, 0.056, 0.076, 0.076]	1	0	0	[0.053437933, 0.6203108, 0.0543163, 0.065006055, 0.055554025, 0.07559318, 0.07578173]
TRUE	TRUE	50823	0	[0.332, 0.201, 0.064, 0.084, 0.107, 0.113, 0.098]	0	0	0	[0.33219934, 0.20096506, 0.06443447, 0.08364331, 0.10721707, 0.113418326, 0.09812243]
TRUE	TRUE	50831	1	[0.112, 0.345, 0.073, 0.07, 0.26, 0.072, 0.069]	1	0	0	[0.11174683, 0.34474584, 0.07277209, 0.06994418, 0.26025867, 0.07190582, 0.068626575]
TRUE	TRUE	50837	1	[0.054, 0.609, 0.056, 0.068, 0.059, 0.078, 0.077]	1	0	0	[0.054003198, 0.6093505, 0.055664334, 0.067618325, 0.058520757, 0.07767488, 0.07716797]
TRUE	TRUE	50844	1	[0.085, 0.391, 0.11, 0.072, 0.1, 0.114, 0.129]	1	0	0	[0.08465878, 0.39074984, 0.10965036, 0.07245905, 0.09973856, 0.114055276, 0.12868823]
TRUE	TRUE	50859	1	[0.068, 0.511, 0.093, 0.063, 0.063, 0.095, 0.107]	1	0	0	[0.0679661, 0.5110992, 0.09253633, 0.06256274, 0.06330858, 0.09542497, 0.107102074]
TRUE	TRUE	50860	1	[0.082, 0.387, 0.107, 0.122, 0.073, 0.107, 0.121]	1	0	0	[0.082287595, 0.387471, 0.10747775, 0.121979214, 0.072656885, 0.10724123, 0.12088636]
TRUE	TRUE	50861	1	[0.07, 0.494, 0.095, 0.064, 0.067, 0.099, 0.111]	1	0	0	[0.07023249, 0.4943279, 0.09471039, 0.063949764, 0.06685329, 0.09870986, 0.111216314]
TRUE	TRUE	50867	1	[0.059, 0.593, 0.059, 0.069, 0.058, 0.079, 0.082]	1	0	0	[0.05932969, 0.59318966, 0.058626145, 0.069449954, 0.05790367, 0.07949572, 0.082005136]
TRUE	TRUE	50868	0	[0.508, 0.136, 0.05, 0.06, 0.082, 0.091, 0.073]	0	0	0	[0.50780845, 0.13589907, 0.049851123, 0.060012903, 0.08242014, 0.09110431, 0.07290403]
TRUE	TRUE	50875	2	[0.121, 0.028, 0.638, 0.021, 0.036, 0.1, 0.056]	2	1	1	[0.1212418, 0.028297996, 0.6382768, 0.020726874, 0.035579514, 0.09970601, 0.056171022]
TRUE	TRUE	50876	2	[0.225, 0.036, 0.437, 0.024, 0.071, 0.111, 0.096]	2	1	1	[0.22507569, 0.036212917, 0.437378, 0.02371231, 0.07073226, 0.11085633, 0.09603257]
TRUE	TRUE	50887	0	[0.407, 0.105, 0.089, 0.062, 0.099, 0.121, 0.118]	0	0	0	[0.40654877, 0.104655534, 0.08873571, 0.061840758, 0.09922141, 0.12051378, 0.11848407]
TRUE	TRUE	50888	1	[0.078, 0.434, 0.105, 0.068, 0.073, 0.118, 0.125]	1	0	0	[0.0779931, 0.433734, 0.10502074, 0.067847036, 0.073072195, 0.117634475, 0.12469843]
TRUE	TRUE	50889	0	[0.547, 0.087, 0.067, 0.047, 0.075, 0.093, 0.084]	0	0	0	[0.5467393, 0.08654741, 0.06728207, 0.047375284, 0.07494934, 0.09320517, 0.0839014]
TRUE	TRUE	50890	0	[0.3, 0.119, 0.102, 0.07, 0.129, 0.147, 0.134]	0	0	0	[0.2996223, 0.118644685, 0.10198453, 0.07016555, 0.12851161, 0.14745998, 0.13361137]
TRUE	TRUE	50912	1	[0.084, 0.347, 0.116, 0.145, 0.078, 0.111, 0.12]	1	0	0	[0.08357533, 0.347382, 0.1159217, 0.14471391, 0.07785922, 0.1106245, 0.1199233]
TRUE	TRUE	50923	1	[0.069, 0.501, 0.094, 0.065, 0.066, 0.097, 0.108]	1	0	0	[0.068802565, 0.50124407, 0.094161265, 0.06491405, 0.06607452, 0.096909106, 0.10789444]
TRUE	TRUE	50929	1	[0.064, 0.573, 0.062, 0.061, 0.066, 0.085, 0.089]	1	0	0	[0.064400144, 0.5732103, 0.061649445, 0.061216976, 0.06554175, 0.08498874, 0.0889927]
TRUE	TRUE	50935	1	[0.051, 0.622, 0.053, 0.069, 0.056, 0.075, 0.073]	1	0	0	[0.051244747, 0.6217503, 0.053403698, 0.06923411, 0.056126922, 0.07546612, 0.07277411]
TRUE	TRUE	50942	0	[0.602, 0.057, 0.034, 0.021, 0.204, 0.046, 0.037]	0	0	0	[0.60154307, 0.056657262, 0.03380669, 0.021295248, 0.20361212, 0.046473607, 0.03661198]
FALSE	FALSE	50953	1	[0.133, 0.153, 0.076, 0.072, 0.416, 0.075, 0.075]	4	0	1	[0.13281526, 0.15256794, 0.0762261, 0.07164054, 0.41634965, 0.07524882, 0.075151674]
TRUE	TRUE	50954	0	[0.57, 0.058, 0.037, 0.022, 0.216, 0.05, 0.046]	0	0	0	[0.570458, 0.05808374, 0.037499275, 0.021507489, 0.21647277, 0.04964071, 0.046338066]
TRUE	TRUE	50955	1	[0.105, 0.431, 0.065, 0.035, 0.23, 0.066, 0.068]	1	0	0	[0.10490933, 0.4314003, 0.06464258, 0.03488531, 0.23014417, 0.06617319, 0.06784522]
FALSE	FALSE	50956	0	[0.28, 0.081, 0.061, 0.033, 0.352, 0.068, 0.125]	4	0	1	[0.28042546, 0.080745585, 0.061472718, 0.032752663, 0.35220185, 0.06770251, 0.12469919]
TRUE	TRUE	50957	1	[0.106, 0.422, 0.065, 0.036, 0.236, 0.066, 0.069]	1	0	0	[0.10599287, 0.42195377, 0.06509285, 0.0357112, 0.23582287, 0.06646153, 0.06896495]
TRUE	TRUE	50958	0	[0.56, 0.06, 0.039, 0.022, 0.218, 0.051, 0.05]	0	0	0	[0.56018525, 0.059568886, 0.03902655, 0.022215994, 0.21816191, 0.050836075, 0.050005313]
TRUE	TRUE	50960	1	[0.107, 0.414, 0.066, 0.036, 0.242, 0.067, 0.069]	1	0	0	[0.10663868, 0.41372937, 0.06560734, 0.0357319, 0.24236533, 0.06697086, 0.06895647]
TRUE	TRUE	50961	1	[0.106, 0.414, 0.066, 0.036, 0.243, 0.067, 0.068]	1	0	0	[0.10615271, 0.41355395, 0.065862626, 0.035770357, 0.24301752, 0.06716304, 0.06847981]
TRUE	TRUE	50971	1	[0.06, 0.602, 0.058, 0.059, 0.058, 0.079, 0.084]	1	0	0	[0.06035187, 0.6019153, 0.05802729, 0.059137814, 0.058038633, 0.07886312, 0.0836659]
TRUE	TRUE	50972	1	[0.06, 0.609, 0.057, 0.058, 0.056, 0.078, 0.083]	1	0	0	[0.05962169, 0.6085983, 0.057346195, 0.05833221, 0.055863686, 0.0776103, 0.08262762]
TRUE	TRUE	50979	1	[0.111, 0.289, 0.256, 0.083, 0.057, 0.117, 0.086]	1	0	0	[0.1113805, 0.288923, 0.2563056, 0.08307188, 0.0567286, 0.11716344, 0.086426914]
FALSE	FALSE	50987	1	[0.137, 0.156, 0.141, 0.046, 0.357, 0.093, 0.071]	4	0	1	[0.1369061, 0.15562369, 0.14101724, 0.04597834, 0.35691363, 0.09290208, 0.07065888]
FALSE	FALSE	50988	1	[0.14, 0.149, 0.159, 0.05, 0.35, 0.082, 0.07]	4	0	1	[0.13951027, 0.1493187, 0.1594106, 0.049786866, 0.35031897, 0.082096644, 0.06955793]
TRUE	TRUE	50993	3	[0.096, 0.109, 0.116, 0.405, 0.071, 0.097, 0.105]	3	0	0	[0.09631594, 0.109236814, 0.11551645, 0.4053672, 0.07123676, 0.09718567, 0.10514114]
TRUE	TRUE	50998	1	[0.075, 0.447, 0.105, 0.082, 0.072, 0.105, 0.114]	1	0	0	[0.075130686, 0.4466815, 0.105443254, 0.08192958, 0.07182114, 0.10499571, 0.1139981]
TRUE	TRUE	51000	1	[0.069, 0.492, 0.095, 0.066, 0.07, 0.099, 0.109]	1	0	0	[0.06938659, 0.49186063, 0.09519253, 0.06607797, 0.06953108, 0.09884019, 0.109111086]
TRUE	TRUE	51001	3	[0.104, 0.117, 0.223, 0.263, 0.072, 0.11, 0.111]	3	0	0	[0.10354145, 0.11736628, 0.22281203, 0.26262984, 0.071953714, 0.1104006, 0.11129607]
TRUE	TRUE	51007	3	[0.086, 0.157, 0.102, 0.384, 0.065, 0.097, 0.109]	3	0	0	[0.08613598, 0.15675336, 0.10222361, 0.3842126, 0.06512233, 0.09653363, 0.10901845]
FALSE	TRUE	51020	1	[0.095, 0.186, 0.074, 0.393, 0.062, 0.089, 0.102]	3	0	0	[0.09465426, 0.18605757, 0.07400417, 0.39329994, 0.061512172, 0.08855387, 0.10191804]
TRUE	TRUE	51027	1	[0.058, 0.588, 0.059, 0.074, 0.061, 0.08, 0.08]	1	0	0	[0.057892907, 0.5881749, 0.058744527, 0.073931776, 0.060684323, 0.0801206, 0.080451]
TRUE	TRUE	51034	4	[0.08, 0.113, 0.113, 0.087, 0.345, 0.134, 0.128]	4	1	1	[0.07970307, 0.113377556, 0.11265035, 0.087336205, 0.3449665, 0.13395698, 0.12800932]
TRUE	TRUE	51041	1	[0.115, 0.353, 0.048, 0.04, 0.307, 0.067, 0.07]	1	0	0	[0.11465968, 0.35336792, 0.047793422, 0.040140126, 0.30659196, 0.06711255, 0.07033442]
TRUE	TRUE	51048	3	[0.062, 0.086, 0.078, 0.577, 0.05, 0.072, 0.075]	3	0	0	[0.062360696, 0.0861594, 0.07793162, 0.5769477, 0.050071992, 0.0716308, 0.07489776]
TRUE	TRUE	51059	3	[0.074, 0.095, 0.094, 0.514, 0.055, 0.081, 0.087]	3	0	0	[0.073839545, 0.09534472, 0.0939917, 0.5135748, 0.055050798, 0.08080307, 0.08739536]
TRUE	TRUE	51060	3	[0.073, 0.096, 0.091, 0.517, 0.056, 0.08, 0.087]	3	0	0	[0.07318885, 0.095822506, 0.09058582, 0.5172271, 0.0555977, 0.08026465, 0.087313384]
TRUE	TRUE	51068	1	[0.06, 0.583, 0.059, 0.067, 0.064, 0.083, 0.083]	1	0	0	[0.060029425, 0.58343947, 0.05918024, 0.06657279, 0.064451315, 0.08294293, 0.083383806]
TRUE	TRUE	51070	1	[0.056, 0.615, 0.056, 0.062, 0.056, 0.077, 0.079]	1	0	0	[0.05621035, 0.61471915, 0.055946067, 0.06189203, 0.055852175, 0.07667143, 0.07870878]
TRUE	TRUE	51071	1	[0.062, 0.563, 0.062, 0.073, 0.068, 0.085, 0.086]	1	0	0	[0.062293023, 0.56300443, 0.061684627, 0.07344157, 0.068082176, 0.08512468, 0.0863695]
TRUE	TRUE	51072	1	[0.056, 0.618, 0.055, 0.061, 0.055, 0.076, 0.078]	1	0	0	[0.055684708, 0.6181902, 0.055315442, 0.061459426, 0.055282205, 0.07594561, 0.07812242]
TRUE	TRUE	51080	3	[0.077, 0.217, 0.067, 0.402, 0.063, 0.085, 0.088]	3	0	0	[0.07705405, 0.21688892, 0.06695466, 0.40249804, 0.063211575, 0.08537087, 0.088021845]
FALSE	FALSE	51088	1	[0.132, 0.255, 0.076, 0.102, 0.279, 0.076, 0.079]	4	0	1	[0.13206942, 0.2553415, 0.075999595, 0.10236387, 0.27880722, 0.07598566, 0.079432756]
FALSE	TRUE	51089	1	[0.138, 0.13, 0.074, 0.265, 0.25, 0.07, 0.072]	3	0	0	[0.13782406, 0.1297398, 0.074473575, 0.26523608, 0.25040218, 0.07006689, 0.072257414]
TRUE	TRUE	51091	1	[0.108, 0.341, 0.072, 0.045, 0.293, 0.072, 0.069]	1	0	0	[0.1084814, 0.3410661, 0.07186578, 0.044682078, 0.2927885, 0.07162625, 0.06948994]
FALSE	FALSE	51096	1	[0.138, 0.137, 0.08, 0.225, 0.275, 0.073, 0.072]	4	0	1	[0.13798586, 0.13704276, 0.079804964, 0.22506286, 0.27540505, 0.07254469, 0.07215382]
TRUE	TRUE	51110	3	[0.059, 0.09, 0.079, 0.579, 0.051, 0.072, 0.071]	3	0	0	[0.05868101, 0.089537896, 0.07866677, 0.57933784, 0.05101198, 0.071628205, 0.071136355]
TRUE	TRUE	51117	1	[0.069, 0.476, 0.096, 0.084, 0.068, 0.099, 0.108]	1	0	0	[0.06933646, 0.47632158, 0.09583669, 0.084124826, 0.06767532, 0.09889636, 0.10780876]
TRUE	TRUE	51123	1	[0.061, 0.524, 0.089, 0.07, 0.064, 0.094, 0.098]	1	0	0	[0.061424505, 0.52404356, 0.088522755, 0.07026581, 0.064053, 0.093522854, 0.09816752]
TRUE	TRUE	51124	1	[0.073, 0.399, 0.107, 0.089, 0.098, 0.112, 0.121]	1	0	0	[0.07323887, 0.39902195, 0.10689785, 0.08943148, 0.09838249, 0.11234962, 0.12067767]
TRUE	TRUE	51125	1	[0.061, 0.523, 0.089, 0.071, 0.065, 0.093, 0.098]	1	0	0	[0.061491996, 0.52262264, 0.08865189, 0.07057845, 0.06489106, 0.09348595, 0.09827797]
FALSE	FALSE	51131	1	[0.119, 0.264, 0.265, 0.065, 0.067, 0.123, 0.098]	2	0	1	[0.119128294, 0.26393953, 0.2646164, 0.0648848, 0.06710473, 0.12267421, 0.097652]
FALSE	FALSE	51137	1	[0.12, 0.247, 0.271, 0.083, 0.065, 0.123, 0.091]	2	0	1	[0.12013261, 0.24684373, 0.27103737, 0.08349634, 0.06453721, 0.12265808, 0.091294646]
TRUE	TRUE	51139	1	[0.102, 0.369, 0.238, 0.047, 0.052, 0.11, 0.083]	1	0	0	[0.102084965, 0.36900452, 0.23777904, 0.0465957, 0.051612042, 0.10962506, 0.08329867]
FALSE	FALSE	51141	1	[0.154, 0.092, 0.281, 0.057, 0.184, 0.138, 0.094]	2	0	1	[0.15367125, 0.09211236, 0.28081813, 0.056629136, 0.18446425, 0.13797133, 0.094333544]
TRUE	TRUE	51148	1	[0.068, 0.542, 0.064, 0.087, 0.061, 0.086, 0.091]	1	0	0	[0.06824281, 0.5422666, 0.06423513, 0.08712429, 0.061391618, 0.0855303, 0.09120929]
FALSE	TRUE	51149	1	[0.078, 0.136, 0.064, 0.51, 0.054, 0.076, 0.082]	3	0	0	[0.07790321, 0.13609898, 0.06404359, 0.51026493, 0.05386467, 0.075711, 0.0821136]
TRUE	TRUE	51163	1	[0.067, 0.503, 0.093, 0.065, 0.066, 0.099, 0.106]	1	0	0	[0.06747469, 0.5034913, 0.09320061, 0.06526233, 0.06556427, 0.09907808, 0.10592872]
TRUE	TRUE	51170	1	[0.06, 0.606, 0.058, 0.059, 0.056, 0.078, 0.083]	1	0	0	[0.059645537, 0.6063311, 0.05795922, 0.059426047, 0.055803854, 0.07798625, 0.082848005]
TRUE	TRUE	51184	3	[0.071, 0.125, 0.058, 0.547, 0.052, 0.071, 0.075]	3	0	0	[0.07060544, 0.12545764, 0.058402408, 0.5474237, 0.05223327, 0.07113561, 0.0747419]
FALSE	FALSE	51194	3	[0.114, 0.116, 0.306, 0.157, 0.075, 0.115, 0.117]	2	0	1	[0.11395397, 0.116426185, 0.30582863, 0.15682232, 0.07509928, 0.114880115, 0.116989516]
TRUE	TRUE	51198	0	[0.275, 0.112, 0.109, 0.064, 0.148, 0.125, 0.167]	0	0	0	[0.2752315, 0.11183347, 0.10881109, 0.06394833, 0.14761506, 0.12544955, 0.16711101]
TRUE	TRUE	51200	0	[0.578, 0.079, 0.065, 0.04, 0.07, 0.087, 0.081]	0	0	0	[0.5782853, 0.079195365, 0.06503624, 0.03980745, 0.07015157, 0.08683315, 0.08069092]
TRUE	TRUE	51201	0	[0.43, 0.088, 0.086, 0.048, 0.081, 0.102, 0.166]	0	0	0	[0.42974108, 0.08821547, 0.085699044, 0.047646023, 0.08062822, 0.10222737, 0.1658428]
TRUE	TRUE	51202	1	[0.105, 0.231, 0.13, 0.121, 0.131, 0.128, 0.153]	1	0	0	[0.10530047, 0.23093829, 0.13009241, 0.12068362, 0.13110626, 0.1284858, 0.15339312]
TRUE	TRUE	51203	0	[0.489, 0.097, 0.078, 0.048, 0.083, 0.101, 0.104]	0	0	0	[0.4886818, 0.09675857, 0.078317836, 0.04809801, 0.0831488, 0.10050187, 0.1044931]
TRUE	TRUE	51206	0	[0.45, 0.094, 0.084, 0.049, 0.089, 0.108, 0.125]	0	0	0	[0.4503444, 0.094008684, 0.08448833, 0.049175017, 0.08850303, 0.10839685, 0.12508371]
TRUE	TRUE	51208	0	[0.526, 0.089, 0.073, 0.045, 0.08, 0.095, 0.092]	0	0	0	[0.52578986, 0.08928432, 0.0731905, 0.044504512, 0.07999793, 0.09506262, 0.09217026]
TRUE	TRUE	51211	0	[0.553, 0.082, 0.069, 0.042, 0.075, 0.091, 0.089]	0	0	0	[0.5525602, 0.08230645, 0.06935925, 0.041844215, 0.07452728, 0.09083386, 0.08856878]
TRUE	TRUE	51219	6	[0.071, 0.084, 0.064, 0.051, 0.062, 0.076, 0.591]	6	0	0	[0.07110371, 0.084348604, 0.064247444, 0.051112726, 0.062175695, 0.07609742, 0.5909144]
TRUE	TRUE	51230	1	[0.115, 0.228, 0.121, 0.205, 0.082, 0.116, 0.134]	1	0	0	[0.11460211, 0.22781011, 0.12052693, 0.205252, 0.08200243, 0.11611895, 0.13368754]
TRUE	TRUE	51231	0	[0.454, 0.115, 0.082, 0.056, 0.088, 0.106, 0.1]	0	0	0	[0.45377558, 0.11490736, 0.08183379, 0.05621931, 0.08772354, 0.10556101, 0.09997944]
TRUE	TRUE	51262	3	[0.077, 0.215, 0.067, 0.402, 0.065, 0.086, 0.088]	3	0	0	[0.07720331, 0.21530269, 0.06720656, 0.40189454, 0.064589664, 0.08594465, 0.08785857]
TRUE	TRUE	51267	3	[0.058, 0.116, 0.05, 0.604, 0.047, 0.063, 0.063]	3	0	0	[0.05813105, 0.11558416, 0.049986813, 0.6038734, 0.047124505, 0.06279648, 0.06250358]
TRUE	TRUE	51270	3	[0.059, 0.118, 0.051, 0.596, 0.048, 0.064, 0.064]	3	0	0	[0.059158362, 0.117928, 0.05122479, 0.5961567, 0.048032682, 0.06399125, 0.06350829]
TRUE	TRUE	51289	2	[0.107, 0.035, 0.726, 0.02, 0.023, 0.065, 0.024]	2	1	1	[0.10714072, 0.035370074, 0.725823, 0.020021796, 0.022667166, 0.0652778, 0.023699528]
TRUE	TRUE	51296	0	[0.71, 0.029, 0.055, 0.012, 0.133, 0.042, 0.019]	0	0	0	[0.7095787, 0.029071858, 0.05529968, 0.012075307, 0.1333999, 0.041924533, 0.018650053]
TRUE	TRUE	51297	0	[0.682, 0.032, 0.06, 0.013, 0.147, 0.045, 0.021]	0	0	0	[0.68151003, 0.03247815, 0.06044853, 0.013249123, 0.14673606, 0.04477911, 0.020798989]
TRUE	TRUE	51305	3	[0.064, 0.09, 0.078, 0.567, 0.051, 0.073, 0.077]	3	0	0	[0.06357267, 0.090062134, 0.077998236, 0.5671706, 0.050878167, 0.07334534, 0.07697284]
TRUE	TRUE	51313	3	[0.073, 0.156, 0.072, 0.472, 0.063, 0.082, 0.081]	3	0	0	[0.073449016, 0.15608561, 0.07241267, 0.47223777, 0.06258405, 0.081896596, 0.081334315]
TRUE	TRUE	51322	1	[0.08, 0.435, 0.105, 0.079, 0.069, 0.105, 0.126]	1	0	0	[0.080008596, 0.43466237, 0.105089694, 0.079453126, 0.06889464, 0.10540286, 0.12648866]
TRUE	TRUE	51323	1	[0.084, 0.36, 0.112, 0.075, 0.119, 0.119, 0.131]	1	0	0	[0.08380833, 0.3599279, 0.11243279, 0.07536474, 0.118936054, 0.11864068, 0.13088953]
TRUE	TRUE	51334	1	[0.067, 0.528, 0.069, 0.076, 0.074, 0.096, 0.09]	1	0	0	[0.06670283, 0.5283572, 0.06852209, 0.076092236, 0.07397461, 0.09596898, 0.09038201]
TRUE	TRUE	51335	1	[0.059, 0.594, 0.059, 0.067, 0.059, 0.08, 0.082]	1	0	0	[0.05905483, 0.59429353, 0.058576047, 0.06724093, 0.059296183, 0.07977338, 0.081765115]
TRUE	TRUE	51337	1	[0.063, 0.566, 0.061, 0.078, 0.064, 0.083, 0.085]	1	0	0	[0.062670685, 0.56581897, 0.06089753, 0.07828293, 0.063513584, 0.08334241, 0.08547389]
TRUE	TRUE	51346	2	[0.107, 0.032, 0.651, 0.023, 0.058, 0.095, 0.035]	2	1	1	[0.107342504, 0.031514104, 0.6509296, 0.023283027, 0.057587974, 0.094577916, 0.03476491]
TRUE	TRUE	51353	3	[0.063, 0.091, 0.086, 0.556, 0.053, 0.075, 0.076]	3	0	0	[0.06335779, 0.09087397, 0.08636778, 0.5559981, 0.05299568, 0.07477767, 0.07562902]
FALSE	TRUE	51358	1	[0.092, 0.229, 0.112, 0.264, 0.073, 0.107, 0.122]	3	0	0	[0.09186252, 0.22884855, 0.112097085, 0.26416704, 0.073111005, 0.10749724, 0.12241653]
FALSE	TRUE	51361	1	[0.091, 0.191, 0.11, 0.318, 0.07, 0.103, 0.117]	3	0	0	[0.090773635, 0.1905454, 0.109807335, 0.3182404, 0.06980726, 0.10333046, 0.11749547]
TRUE	TRUE	51368	3	[0.055, 0.114, 0.049, 0.613, 0.047, 0.062, 0.06]	3	0	0	[0.055394445, 0.114092946, 0.048887815, 0.61293536, 0.04712469, 0.061830748, 0.059733987]
TRUE	TRUE	51386	1	[0.081, 0.408, 0.107, 0.103, 0.074, 0.107, 0.12]	1	0	0	[0.08129325, 0.40819222, 0.107050344, 0.10265392, 0.073772125, 0.10697335, 0.12006475]
TRUE	TRUE	51392	1	[0.07, 0.498, 0.094, 0.066, 0.066, 0.097, 0.109]	1	0	0	[0.06974936, 0.49814343, 0.094412275, 0.06585358, 0.065680176, 0.09700031, 0.10916081]
TRUE	TRUE	51396	1	[0.074, 0.471, 0.099, 0.074, 0.067, 0.1, 0.114]	1	0	0	[0.07419286, 0.4710928, 0.09904548, 0.07374751, 0.06745107, 0.10031171, 0.11415862]
FALSE	FALSE	51409	1	[0.078, 0.197, 0.08, 0.109, 0.287, 0.123, 0.125]	4	0	1	[0.07802003, 0.19711556, 0.07989925, 0.10931415, 0.28739408, 0.122804, 0.12545298]
TRUE	TRUE	51410	3	[0.066, 0.135, 0.057, 0.548, 0.052, 0.07, 0.072]	3	0	0	[0.06646382, 0.13458228, 0.057097606, 0.54766786, 0.052152857, 0.070420526, 0.071615085]
TRUE	TRUE	51416	1	[0.057, 0.607, 0.057, 0.064, 0.057, 0.079, 0.08]	1	0	0	[0.056858227, 0.6065369, 0.05678285, 0.06403339, 0.057225544, 0.07904719, 0.079515874]
TRUE	TRUE	51417	1	[0.062, 0.567, 0.06, 0.085, 0.06, 0.082, 0.084]	1	0	0	[0.06181461, 0.566718, 0.060443588, 0.08453675, 0.060057823, 0.08203297, 0.08439627]
TRUE	TRUE	51418	1	[0.057, 0.606, 0.057, 0.067, 0.057, 0.077, 0.079]	1	0	0	[0.056940276, 0.6059926, 0.056531053, 0.066696264, 0.05694519, 0.07745591, 0.07943871]
TRUE	TRUE	51422	1	[0.067, 0.53, 0.065, 0.081, 0.077, 0.09, 0.091]	1	0	0	[0.0665665, 0.5298796, 0.06463882, 0.08096517, 0.077483565, 0.08986865, 0.090597644]
TRUE	TRUE	51427	1	[0.076, 0.383, 0.104, 0.135, 0.077, 0.108, 0.118]	1	0	0	[0.07582317, 0.38313425, 0.103698105, 0.13450286, 0.07685867, 0.108137004, 0.11784598]
TRUE	TRUE	51438	3	[0.057, 0.115, 0.049, 0.608, 0.047, 0.062, 0.061]	3	0	0	[0.057159185, 0.11450444, 0.049328547, 0.60842556, 0.04694758, 0.062203262, 0.061431453]
TRUE	TRUE	51444	3	[0.079, 0.09, 0.085, 0.52, 0.053, 0.079, 0.093]	3	0	0	[0.079052195, 0.090306066, 0.085393175, 0.52003574, 0.052611314, 0.07922144, 0.09338001]
TRUE	TRUE	1642	6	[0.076, 0.06, 0.094, 0.044, 0.06, 0.101, 0.565]	6	0	0	[0.076215945, 0.060334627, 0.094304204, 0.04395527, 0.05975366, 0.10080358, 0.5646327]
TRUE	TRUE	1648	3	[0.102, 0.144, 0.089, 0.409, 0.064, 0.09, 0.104]	3	0	0	[0.10161034, 0.14373977, 0.08859565, 0.4086967, 0.063623846, 0.089945436, 0.10378832]
FALSE	FALSE	1649	4	[0.105, 0.135, 0.084, 0.066, 0.128, 0.164, 0.319]	6	1	0	[0.10497387, 0.13475403, 0.0841205, 0.066102736, 0.12757935, 0.16384742, 0.31862217]
TRUE	TRUE	1743	6	[0.086, 0.095, 0.071, 0.052, 0.071, 0.116, 0.509]	6	0	0	[0.085627444, 0.09465459, 0.07111541, 0.05185747, 0.07118173, 0.11647969, 0.5090836]
TRUE	TRUE	1948	6	[0.062, 0.051, 0.078, 0.041, 0.051, 0.068, 0.649]	6	0	0	[0.062209994, 0.05138575, 0.07836505, 0.040545154, 0.05118095, 0.06757263, 0.6487404]
TRUE	TRUE	2020	6	[0.067, 0.082, 0.061, 0.052, 0.058, 0.071, 0.61]	6	0	0	[0.06704218, 0.08159595, 0.061238606, 0.051740073, 0.057829544, 0.070668295, 0.60988533]
TRUE	TRUE	2112	6	[0.064, 0.054, 0.082, 0.043, 0.054, 0.072, 0.633]	6	0	0	[0.06368132, 0.053806584, 0.0818786, 0.04280119, 0.053517945, 0.07161763, 0.63269675]
TRUE	TRUE	2177	6	[0.065, 0.047, 0.078, 0.034, 0.048, 0.064, 0.664]	6	0	0	[0.06514611, 0.047288943, 0.07756316, 0.033680025, 0.04778563, 0.064286344, 0.6642497]
FALSE	FALSE	2224	6	[0.08, 0.113, 0.113, 0.086, 0.35, 0.129, 0.129]	4	0	1	[0.080233485, 0.11277408, 0.11269743, 0.085633405, 0.34982076, 0.12941068, 0.12943012]
TRUE	TRUE	2225	6	[0.064, 0.049, 0.078, 0.036, 0.049, 0.065, 0.659]	6	0	0	[0.06432197, 0.048896212, 0.077676564, 0.036332697, 0.048955213, 0.06490558, 0.65891176]
TRUE	TRUE	2226	6	[0.122, 0.079, 0.105, 0.055, 0.086, 0.098, 0.455]	6	0	0	[0.12203778, 0.079279, 0.1047053, 0.055433627, 0.086456835, 0.09750405, 0.45458332]
TRUE	TRUE	2232	6	[0.069, 0.076, 0.06, 0.044, 0.055, 0.069, 0.627]	6	0	0	[0.06886608, 0.075849526, 0.060367193, 0.044264257, 0.054646105, 0.068703845, 0.62730306]
TRUE	TRUE	2235	6	[0.1, 0.161, 0.086, 0.087, 0.193, 0.13, 0.243]	6	0	0	[0.100018464, 0.1607924, 0.08629143, 0.08693412, 0.19324031, 0.12957709, 0.2431462]
TRUE	TRUE	2236	6	[0.102, 0.16, 0.114, 0.099, 0.193, 0.131, 0.203]	6	0	0	[0.10164958, 0.16044796, 0.11362829, 0.09857175, 0.19258712, 0.13057575, 0.20253962]
TRUE	TRUE	2275	6	[0.073, 0.069, 0.06, 0.036, 0.05, 0.066, 0.646]	6	0	0	[0.07302169, 0.06901558, 0.059866898, 0.035741955, 0.050362863, 0.06595607, 0.64603496]
FALSE	TRUE	2406	3	[0.068, 0.466, 0.096, 0.093, 0.071, 0.1, 0.105]	1	0	0	[0.06785805, 0.46637103, 0.09616796, 0.09263343, 0.07143565, 0.10017314, 0.10536068]
TRUE	TRUE	2688	6	[0.063, 0.05, 0.078, 0.038, 0.05, 0.066, 0.655]	6	0	0	[0.06257117, 0.049948443, 0.0778912, 0.03832986, 0.049993254, 0.06596304, 0.65530306]
TRUE	TRUE	2707	6	[0.069, 0.082, 0.063, 0.051, 0.059, 0.072, 0.604]	6	0	0	[0.06882425, 0.08224063, 0.06307082, 0.050817974, 0.05916635, 0.071874194, 0.60400575]
TRUE	TRUE	2763	3	[0.068, 0.123, 0.061, 0.555, 0.051, 0.07, 0.072]	3	0	0	[0.068293735, 0.12274426, 0.06083252, 0.5553062, 0.051187694, 0.069983736, 0.07165181]
TRUE	TRUE	3460	3	[0.065, 0.093, 0.082, 0.55, 0.053, 0.077, 0.079]	3	0	0	[0.06519665, 0.09299108, 0.08213147, 0.5504353, 0.053036116, 0.07674461, 0.07946478]
FALSE	FALSE	3580	3	[0.114, 0.082, 0.452, 0.087, 0.08, 0.113, 0.072]	2	0	1	[0.11367355, 0.08180618, 0.4523471, 0.08749834, 0.08012892, 0.11299094, 0.07155495]
TRUE	TRUE	3661	6	[0.063, 0.05, 0.078, 0.038, 0.05, 0.066, 0.656]	6	0	0	[0.063095674, 0.04985841, 0.077683985, 0.038151287, 0.049809247, 0.0655538, 0.6558476]
TRUE	TRUE	3710	6	[0.095, 0.081, 0.109, 0.055, 0.096, 0.199, 0.364]	6	0	0	[0.09520056, 0.08140294, 0.10883102, 0.054784723, 0.09631952, 0.19941036, 0.3640509]
TRUE	TRUE	3711	6	[0.067, 0.048, 0.079, 0.033, 0.048, 0.068, 0.658]	6	0	0	[0.067181535, 0.047571607, 0.07884318, 0.033024985, 0.04816548, 0.06762405, 0.65758914]
TRUE	TRUE	3970	0	[0.36, 0.116, 0.093, 0.071, 0.12, 0.12, 0.119]	0	0	0	[0.360466, 0.11626506, 0.092593335, 0.07084657, 0.120185584, 0.12049189, 0.119151615]
FALSE	TRUE	3972	3	[0.07, 0.473, 0.098, 0.072, 0.075, 0.102, 0.11]	1	0	0	[0.07016363, 0.47322875, 0.098216414, 0.07228011, 0.07464911, 0.10151634, 0.109945685]
FALSE	FALSE	4179	6	[0.087, 0.179, 0.105, 0.123, 0.233, 0.135, 0.138]	4	0	1	[0.086558565, 0.17861915, 0.104853414, 0.12326592, 0.23348562, 0.13473827, 0.13847904]
TRUE	TRUE	4180	6	[0.07, 0.09, 0.065, 0.06, 0.065, 0.081, 0.569]	6	0	0	[0.0700029, 0.09037827, 0.06485838, 0.059507344, 0.065085106, 0.08135257, 0.56881547]
FALSE	FALSE	4181	6	[0.087, 0.176, 0.085, 0.105, 0.175, 0.238, 0.134]	5	0	1	[0.08680887, 0.1764959, 0.084940426, 0.104631536, 0.17515951, 0.23771897, 0.13424475]
FALSE	FALSE	4182	6	[0.083, 0.168, 0.085, 0.11, 0.268, 0.143, 0.143]	4	0	1	[0.082725376, 0.16805296, 0.08518298, 0.10985253, 0.26849708, 0.14293784, 0.14275125]
TRUE	TRUE	4311	3	[0.063, 0.123, 0.06, 0.566, 0.052, 0.069, 0.066]	3	0	0	[0.06280645, 0.123348236, 0.060488105, 0.56603134, 0.052056015, 0.06882933, 0.066440456]
TRUE	TRUE	4624	6	[0.062, 0.051, 0.078, 0.04, 0.051, 0.065, 0.654]	6	0	0	[0.06179241, 0.050531775, 0.07780614, 0.039550707, 0.05064974, 0.06548196, 0.6541872]
TRUE	TRUE	5002	6	[0.081, 0.152, 0.077, 0.097, 0.119, 0.167, 0.307]	6	0	0	[0.08073083, 0.15239161, 0.07720794, 0.097240895, 0.119291425, 0.16655323, 0.30658406]
FALSE	FALSE	14426	1	[0.135, 0.113, 0.122, 0.088, 0.388, 0.086, 0.068]	4	0	1	[0.13528717, 0.1127165, 0.12227557, 0.088474534, 0.38754603, 0.08597804, 0.06772214]
TRUE	TRUE	14507	1	[0.077, 0.45, 0.071, 0.138, 0.071, 0.094, 0.1]	1	0	0	[0.076666124, 0.45047063, 0.07088252, 0.13776898, 0.07080823, 0.09375699, 0.0996465]
TRUE	TRUE	14543	0	[0.485, 0.102, 0.073, 0.063, 0.091, 0.101, 0.085]	0	0	0	[0.4850742, 0.10180361, 0.07296392, 0.06313995, 0.09131039, 0.10075075, 0.08495716]
FALSE	TRUE	14544	1	[0.068, 0.095, 0.082, 0.545, 0.053, 0.076, 0.082]	3	0	0	[0.06769054, 0.09513205, 0.081849985, 0.5446809, 0.052562907, 0.07614283, 0.08194078]
TRUE	TRUE	14645	1	[0.056, 0.61, 0.056, 0.065, 0.057, 0.077, 0.078]	1	0	0	[0.055946365, 0.60989475, 0.056446962, 0.06496751, 0.057256535, 0.07737184, 0.07811611]
TRUE	TRUE	14702	1	[0.054, 0.612, 0.055, 0.066, 0.058, 0.077, 0.076]	1	0	0	[0.05414963, 0.6121112, 0.055431135, 0.06636032, 0.058491863, 0.07704778, 0.07640816]
FALSE	FALSE	14783	1	[0.101, 0.137, 0.046, 0.045, 0.546, 0.061, 0.063]	4	0	1	[0.101242505, 0.13745072, 0.045530166, 0.045319974, 0.54616827, 0.061369117, 0.06291921]
TRUE	TRUE	14804	1	[0.071, 0.544, 0.066, 0.077, 0.061, 0.086, 0.094]	1	0	0	[0.07102907, 0.54353946, 0.066498905, 0.077230856, 0.061161168, 0.08633374, 0.09420685]
FALSE	FALSE	14847	1	[0.141, 0.14, 0.078, 0.232, 0.263, 0.072, 0.074]	4	0	1	[0.14110032, 0.13978027, 0.07767841, 0.2324549, 0.26290295, 0.07234645, 0.073736735]
FALSE	TRUE	15036	1	[0.073, 0.272, 0.067, 0.346, 0.066, 0.088, 0.087]	3	0	0	[0.073424965, 0.27200934, 0.06718111, 0.3462812, 0.06640728, 0.08772252, 0.086973615]
FALSE	TRUE	15045	1	[0.116, 0.18, 0.047, 0.305, 0.236, 0.06, 0.054]	3	0	0	[0.11633841, 0.18021096, 0.047205865, 0.30523434, 0.23649019, 0.060252704, 0.054267474]
FALSE	FALSE	15177	1	[0.152, 0.072, 0.054, 0.035, 0.545, 0.072, 0.07]	4	0	1	[0.15194969, 0.07163093, 0.053787064, 0.03492712, 0.5452265, 0.072237544, 0.07024114]
FALSE	FALSE	15178	1	[0.136, 0.134, 0.077, 0.044, 0.365, 0.079, 0.165]	4	0	1	[0.1364474, 0.13354915, 0.07669301, 0.04444767, 0.36470604, 0.079368256, 0.16478842]
TRUE	TRUE	15302	1	[0.061, 0.517, 0.089, 0.074, 0.067, 0.094, 0.098]	1	0	0	[0.061132226, 0.51682824, 0.089333594, 0.074061565, 0.06663753, 0.0942086, 0.09779822]
FALSE	FALSE	15340	1	[0.09, 0.106, 0.048, 0.046, 0.604, 0.059, 0.048]	4	0	1	[0.089738086, 0.10632526, 0.047709625, 0.045905072, 0.6040626, 0.058648106, 0.0476113]
TRUE	TRUE	15350	0	[0.509, 0.084, 0.076, 0.043, 0.074, 0.096, 0.119]	0	0	0	[0.50867575, 0.08372935, 0.07559264, 0.042715196, 0.07402861, 0.095912814, 0.11934563]
TRUE	TRUE	15351	0	[0.558, 0.081, 0.069, 0.04, 0.071, 0.09, 0.093]	0	0	0	[0.557588, 0.080549516, 0.06867499, 0.039876174, 0.070739694, 0.08983209, 0.0927396]
FALSE	FALSE	15352	0	[0.125, 0.161, 0.129, 0.078, 0.203, 0.134, 0.17]	4	0	1	[0.12485762, 0.16123596, 0.12856697, 0.077948816, 0.20309184, 0.13440832, 0.16989052]
TRUE	TRUE	15353	0	[0.562, 0.08, 0.068, 0.04, 0.072, 0.089, 0.088]	0	0	0	[0.56235313, 0.08029974, 0.06769115, 0.040283713, 0.0718517, 0.08914924, 0.088371314]
TRUE	TRUE	15354	0	[0.517, 0.088, 0.075, 0.044, 0.078, 0.096, 0.103]	0	0	0	[0.51680005, 0.08783062, 0.07511398, 0.043638054, 0.07764219, 0.09612616, 0.102849014]
TRUE	TRUE	15355	0	[0.488, 0.089, 0.079, 0.045, 0.079, 0.098, 0.121]	0	0	0	[0.48803562, 0.0892028, 0.07852518, 0.04495357, 0.07935953, 0.09848906, 0.121434264]
TRUE	TRUE	15362	0	[0.367, 0.096, 0.094, 0.051, 0.087, 0.108, 0.197]	0	0	0	[0.36711854, 0.09566531, 0.09376119, 0.050724864, 0.08716068, 0.108321816, 0.19724758]
FALSE	TRUE	15371	0	[0.265, 0.091, 0.103, 0.052, 0.086, 0.11, 0.294]	6	0	0	[0.26488802, 0.091220275, 0.10289924, 0.051820565, 0.08568489, 0.10966809, 0.29381895]
TRUE	TRUE	15364	0	[0.454, 0.091, 0.084, 0.047, 0.084, 0.102, 0.138]	0	0	0	[0.45380828, 0.09067448, 0.08360375, 0.04744663, 0.08439955, 0.10238328, 0.13768402]
FALSE	TRUE	15368	1	[0.115, 0.137, 0.169, 0.188, 0.12, 0.125, 0.145]	3	0	0	[0.11547739, 0.13711838, 0.1686472, 0.18795474, 0.119899265, 0.12548128, 0.1454217]
TRUE	TRUE	15521	0	[0.524, 0.092, 0.028, 0.028, 0.235, 0.05, 0.044]	0	0	0	[0.52393043, 0.09164468, 0.02822256, 0.027845237, 0.23482415, 0.049961947, 0.04357093]
TRUE	TRUE	15524	0	[0.43, 0.125, 0.034, 0.034, 0.27, 0.058, 0.049]	0	0	0	[0.42978203, 0.124697514, 0.033868536, 0.033864144, 0.2701618, 0.058275264, 0.0493507]
TRUE	TRUE	15525	0	[0.455, 0.125, 0.032, 0.033, 0.255, 0.055, 0.044]	0	0	0	[0.45489052, 0.12539756, 0.032040093, 0.03319338, 0.25523543, 0.054908678, 0.044334278]
TRUE	TRUE	15526	0	[0.413, 0.104, 0.033, 0.034, 0.31, 0.059, 0.048]	0	0	0	[0.41326216, 0.10364816, 0.032941904, 0.033845216, 0.3095111, 0.058827713, 0.047963716]
TRUE	TRUE	15528	0	[0.554, 0.091, 0.026, 0.027, 0.219, 0.048, 0.036]	0	0	0	[0.5535243, 0.09064017, 0.026318768, 0.026707904, 0.21938314, 0.047564913, 0.03586078]
TRUE	TRUE	15529	0	[0.46, 0.105, 0.031, 0.033, 0.278, 0.053, 0.041]	0	0	0	[0.45974925, 0.10465423, 0.030548362, 0.032546755, 0.27849624, 0.053044062, 0.0409611]
FALSE	FALSE	15530	0	[0.251, 0.136, 0.047, 0.054, 0.363, 0.071, 0.08]	4	0	1	[0.25067723, 0.13569452, 0.046591174, 0.053765677, 0.36266103, 0.07051034, 0.08009995]
FALSE	FALSE	15531	1	[0.258, 0.157, 0.046, 0.058, 0.323, 0.07, 0.088]	4	0	1	[0.2575626, 0.15711282, 0.046445962, 0.057961144, 0.32319337, 0.07006734, 0.08765681]
TRUE	TRUE	15594	0	[0.566, 0.086, 0.025, 0.028, 0.217, 0.045, 0.033]	0	0	0	[0.5663871, 0.08560366, 0.024558483, 0.02776708, 0.21722388, 0.045451935, 0.033007834]
FALSE	FALSE	15595	1	[0.121, 0.235, 0.054, 0.193, 0.273, 0.066, 0.059]	4	0	1	[0.12058659, 0.23511018, 0.05406722, 0.19296911, 0.27263927, 0.066002704, 0.05862488]
TRUE	TRUE	15776	1	[0.109, 0.367, 0.069, 0.052, 0.264, 0.071, 0.068]	1	0	0	[0.10944579, 0.36704665, 0.06934595, 0.05167233, 0.26356152, 0.07055275, 0.068375036]
TRUE	TRUE	15838	0	[0.605, 0.078, 0.023, 0.023, 0.198, 0.043, 0.03]	0	0	0	[0.6052799, 0.07822811, 0.023288075, 0.022956483, 0.19768232, 0.042693213, 0.029871875]
TRUE	TRUE	15839	0	[0.59, 0.082, 0.024, 0.024, 0.206, 0.044, 0.031]	0	0	0	[0.58991003, 0.081672035, 0.023796555, 0.023996865, 0.20626958, 0.04364791, 0.030707052]
TRUE	TRUE	15840	0	[0.588, 0.082, 0.024, 0.024, 0.204, 0.045, 0.033]	0	0	0	[0.58836406, 0.0815192, 0.024373641, 0.02400375, 0.20393763, 0.045180548, 0.032621127]
TRUE	TRUE	15841	0	[0.589, 0.082, 0.024, 0.024, 0.206, 0.044, 0.031]	0	0	0	[0.5886729, 0.08198564, 0.024077548, 0.023980927, 0.20569575, 0.044186503, 0.03140079]
TRUE	TRUE	15857	0	[0.451, 0.107, 0.031, 0.031, 0.282, 0.055, 0.044]	0	0	0	[0.45065778, 0.10686427, 0.031291664, 0.030911403, 0.28153396, 0.05474928, 0.043991633]
TRUE	TRUE	15844	0	[0.61, 0.077, 0.023, 0.023, 0.196, 0.042, 0.029]	0	0	0	[0.61024, 0.077016175, 0.0228036, 0.022850318, 0.1960348, 0.042005174, 0.029049985]
TRUE	TRUE	15845	0	[0.541, 0.089, 0.026, 0.026, 0.235, 0.047, 0.035]	0	0	0	[0.54137915, 0.08900918, 0.026295755, 0.02615605, 0.23501833, 0.047281817, 0.03485978]
TRUE	TRUE	15850	0	[0.567, 0.086, 0.025, 0.025, 0.217, 0.046, 0.033]	0	0	0	[0.5670802, 0.08589763, 0.025421571, 0.02538187, 0.21686399, 0.045876708, 0.033478055]
FALSE	TRUE	15851	1	[0.125, 0.124, 0.048, 0.375, 0.216, 0.057, 0.054]	3	0	0	[0.1251653, 0.1243081, 0.04764895, 0.37521157, 0.21649466, 0.056838777, 0.054332662]
TRUE	TRUE	16075	1	[0.062, 0.509, 0.09, 0.078, 0.068, 0.095, 0.099]	1	0	0	[0.061992485, 0.50850344, 0.089977495, 0.07758081, 0.06773236, 0.0953549, 0.09885852]
TRUE	TRUE	16129	1	[0.094, 0.372, 0.064, 0.047, 0.289, 0.072, 0.061]	1	0	0	[0.09429186, 0.371644, 0.06439341, 0.047387883, 0.28903413, 0.071760274, 0.061488464]
FALSE	FALSE	16133	1	[0.11, 0.102, 0.066, 0.073, 0.52, 0.068, 0.061]	4	0	1	[0.11035324, 0.102088794, 0.06558004, 0.07299072, 0.520364, 0.06782035, 0.060802877]
TRUE	TRUE	16170	1	[0.078, 0.548, 0.037, 0.039, 0.201, 0.052, 0.046]	1	0	0	[0.07777598, 0.54809386, 0.03703513, 0.038738973, 0.20085683, 0.051866505, 0.04563275]
FALSE	FALSE	16172	0	[0.192, 0.153, 0.049, 0.071, 0.418, 0.066, 0.052]	4	0	1	[0.19150832, 0.1525549, 0.04913017, 0.070978925, 0.4176343, 0.06602239, 0.05217098]
TRUE	TRUE	16418	0	[0.461, 0.15, 0.056, 0.064, 0.091, 0.097, 0.082]	0	0	0	[0.46056494, 0.15011781, 0.055882525, 0.06390952, 0.09108348, 0.09653178, 0.08190991]
TRUE	TRUE	16419	1	[0.086, 0.356, 0.075, 0.216, 0.068, 0.096, 0.104]	1	0	0	[0.08563842, 0.35623834, 0.074902505, 0.2158521, 0.0680738, 0.09551136, 0.10378344]
FALSE	TRUE	16593	1	[0.097, 0.223, 0.118, 0.245, 0.077, 0.111, 0.128]	3	0	0	[0.097179346, 0.22348785, 0.11797665, 0.24529703, 0.076896094, 0.11079286, 0.1283702]
TRUE	TRUE	16624	1	[0.07, 0.506, 0.094, 0.061, 0.064, 0.096, 0.109]	1	0	0	[0.069599696, 0.50578254, 0.09387887, 0.06119785, 0.06427168, 0.09618805, 0.109081276]
TRUE	TRUE	16645	1	[0.134, 0.215, 0.12, 0.09, 0.141, 0.137, 0.163]	1	0	0	[0.13403471, 0.21476209, 0.119789526, 0.09008337, 0.14100339, 0.1371876, 0.1631393]
FALSE	TRUE	16692	1	[0.1, 0.235, 0.082, 0.298, 0.07, 0.099, 0.116]	3	0	0	[0.09998983, 0.23533401, 0.08169196, 0.2980445, 0.06972728, 0.098805875, 0.11640651]
TRUE	TRUE	16766	1	[0.061, 0.51, 0.089, 0.078, 0.069, 0.095, 0.097]	1	0	0	[0.06102921, 0.5101988, 0.089387946, 0.07761924, 0.06914581, 0.09516202, 0.09745701]
FALSE	TRUE	16770	0	[0.103, 0.161, 0.123, 0.185, 0.179, 0.13, 0.12]	3	0	0	[0.10276387, 0.16099763, 0.12286851, 0.18496284, 0.17878342, 0.12955183, 0.120071866]
TRUE	TRUE	16793	1	[0.089, 0.374, 0.106, 0.105, 0.1, 0.117, 0.108]	1	0	0	[0.08942648, 0.37393698, 0.105968274, 0.10548348, 0.10034024, 0.11708731, 0.10775723]
TRUE	TRUE	16916	1	[0.091, 0.379, 0.113, 0.087, 0.074, 0.111, 0.145]	1	0	0	[0.09100606, 0.37906444, 0.112912945, 0.08692494, 0.07410625, 0.11095775, 0.14502758]
TRUE	TRUE	16936	1	[0.06, 0.52, 0.088, 0.074, 0.066, 0.095, 0.097]	1	0	0	[0.060201466, 0.5202064, 0.088231236, 0.074091926, 0.066087484, 0.09466535, 0.09651613]
FALSE	TRUE	17028	1	[0.077, 0.227, 0.104, 0.315, 0.071, 0.102, 0.105]	3	0	0	[0.07721909, 0.2269095, 0.103661366, 0.31470937, 0.07129129, 0.10159351, 0.10461586]
TRUE	TRUE	17070	1	[0.081, 0.267, 0.109, 0.243, 0.078, 0.108, 0.113]	1	0	0	[0.08094031, 0.26741618, 0.109190226, 0.24266796, 0.07804119, 0.10836099, 0.11338317]
FALSE	TRUE	17094	1	[0.095, 0.222, 0.113, 0.262, 0.073, 0.109, 0.126]	3	0	0	[0.095195726, 0.22188582, 0.113383375, 0.2615347, 0.07328938, 0.10864539, 0.12606561]
TRUE	TRUE	17095	1	[0.089, 0.374, 0.115, 0.098, 0.084, 0.113, 0.127]	1	0	0	[0.088582456, 0.37439153, 0.11543336, 0.09754814, 0.083953686, 0.1126887, 0.12740216]
FALSE	TRUE	17209	1	[0.085, 0.143, 0.108, 0.393, 0.067, 0.098, 0.106]	3	0	0	[0.08536857, 0.14297386, 0.10820575, 0.39260048, 0.06696673, 0.09751688, 0.10636774]
TRUE	TRUE	17221	0	[0.503, 0.129, 0.053, 0.055, 0.08, 0.092, 0.088]	0	0	0	[0.50300777, 0.128898, 0.052796565, 0.05546178, 0.08035664, 0.091508076, 0.08797118]
TRUE	TRUE	17223	0	[0.503, 0.134, 0.052, 0.057, 0.083, 0.091, 0.079]	0	0	0	[0.5029159, 0.1344174, 0.05210397, 0.057275433, 0.08265535, 0.09113987, 0.079492085]
TRUE	TRUE	17306	1	[0.064, 0.546, 0.063, 0.093, 0.062, 0.084, 0.087]	1	0	0	[0.06417223, 0.5458988, 0.063383184, 0.09339546, 0.062007967, 0.08439284, 0.08674949]
TRUE	TRUE	17336	1	[0.1, 0.439, 0.063, 0.037, 0.23, 0.065, 0.065]	1	0	0	[0.099658884, 0.43939954, 0.06311497, 0.037294872, 0.23047438, 0.06519832, 0.064859115]
TRUE	TRUE	17482	1	[0.076, 0.433, 0.071, 0.165, 0.067, 0.092, 0.096]	1	0	0	[0.0761684, 0.4326922, 0.07061369, 0.16482456, 0.06682544, 0.09241265, 0.096463084]
TRUE	TRUE	17483	0	[0.51, 0.135, 0.05, 0.059, 0.08, 0.091, 0.075]	0	0	0	[0.5097723, 0.13479207, 0.05033434, 0.059038054, 0.08023886, 0.09110817, 0.07471619]
TRUE	TRUE	17484	1	[0.07, 0.521, 0.066, 0.094, 0.069, 0.089, 0.091]	1	0	0	[0.06956076, 0.5210758, 0.06616439, 0.09408661, 0.06915833, 0.08881122, 0.09114292]
TRUE	TRUE	17541	1	[0.063, 0.516, 0.09, 0.072, 0.065, 0.095, 0.1]	1	0	0	[0.06272962, 0.5162619, 0.089929685, 0.071612716, 0.065002516, 0.09459006, 0.09987347]
FALSE	FALSE	17576	1	[0.136, 0.204, 0.079, 0.164, 0.267, 0.075, 0.075]	4	0	1	[0.13550943, 0.20433252, 0.07873716, 0.1638399, 0.26736003, 0.075266406, 0.0749545]
TRUE	TRUE	17721	1	[0.064, 0.51, 0.091, 0.07, 0.068, 0.096, 0.102]	1	0	0	[0.06406248, 0.51013345, 0.09090122, 0.06961896, 0.067698516, 0.09566133, 0.101924025]
TRUE	TRUE	17812	1	[0.096, 0.295, 0.138, 0.095, 0.102, 0.158, 0.117]	1	0	0	[0.096030444, 0.29456484, 0.13760062, 0.09539465, 0.101608515, 0.15817247, 0.116628446]
TRUE	TRUE	17853	1	[0.06, 0.607, 0.058, 0.058, 0.056, 0.078, 0.083]	1	0	0	[0.060168736, 0.6071645, 0.057803776, 0.057663735, 0.05567849, 0.07808662, 0.08343414]
TRUE	TRUE	17896	1	[0.108, 0.391, 0.067, 0.041, 0.253, 0.07, 0.069]	1	0	0	[0.10811877, 0.39118996, 0.06686076, 0.041454654, 0.25346717, 0.07024147, 0.068667196]
TRUE	TRUE	17981	1	[0.064, 0.542, 0.065, 0.074, 0.077, 0.09, 0.089]	1	0	0	[0.06443775, 0.54161984, 0.06450172, 0.07358329, 0.07741235, 0.08951998, 0.088925146]
TRUE	TRUE	18192	1	[0.054, 0.622, 0.055, 0.062, 0.055, 0.075, 0.076]	1	0	0	[0.054227367, 0.6222215, 0.054574333, 0.062428422, 0.05485566, 0.075277604, 0.07641498]
FALSE	FALSE	18471	1	[0.109, 0.206, 0.221, 0.115, 0.114, 0.124, 0.111]	2	0	1	[0.109381385, 0.20576982, 0.22057717, 0.11515876, 0.11427031, 0.124302045, 0.11054057]
TRUE	TRUE	18528	1	[0.084, 0.339, 0.076, 0.231, 0.072, 0.096, 0.102]	1	0	0	[0.08400131, 0.3394317, 0.07565972, 0.231045, 0.071612865, 0.09638222, 0.10186715]
TRUE	TRUE	18571	1	[0.06, 0.564, 0.06, 0.092, 0.061, 0.082, 0.082]	1	0	0	[0.059643045, 0.5644956, 0.059782468, 0.09228932, 0.060561277, 0.08162356, 0.08160473]
TRUE	TRUE	18621	1	[0.058, 0.606, 0.057, 0.062, 0.056, 0.079, 0.081]	1	0	0	[0.058165416, 0.606246, 0.057400934, 0.061882187, 0.056463897, 0.07859353, 0.08124809]
TRUE	TRUE	18627	1	[0.066, 0.51, 0.092, 0.067, 0.064, 0.096, 0.105]	1	0	0	[0.06595157, 0.51038355, 0.092027076, 0.066753045, 0.06449575, 0.09560395, 0.10478506]
TRUE	TRUE	18856	1	[0.062, 0.52, 0.089, 0.071, 0.066, 0.094, 0.099]	1	0	0	[0.061786547, 0.51980937, 0.08908515, 0.07084147, 0.06563825, 0.09419183, 0.09864741]
TRUE	TRUE	18857	1	[0.068, 0.457, 0.1, 0.079, 0.08, 0.109, 0.107]	1	0	0	[0.067938544, 0.45717275, 0.100243606, 0.079061694, 0.079974, 0.10886676, 0.10674274]
FALSE	TRUE	18901	1	[0.083, 0.248, 0.108, 0.271, 0.073, 0.105, 0.113]	3	0	0	[0.08294954, 0.24762313, 0.10755715, 0.27100107, 0.072635114, 0.10522084, 0.11301317]
TRUE	TRUE	19190	1	[0.089, 0.332, 0.114, 0.087, 0.115, 0.137, 0.126]	1	0	0	[0.089404084, 0.33153242, 0.11372805, 0.08740328, 0.1148311, 0.1367535, 0.12634757]
TRUE	TRUE	19322	0	[0.448, 0.146, 0.056, 0.067, 0.098, 0.098, 0.088]	0	0	0	[0.4477599, 0.14550658, 0.055950545, 0.066665925, 0.09768838, 0.09824931, 0.08817935]
TRUE	TRUE	19323	1	[0.074, 0.46, 0.069, 0.141, 0.068, 0.092, 0.096]	1	0	0	[0.07400251, 0.45981997, 0.069152206, 0.14086118, 0.06809245, 0.091881506, 0.09619021]
TRUE	TRUE	19539	1	[0.074, 0.465, 0.071, 0.077, 0.094, 0.12, 0.1]	1	0	0	[0.0738396, 0.46491364, 0.07061487, 0.07695517, 0.093622126, 0.12004853, 0.10000612]
FALSE	TRUE	19603	1	[0.113, 0.124, 0.046, 0.396, 0.216, 0.055, 0.05]	3	0	0	[0.11320903, 0.12382062, 0.045653775, 0.39613044, 0.21617562, 0.055291872, 0.04971862]
TRUE	TRUE	19604	1	[0.084, 0.511, 0.039, 0.041, 0.222, 0.055, 0.048]	1	0	0	[0.08390861, 0.5110046, 0.038892042, 0.04067263, 0.22247452, 0.05494925, 0.04809837]
TRUE	TRUE	19873	0	[0.491, 0.096, 0.076, 0.057, 0.085, 0.1, 0.096]	0	0	0	[0.49083686, 0.09587724, 0.075747795, 0.05737193, 0.0845876, 0.09998495, 0.09559355]
TRUE	TRUE	19874	0	[0.472, 0.096, 0.078, 0.055, 0.088, 0.102, 0.109]	0	0	0	[0.4723839, 0.096071914, 0.07763599, 0.055328485, 0.088229254, 0.10157491, 0.10877559]
FALSE	TRUE	19875	0	[0.127, 0.074, 0.096, 0.052, 0.073, 0.091, 0.487]	6	0	0	[0.12723343, 0.073582016, 0.09577738, 0.052357282, 0.07301262, 0.0908216, 0.48721558]
TRUE	TRUE	19876	1	[0.075, 0.458, 0.102, 0.078, 0.069, 0.104, 0.114]	1	0	0	[0.07456336, 0.458165, 0.102162585, 0.07807511, 0.06931089, 0.103857726, 0.11386531]
FALSE	TRUE	19899	1	[0.086, 0.103, 0.101, 0.463, 0.058, 0.088, 0.102]	3	0	0	[0.08601563, 0.103279285, 0.10093808, 0.4627088, 0.057826728, 0.08754473, 0.10168678]
TRUE	TRUE	19944	1	[0.087, 0.295, 0.11, 0.204, 0.074, 0.109, 0.121]	1	0	0	[0.086626075, 0.29455957, 0.11035162, 0.20403947, 0.07426017, 0.10900398, 0.12115909]
FALSE	TRUE	20158	1	[0.085, 0.189, 0.07, 0.416, 0.061, 0.085, 0.094]	3	0	0	[0.08525686, 0.18879116, 0.070021, 0.4159781, 0.06071174, 0.08547638, 0.09376475]
TRUE	TRUE	20348	1	[0.071, 0.532, 0.067, 0.085, 0.063, 0.087, 0.095]	1	0	0	[0.07130859, 0.5321476, 0.066702746, 0.08521674, 0.062567875, 0.08746752, 0.094588906]
TRUE	TRUE	20375	1	[0.095, 0.203, 0.174, 0.101, 0.162, 0.135, 0.131]	1	0	0	[0.09468687, 0.20316128, 0.1741329, 0.10104025, 0.16161662, 0.13459374, 0.13076827]
TRUE	TRUE	20384	1	[0.076, 0.462, 0.099, 0.062, 0.069, 0.115, 0.117]	1	0	0	[0.0758737, 0.46240819, 0.098834954, 0.061525, 0.06905336, 0.11508014, 0.117224686]
FALSE	FALSE	20385	1	[0.091, 0.136, 0.123, 0.083, 0.25, 0.139, 0.178]	4	0	1	[0.09092377, 0.13552754, 0.12272693, 0.08317486, 0.2501179, 0.13914333, 0.17838563]
FALSE	FALSE	20387	1	[0.095, 0.133, 0.139, 0.085, 0.232, 0.172, 0.144]	4	0	1	[0.09512697, 0.13303559, 0.13881078, 0.08475458, 0.23150094, 0.17236969, 0.14440142]
FALSE	TRUE	20388	1	[0.091, 0.134, 0.104, 0.401, 0.063, 0.095, 0.113]	3	0	0	[0.09120441, 0.13387187, 0.103570186, 0.40090322, 0.06266053, 0.09493824, 0.1128515]
TRUE	TRUE	20389	1	[0.081, 0.433, 0.108, 0.076, 0.072, 0.106, 0.124]	1	0	0	[0.08095349, 0.43254107, 0.10792115, 0.07636113, 0.07243744, 0.106144264, 0.12364138]
TRUE	TRUE	20390	1	[0.106, 0.257, 0.122, 0.073, 0.093, 0.12, 0.227]	1	0	0	[0.10649648, 0.25749093, 0.1223493, 0.07333139, 0.09318308, 0.11965401, 0.22749476]
FALSE	TRUE	20393	1	[0.087, 0.1, 0.102, 0.463, 0.057, 0.087, 0.103]	3	0	0	[0.08740638, 0.100015365, 0.10219744, 0.4625787, 0.057267886, 0.08739691, 0.10313723]
TRUE	TRUE	20468	1	[0.07, 0.512, 0.067, 0.077, 0.076, 0.101, 0.097]	1	0	0	[0.06988521, 0.51174295, 0.067129314, 0.07746968, 0.07596303, 0.10083488, 0.09697498]
TRUE	TRUE	20519	1	[0.065, 0.514, 0.091, 0.067, 0.065, 0.095, 0.102]	1	0	0	[0.064677544, 0.51434535, 0.09112449, 0.06725905, 0.06494804, 0.09519112, 0.10245438]
TRUE	TRUE	20644	1	[0.069, 0.542, 0.065, 0.081, 0.064, 0.087, 0.092]	1	0	0	[0.06879252, 0.5416185, 0.06514843, 0.08085556, 0.0642184, 0.0870293, 0.092337266]
FALSE	TRUE	20645	1	[0.087, 0.16, 0.07, 0.426, 0.072, 0.089, 0.096]	3	0	0	[0.08660755, 0.15971965, 0.070233874, 0.42609277, 0.07231039, 0.08854823, 0.09648753]
FALSE	FALSE	20657	1	[0.096, 0.142, 0.134, 0.081, 0.172, 0.243, 0.131]	5	0	1	[0.096350394, 0.14213178, 0.13433519, 0.081388324, 0.17169732, 0.2426733, 0.13142367]
TRUE	TRUE	20695	1	[0.061, 0.608, 0.058, 0.057, 0.056, 0.078, 0.084]	1	0	0	[0.060522545, 0.60791063, 0.05778981, 0.05662258, 0.05554697, 0.07777578, 0.0838317]
TRUE	TRUE	20696	0	[0.312, 0.158, 0.071, 0.075, 0.137, 0.116, 0.132]	0	0	0	[0.3118823, 0.15759, 0.0711354, 0.07546162, 0.13677903, 0.115640305, 0.13151138]
FALSE	TRUE	20832	1	[0.142, 0.102, 0.074, 0.311, 0.235, 0.067, 0.07]	3	0	0	[0.14203997, 0.10164104, 0.07386768, 0.31116012, 0.23452254, 0.066779144, 0.069989495]
TRUE	TRUE	20895	0	[0.517, 0.094, 0.071, 0.052, 0.082, 0.097, 0.087]	0	0	0	[0.5165031, 0.094216235, 0.071212925, 0.052448295, 0.08155699, 0.09694387, 0.08711861]
FALSE	TRUE	20896	1	[0.096, 0.177, 0.117, 0.294, 0.075, 0.109, 0.132]	3	0	0	[0.09593264, 0.1768683, 0.117420144, 0.29392058, 0.07494532, 0.10912284, 0.13179016]
TRUE	TRUE	20999	1	[0.05, 0.623, 0.053, 0.071, 0.057, 0.076, 0.071]	1	0	0	[0.049654208, 0.62322605, 0.052602556, 0.07101671, 0.056651074, 0.075994685, 0.070854664]
TRUE	TRUE	21100	0	[0.292, 0.15, 0.07, 0.081, 0.099, 0.12, 0.188]	0	0	0	[0.29179025, 0.14969142, 0.06984692, 0.08129327, 0.09868554, 0.12036964, 0.188323]
FALSE	TRUE	21104	0	[0.108, 0.109, 0.07, 0.068, 0.078, 0.089, 0.478]	6	0	0	[0.10843038, 0.10893687, 0.070174344, 0.067743644, 0.07827569, 0.088789105, 0.4776499]
TRUE	TRUE	21102	1	[0.053, 0.616, 0.055, 0.067, 0.058, 0.076, 0.076]	1	0	0	[0.053367008, 0.61560935, 0.054734737, 0.06696245, 0.05751074, 0.07606652, 0.075749226]
TRUE	TRUE	21135	1	[0.088, 0.265, 0.111, 0.234, 0.073, 0.108, 0.121]	1	0	0	[0.08846308, 0.2646004, 0.110605314, 0.23366868, 0.07325394, 0.10817202, 0.12123664]
FALSE	TRUE	21147	1	[0.089, 0.167, 0.113, 0.351, 0.068, 0.101, 0.112]	3	0	0	[0.088598266, 0.16653278, 0.11318354, 0.35061166, 0.06812498, 0.101247415, 0.111701414]
FALSE	TRUE	21148	1	[0.087, 0.152, 0.106, 0.379, 0.067, 0.098, 0.109]	3	0	0	[0.08714899, 0.15244247, 0.10610267, 0.3794041, 0.0673573, 0.09813916, 0.10940531]
FALSE	TRUE	21280	1	[0.123, 0.095, 0.071, 0.361, 0.226, 0.063, 0.061]	3	0	0	[0.123261474, 0.09470701, 0.071073, 0.36136338, 0.22613081, 0.06284594, 0.060618397]
TRUE	TRUE	21343	1	[0.067, 0.508, 0.092, 0.066, 0.066, 0.096, 0.105]	1	0	0	[0.06673188, 0.50786936, 0.09226378, 0.065529145, 0.06624402, 0.09602298, 0.10533878]
FALSE	FALSE	21366	1	[0.085, 0.143, 0.04, 0.046, 0.569, 0.063, 0.054]	4	0	1	[0.085083894, 0.14285366, 0.039961785, 0.046498563, 0.5688517, 0.062718324, 0.054032043]
TRUE	TRUE	21445	1	[0.063, 0.515, 0.09, 0.07, 0.066, 0.095, 0.101]	1	0	0	[0.06329638, 0.51491565, 0.09012577, 0.06983163, 0.06621239, 0.09465984, 0.10095837]
TRUE	TRUE	21460	1	[0.057, 0.604, 0.057, 0.065, 0.058, 0.078, 0.08]	1	0	0	[0.057090778, 0.6043299, 0.05694497, 0.06505198, 0.058018636, 0.078351, 0.080212764]
FALSE	FALSE	21520	1	[0.123, 0.117, 0.048, 0.038, 0.523, 0.062, 0.089]	4	0	1	[0.12341413, 0.11706738, 0.047970634, 0.03758908, 0.5227298, 0.061998107, 0.08923089]
TRUE	TRUE	21756	1	[0.093, 0.475, 0.042, 0.049, 0.23, 0.058, 0.052]	1	0	0	[0.093002774, 0.475378, 0.042340625, 0.04877909, 0.23040172, 0.057687867, 0.052409805]
TRUE	TRUE	21840	1	[0.055, 0.615, 0.056, 0.065, 0.056, 0.076, 0.077]	1	0	0	[0.055184398, 0.61490905, 0.05550596, 0.06500116, 0.055755243, 0.076146655, 0.07749748]
TRUE	TRUE	21946	1	[0.082, 0.421, 0.091, 0.089, 0.096, 0.114, 0.106]	1	0	0	[0.0824685, 0.421244, 0.09148703, 0.089201294, 0.09557957, 0.11381331, 0.1062063]
TRUE	TRUE	22153	1	[0.085, 0.333, 0.12, 0.15, 0.077, 0.115, 0.12]	1	0	0	[0.08487723, 0.33332518, 0.119617455, 0.14988884, 0.07711268, 0.114727154, 0.12045145]
TRUE	TRUE	22379	1	[0.056, 0.608, 0.056, 0.067, 0.057, 0.077, 0.078]	1	0	0	[0.055851273, 0.60792524, 0.056454446, 0.06711805, 0.057296652, 0.077229746, 0.07812458]
TRUE	TRUE	22533	1	[0.086, 0.531, 0.039, 0.036, 0.204, 0.053, 0.05]	1	0	0	[0.08642603, 0.5307259, 0.03915255, 0.03638465, 0.20396015, 0.05337732, 0.04997335]
TRUE	TRUE	22733	1	[0.056, 0.617, 0.056, 0.061, 0.055, 0.076, 0.079]	1	0	0	[0.05629664, 0.6165506, 0.05570859, 0.060744904, 0.055483546, 0.07627573, 0.07894005]
FALSE	FALSE	22840	1	[0.129, 0.163, 0.076, 0.211, 0.271, 0.073, 0.077]	4	0	1	[0.129078, 0.16319323, 0.075731136, 0.21081056, 0.27065894, 0.07328607, 0.077242106]
TRUE	TRUE	22862	1	[0.1, 0.338, 0.066, 0.044, 0.317, 0.071, 0.065]	1	0	0	[0.0995636, 0.33796772, 0.06567159, 0.043870598, 0.31725374, 0.07070106, 0.06497166]
TRUE	TRUE	22907	1	[0.08, 0.423, 0.109, 0.091, 0.071, 0.106, 0.12]	1	0	0	[0.07962588, 0.4231832, 0.10868394, 0.091392875, 0.070934996, 0.10626523, 0.1199139]
TRUE	TRUE	22932	0	[0.598, 0.058, 0.035, 0.021, 0.201, 0.049, 0.037]	0	0	0	[0.5981232, 0.0582857, 0.03512147, 0.02143535, 0.20133212, 0.048749894, 0.036952246]
TRUE	TRUE	22933	0	[0.521, 0.065, 0.041, 0.025, 0.237, 0.058, 0.054]	0	0	0	[0.5213058, 0.06460049, 0.041475236, 0.024735646, 0.23672257, 0.057623517, 0.053536743]
TRUE	TRUE	23002	1	[0.052, 0.624, 0.054, 0.065, 0.055, 0.075, 0.074]	1	0	0	[0.05241904, 0.6244147, 0.0538033, 0.06526773, 0.05523159, 0.07473917, 0.07412447]
TRUE	TRUE	23144	0	[0.458, 0.141, 0.057, 0.066, 0.093, 0.105, 0.08]	0	0	0	[0.45819843, 0.14136893, 0.0567575, 0.065551504, 0.0930067, 0.10501646, 0.08010043]
TRUE	TRUE	23242	1	[0.055, 0.585, 0.058, 0.077, 0.061, 0.081, 0.083]	1	0	0	[0.05502345, 0.58467895, 0.057804417, 0.076785766, 0.061182544, 0.08148295, 0.08304197]
TRUE	TRUE	23299	1	[0.059, 0.604, 0.057, 0.063, 0.056, 0.078, 0.082]	1	0	0	[0.05921453, 0.60403085, 0.057482183, 0.063366726, 0.056036796, 0.07785489, 0.08201408]
FALSE	FALSE	23472	1	[0.133, 0.208, 0.076, 0.149, 0.282, 0.076, 0.076]	4	0	1	[0.13304256, 0.20768765, 0.076489665, 0.1491445, 0.28161728, 0.0762431, 0.07577524]
TRUE	TRUE	23626	1	[0.072, 0.5, 0.095, 0.06, 0.064, 0.097, 0.112]	1	0	0	[0.0722591, 0.4995504, 0.095289454, 0.060346805, 0.06363438, 0.096692905, 0.11222686]
TRUE	TRUE	23638	1	[0.076, 0.339, 0.119, 0.105, 0.123, 0.121, 0.118]	1	0	0	[0.0757736, 0.33892342, 0.11899288, 0.10476504, 0.12344104, 0.12055118, 0.117552854]
TRUE	TRUE	23639	1	[0.085, 0.237, 0.171, 0.115, 0.141, 0.13, 0.121]	1	0	0	[0.08495568, 0.23692626, 0.1712483, 0.11463511, 0.14102685, 0.12979786, 0.121409886]
FALSE	TRUE	23688	1	[0.09, 0.141, 0.085, 0.448, 0.06, 0.085, 0.091]	3	0	0	[0.08968616, 0.14112437, 0.085460775, 0.4476681, 0.05995169, 0.08479615, 0.09131274]
FALSE	TRUE	23805	1	[0.075, 0.212, 0.101, 0.337, 0.073, 0.1, 0.103]	3	0	0	[0.075469665, 0.2119381, 0.10084417, 0.33660898, 0.07267315, 0.09995627, 0.10250963]
TRUE	TRUE	24095	1	[0.09, 0.461, 0.042, 0.043, 0.255, 0.058, 0.051]	1	0	0	[0.09000008, 0.4609574, 0.042156987, 0.043408602, 0.25505492, 0.057773743, 0.0506482]
TRUE	TRUE	24096	1	[0.094, 0.437, 0.044, 0.045, 0.261, 0.06, 0.059]	1	0	0	[0.094487295, 0.43660632, 0.04404154, 0.045278177, 0.26107034, 0.059859328, 0.058656935]
TRUE	TRUE	24097	1	[0.08, 0.547, 0.037, 0.038, 0.199, 0.052, 0.047]	1	0	0	[0.07970251, 0.547268, 0.037424322, 0.037680455, 0.19942446, 0.051911984, 0.046588317]
TRUE	TRUE	24129	1	[0.056, 0.611, 0.056, 0.065, 0.056, 0.077, 0.079]	1	0	0	[0.056106836, 0.61052173, 0.056246005, 0.064724445, 0.05620736, 0.07735844, 0.078835174]
FALSE	FALSE	24169	1	[0.158, 0.095, 0.136, 0.073, 0.378, 0.084, 0.078]	4	0	1	[0.1578007, 0.094530135, 0.13571638, 0.07251949, 0.3776351, 0.08422416, 0.07757401]
TRUE	TRUE	24171	0	[0.582, 0.058, 0.037, 0.02, 0.212, 0.049, 0.043]	0	0	0	[0.58153397, 0.058117315, 0.037234385, 0.019854842, 0.21160877, 0.049056675, 0.042594023]
FALSE	FALSE	24212	1	[0.101, 0.16, 0.065, 0.046, 0.47, 0.096, 0.063]	4	0	1	[0.101396784, 0.16024818, 0.06452222, 0.045929454, 0.4698886, 0.095512524, 0.06250226]
TRUE	TRUE	24274	1	[0.096, 0.324, 0.115, 0.11, 0.082, 0.123, 0.15]	1	0	0	[0.096018866, 0.32375267, 0.11470803, 0.11039964, 0.082345665, 0.123195544, 0.14957955]
TRUE	TRUE	24275	1	[0.139, 0.209, 0.136, 0.12, 0.124, 0.132, 0.14]	1	0	0	[0.13897821, 0.20921981, 0.13599567, 0.11980479, 0.124131694, 0.13187397, 0.13999595]
TRUE	TRUE	24327	1	[0.097, 0.22, 0.124, 0.181, 0.087, 0.118, 0.173]	1	0	0	[0.09718523, 0.21975471, 0.12426288, 0.18113366, 0.08677684, 0.11818336, 0.17270331]
FALSE	TRUE	57430	5	[0.131, 0.031, 0.385, 0.023, 0.042, 0.278, 0.11]	2	1	1	[0.13133024, 0.030897316, 0.3852229, 0.022621565, 0.042171977, 0.27791032, 0.10984573]

## Sheet: d
Recall	Recall <1cm	Recall ≥1cm			Doc	Recall
0.9696	0.9774	0.968			Junior1	0.766
0.9646	0.9709	0.9635			Junior2	0.883
0.9627	0.9654	0.9622			Junior3	0.796
0.9641	0.9718	0.9626			Senior1	0.911
0.9667	0.9637	0.9673			Senior2	0.911
0.9644	0.9608	0.965			Senior3	0.962
0.9686	0.9671	0.9689			Junior1+LiAIDS	0.97
0.9672	0.9741	0.9657			Junior2+LiAIDS	0.954
0.9615	0.9664	0.9608			Junior3+LiAIDS	0.965
0.9675	0.9603	0.9687			Senior1+LiAIDS	0.975
0.9617	0.9651	0.9611			Senior2+LiAIDS	0.969
0.9638	0.9772	0.9614			Senior3+LiAIDS	0.972
0.9649	0.9672	0.9644
0.9679	0.9735	0.9668
0.967	0.9644	0.9675
0.9654	0.9739	0.9638
0.964	0.9652	0.9638
0.9664	0.9797	0.9638
0.97	0.9757	0.9688
0.969	0.9702	0.9687
0.9674	0.9719	0.9666
0.961	0.9684	0.9594
0.9593	0.9577	0.9596
0.964	0.9557	0.9653
0.9696	0.9723	0.969
0.9654	0.968	0.9649
0.9654	0.9567	0.9671
0.9634	0.9635	0.9634
0.9658	0.9677	0.9655
0.9587	0.9661	0.9573
0.9674	0.9809	0.9649
0.9634	0.9781	0.9604
0.9643	0.9733	0.9624
0.9564	0.9743	0.953
0.9638	0.9762	0.9614
0.9632	0.9644	0.963
0.9671	0.9777	0.9647
0.9642	0.9635	0.9644
0.966	0.9744	0.9642
0.9631	0.9739	0.9613
0.968	0.9718	0.9673
0.9678	0.9747	0.9665
0.9641	0.9657	0.9638
0.965	0.9632	0.9654
0.9655	0.9777	0.963
0.9653	0.9623	0.9658
0.9645	0.9763	0.9624
0.9614	0.9638	0.961
0.9663	0.9624	0.9671
0.9667	0.971	0.9658
0.9653	0.9706	0.9643
0.9673	0.9692	0.9669
0.9692	0.9759	0.968
0.9629	0.966	0.9623
0.966	0.9646	0.9663
0.9636	0.9641	0.9635
0.9702	0.9719	0.9699
0.9592	0.9665	0.9579
0.9658	0.9651	0.9659
0.9679	0.9776	0.9662
0.9663	0.9766	0.9643
0.9658	0.9727	0.9643
0.9671	0.974	0.9657
0.967	0.9745	0.9655
0.9645	0.9771	0.962
0.964	0.9586	0.9651
0.9655	0.974	0.964
0.9673	0.9723	0.9663
0.9654	0.9707	0.9643
0.9686	0.9648	0.9693
0.9649	0.9569	0.9665
0.9672	0.9708	0.9665
0.964	0.9742	0.9622
0.9642	0.9736	0.9626
0.97	0.9783	0.9685
0.9667	0.9783	0.9648
0.9644	0.9731	0.9629
0.9643	0.9755	0.962
0.9619	0.9642	0.9614
0.9606	0.9787	0.9571
0.9655	0.9691	0.9649
0.9658	0.9647	0.9661
0.9651	0.9627	0.9655
0.9666	0.9682	0.9663
0.9611	0.9697	0.9593
0.9642	0.9498	0.967
0.9621	0.976	0.9592
0.967	0.978	0.9649
0.9651	0.9716	0.9639
0.9648	0.9667	0.9644
0.9668	0.9702	0.9662
0.9686	0.9669	0.9689
0.9648	0.9653	0.9647
0.9633	0.9639	0.9631
0.9652	0.974	0.9636
0.968	0.9766	0.9663
0.9623	0.9736	0.9603
0.9658	0.9718	0.9646
0.9681	0.9751	0.9666
0.9684	0.9741	0.9673
