# Supplementary material for: A multicenter clinical AI system study for detection and diagnosis of focal liver lesions
Source: Nat Commun. 2024 Feb 7;15:1131. doi: 10.1038/s41467-024-45325-9 (PMC10850133; doi:10.1038/s41467-024-45325-9)
Supplement: Supplementary file 4 — Source data [file 41467_2024_45325_MOESM4_ESM.zip › 2024-01-18-Cai-24-00871-SourceData/Source_data_Figure_3.xlsx]

## Sheet: a
	BorM_gt	sub_gt	sub_outputs			sub_gt:ground truth label(0: HC, 1: HH, 2: HCC, 3:FNH, 4: HM, 5:ICC, 6: HA), sub_outputs: predict score, BorM_gt: binary label of ground truth(0: benign lesions, 1: malignant lesions).
0	1	2	[0.10624781, 0.12209597, 0.22110084, 0.08622571, 0.18601838, 0.1371897, 0.14112161]
1	0	6	[0.06653651, 0.04992238, 0.07938611, 0.03635059, 0.049896397, 0.07039634, 0.6475117]
2	0	6	[0.07016369, 0.075324126, 0.06092722, 0.04290301, 0.054539487, 0.06834134, 0.6278011]
3	1	5	[0.10402113, 0.11192773, 0.11968248, 0.080845095, 0.22991934, 0.16142936, 0.19217487]
4	1	4	[0.0849759, 0.52427155, 0.039163195, 0.03768532, 0.21038003, 0.053707547, 0.049816433]
5	1	4	[0.11841826, 0.11524903, 0.060608953, 0.045330852, 0.37039617, 0.23505205, 0.05494475]
6	0	3	[0.09250755, 0.1576117, 0.13122235, 0.09187643, 0.19792916, 0.19681528, 0.13203762]
7	1	4	[0.0842193, 0.09377033, 0.046112318, 0.03720954, 0.63026583, 0.062990226, 0.045432497]
8	0	6	[0.06182603, 0.054839395, 0.07978915, 0.045638517, 0.054165564, 0.07136496, 0.63237643]
9	0	6	[0.07623607, 0.06835602, 0.09839803, 0.053133406, 0.075831816, 0.10106786, 0.52697676]
10	1	2	[0.07174049, 0.01908987, 0.8117899, 0.013674637, 0.016556824, 0.049358744, 0.017789554]
11	1	2	[0.08959813, 0.025321178, 0.7453632, 0.022519773, 0.027908249, 0.06485938, 0.024430072]
12	1	2	[0.088511325, 0.025505103, 0.74151677, 0.01931582, 0.03252859, 0.067692764, 0.024929639]
13	0	0	[0.5161708, 0.03326123, 0.26877367, 0.018467026, 0.038036626, 0.09078372, 0.034506902]
14	0	0	[0.58081627, 0.029280161, 0.23326759, 0.0163632, 0.03498301, 0.07744873, 0.027841099]
15	0	0	[0.22832952, 0.043970946, 0.41282064, 0.030708907, 0.11598275, 0.11941874, 0.048768546]
16	0	3	[0.07360277, 0.115189806, 0.100630455, 0.4659395, 0.061923914, 0.093024366, 0.08968912]
17	0	1	[0.06019977, 0.5865491, 0.059251845, 0.06419743, 0.06020074, 0.08577039, 0.08383072]
18	0	1	[0.09516627, 0.21358702, 0.08389711, 0.27950892, 0.078028455, 0.10204923, 0.14776297]
19	0	3	[0.14295517, 0.09611553, 0.085486285, 0.30431458, 0.23449743, 0.06819822, 0.0684328]
20	0	1	[0.10335347, 0.37413627, 0.23742026, 0.040036578, 0.049582448, 0.10971511, 0.08575575]
21	1	2	[0.123420365, 0.07725756, 0.29087842, 0.051395018, 0.17752787, 0.16974895, 0.10977181]
22	1	2	[0.07378624, 0.02088971, 0.79820395, 0.01595562, 0.018081112, 0.054500952, 0.018582528]
23	0	3	[0.057942692, 0.118641175, 0.05220962, 0.5939023, 0.050251957, 0.064532734, 0.06251958]
24	1	4	[0.15450457, 0.095732816, 0.1205526, 0.0700721, 0.35127386, 0.12886715, 0.07899685]
25	1	4	[0.08531672, 0.09211488, 0.04449117, 0.036499776, 0.63539124, 0.057670858, 0.048515428]
26	1	4	[0.0832937, 0.0901532, 0.038209368, 0.035229657, 0.6273259, 0.08019505, 0.045593183]
27	1	4	[0.10338546, 0.10155917, 0.043856043, 0.038390484, 0.5011455, 0.16048656, 0.051176805]
28	1	4	[0.09044155, 0.104363315, 0.051158763, 0.038580824, 0.6053157, 0.06255545, 0.047584467]
29	1	4	[0.07345396, 0.08490366, 0.037499163, 0.033833526, 0.6793888, 0.049823206, 0.041097723]
30	1	4	[0.07509253, 0.08560283, 0.037804727, 0.033807542, 0.6742522, 0.051858645, 0.041581523]
31	0	6	[0.06831189, 0.07812362, 0.06075926, 0.046945836, 0.056381922, 0.06932417, 0.6201533]
32	1	4	[0.38220647, 0.108816, 0.035956297, 0.034066584, 0.33223233, 0.05803341, 0.04868889]
33	1	4	[0.13120194, 0.12926185, 0.11542862, 0.05005832, 0.43109444, 0.086566485, 0.056388382]
34	0	3	[0.073458925, 0.14953363, 0.06911623, 0.4931257, 0.05764411, 0.07866151, 0.07845986]
35	0	3	[0.062179733, 0.54362005, 0.06252861, 0.09397441, 0.06680523, 0.08562524, 0.08526678]
36	0	3	[0.07040035, 0.161454, 0.060340263, 0.4968339, 0.057123415, 0.07629335, 0.07755468]
37	1	4	[0.055336, 0.6009723, 0.056430694, 0.06799816, 0.06154959, 0.07961065, 0.07810265]
38	1	4	[0.08561019, 0.22758764, 0.111362725, 0.115957126, 0.20950939, 0.1412395, 0.10873339]
39	1	4	[0.08632139, 0.06812402, 0.054997087, 0.034905657, 0.5980353, 0.104348645, 0.053267952]
40	1	4	[0.09159641, 0.06773585, 0.05457099, 0.035072647, 0.5739555, 0.10061749, 0.07645116]
41	1	2	[0.07718519, 0.020932088, 0.78858364, 0.014865566, 0.020147722, 0.058564343, 0.01972143]
42	0	3	[0.0825863, 0.13521913, 0.10096285, 0.42174476, 0.06385858, 0.09289431, 0.102734104]
43	1	4	[0.1394162, 0.095277764, 0.20455796, 0.049035974, 0.37135625, 0.07711459, 0.06324128]
44	1	4	[0.15502882, 0.10507155, 0.11851378, 0.13225962, 0.29454932, 0.11915598, 0.075420894]
45	1	4	[0.15311651, 0.099601276, 0.26997498, 0.057322334, 0.27885044, 0.077313595, 0.063820906]
46	1	4	[0.15342237, 0.09751515, 0.26010928, 0.047964424, 0.27922758, 0.09447355, 0.06728761]
47	1	4	[0.15444337, 0.10585731, 0.22981785, 0.06742785, 0.29392156, 0.08224583, 0.06628621]
48	1	4	[0.1492291, 0.09744853, 0.25937697, 0.04930252, 0.29792225, 0.08394084, 0.06277972]
49	1	4	[0.14290729, 0.093357205, 0.16295941, 0.046593986, 0.3469167, 0.13633727, 0.07092813]
50	1	4	[0.15359393, 0.09808264, 0.24693036, 0.04902963, 0.28111395, 0.10631086, 0.06493861]
51	1	4	[0.12714256, 0.08102529, 0.09208651, 0.042633012, 0.4126425, 0.118381746, 0.12608834]
52	1	4	[0.14052354, 0.09827828, 0.08777847, 0.2950532, 0.24260685, 0.068373516, 0.067386195]
53	1	5	[0.07796626, 0.08233859, 0.09742002, 0.05700585, 0.08190395, 0.507825, 0.09554035]
54	1	2	[0.100420885, 0.022864416, 0.7191144, 0.01528403, 0.022706766, 0.0775337, 0.042075798]
55	1	2	[0.077755846, 0.018898666, 0.80276436, 0.012415672, 0.01772845, 0.051083572, 0.019353364]
56	1	5	[0.092933975, 0.15693136, 0.09156035, 0.087010324, 0.15155385, 0.29027104, 0.12973914]
57	0	3	[0.07330303, 0.12880225, 0.06502726, 0.5264804, 0.055196345, 0.07433689, 0.076853774]
58	0	3	[0.09341587, 0.1572891, 0.11944395, 0.37111786, 0.07019193, 0.095780626, 0.09276064]
59	1	2	[0.112117946, 0.08808583, 0.5656637, 0.043543603, 0.04278621, 0.095828205, 0.05197452]
60	1	4	[0.07964299, 0.064502455, 0.04863832, 0.03322865, 0.63208413, 0.08976991, 0.05213349]
61	1	4	[0.08770842, 0.0673393, 0.052844927, 0.034543797, 0.5951797, 0.09315778, 0.069226064]
62	1	5	[0.09624341, 0.098623164, 0.11840902, 0.06960639, 0.1344434, 0.2844281, 0.19824655]
63	0	1	[0.09463769, 0.46968815, 0.16175741, 0.050943997, 0.05258174, 0.099235825, 0.07115522]
64	0	0	[0.61929005, 0.07697448, 0.09651016, 0.03138496, 0.050352816, 0.08123851, 0.0442491]
65	1	5	[0.11933083, 0.10652221, 0.19649513, 0.057099592, 0.10787735, 0.3173745, 0.09530042]
66	0	3	[0.061079513, 0.08857124, 0.080626085, 0.57276165, 0.051071726, 0.072380476, 0.073509306]
67	1	2	[0.114758156, 0.032782905, 0.5960838, 0.023572784, 0.053842932, 0.1335044, 0.045454945]
68	1	2	[0.105076715, 0.057600267, 0.5898982, 0.04082296, 0.042565577, 0.10447711, 0.05955917]
69	1	4	[0.1124692, 0.110213354, 0.08064594, 0.04121821, 0.5375545, 0.06457977, 0.05331903]
70	1	4	[0.11102718, 0.068757325, 0.054733764, 0.030657142, 0.29985562, 0.37481585, 0.060153052]
71	0	1	[0.065226115, 0.5443333, 0.06476704, 0.089197055, 0.062340062, 0.086212456, 0.087924026]
72	1	5	[0.09826184, 0.102126196, 0.14441216, 0.07411421, 0.11450807, 0.26867133, 0.19790615]
73	1	2	[0.11288055, 0.12134931, 0.22590025, 0.07650301, 0.14259823, 0.16521119, 0.15555745]
74	0	3	[0.05471574, 0.0822354, 0.06802498, 0.61535406, 0.047046397, 0.06586364, 0.06675975]
75	1	5	[0.08020692, 0.07349277, 0.08726234, 0.047136728, 0.07158666, 0.53935045, 0.10096415]
76	0	3	[0.06571948, 0.15015686, 0.06092031, 0.51683414, 0.057271358, 0.07508797, 0.07400985]
77	1	4	[0.12914747, 0.1738722, 0.11197928, 0.058423214, 0.36505735, 0.08996214, 0.07155835]
78	1	4	[0.10375886, 0.07261401, 0.058926605, 0.03765256, 0.48156893, 0.16127595, 0.08420306]
79	1	2	[0.14046519, 0.051039543, 0.60776126, 0.026869673, 0.032559793, 0.103605375, 0.037699174]
80	0	0	[0.5496689, 0.048647817, 0.21550794, 0.02012095, 0.03897862, 0.08996249, 0.037113238]
81	0	3	[0.083408, 0.14583625, 0.09852155, 0.41134697, 0.062849335, 0.09305103, 0.10498681]
82	0	3	[0.059179146, 0.11831758, 0.053415842, 0.59044766, 0.049079727, 0.065252446, 0.064307556]
83	0	3	[0.058735028, 0.08745775, 0.07369939, 0.5886395, 0.049560737, 0.07009775, 0.071809836]
84	1	4	[0.15619946, 0.095561884, 0.24857573, 0.04463921, 0.28388226, 0.10475005, 0.066391446]
85	1	5	[0.1335897, 0.097299404, 0.4322825, 0.04432699, 0.064707406, 0.15821795, 0.06957593]
86	1	5	[0.09365299, 0.13511847, 0.076221675, 0.07412937, 0.13525358, 0.30934328, 0.17628059]
87	0	3	[0.063316844, 0.13579752, 0.055423815, 0.55528677, 0.05161431, 0.06914619, 0.069414556]
88	1	5	[0.0780594, 0.09597062, 0.10418481, 0.07450069, 0.115526706, 0.4273012, 0.10445659]
89	1	5	[0.09906272, 0.117435925, 0.07191478, 0.061912432, 0.08889267, 0.28804836, 0.27273315]
90	1	4	[0.09965327, 0.0792145, 0.06188289, 0.04622272, 0.42499024, 0.20895329, 0.07908305]
91	0	6	[0.08409102, 0.16091248, 0.08343269, 0.09460149, 0.30698162, 0.1411656, 0.12881504]
92	0	3	[0.07439489, 0.122762516, 0.058495957, 0.5445771, 0.050507784, 0.07110885, 0.078152925]
93	1	5	[0.11421407, 0.16753498, 0.30455235, 0.09055412, 0.0836316, 0.13526857, 0.10424437]
94	1	5	[0.1388886, 0.034654908, 0.45256495, 0.023003547, 0.0777484, 0.20504567, 0.06809402]
95	0	0	[0.62510973, 0.024531852, 0.21393898, 0.011999619, 0.02896237, 0.06882859, 0.02662883]
96	0	0	[0.5787783, 0.028840605, 0.23913242, 0.013780436, 0.03312508, 0.07635175, 0.029991353]
97	1	5	[0.12884746, 0.051350266, 0.2260276, 0.039884772, 0.07055515, 0.24497777, 0.23835696]
98	1	5	[0.07804125, 0.091536425, 0.08734724, 0.06891322, 0.124106385, 0.4193773, 0.13067825]
99	1	5	[0.09482959, 0.19666585, 0.114212975, 0.095952615, 0.1377142, 0.25055766, 0.11006706]
100	1	2	[0.10158641, 0.027212214, 0.68962103, 0.021520691, 0.028327452, 0.10316389, 0.028568363]
101	1	2	[0.07954346, 0.01975202, 0.7911077, 0.013857803, 0.017362667, 0.056970075, 0.0214063]
102	0	1	[0.058710665, 0.60874724, 0.05711484, 0.05924604, 0.05567592, 0.07888214, 0.0816232]
103	1	5	[0.08598762, 0.08743954, 0.068690814, 0.045389358, 0.066043355, 0.10912819, 0.5373211]
104	1	2	[0.07637433, 0.020054828, 0.79975104, 0.015640425, 0.017436685, 0.05139307, 0.019349694]
105	1	2	[0.08762134, 0.022134509, 0.7504701, 0.01459199, 0.021249382, 0.08136024, 0.022572462]
106	1	5	[0.16661958, 0.09256618, 0.27247304, 0.04001601, 0.26206416, 0.098498054, 0.06776289]
107	1	2	[0.10729211, 0.027855977, 0.6559548, 0.01923046, 0.027844757, 0.13246883, 0.029353099]
108	1	2	[0.080088586, 0.021857643, 0.7732973, 0.01585238, 0.020899322, 0.06733841, 0.020666359]
109	1	2	[0.10759691, 0.10688386, 0.263093, 0.072684556, 0.08097977, 0.2529358, 0.11582603]
110	1	2	[0.07882902, 0.020713922, 0.7930801, 0.017948944, 0.017523702, 0.052242655, 0.01966166]
111	1	2	[0.072171755, 0.020055786, 0.80708516, 0.014853913, 0.01686585, 0.050746754, 0.018220816]
112	1	2	[0.11295317, 0.16322118, 0.21930657, 0.07419762, 0.20818263, 0.14093974, 0.08119904]
113	1	2	[0.11361086, 0.026628466, 0.5451612, 0.017133553, 0.029177204, 0.23571865, 0.03257003]
114	1	2	[0.09375909, 0.025403425, 0.71170324, 0.0186187, 0.025954932, 0.094609894, 0.029950727]
115	1	2	[0.093863524, 0.024385557, 0.73586655, 0.0159789, 0.02578677, 0.078775875, 0.02534284]
116	1	2	[0.09828049, 0.035779253, 0.733232, 0.019716034, 0.022438664, 0.0682559, 0.02229758]
117	1	5	[0.07372147, 0.07088151, 0.07131439, 0.0490627, 0.07197973, 0.5364725, 0.1265677]
118	1	2	[0.07678634, 0.019007841, 0.8008642, 0.012714204, 0.016940333, 0.054074448, 0.01961258]
119	1	2	[0.12503715, 0.04304871, 0.4575437, 0.031509947, 0.16952515, 0.123322144, 0.050013226]
120	1	5	[0.08349849, 0.07324963, 0.08091473, 0.04861948, 0.07522541, 0.45504218, 0.18345001]
121	1	2	[0.08870848, 0.051043503, 0.6693383, 0.03283241, 0.03428957, 0.078663684, 0.045124117]
122	1	2	[0.12812327, 0.03283627, 0.43502817, 0.02521877, 0.041152753, 0.23000778, 0.10763291]
123	1	2	[0.16218653, 0.04672275, 0.43675703, 0.035849497, 0.14204279, 0.12681006, 0.049631357]
124	1	2	[0.15553635, 0.058139488, 0.45694727, 0.032178085, 0.06654172, 0.17078155, 0.05987552]
125	1	2	[0.086892314, 0.025922177, 0.7494057, 0.023939347, 0.02620454, 0.0643308, 0.023305178]
126	1	2	[0.11063131, 0.06573982, 0.47460884, 0.04340047, 0.055819992, 0.17367496, 0.076124646]
127	1	2	[0.11187413, 0.110065036, 0.28472847, 0.062060185, 0.19502324, 0.14325075, 0.092998244]
128	1	2	[0.116563104, 0.039207667, 0.6919032, 0.021768276, 0.025643151, 0.07912879, 0.025785808]
129	1	2	[0.074236676, 0.018477682, 0.8099381, 0.012594828, 0.015856957, 0.0507538, 0.018141955]
130	1	2	[0.11313578, 0.029987926, 0.42958164, 0.022178594, 0.037732523, 0.3214535, 0.045930035]
131	1	5	[0.08975352, 0.09745814, 0.1548809, 0.07061991, 0.08464589, 0.40118352, 0.10145809]
132	1	2	[0.092886746, 0.054293014, 0.6351373, 0.03575848, 0.037235934, 0.094354875, 0.05033361]
133	1	5	[0.115951106, 0.07521954, 0.254333, 0.052829396, 0.121003985, 0.2385647, 0.14209831]
134	1	5	[0.11176611, 0.06686471, 0.3514596, 0.044514112, 0.05733707, 0.27545106, 0.09260737]
135	1	5	[0.1051267, 0.069114245, 0.27371305, 0.047584902, 0.08816201, 0.3429853, 0.073313825]
136	1	2	[0.09112662, 0.052687358, 0.65144926, 0.0342208, 0.035839874, 0.08533476, 0.04934132]
137	0	0	[0.49107984, 0.067450106, 0.18336593, 0.037076525, 0.06394669, 0.099795625, 0.057285257]
138	1	5	[0.107046306, 0.027498905, 0.35731065, 0.018697768, 0.034276735, 0.42080665, 0.03436302]
139	1	2	[0.114788726, 0.09397679, 0.5346042, 0.046301845, 0.053376388, 0.102433704, 0.05451835]
140	1	2	[0.124769665, 0.057160784, 0.31851318, 0.037028998, 0.05922718, 0.14680353, 0.25649667]
141	1	2	[0.12812153, 0.02800242, 0.439537, 0.022054706, 0.038544286, 0.09987969, 0.24386036]
142	1	2	[0.1287414, 0.028690057, 0.45188594, 0.022615222, 0.038133625, 0.10561046, 0.22432335]
143	1	2	[0.2011454, 0.06838561, 0.4503739, 0.044322047, 0.05592883, 0.107558325, 0.07228593]
144	1	2	[0.10201976, 0.05737597, 0.5988727, 0.037827045, 0.043598115, 0.09961954, 0.06068688]
145	1	2	[0.09838751, 0.052519836, 0.6356713, 0.032277755, 0.036031503, 0.09256165, 0.052550502]
146	1	2	[0.079088695, 0.020022573, 0.7941097, 0.014530338, 0.017332548, 0.053393047, 0.02152317]
147	1	2	[0.10085614, 0.027237942, 0.7204977, 0.02047066, 0.031203397, 0.0706513, 0.02908288]
148	1	2	[0.12417032, 0.08902231, 0.5303652, 0.03326636, 0.050931476, 0.12074122, 0.0515031]
149	1	2	[0.112149544, 0.07546405, 0.5083738, 0.040167198, 0.051722743, 0.14492925, 0.067193456]
150	1	2	[0.0793257, 0.020191452, 0.79485273, 0.016700948, 0.017131403, 0.052122597, 0.019675156]
151	1	2	[0.0926429, 0.06334987, 0.5718761, 0.04664903, 0.04744287, 0.12643006, 0.051609173]
152	0	1	[0.0878211, 0.39727098, 0.22504899, 0.052491646, 0.054037753, 0.10892527, 0.07440423]
153	1	2	[0.09758358, 0.057018787, 0.6270823, 0.047184568, 0.03766613, 0.08232575, 0.051138915]
154	1	2	[0.11224021, 0.031845007, 0.6559342, 0.066592835, 0.026161823, 0.076558925, 0.030666968]
155	1	2	[0.077154905, 0.018931232, 0.8022684, 0.01272128, 0.017106954, 0.052750953, 0.019066231]
156	1	2	[0.093053564, 0.023516564, 0.74792945, 0.020794204, 0.020972319, 0.06963074, 0.024103152]
157	0	6	[0.08010958, 0.08388349, 0.071903594, 0.04563114, 0.061395526, 0.0792762, 0.57780045]
158	0	6	[0.06566923, 0.0527429, 0.0804861, 0.04062962, 0.053133126, 0.068307936, 0.6390311]
159	0	6	[0.07077339, 0.06042241, 0.0881395, 0.04639306, 0.06414841, 0.08936726, 0.5807559]
160	0	6	[0.0627864, 0.051620096, 0.07888344, 0.040309213, 0.051792983, 0.069054075, 0.6455537]
161	0	6	[0.12414459, 0.089520216, 0.106649466, 0.06985157, 0.09482029, 0.106090404, 0.40892345]
162	0	3	[0.08349252, 0.18700722, 0.088755324, 0.14153484, 0.26715305, 0.12164622, 0.110410765]
163	0	3	[0.06353276, 0.12602757, 0.05456678, 0.5689931, 0.050400045, 0.06807436, 0.06840537]
164	0	6	[0.06418606, 0.05232892, 0.0804495, 0.040764313, 0.051833883, 0.07023233, 0.64020497]
165	0	6	[0.072317675, 0.08064747, 0.062061086, 0.048267208, 0.057526838, 0.07132701, 0.6078527]
166	0	6	[0.09096711, 0.10429959, 0.07268641, 0.056591276, 0.07933865, 0.16474274, 0.4313742]
167	0	6	[0.063365005, 0.048861284, 0.07733718, 0.036562808, 0.048996348, 0.06474085, 0.6601366]
168	0	3	[0.056380518, 0.12035523, 0.049692612, 0.60089946, 0.047868613, 0.06323243, 0.061571132]
169	0	6	[0.09443185, 0.040049277, 0.20341513, 0.027470479, 0.04139305, 0.07935753, 0.5138827]
170	0	6	[0.093980126, 0.14304176, 0.08789086, 0.08299455, 0.19286291, 0.12201932, 0.27721053]
171	0	6	[0.07154429, 0.07767168, 0.061673142, 0.044588916, 0.05618533, 0.07365584, 0.6146808]
172	0	3	[0.06153208, 0.12098091, 0.052985992, 0.58330446, 0.049339086, 0.06587906, 0.0659784]
173	0	3	[0.06281773, 0.12834093, 0.054614794, 0.5682314, 0.050635114, 0.06765276, 0.06770735]
174	0	6	[0.070649356, 0.057246175, 0.085116975, 0.04328353, 0.05819885, 0.0885139, 0.59699124]
175	0	6	[0.06643467, 0.052190952, 0.083266094, 0.039152294, 0.052427575, 0.06997056, 0.6365578]
176	0	6	[0.06968413, 0.055702068, 0.08522698, 0.04143035, 0.05716776, 0.082784034, 0.6080047]
177	0	6	[0.09496361, 0.11377954, 0.14382088, 0.08630422, 0.22146246, 0.13911241, 0.20055686]
178	0	3	[0.060352188, 0.11527937, 0.052737016, 0.59518754, 0.0479571, 0.06428301, 0.06420381]
179	0	6	[0.075044125, 0.0551338, 0.083352156, 0.04081062, 0.056089606, 0.07195729, 0.6176124]
180	0	6	[0.063425906, 0.049276635, 0.07777462, 0.036836784, 0.049735162, 0.06621529, 0.65673554]
181	0	6	[0.12014033, 0.1552806, 0.16314568, 0.08574773, 0.08965648, 0.2369186, 0.1491106]
182	0	6	[0.123059325, 0.16817507, 0.24769017, 0.09369542, 0.09054792, 0.16451778, 0.11231438]
183	0	6	[0.06455675, 0.05210367, 0.08009296, 0.039702903, 0.053467356, 0.06971021, 0.6403662]
184	0	6	[0.09263575, 0.10764244, 0.072172076, 0.05900587, 0.07821484, 0.200604, 0.38972506]
185	0	6	[0.107723124, 0.13460355, 0.11701753, 0.070938855, 0.0940031, 0.17858654, 0.29712728]
186	0	6	[0.06070186, 0.05347777, 0.07877049, 0.04425262, 0.05314828, 0.06836695, 0.6412821]
187	0	6	[0.061242916, 0.052110754, 0.078337364, 0.04193156, 0.05216387, 0.06721474, 0.6469988]
188	0	6	[0.07230382, 0.077003926, 0.062345095, 0.04339607, 0.055698894, 0.07285598, 0.6163962]
189	0	6	[0.06917496, 0.07347306, 0.059616566, 0.041907445, 0.05278102, 0.06666276, 0.6363842]
190	0	6	[0.10260547, 0.11804466, 0.1457165, 0.07884261, 0.13567264, 0.15316762, 0.2659505]
191	0	6	[0.080276504, 0.072996505, 0.110938095, 0.056933317, 0.07358642, 0.11844364, 0.48682556]
192	0	6	[0.07542378, 0.08763631, 0.06554274, 0.04991832, 0.06443802, 0.07559503, 0.5814458]
193	0	6	[0.06824266, 0.05523374, 0.08340171, 0.041882735, 0.055400867, 0.0839664, 0.6118719]
194	0	6	[0.06522194, 0.05371595, 0.081324786, 0.04180982, 0.054872792, 0.07112001, 0.6319347]
195	0	6	[0.07762696, 0.092169784, 0.067289986, 0.054774538, 0.066520385, 0.10434671, 0.53727156]
196	1	2	[0.12612917, 0.042893507, 0.45213905, 0.03231749, 0.16932577, 0.12446161, 0.05273337]
197	1	2	[0.12491581, 0.068474196, 0.4759215, 0.07555418, 0.048209004, 0.1319833, 0.07494203]
198	1	2	[0.10488887, 0.08391525, 0.2664657, 0.060314555, 0.25890183, 0.13614668, 0.08936718]
199	1	2	[0.09669462, 0.024537226, 0.6982091, 0.017006464, 0.0256372, 0.10996686, 0.027948566]
200	1	2	[0.1028688, 0.024201708, 0.71955794, 0.013589137, 0.020979213, 0.089731194, 0.029071923]
201	1	2	[0.10446112, 0.059467234, 0.56181014, 0.038605362, 0.04753886, 0.11983671, 0.06828053]
202	1	2	[0.09321554, 0.13336919, 0.24566592, 0.2063713, 0.09234183, 0.12444543, 0.10459081]
203	1	2	[0.10716091, 0.05896661, 0.57523006, 0.037418056, 0.0511823, 0.10906722, 0.0609748]
204	1	2	[0.108188055, 0.06192833, 0.40269578, 0.039351713, 0.053073734, 0.27272367, 0.06203867]
205	1	2	[0.12036594, 0.06963449, 0.35377553, 0.045077633, 0.08408252, 0.22185291, 0.105210975]
206	1	5	[0.106574625, 0.04601796, 0.14321558, 0.032500993, 0.05858436, 0.5434425, 0.069663994]
207	1	2	[0.092396595, 0.1766471, 0.13874319, 0.15907103, 0.09535469, 0.23739035, 0.10039709]
208	0	3	[0.06483431, 0.096317776, 0.08312916, 0.5348841, 0.056171015, 0.08376573, 0.08089788]
209	0	3	[0.06451175, 0.12758473, 0.055998776, 0.55897164, 0.05144842, 0.070450455, 0.07103421]
210	0	3	[0.061297975, 0.11943254, 0.052743454, 0.5863243, 0.04852925, 0.06568883, 0.06598365]
211	0	6	[0.064863294, 0.050110452, 0.079236545, 0.0372629, 0.05021397, 0.069383495, 0.64892936]
212	0	3	[0.11083456, 0.07327358, 0.22007583, 0.3912007, 0.043341897, 0.091892354, 0.069381095]
213	0	3	[0.08358469, 0.16029996, 0.0681745, 0.45854965, 0.05778844, 0.08178116, 0.08982158]
214	0	3	[0.09011912, 0.16429816, 0.100916564, 0.38699168, 0.070513405, 0.09440873, 0.09275235]
215	0	3	[0.07484524, 0.20714846, 0.072141595, 0.40937606, 0.065224595, 0.08691062, 0.084353425]
216	0	3	[0.06776509, 0.1018843, 0.083445296, 0.5296159, 0.054913852, 0.07919043, 0.08318522]
217	0	3	[0.07619442, 0.10485753, 0.11015415, 0.4680596, 0.061068274, 0.08947849, 0.090187535]
218	0	3	[0.10811221, 0.13155082, 0.044014014, 0.39629525, 0.21605565, 0.055291634, 0.04868043]
219	0	3	[0.060191687, 0.08745871, 0.07549592, 0.5830083, 0.049823843, 0.070858575, 0.073163025]
220	0	3	[0.059387933, 0.08626291, 0.07373776, 0.5895158, 0.049314164, 0.06972808, 0.0720534]
221	0	3	[0.07672027, 0.26053634, 0.071537405, 0.33121246, 0.07242494, 0.0971844, 0.09038413]
222	0	3	[0.06565122, 0.097242676, 0.086865194, 0.5387794, 0.05458033, 0.07750018, 0.07938099]
223	0	3	[0.075968646, 0.14769815, 0.07893455, 0.46810973, 0.06282467, 0.08556596, 0.08089824]
224	0	3	[0.080406174, 0.18462908, 0.072075434, 0.3613778, 0.07423369, 0.12638788, 0.10088989]
225	0	3	[0.0638464, 0.12744579, 0.057252277, 0.55931926, 0.052138608, 0.07096421, 0.06903348]
226	0	3	[0.06279048, 0.13402133, 0.055729114, 0.55840194, 0.05204804, 0.068870395, 0.068138696]
227	0	1	[0.07078849, 0.4822733, 0.09745108, 0.0726782, 0.06762133, 0.09933488, 0.109852724]
228	0	3	[0.09015843, 0.10502845, 0.13532904, 0.40835607, 0.06303677, 0.09558399, 0.10250727]
229	0	3	[0.06448294, 0.12942883, 0.0600449, 0.5532313, 0.053071454, 0.07052017, 0.06922037]
230	0	3	[0.061102718, 0.13505176, 0.05638888, 0.5554857, 0.05316595, 0.06999638, 0.06880859]
231	0	3	[0.07765675, 0.10199525, 0.09659676, 0.47127604, 0.059496135, 0.08889723, 0.104081854]
232	0	3	[0.0712498, 0.17106798, 0.06311086, 0.47787797, 0.058357254, 0.0794415, 0.0788946]
233	0	3	[0.09102376, 0.23139986, 0.08583692, 0.30081543, 0.07498983, 0.113795385, 0.102138855]
234	0	3	[0.059337787, 0.086074255, 0.07481833, 0.5885367, 0.049354218, 0.06996803, 0.07191073]
235	0	3	[0.078989655, 0.1195953, 0.09514745, 0.46265674, 0.059546046, 0.08723731, 0.0968275]
236	0	3	[0.08999113, 0.19981897, 0.07297962, 0.3876386, 0.062030084, 0.088522494, 0.09901913]
237	0	3	[0.08578597, 0.12992394, 0.14122996, 0.10147057, 0.21838754, 0.17115937, 0.1520426]
238	0	3	[0.09866329, 0.15129597, 0.19213763, 0.18682829, 0.09318506, 0.14069426, 0.13719553]
239	0	0	[0.3243947, 0.110233486, 0.094206005, 0.07577863, 0.115169846, 0.11650357, 0.16371377]
240	0	3	[0.06920702, 0.12766044, 0.05769207, 0.54793906, 0.051511172, 0.07075749, 0.07523279]
241	0	3	[0.07514848, 0.1658768, 0.07042281, 0.46315607, 0.061937675, 0.081682414, 0.08177573]
242	0	0	[0.4411033, 0.1487388, 0.055799086, 0.07139828, 0.10205416, 0.09886136, 0.082045026]
243	0	1	[0.06773917, 0.1646439, 0.061983738, 0.49196574, 0.05905431, 0.07803098, 0.07658214]
244	0	3	[0.06214117, 0.1292131, 0.054081824, 0.5684613, 0.050737467, 0.067887515, 0.06747761]
245	0	3	[0.07557161, 0.15827349, 0.07655569, 0.45425534, 0.06395708, 0.08716198, 0.084224775]
246	0	3	[0.06825134, 0.09425276, 0.09333566, 0.527611, 0.055528633, 0.0796523, 0.081368335]
247	0	3	[0.07997301, 0.098232016, 0.101727106, 0.48334053, 0.05685783, 0.08594275, 0.093926735]
248	0	3	[0.07902067, 0.3380523, 0.080504075, 0.18524309, 0.08692136, 0.13212754, 0.09813096]
249	0	3	[0.059616692, 0.12578595, 0.054438725, 0.5712686, 0.053255744, 0.06923487, 0.06639939]
250	0	3	[0.06839978, 0.15243892, 0.07065434, 0.48939374, 0.060956497, 0.08336892, 0.074787855]
251	0	3	[0.067066535, 0.088301264, 0.08171379, 0.5569678, 0.05128074, 0.07439823, 0.080271654]
252	0	3	[0.06238651, 0.08864457, 0.07878801, 0.571203, 0.05080089, 0.07281587, 0.075361125]
253	0	3	[0.07143773, 0.102182575, 0.09195775, 0.4974896, 0.058365293, 0.089955725, 0.08861133]
254	0	3	[0.061813362, 0.12599424, 0.055616606, 0.5716733, 0.05050031, 0.06785795, 0.06654433]
255	0	3	[0.062045634, 0.12197593, 0.054163087, 0.57818526, 0.049697254, 0.067395195, 0.06653767]
256	0	3	[0.058862142, 0.12439509, 0.060315482, 0.57395226, 0.051889922, 0.068021625, 0.06256346]
257	0	3	[0.06409537, 0.09592815, 0.08536555, 0.5425169, 0.05515442, 0.07864292, 0.0782967]
258	0	3	[0.07265089, 0.15772708, 0.067250684, 0.47617427, 0.06046807, 0.08289673, 0.0828322]
259	0	3	[0.083226755, 0.13430732, 0.06975837, 0.48808077, 0.05704093, 0.080332674, 0.08725319]
260	0	3	[0.064621314, 0.12810661, 0.057403527, 0.5578005, 0.051792808, 0.06992086, 0.070354365]
261	0	3	[0.07252731, 0.40061074, 0.07102093, 0.19107549, 0.077258795, 0.09498276, 0.09252399]
262	0	3	[0.06913431, 0.14093255, 0.05987651, 0.52927, 0.05330725, 0.0729165, 0.07456284]
263	0	3	[0.06048206, 0.086636156, 0.073538154, 0.5862259, 0.049412176, 0.07015516, 0.0735503]
264	0	3	[0.083350174, 0.3770089, 0.10816958, 0.13010247, 0.07210159, 0.10806888, 0.12119841]
265	0	3	[0.08752029, 0.3176526, 0.08082207, 0.09403419, 0.14427345, 0.13027136, 0.145426]
266	0	3	[0.08425238, 0.1649932, 0.0913282, 0.39295742, 0.08198111, 0.0941262, 0.09036147]
267	0	0	[0.55358624, 0.08816154, 0.065138966, 0.050428245, 0.07692955, 0.09081556, 0.07493987]
268	0	3	[0.056744974, 0.08490169, 0.07323386, 0.598921, 0.0488352, 0.06844822, 0.06891502]
269	0	3	[0.055961415, 0.11692816, 0.05121206, 0.6018147, 0.050105665, 0.063630916, 0.060347114]
270	0	3	[0.07634017, 0.13670246, 0.07380845, 0.4957512, 0.057606395, 0.07937575, 0.080415666]
271	0	3	[0.058266226, 0.117463216, 0.053280596, 0.59535474, 0.048777416, 0.064381026, 0.06247673]
272	0	3	[0.06430832, 0.13862158, 0.05747628, 0.54442596, 0.053941622, 0.071150236, 0.07007599]
273	0	3	[0.06478633, 0.13129106, 0.055688053, 0.5572936, 0.051074434, 0.06956066, 0.07030586]
274	0	3	[0.06966577, 0.09834295, 0.10413626, 0.5066472, 0.05721863, 0.08202352, 0.08196563]
275	0	3	[0.058653098, 0.118987724, 0.05272513, 0.59030396, 0.049673527, 0.06527682, 0.06437981]
276	0	0	[0.55632573, 0.0864118, 0.065436326, 0.048761167, 0.07589552, 0.090639256, 0.076530196]
277	0	0	[0.53500336, 0.08977622, 0.0686524, 0.050682645, 0.07655713, 0.095955, 0.08337327]
278	0	0	[0.5327729, 0.09468247, 0.0683236, 0.05170843, 0.07866656, 0.09388536, 0.079960644]
279	0	3	[0.086174384, 0.13507842, 0.10379572, 0.40873656, 0.06379768, 0.09475099, 0.10766625]
280	0	3	[0.092788495, 0.34378785, 0.08710422, 0.15929301, 0.088420436, 0.113042146, 0.11556378]
281	0	3	[0.06171903, 0.1355872, 0.05412079, 0.5619236, 0.051084206, 0.06806258, 0.06750262]
282	0	3	[0.06945442, 0.15833521, 0.063584775, 0.4813336, 0.062482327, 0.08294073, 0.08186896]
283	0	3	[0.09256003, 0.17049864, 0.14159277, 0.3201424, 0.07710532, 0.10249383, 0.095607]
284	0	3	[0.060477905, 0.089822, 0.08232, 0.56955326, 0.052077964, 0.07284356, 0.07290532]
285	0	3	[0.06768437, 0.10018398, 0.08196418, 0.53512806, 0.05470491, 0.07778768, 0.0825468]
286	0	3	[0.08268128, 0.20677902, 0.07663902, 0.31761333, 0.09488684, 0.11076122, 0.110639326]
287	0	3	[0.08026527, 0.16072373, 0.092791006, 0.41905868, 0.068737336, 0.09404519, 0.08437881]
288	0	3	[0.09435215, 0.111007765, 0.12229041, 0.39688307, 0.070105664, 0.09954624, 0.10581471]
289	0	3	[0.059143327, 0.12285945, 0.053102363, 0.5803965, 0.050465908, 0.06725827, 0.06677423]
290	0	3	[0.0809266, 0.100826025, 0.109868765, 0.46795404, 0.058531087, 0.08750212, 0.09439132]
291	0	3	[0.057022158, 0.1171132, 0.050656356, 0.6030198, 0.04758857, 0.06304849, 0.06155152]
292	0	3	[0.056319032, 0.116873726, 0.050861187, 0.60372317, 0.047883596, 0.06328277, 0.061056532]
293	0	3	[0.07027849, 0.14898753, 0.06834872, 0.4954623, 0.058553144, 0.08242121, 0.07594857]
294	0	3	[0.09932402, 0.12806302, 0.2705362, 0.17271496, 0.09738838, 0.121766895, 0.11020658]
295	0	3	[0.088326216, 0.16835217, 0.13013184, 0.34815165, 0.07440108, 0.10183033, 0.08880671]
296	0	3	[0.058112267, 0.08577441, 0.071946725, 0.5955425, 0.048709705, 0.069021836, 0.07089255]
297	1	2	[0.111185275, 0.044710133, 0.6735106, 0.035783634, 0.02763287, 0.07988725, 0.027290251]
298	0	3	[0.15628903, 0.090388775, 0.36221486, 0.19427371, 0.043432064, 0.10799109, 0.04541051]
299	0	3	[0.082119234, 0.118419215, 0.10816813, 0.4384269, 0.062285773, 0.09184925, 0.09873151]
300	0	3	[0.06308892, 0.12658611, 0.059197348, 0.55720574, 0.053684745, 0.0716333, 0.06860386]
301	0	3	[0.05704627, 0.1155109, 0.051060535, 0.60453546, 0.047603026, 0.0630059, 0.06123794]
302	0	3	[0.070426635, 0.14838688, 0.06807462, 0.4984001, 0.05921418, 0.07974134, 0.075756304]
303	0	3	[0.0733553, 0.10013129, 0.11187883, 0.48483548, 0.059186537, 0.08502575, 0.08558686]
304	0	3	[0.0624255, 0.12580797, 0.05597138, 0.5701431, 0.050588604, 0.067807905, 0.06725551]
305	0	3	[0.08432279, 0.11442108, 0.16289464, 0.37390944, 0.07010557, 0.09880489, 0.095541626]
306	0	3	[0.0919228, 0.13535763, 0.2549315, 0.11252244, 0.14936982, 0.14011674, 0.11577905]
307	0	1	[0.07869573, 0.46294996, 0.07088458, 0.12803473, 0.066032335, 0.09260733, 0.10079527]
308	0	3	[0.118900195, 0.085980386, 0.2741572, 0.29673427, 0.047960248, 0.101846814, 0.074420914]
309	0	3	[0.06185749, 0.117415406, 0.054138355, 0.58682317, 0.048544202, 0.06542229, 0.06579909]
310	0	3	[0.10209557, 0.21453112, 0.09244068, 0.15412536, 0.09537861, 0.20990722, 0.13152139]
311	0	3	[0.067106, 0.13605703, 0.06647883, 0.52423793, 0.057341028, 0.076763056, 0.07201607]
312	0	3	[0.06747489, 0.099781305, 0.08926134, 0.5219441, 0.0562313, 0.08032394, 0.08498314]
313	0	3	[0.06791433, 0.13400625, 0.063207895, 0.531067, 0.055390432, 0.07534381, 0.07307025]
314	0	3	[0.093155995, 0.1797029, 0.18816045, 0.26197952, 0.08032325, 0.107737355, 0.08894055]
315	0	3	[0.06786174, 0.14352238, 0.065065, 0.51469445, 0.056630496, 0.075945266, 0.076280594]
316	0	3	[0.1046646, 0.16998024, 0.12813775, 0.27921245, 0.07955555, 0.10900023, 0.12944914]
317	0	0	[0.5416495, 0.12486853, 0.0461553, 0.057705868, 0.07763836, 0.0854287, 0.0665538]
318	0	3	[0.06983734, 0.12564334, 0.060776997, 0.5452181, 0.052204415, 0.07263113, 0.07368871]
319	0	3	[0.058067076, 0.08808817, 0.077089205, 0.5850903, 0.05032293, 0.07080036, 0.07054204]
320	0	3	[0.076368116, 0.37289914, 0.071999274, 0.21389598, 0.07328546, 0.09600135, 0.09555067]
321	0	3	[0.08624925, 0.15719268, 0.14317738, 0.20657928, 0.11387302, 0.17064157, 0.12228685]
322	0	3	[0.064470574, 0.1347514, 0.061807964, 0.54198337, 0.055360194, 0.0723544, 0.0692721]
323	0	3	[0.08155705, 0.10135989, 0.08932963, 0.49126285, 0.0551407, 0.08314946, 0.098200336]
324	0	3	[0.10763259, 0.115301296, 0.17806841, 0.29525092, 0.07478735, 0.10889494, 0.12006451]
325	0	0	[0.5050426, 0.0922194, 0.074480705, 0.049857136, 0.08720131, 0.099642575, 0.091556184]
326	0	3	[0.08543725, 0.2476863, 0.11978971, 0.1950226, 0.089950435, 0.14385474, 0.1182589]
327	0	3	[0.06404831, 0.1372417, 0.054856226, 0.55292135, 0.05195236, 0.069279656, 0.06970039]
328	0	3	[0.09822257, 0.120613985, 0.27303234, 0.096306, 0.10235639, 0.19200504, 0.11746372]
329	0	3	[0.08106521, 0.13642699, 0.079705045, 0.48132482, 0.057739973, 0.08045567, 0.083282255]
330	0	3	[0.06825737, 0.13615046, 0.060432263, 0.52795523, 0.056263134, 0.07544546, 0.07549613]
331	0	3	[0.06976063, 0.14603855, 0.0600881, 0.51466906, 0.05819734, 0.07512922, 0.07611715]
332	0	3	[0.06595115, 0.52535754, 0.06414757, 0.100492634, 0.06756557, 0.08761033, 0.08887516]
333	0	1	[0.07881328, 0.51022166, 0.07262974, 0.06799595, 0.07295184, 0.093421, 0.103966594]
334	0	1	[0.101102985, 0.3003308, 0.08700437, 0.22117631, 0.07108157, 0.10315665, 0.11614738]
335	1	4	[0.08463356, 0.095992595, 0.036531758, 0.039529942, 0.5941202, 0.09750191, 0.05169004]
336	1	4	[0.08411885, 0.08468747, 0.06320119, 0.039465442, 0.6168269, 0.059948854, 0.05175133]
337	1	4	[0.44208357, 0.07853919, 0.04774279, 0.029954767, 0.28462368, 0.06402401, 0.05303203]
338	1	4	[0.16268009, 0.09890527, 0.08556033, 0.061595295, 0.36361128, 0.15226614, 0.07538164]
339	1	4	[0.24896385, 0.089257844, 0.06705492, 0.03741173, 0.40364528, 0.090110205, 0.0635562]
340	1	4	[0.5604125, 0.063345574, 0.03697124, 0.023672162, 0.22699843, 0.05070715, 0.03789288]
341	1	4	[0.08374012, 0.06687735, 0.0508692, 0.034432348, 0.6056745, 0.1066701, 0.051736325]
342	1	4	[0.5967145, 0.05754721, 0.033934373, 0.021938747, 0.20681547, 0.047368884, 0.035680823]
343	1	4	[0.5679636, 0.06310231, 0.03677942, 0.023608608, 0.21980225, 0.050694488, 0.038049277]
344	1	5	[0.110062346, 0.09431085, 0.037992995, 0.035256084, 0.28963995, 0.37114298, 0.06159483]
345	1	4	[0.07386753, 0.059007213, 0.04739899, 0.030702166, 0.6780999, 0.054698937, 0.056225274]
346	1	4	[0.13474666, 0.09083868, 0.1818967, 0.0449333, 0.40311056, 0.07718039, 0.06729369]
347	1	4	[0.06841244, 0.056465033, 0.04441981, 0.029575687, 0.70074147, 0.051853064, 0.048532426]
348	1	4	[0.066021994, 0.055707637, 0.043449618, 0.029154664, 0.71101755, 0.050476644, 0.044171836]
349	1	4	[0.08407866, 0.0639955, 0.0515915, 0.033028737, 0.6258728, 0.08060509, 0.060827684]
350	1	4	[0.08918566, 0.06906538, 0.059033487, 0.034661558, 0.595537, 0.09868102, 0.05383598]
351	1	4	[0.13881604, 0.09764163, 0.08266086, 0.19891772, 0.3345394, 0.072699055, 0.074725255]
352	1	4	[0.06848337, 0.060540263, 0.04568821, 0.034228135, 0.68266296, 0.054640617, 0.053756468]
353	1	4	[0.097139224, 0.10292688, 0.048117585, 0.041136425, 0.5445013, 0.11411173, 0.052066807]
354	1	4	[0.08053894, 0.096578866, 0.052584793, 0.0371711, 0.61716384, 0.06306193, 0.052900556]
355	1	4	[0.068393186, 0.06679778, 0.046987083, 0.033466835, 0.6866605, 0.05312268, 0.044572014]
356	1	4	[0.08234159, 0.114470586, 0.05421158, 0.03842397, 0.59463394, 0.0608236, 0.05509478]
357	1	4	[0.09118745, 0.048882566, 0.11412007, 0.026250578, 0.62571496, 0.061662395, 0.032181915]
358	1	4	[0.10723449, 0.052259438, 0.12712878, 0.027894324, 0.5657205, 0.06984526, 0.04991725]
359	1	4	[0.11296969, 0.06811988, 0.06689655, 0.034298185, 0.44856152, 0.074622504, 0.1945316]
360	1	4	[0.09717492, 0.067584984, 0.05649944, 0.033821557, 0.5756247, 0.08269624, 0.08659811]
361	1	4	[0.10847713, 0.07123276, 0.054139044, 0.03377993, 0.39839545, 0.26335812, 0.07061753]
362	1	4	[0.08897264, 0.07361762, 0.063340575, 0.041266445, 0.57037914, 0.08883457, 0.073589]
363	1	4	[0.08141713, 0.09290421, 0.036322046, 0.034788076, 0.6378122, 0.06159675, 0.055159617]
364	1	4	[0.114873864, 0.20351787, 0.053414695, 0.04475056, 0.44774938, 0.07584966, 0.059843976]
365	1	4	[0.09003266, 0.07177733, 0.0583188, 0.040803596, 0.56624025, 0.06679582, 0.10603149]
366	1	4	[0.0698639, 0.06362359, 0.046817306, 0.03671218, 0.6658087, 0.059901413, 0.057272896]
367	1	4	[0.077029176, 0.09310261, 0.03400601, 0.037808876, 0.6510812, 0.055656336, 0.05131575]
368	0	0	[0.50566936, 0.1027618, 0.02805758, 0.030345514, 0.2471674, 0.050054274, 0.035944078]
369	0	0	[0.5046575, 0.09582837, 0.027893111, 0.030023038, 0.25484368, 0.049727064, 0.03702726]
370	0	0	[0.34872472, 0.07713271, 0.04705119, 0.033736955, 0.38085335, 0.061346713, 0.051154397]
371	1	4	[0.09166915, 0.081486076, 0.075707674, 0.041306928, 0.5714518, 0.08446177, 0.05391662]
372	1	4	[0.096694544, 0.113365784, 0.060878422, 0.039197452, 0.5418519, 0.07370161, 0.07431032]
373	1	4	[0.1015524, 0.07431631, 0.06498208, 0.037807822, 0.53796774, 0.097058296, 0.08631539]
374	1	4	[0.07693442, 0.08306148, 0.03399366, 0.03283779, 0.67742044, 0.049669266, 0.04608292]
375	1	5	[0.10425283, 0.12158932, 0.08400186, 0.06202756, 0.08685071, 0.25260168, 0.28867608]
376	1	5	[0.08710547, 0.07479698, 0.10758127, 0.04777101, 0.064793415, 0.099649854, 0.518302]
377	1	5	[0.14637952, 0.053057544, 0.573742, 0.06273955, 0.034874763, 0.09315224, 0.03605432]
378	1	5	[0.09890593, 0.12649998, 0.12190069, 0.07531677, 0.16182874, 0.2170455, 0.19850238]
379	1	5	[0.074219294, 0.084473886, 0.08018915, 0.06377607, 0.0993794, 0.47132662, 0.12663555]
380	1	5	[0.0776635, 0.44002002, 0.10425295, 0.06615037, 0.073497795, 0.11944166, 0.1189737]
381	1	5	[0.08726601, 0.079164624, 0.105659686, 0.057311587, 0.105936885, 0.13250202, 0.43215913]
382	1	4	[0.09566097, 0.10352766, 0.04045306, 0.041446704, 0.5570278, 0.09342336, 0.06846043]
383	1	4	[0.111114725, 0.1019114, 0.0477512, 0.04244926, 0.48635647, 0.077015154, 0.1334018]
384	1	4	[0.102471925, 0.103202455, 0.039819285, 0.040854532, 0.4162158, 0.2408717, 0.056564268]
385	1	4	[0.08612395, 0.13138792, 0.039996814, 0.04188195, 0.58450824, 0.06324671, 0.05285441]
386	0	6	[0.06204763, 0.052150603, 0.07889318, 0.0415245, 0.05214931, 0.06833524, 0.6448996]
387	0	6	[0.0648508, 0.054897144, 0.08170544, 0.04356437, 0.05485295, 0.07678064, 0.6233486]
388	0	6	[0.09059234, 0.11059978, 0.07996456, 0.0604276, 0.10655768, 0.10297824, 0.4488799]
389	0	3	[0.07636624, 0.09131404, 0.08867605, 0.521375, 0.05279506, 0.07926969, 0.090203956]
390	1	2	[0.10213164, 0.055839267, 0.5915435, 0.03408268, 0.04139552, 0.120552786, 0.05445459]
391	0	1	[0.082634546, 0.11730961, 0.07182925, 0.059062168, 0.07001815, 0.097840905, 0.5013054]
392	0	1	[0.064141065, 0.516143, 0.09040825, 0.06753275, 0.0642012, 0.09579517, 0.101778574]
393	0	0	[0.39234024, 0.11016521, 0.08605202, 0.070711985, 0.12062315, 0.11331206, 0.10679532]
394	0	1	[0.05374294, 0.6079646, 0.055241894, 0.07025369, 0.058648907, 0.07770732, 0.076440714]
395	0	0	[0.4118346, 0.11186051, 0.0816728, 0.07432008, 0.09634339, 0.10810458, 0.115863964]
396	0	0	[0.46347857, 0.10544456, 0.07427372, 0.07050786, 0.09875244, 0.103333406, 0.08420948]
397	0	1	[0.059188858, 0.52660257, 0.08697764, 0.074426174, 0.06497267, 0.09286296, 0.09496911]
398	0	1	[0.06117683, 0.6021769, 0.05831113, 0.057544608, 0.05563165, 0.08016718, 0.08499171]
399	0	1	[0.061777815, 0.6013139, 0.058346182, 0.05863915, 0.05647888, 0.07860513, 0.08483901]
400	0	1	[0.056810517, 0.61644906, 0.055803657, 0.05972942, 0.05505591, 0.076635085, 0.07951641]
401	0	1	[0.059204184, 0.6018135, 0.057760596, 0.061438035, 0.057156783, 0.07956642, 0.08306046]
402	0	1	[0.099527836, 0.27941656, 0.13112746, 0.1017537, 0.123164445, 0.15172805, 0.11328195]
403	0	1	[0.0578427, 0.6108302, 0.05652826, 0.059786294, 0.055575997, 0.078623116, 0.080813475]
404	0	1	[0.063977115, 0.51190823, 0.090622164, 0.06939407, 0.06537317, 0.09618607, 0.10253928]
405	0	1	[0.06772279, 0.49946973, 0.092269726, 0.071119785, 0.06815506, 0.09734011, 0.103922844]
406	0	0	[0.31705704, 0.13771267, 0.0971261, 0.07725019, 0.101293206, 0.11931514, 0.15024556]
407	0	1	[0.054931253, 0.62040895, 0.054888472, 0.061865848, 0.055111762, 0.075542, 0.077251725]
408	0	1	[0.05499088, 0.6194154, 0.055098027, 0.061946027, 0.055287898, 0.07592086, 0.07734087]
409	0	1	[0.06688846, 0.5083888, 0.09230289, 0.065353066, 0.06472153, 0.09623215, 0.10611314]
410	0	1	[0.070840985, 0.47558957, 0.0973969, 0.06882037, 0.073009565, 0.10247774, 0.11186486]
411	0	1	[0.06694646, 0.50632876, 0.09331603, 0.065996185, 0.06547691, 0.096663065, 0.10527261]
412	0	1	[0.088786975, 0.31625938, 0.14257902, 0.09996947, 0.10250071, 0.12457666, 0.12532777]
413	0	1	[0.06136239, 0.55911684, 0.06285079, 0.07358491, 0.07071405, 0.08690297, 0.08546802]
414	0	1	[0.067656666, 0.505881, 0.065029785, 0.11673546, 0.06476777, 0.08985866, 0.09007067]
415	0	1	[0.11897068, 0.32462743, 0.074782155, 0.07398603, 0.262314, 0.07346234, 0.071857296]
416	0	1	[0.09004874, 0.43397895, 0.06103638, 0.045724, 0.24408159, 0.064965315, 0.06016503]
417	0	0	[0.47565696, 0.12989299, 0.056653153, 0.05792454, 0.081758514, 0.09670942, 0.101404436]
418	0	0	[0.5076087, 0.1373499, 0.051125318, 0.05589262, 0.07922376, 0.09078824, 0.078011386]
419	0	0	[0.5147398, 0.12523904, 0.05077459, 0.054323666, 0.07954926, 0.09069995, 0.0846736]
420	0	0	[0.5167633, 0.13294794, 0.050255354, 0.054478478, 0.07720142, 0.090503775, 0.07784969]
421	0	0	[0.41756806, 0.15440324, 0.05970896, 0.066012554, 0.10530257, 0.10343141, 0.0935732]
422	0	0	[0.3166034, 0.14340688, 0.06921773, 0.07209303, 0.09341374, 0.105299816, 0.19996548]
423	0	0	[0.42087865, 0.14322911, 0.05952937, 0.06664614, 0.09005378, 0.099635765, 0.12002724]
424	0	0	[0.5015276, 0.12942192, 0.051360708, 0.058959503, 0.0799408, 0.092779055, 0.08601039]

## Sheet: b
	BorM_gt	sub_gt	sub_outputs			sub_gt:ground truth label(0: HC, 1: HH, 2: HCC, 3:FNH, 4: HM, 5:ICC, 6: HA), sub_outputs: predict score, BorM_gt: binary label of ground truth(0: benign lesions, 1: malignant lesions).
0	0	6	[0.06397433, 0.05432695, 0.08142312, 0.043160565, 0.054978084, 0.071295, 0.630842]
1	0	6	[0.07105915, 0.056128908, 0.08213774, 0.04428697, 0.055945043, 0.07147279, 0.61896944]
2	0	6	[0.066738516, 0.056897644, 0.08361488, 0.045308787, 0.058483157, 0.07605053, 0.61290646]
3	0	6	[0.0697076, 0.071301386, 0.05933488, 0.03960583, 0.0512664, 0.064795, 0.64398885]
4	0	6	[0.07207624, 0.07139228, 0.060138877, 0.038333498, 0.05171978, 0.06712613, 0.63921314]
5	0	6	[0.05885664, 0.057165626, 0.07975638, 0.051046886, 0.056414355, 0.070384994, 0.6263752]
6	0	6	[0.07000473, 0.0747633, 0.060403023, 0.042683616, 0.053935718, 0.06778043, 0.6304292]
7	0	6	[0.06394133, 0.05177251, 0.079306535, 0.040064845, 0.05229787, 0.067884855, 0.6447321]
8	0	6	[0.064159125, 0.052755725, 0.0804871, 0.040900696, 0.053368736, 0.07044055, 0.63788795]
9	0	6	[0.099476844, 0.15234467, 0.10030703, 0.086352155, 0.1959029, 0.14580153, 0.21981476]
10	0	6	[0.09807575, 0.07969007, 0.12295752, 0.053858932, 0.077909805, 0.2126438, 0.35486412]
11	0	6	[0.16626826, 0.04513033, 0.35919216, 0.02361355, 0.053627793, 0.103567325, 0.24860059]
12	0	6	[0.06814743, 0.061240803, 0.08828169, 0.04941013, 0.066286266, 0.07862406, 0.5880096]
13	0	6	[0.07438105, 0.07897007, 0.06343943, 0.043989945, 0.057371393, 0.079359844, 0.6024883]
14	0	6	[0.06744795, 0.080135755, 0.06107549, 0.04982853, 0.057513718, 0.06905329, 0.61494523]
15	0	6	[0.064469114, 0.05410989, 0.07990142, 0.04371252, 0.053870816, 0.06931298, 0.6346232]
16	0	6	[0.066787235, 0.06591311, 0.0880194, 0.05695162, 0.06557626, 0.095432736, 0.5613196]
17	0	6	[0.05974052, 0.055074934, 0.0792856, 0.047311284, 0.0546784, 0.06891632, 0.6349929]
18	0	6	[0.071512856, 0.07127372, 0.09561446, 0.061290868, 0.08012875, 0.08869251, 0.53148687]
19	0	6	[0.06427568, 0.08899184, 0.06256147, 0.06157271, 0.064056955, 0.07406541, 0.58447593]
20	0	6	[0.066581115, 0.08561967, 0.061623193, 0.056853086, 0.061334904, 0.07148197, 0.596506]
21	0	6	[0.10406133, 0.15157518, 0.13633053, 0.086748354, 0.095046975, 0.25430146, 0.17193618]
22	0	6	[0.06628335, 0.057323802, 0.083264284, 0.045994524, 0.05708513, 0.07397645, 0.6160724]
23	0	6	[0.06940763, 0.0779099, 0.06110187, 0.045805346, 0.056273714, 0.07027798, 0.6192235]
24	0	6	[0.060182348, 0.05497261, 0.07929367, 0.04680972, 0.054524254, 0.069354616, 0.6348628]
25	0	6	[0.06601294, 0.04749241, 0.0780493, 0.033459112, 0.04801143, 0.066419266, 0.6605556]
26	0	6	[0.082345314, 0.09181824, 0.11611997, 0.07858895, 0.12235594, 0.12581311, 0.38295847]
27	0	6	[0.08080903, 0.08624251, 0.11099971, 0.07264315, 0.106276914, 0.11354156, 0.4294871]
28	0	6	[0.07861909, 0.061908886, 0.09626195, 0.044341028, 0.06534584, 0.09426779, 0.55925536]
29	0	6	[0.057878457, 0.05725408, 0.07913468, 0.051974706, 0.056510597, 0.069311075, 0.62793636]
30	0	6	[0.064153865, 0.04864805, 0.07757965, 0.03584203, 0.0487138, 0.066771664, 0.6582909]
31	0	6	[0.060847327, 0.052706763, 0.078480124, 0.043005817, 0.052476563, 0.06727331, 0.64521]
32	0	6	[0.061644252, 0.053012125, 0.078639604, 0.043414276, 0.05265991, 0.067294285, 0.6433355]
33	0	6	[0.07204979, 0.07145664, 0.059910968, 0.03855619, 0.051542096, 0.06794021, 0.6385441]
34	0	6	[0.06363276, 0.0479446, 0.07726244, 0.03518159, 0.048084028, 0.06452263, 0.663372]
35	0	6	[0.06081988, 0.054593153, 0.07951449, 0.045910962, 0.05435451, 0.06842805, 0.63637894]
36	1	4	[0.1477967, 0.13161997, 0.11798256, 0.05589655, 0.31249368, 0.08185067, 0.15235983]
37	0	6	[0.06434697, 0.050782412, 0.07998307, 0.03838662, 0.051074065, 0.06807003, 0.64735687]
38	0	6	[0.06786958, 0.052328665, 0.080557, 0.03943688, 0.05250695, 0.07086884, 0.6364321]
39	0	6	[0.06330081, 0.05707601, 0.081707805, 0.047583703, 0.056748174, 0.07930828, 0.61427516]
40	0	6	[0.09343962, 0.120006904, 0.06897363, 0.063726515, 0.09659373, 0.34934986, 0.20790984]
41	0	6	[0.07069531, 0.072105065, 0.05998829, 0.039709114, 0.05199164, 0.067108765, 0.63840187]
42	0	6	[0.069481134, 0.067606695, 0.09181398, 0.05658389, 0.06823537, 0.09568521, 0.55059373]
43	0	6	[0.078606084, 0.062861234, 0.09770592, 0.04579547, 0.060574155, 0.1033037, 0.5511534]
44	0	6	[0.06090334, 0.053009808, 0.0789767, 0.043663986, 0.05257805, 0.0672708, 0.64359736]
45	0	6	[0.07183558, 0.06894258, 0.059092548, 0.036388505, 0.04983103, 0.06483317, 0.64907664]
46	0	6	[0.05845667, 0.05741854, 0.07956505, 0.05159622, 0.056740437, 0.07115995, 0.6250632]
47	0	6	[0.06812106, 0.073744126, 0.059466682, 0.042690612, 0.052977424, 0.06594774, 0.63705236]
48	0	6	[0.067912295, 0.084688485, 0.06287113, 0.053921577, 0.06174375, 0.07372362, 0.5951392]
49	0	6	[0.062881, 0.05813289, 0.08280453, 0.049195956, 0.05825768, 0.078652225, 0.6100758]
50	0	6	[0.061317675, 0.054160625, 0.07933682, 0.044867937, 0.05382734, 0.07033332, 0.63615626]
51	0	6	[0.06497399, 0.0454404, 0.076262236, 0.03147281, 0.04595343, 0.062458526, 0.67343867]
52	0	6	[0.06314028, 0.05577413, 0.083277725, 0.045959707, 0.05527726, 0.07150382, 0.6250672]
53	0	6	[0.06261264, 0.055413038, 0.0831279, 0.045813095, 0.054587692, 0.07021905, 0.6282266]
54	0	6	[0.06513975, 0.053220406, 0.0811574, 0.04093825, 0.055036962, 0.070610546, 0.6338967]
55	0	6	[0.06523516, 0.051140662, 0.07881968, 0.039217494, 0.050954144, 0.066562645, 0.6480702]
56	0	6	[0.060149748, 0.053162366, 0.07820894, 0.044250447, 0.0528485, 0.066882275, 0.6444977]
57	0	6	[0.063893445, 0.04814798, 0.07741052, 0.035324905, 0.048541784, 0.06464693, 0.6620345]
58	0	6	[0.07021343, 0.0724623, 0.05978321, 0.04032498, 0.052338917, 0.06674714, 0.63813]
59	0	6	[0.07538645, 0.0783046, 0.0658207, 0.043127816, 0.056360427, 0.07417388, 0.60682607]
60	0	6	[0.06474076, 0.051937755, 0.08108595, 0.039684325, 0.052259095, 0.06960177, 0.6406904]
61	0	6	[0.065038495, 0.052184176, 0.080855764, 0.039800465, 0.052032437, 0.07143323, 0.6386554]
62	0	6	[0.071894355, 0.0743426, 0.061429996, 0.041213013, 0.0536775, 0.070153184, 0.6272894]
63	0	6	[0.11098185, 0.14526947, 0.117491014, 0.08005656, 0.091827184, 0.20552678, 0.24884716]
64	0	6	[0.09630027, 0.09103872, 0.16359074, 0.07223981, 0.08456128, 0.123102434, 0.36916667]
65	0	6	[0.06292084, 0.051879223, 0.07903034, 0.040698968, 0.051741004, 0.06975494, 0.6439746]
66	0	6	[0.08440063, 0.08725232, 0.06532178, 0.04995546, 0.06296715, 0.0755633, 0.57453936]
67	0	6	[0.059182737, 0.054456268, 0.07854186, 0.04673318, 0.053938963, 0.06789805, 0.6392489]
68	0	6	[0.062313903, 0.048949916, 0.07695619, 0.03716804, 0.048971176, 0.06451156, 0.6611292]
69	0	6	[0.090293705, 0.08406211, 0.11167786, 0.053825222, 0.09672213, 0.10979644, 0.45362252]
70	0	6	[0.07698357, 0.055417623, 0.08657029, 0.03851143, 0.057993833, 0.073131494, 0.6113918]
71	0	6	[0.076186694, 0.08787576, 0.07060577, 0.051873576, 0.062304746, 0.08320834, 0.56794506]
72	0	6	[0.07290436, 0.06827948, 0.05931257, 0.035306387, 0.049640145, 0.06428906, 0.65026796]
73	0	6	[0.06802144, 0.07572165, 0.060101513, 0.04468247, 0.05457367, 0.066679806, 0.63021946]
74	0	6	[0.06482089, 0.04528552, 0.076061554, 0.031360332, 0.0457301, 0.06234668, 0.6743949]
75	0	6	[0.07930362, 0.05285675, 0.08405736, 0.036180787, 0.055165444, 0.07119526, 0.6212408]
76	0	6	[0.06900096, 0.049156252, 0.08045546, 0.033887375, 0.05067816, 0.069457054, 0.6473647]
77	0	6	[0.06375762, 0.054065093, 0.08083439, 0.043363947, 0.053109437, 0.06934818, 0.6355213]
78	0	6	[0.06665346, 0.059199028, 0.08860668, 0.049113866, 0.058915902, 0.07713482, 0.60037625]
79	0	6	[0.062790245, 0.050683815, 0.07820259, 0.03936575, 0.05064916, 0.06589417, 0.65241426]
80	0	6	[0.06209628, 0.051331464, 0.078126155, 0.040506437, 0.05113859, 0.06701216, 0.64978886]
81	0	6	[0.068465404, 0.04693961, 0.07847971, 0.031925708, 0.047501657, 0.06718794, 0.6595]
82	0	6	[0.07631083, 0.08869931, 0.06854306, 0.050356094, 0.061258648, 0.083174184, 0.57165784]
83	0	6	[0.10194412, 0.06582336, 0.09398519, 0.045919947, 0.066099994, 0.097323515, 0.52890384]
84	0	6	[0.06610174, 0.050710764, 0.07982036, 0.037422676, 0.05064051, 0.07231442, 0.64298946]
85	0	6	[0.073931694, 0.05395815, 0.08695261, 0.03700609, 0.057129983, 0.083022065, 0.6079994]
86	0	6	[0.09083733, 0.11382112, 0.11700147, 0.096844845, 0.2223093, 0.1350716, 0.22411437]
87	0	6	[0.06975923, 0.080341406, 0.06219989, 0.04820495, 0.05719782, 0.07183905, 0.6104577]
88	0	6	[0.062329706, 0.049684193, 0.07744717, 0.03809561, 0.04972492, 0.065693215, 0.6570252]
89	0	6	[0.0752041, 0.07248548, 0.06154346, 0.037628047, 0.053841587, 0.07040865, 0.6288887]
90	0	6	[0.065843746, 0.045892578, 0.076962695, 0.03171493, 0.046153735, 0.06421217, 0.66922015]
91	0	6	[0.0727532, 0.069291554, 0.05960861, 0.03617126, 0.050179657, 0.066569544, 0.6454262]
92	0	6	[0.08451147, 0.12231595, 0.078203484, 0.07713782, 0.10977122, 0.13065952, 0.3974005]
93	0	6	[0.06882948, 0.049082503, 0.081430525, 0.03392342, 0.050831757, 0.06874085, 0.6471615]
94	0	6	[0.07638568, 0.072288044, 0.06319596, 0.03719091, 0.052574214, 0.07070809, 0.6276571]
95	0	0	[0.18190792, 0.09421335, 0.11406391, 0.06393012, 0.10420257, 0.11210362, 0.3295785]
96	0	6	[0.064542204, 0.049747054, 0.07838456, 0.03714941, 0.049954098, 0.066731445, 0.6534913]
97	0	6	[0.08498544, 0.093894854, 0.11341986, 0.075306356, 0.14505741, 0.13254766, 0.35478845]
98	0	6	[0.060771942, 0.052433997, 0.07823506, 0.04281211, 0.052119456, 0.066638224, 0.6469893]
99	0	6	[0.06890549, 0.051462132, 0.082497075, 0.03638917, 0.054358117, 0.07186311, 0.6345249]
100	0	6	[0.068788104, 0.06663076, 0.09053225, 0.05617935, 0.06657152, 0.09915803, 0.55214]
101	0	6	[0.07059733, 0.06959424, 0.059008732, 0.037465975, 0.050231192, 0.06423417, 0.6488684]
102	0	0	[0.36636642, 0.13013653, 0.067941144, 0.05677842, 0.08720538, 0.10223063, 0.18934147]
103	0	6	[0.060088556, 0.054961238, 0.07910545, 0.046808366, 0.05446422, 0.06939805, 0.6351741]
104	0	6	[0.06799928, 0.082182206, 0.06147794, 0.051843837, 0.058832757, 0.07011125, 0.6075527]
105	0	6	[0.06829167, 0.050944798, 0.08223334, 0.036883958, 0.050882995, 0.06977698, 0.64098626]
106	0	6	[0.06926007, 0.07659235, 0.060492888, 0.045074206, 0.055117287, 0.068402566, 0.6250606]
107	0	0	[0.42162496, 0.09982539, 0.08422048, 0.06082781, 0.09673477, 0.10754531, 0.12922122]
108	0	6	[0.06939111, 0.073444135, 0.059923623, 0.041667674, 0.053073324, 0.066554666, 0.63594544]
109	0	6	[0.058721133, 0.057781965, 0.08001823, 0.05185749, 0.05733978, 0.070129216, 0.6241522]
110	0	6	[0.07059914, 0.07106571, 0.05946333, 0.038760144, 0.05137514, 0.06558741, 0.64314914]
111	0	6	[0.06813987, 0.07545056, 0.060151737, 0.044343323, 0.05451396, 0.06656797, 0.6308326]
112	0	6	[0.06942121, 0.07061078, 0.059040062, 0.038945906, 0.050933324, 0.064076796, 0.6469719]
113	0	6	[0.062251713, 0.05054166, 0.07805016, 0.039325904, 0.050341353, 0.066213086, 0.653276]
114	0	6	[0.06702394, 0.062490907, 0.088180415, 0.052374054, 0.067284085, 0.07831437, 0.5843322]
115	0	6	[0.09838585, 0.11762251, 0.12851118, 0.112038836, 0.1592556, 0.12345123, 0.2607349]
116	0	6	[0.07104943, 0.06353062, 0.09441139, 0.055637043, 0.06155024, 0.080852754, 0.57296854]
117	0	6	[0.09103055, 0.0781204, 0.10087682, 0.05455742, 0.078969695, 0.09185074, 0.5045944]
118	0	6	[0.110143445, 0.051562328, 0.063563146, 0.02662693, 0.21321145, 0.05332448, 0.48156822]
119	0	6	[0.061124604, 0.05346779, 0.07911226, 0.044024285, 0.05315922, 0.068167254, 0.6409446]
120	0	6	[0.06837395, 0.05406385, 0.082257494, 0.04096343, 0.053718094, 0.07793027, 0.6226929]
121	0	6	[0.06237484, 0.049728483, 0.07755712, 0.038143072, 0.049759828, 0.06548256, 0.65695417]
122	0	6	[0.06930225, 0.07562609, 0.060816463, 0.04375362, 0.054744408, 0.06766678, 0.62809044]
123	0	6	[0.062208645, 0.06029443, 0.08434194, 0.054735806, 0.058972206, 0.07502701, 0.6044199]
124	0	6	[0.07127935, 0.072975345, 0.09846557, 0.06424444, 0.07854355, 0.08691404, 0.5275777]
125	0	6	[0.0673071, 0.051085126, 0.082563385, 0.03729183, 0.051160455, 0.07171604, 0.638876]
126	0	6	[0.06406223, 0.051376097, 0.07994957, 0.039487854, 0.05111116, 0.068648085, 0.645365]
127	0	6	[0.06957718, 0.07919742, 0.061625406, 0.04738763, 0.056544337, 0.07305386, 0.61261415]
128	0	6	[0.07127434, 0.07361666, 0.061163127, 0.040792994, 0.053350244, 0.06794476, 0.6318579]
129	0	6	[0.06589716, 0.08608538, 0.06259932, 0.05696881, 0.06177694, 0.07368249, 0.5929899]
130	0	6	[0.08383692, 0.12006459, 0.08719529, 0.078984715, 0.087385766, 0.12722734, 0.41530538]
131	0	6	[0.076612376, 0.071064524, 0.09624413, 0.057132483, 0.07058529, 0.13828672, 0.49007455]
132	0	6	[0.06224749, 0.052217554, 0.07854782, 0.041739725, 0.052210256, 0.067414984, 0.6456222]
133	0	6	[0.06537955, 0.047691572, 0.07814129, 0.033972643, 0.048219677, 0.06542601, 0.6611693]
134	0	6	[0.06899947, 0.07536877, 0.060268395, 0.04380965, 0.054164913, 0.068473734, 0.62891513]
135	0	3	[0.10083805, 0.17843683, 0.13251123, 0.24990039, 0.10945947, 0.11483185, 0.114022076]
136	0	6	[0.07012725, 0.07226893, 0.059594173, 0.040209275, 0.052187003, 0.066360205, 0.63925314]
137	0	6	[0.06676559, 0.05136046, 0.08154313, 0.038521383, 0.051190797, 0.06833353, 0.64228505]
138	0	6	[0.06433716, 0.049715355, 0.07867631, 0.03702427, 0.050078027, 0.06783224, 0.6523366]
139	0	6	[0.0656468, 0.08068603, 0.060640685, 0.05146249, 0.057475526, 0.06952679, 0.6145617]
140	0	6	[0.068843305, 0.07437679, 0.059938494, 0.04283272, 0.05343875, 0.06679102, 0.6337789]
141	0	6	[0.065633416, 0.08964712, 0.06297984, 0.06136319, 0.06371643, 0.07939911, 0.5772609]
142	0	6	[0.06301402, 0.054110076, 0.07992516, 0.044124003, 0.053494606, 0.07062811, 0.63470405]
143	0	6	[0.11473035, 0.05037878, 0.063896805, 0.024775462, 0.20952141, 0.054178137, 0.48251897]
144	0	6	[0.070325196, 0.07575852, 0.060639255, 0.043789297, 0.054191943, 0.06706701, 0.6282288]
145	0	6	[0.06320727, 0.056279454, 0.08251231, 0.046489578, 0.056010824, 0.07508254, 0.6204181]
146	0	6	[0.064230725, 0.055201612, 0.08043823, 0.04544673, 0.05460415, 0.06969602, 0.6303826]
147	0	6	[0.06010354, 0.055749256, 0.07974474, 0.04770484, 0.055906773, 0.07010081, 0.6306901]
148	0	6	[0.077914596, 0.079269074, 0.10178591, 0.06504401, 0.099544495, 0.1035514, 0.47289047]
149	0	6	[0.06895008, 0.08251559, 0.062207144, 0.05097293, 0.059047844, 0.07731237, 0.598994]
150	0	6	[0.072462074, 0.081426, 0.06492726, 0.04761777, 0.05952158, 0.07463475, 0.59941065]
151	0	6	[0.08886028, 0.08783743, 0.10916254, 0.06539715, 0.090157986, 0.22435342, 0.33423123]
152	0	6	[0.060133304, 0.054318532, 0.078940414, 0.045875892, 0.053795237, 0.06894449, 0.6379921]
153	0	6	[0.09357944, 0.16226143, 0.15998153, 0.107962064, 0.09369081, 0.1583877, 0.22413698]
154	0	6	[0.062037706, 0.05306264, 0.07960113, 0.042990085, 0.052874915, 0.06851708, 0.64091647]
155	0	6	[0.06308337, 0.051692225, 0.07876756, 0.040697675, 0.05154785, 0.06679008, 0.6474212]
156	0	6	[0.071529835, 0.08040352, 0.06292754, 0.047111902, 0.059554398, 0.07299623, 0.60547656]
157	0	6	[0.06867194, 0.07935616, 0.06104466, 0.048450027, 0.056572806, 0.0692473, 0.61665714]
158	0	6	[0.06993556, 0.07275631, 0.060042053, 0.040712204, 0.05233774, 0.066704854, 0.63751125]
159	0	6	[0.06918433, 0.07185208, 0.059337303, 0.04021416, 0.051892858, 0.064709656, 0.64280957]
160	0	6	[0.11449104, 0.050198708, 0.06453119, 0.024610035, 0.2081579, 0.053469025, 0.48454222]
161	0	6	[0.064991266, 0.05613991, 0.08223105, 0.045465987, 0.05617841, 0.07489768, 0.62009573]
162	0	6	[0.065163516, 0.048379947, 0.07809643, 0.03497262, 0.048552904, 0.0670995, 0.6577351]
163	0	6	[0.06094912, 0.055279735, 0.08091389, 0.04682541, 0.054898944, 0.06948039, 0.63165253]
164	0	6	[0.06576115, 0.054569636, 0.08216139, 0.04205251, 0.05596864, 0.07445424, 0.6250324]
165	0	6	[0.29964143, 0.11013688, 0.10111053, 0.07015588, 0.122610964, 0.1190586, 0.17728566]
166	0	6	[0.06694394, 0.07795809, 0.060474835, 0.047630966, 0.056144293, 0.06779912, 0.6230487]
167	0	6	[0.07022203, 0.071808934, 0.059836973, 0.039573904, 0.05193994, 0.0654098, 0.6412084]
168	0	6	[0.059041593, 0.0557968, 0.07916266, 0.048766468, 0.055381726, 0.06906152, 0.6327893]
169	0	6	[0.062292516, 0.056237917, 0.08079784, 0.047713682, 0.056010474, 0.07011702, 0.6268306]
170	0	6	[0.0680729, 0.059524536, 0.08377001, 0.049456216, 0.05861762, 0.075827084, 0.60473156]
171	0	6	[0.068849355, 0.063171074, 0.095784806, 0.052452557, 0.061107073, 0.08219596, 0.5764392]
172	0	6	[0.070555024, 0.079215795, 0.0629839, 0.046443645, 0.057719145, 0.071205065, 0.61187744]
173	0	6	[0.09906069, 0.17701942, 0.13883911, 0.100627616, 0.21087874, 0.15549573, 0.11807872]
174	0	6	[0.07632274, 0.07573156, 0.06275852, 0.040350392, 0.05442147, 0.07656097, 0.61385435]
175	0	6	[0.07476581, 0.10075303, 0.10923354, 0.09066255, 0.109077334, 0.13886483, 0.37664294]
176	0	6	[0.0751483, 0.091209374, 0.06934581, 0.05576205, 0.06583945, 0.08756173, 0.5551333]
177	0	6	[0.0787031, 0.10238986, 0.07220831, 0.062456157, 0.085834965, 0.09308335, 0.50532424]
178	0	6	[0.06304314, 0.05189738, 0.08019033, 0.040815037, 0.05171598, 0.067181446, 0.64515674]
179	0	6	[0.06445322, 0.04734239, 0.077018045, 0.034020066, 0.047689676, 0.06390866, 0.66556793]
180	0	6	[0.061946042, 0.051495165, 0.078550294, 0.04059531, 0.051676746, 0.06702097, 0.64871556]
181	0	6	[0.0672356, 0.04698226, 0.07777126, 0.032443874, 0.04730007, 0.067828804, 0.6604382]
182	0	6	[0.06302412, 0.05447729, 0.08182308, 0.04431147, 0.053816266, 0.07178043, 0.63076735]
183	0	6	[0.06656527, 0.050716408, 0.079526946, 0.037589237, 0.050876416, 0.07056391, 0.64416176]
184	0	6	[0.06835891, 0.077185616, 0.060389902, 0.046150606, 0.05537434, 0.06891444, 0.6236262]
185	0	6	[0.06829181, 0.0768069, 0.060141206, 0.04594907, 0.05492754, 0.06783478, 0.6260486]
186	0	6	[0.083852984, 0.09229145, 0.06877845, 0.050780937, 0.06751294, 0.11937835, 0.517405]
187	0	6	[0.0695676, 0.07531475, 0.060949493, 0.043413956, 0.054180127, 0.0678659, 0.62870824]
188	0	6	[0.068278104, 0.077192396, 0.060193036, 0.04609605, 0.055253647, 0.067488715, 0.62549806]
189	0	3	[0.08883069, 0.3538941, 0.111665756, 0.13353981, 0.07369197, 0.109861046, 0.12851661]
190	0	6	[0.065395266, 0.05095402, 0.0801413, 0.03770989, 0.052497447, 0.068890825, 0.6444113]
191	0	6	[0.065037996, 0.05017974, 0.07912998, 0.037116196, 0.05060957, 0.06972198, 0.6482045]
192	0	0	[0.4175552, 0.09923874, 0.08615923, 0.057195622, 0.09734845, 0.10783527, 0.13466744]
193	0	6	[0.06462065, 0.082013965, 0.060580123, 0.053699043, 0.05842767, 0.069019414, 0.6116392]
194	0	6	[0.07967077, 0.1108742, 0.0740716, 0.07286476, 0.09313385, 0.093941756, 0.475443]
195	0	1	[0.056292538, 0.5918123, 0.05766792, 0.07087495, 0.06223027, 0.07987744, 0.08124454]
196	0	6	[0.0842274, 0.07857491, 0.10511697, 0.055893395, 0.10318257, 0.106411815, 0.4665929]
197	0	6	[0.07635719, 0.079100765, 0.06630453, 0.043228574, 0.056674555, 0.07787061, 0.60046375]
198	0	6	[0.068804845, 0.0768392, 0.06084607, 0.0453205, 0.05545321, 0.06880219, 0.62393403]
199	0	6	[0.08034238, 0.06569139, 0.09779613, 0.04787016, 0.067925386, 0.11986753, 0.5205071]
200	0	6	[0.05898931, 0.055714853, 0.078863636, 0.0488966, 0.05508905, 0.06874695, 0.63369966]
201	0	6	[0.061325133, 0.054772325, 0.07926039, 0.046161782, 0.05430386, 0.068983905, 0.63519263]
202	0	6	[0.062897675, 0.052476697, 0.079440095, 0.04142, 0.05304334, 0.06849072, 0.64223146]
203	0	6	[0.06607831, 0.05532968, 0.08199122, 0.043502983, 0.055622716, 0.07045588, 0.6270191]
204	0	6	[0.06877644, 0.074952416, 0.060000498, 0.043620925, 0.054010596, 0.066520676, 0.63211846]
205	0	0	[0.45550156, 0.092298806, 0.08153777, 0.05225663, 0.081911586, 0.10346181, 0.13303182]
206	0	1	[0.08733588, 0.37063208, 0.114004575, 0.11565089, 0.07485955, 0.11092612, 0.12659092]
207	0	0	[0.47013566, 0.13636148, 0.054327358, 0.062375482, 0.08340406, 0.09915283, 0.09424319]
208	0	0	[0.3967997, 0.1322447, 0.063601956, 0.0597185, 0.08520083, 0.101365305, 0.16106895]
209	0	0	[0.117454365, 0.105658226, 0.072194345, 0.05601629, 0.07453456, 0.08716823, 0.48697397]
210	0	0	[0.18232027, 0.13244662, 0.07680692, 0.06595661, 0.08967831, 0.102741644, 0.3500496]
211	0	0	[0.37970534, 0.1371359, 0.06818693, 0.05851396, 0.08817233, 0.11407053, 0.15421502]
212	0	0	[0.5092401, 0.12340354, 0.052824553, 0.04970983, 0.07742083, 0.09427291, 0.09312818]
213	0	0	[0.32345372, 0.14564566, 0.07130924, 0.06251738, 0.093322925, 0.160931, 0.14282005]
214	0	0	[0.26929632, 0.16665933, 0.07775727, 0.07646599, 0.15655267, 0.12499916, 0.1282693]
215	0	0	[0.26974282, 0.21536462, 0.076092, 0.07981616, 0.11788892, 0.117830686, 0.12326477]
216	0	1	[0.05556368, 0.60734093, 0.05609849, 0.06582458, 0.059162065, 0.07799068, 0.07801956]
217	1	2	[0.09116352, 0.02757955, 0.291865, 0.021605588, 0.035598297, 0.5023512, 0.029836832]
218	1	2	[0.09208563, 0.025769554, 0.74454474, 0.020282816, 0.023496956, 0.06414466, 0.029675571]
219	1	2	[0.10271597, 0.10664432, 0.43160504, 0.07439787, 0.068773665, 0.11571187, 0.10015123]
220	1	2	[0.10577142, 0.116779454, 0.31724218, 0.08348722, 0.107196845, 0.15273014, 0.116792694]
221	1	2	[0.104227684, 0.119117536, 0.20582423, 0.27214247, 0.07136582, 0.11176847, 0.115553826]
222	0	1	[0.062391143, 0.52029467, 0.089202106, 0.07049022, 0.064469434, 0.09374256, 0.09940985]
223	0	1	[0.062432017, 0.51999366, 0.089417666, 0.07042116, 0.06428206, 0.09366416, 0.09978923]
224	1	2	[0.10645135, 0.053389512, 0.19348514, 0.033941932, 0.056115355, 0.4201576, 0.13645914]
225	1	4	[0.07755648, 0.09466622, 0.03481787, 0.040198233, 0.6158322, 0.088243335, 0.048685633]
226	0	1	[0.07506483, 0.18087679, 0.06418428, 0.45792678, 0.058492824, 0.080060594, 0.0833939]
227	0	1	[0.06690027, 0.5071417, 0.09296441, 0.066283636, 0.06545286, 0.09594259, 0.105314456]
228	1	2	[0.08506366, 0.053198703, 0.6656285, 0.03641055, 0.03516585, 0.08019897, 0.044333752]
229	0	0	[0.44970536, 0.07152927, 0.049945988, 0.029431313, 0.25681818, 0.062089823, 0.08048014]
230	0	0	[0.1547396, 0.09409878, 0.06868322, 0.0407591, 0.4403097, 0.070444435, 0.13096517]
231	0	0	[0.30686507, 0.0778371, 0.05967621, 0.03465099, 0.33882084, 0.067504585, 0.114645205]
232	0	0	[0.58558375, 0.05918427, 0.035195816, 0.022447923, 0.21123584, 0.048170913, 0.03818153]
233	1	4	[0.13130723, 0.09198894, 0.14334773, 0.050830007, 0.4370744, 0.08148157, 0.06397014]
234	1	4	[0.07170502, 0.06048797, 0.04631508, 0.031230291, 0.6800927, 0.059327222, 0.05084173]
235	1	4	[0.07133742, 0.059808545, 0.05080467, 0.031854995, 0.6875452, 0.052234963, 0.04641428]
236	1	4	[0.15013956, 0.09831387, 0.25823095, 0.045950215, 0.3034485, 0.080181986, 0.063735]
237	1	4	[0.06864505, 0.061981894, 0.04701907, 0.035658415, 0.67827916, 0.055812106, 0.052604314]
238	0	1	[0.06703891, 0.44423968, 0.10082816, 0.09227983, 0.083804235, 0.10694831, 0.10486097]
239	1	2	[0.11481714, 0.06559052, 0.35388842, 0.043064382, 0.0649208, 0.26534995, 0.09236876]
240	1	4	[0.13202044, 0.10168153, 0.05165641, 0.0357784, 0.4159918, 0.14523686, 0.11763454]
241	1	4	[0.17689757, 0.1360796, 0.23218444, 0.046092678, 0.26788825, 0.07842447, 0.06243301]
242	1	4	[0.1421315, 0.12476491, 0.121737614, 0.042838182, 0.43285257, 0.075270936, 0.060404323]
243	0	1	[0.1111396, 0.31417277, 0.07096791, 0.09983713, 0.26408324, 0.07225168, 0.067547664]
244	0	0	[0.43952993, 0.10082941, 0.07966399, 0.06429392, 0.08815102, 0.108803295, 0.11872855]
245	1	2	[0.10916935, 0.058845997, 0.20684837, 0.034459207, 0.07989794, 0.42849192, 0.08228719]
246	0	0	[0.5186792, 0.060560275, 0.16734385, 0.028501265, 0.06454454, 0.09710422, 0.06326661]
247	1	2	[0.107491575, 0.10788622, 0.2481755, 0.077976845, 0.089088336, 0.19627477, 0.17310682]
248	1	2	[0.111544356, 0.09873171, 0.230095, 0.06680397, 0.084106356, 0.16556114, 0.24315742]
249	0	1	[0.058105193, 0.60414296, 0.057228267, 0.06408484, 0.056284156, 0.07778436, 0.08237021]
250	0	0	[0.49309528, 0.090028785, 0.07504585, 0.05049748, 0.078712165, 0.10190914, 0.11071124]
251	0	0	[0.49571404, 0.09958849, 0.07525483, 0.051510278, 0.080559455, 0.102430314, 0.09494252]
252	0	1	[0.06659293, 0.51173925, 0.092093766, 0.06542446, 0.06410179, 0.0950929, 0.10495493]
253	0	1	[0.053906623, 0.61952907, 0.0546961, 0.06412029, 0.055445954, 0.07639081, 0.07591117]
254	0	1	[0.054444093, 0.6143661, 0.055245575, 0.066148534, 0.056829244, 0.076260865, 0.07670564]
255	0	0	[0.47557175, 0.1361288, 0.0545949, 0.06187785, 0.083900355, 0.0953817, 0.09254467]
256	0	1	[0.08521462, 0.16314736, 0.08032602, 0.097501546, 0.25280604, 0.19706935, 0.12393501]
257	0	1	[0.07124208, 0.4969837, 0.09571331, 0.06200308, 0.06518484, 0.09785492, 0.111018136]
258	0	1	[0.08665693, 0.075242326, 0.10935561, 0.055828575, 0.07513771, 0.10450269, 0.4932761]
259	0	1	[0.07320227, 0.48255596, 0.09868526, 0.06539427, 0.06724375, 0.09974747, 0.11317106]
260	1	4	[0.11280363, 0.096684515, 0.051258784, 0.043676995, 0.32938012, 0.06734664, 0.29884923]
261	1	4	[0.13786127, 0.15732214, 0.16351749, 0.06484758, 0.33966672, 0.0798636, 0.05692119]
262	1	2	[0.09874246, 0.05639505, 0.6177587, 0.037968557, 0.042654056, 0.09288309, 0.053598017]
263	1	2	[0.11381088, 0.0642298, 0.2558225, 0.04562642, 0.07244407, 0.24241047, 0.20565587]
264	0	1	[0.45045564, 0.14059424, 0.056897193, 0.061992228, 0.08600806, 0.10087863, 0.10317401]
265	0	0	[0.06270873, 0.5738187, 0.061927274, 0.0646494, 0.064324856, 0.0861702, 0.08640094]
266	0	0	[0.38523135, 0.09751366, 0.050484776, 0.032923765, 0.31241292, 0.06450031, 0.056933276]
267	0	0	[0.5394602, 0.06432473, 0.03764415, 0.025081247, 0.24222463, 0.05147209, 0.039793026]
268	0	1	[0.06978979, 0.51241565, 0.06690589, 0.07005564, 0.068051524, 0.09700508, 0.11577639]
269	0	0	[0.42386565, 0.0947425, 0.08585395, 0.05472892, 0.08564244, 0.11467155, 0.14049502]
270	0	0	[0.521975, 0.08974019, 0.07120271, 0.048646655, 0.07820301, 0.09929071, 0.090941764]
271	1	4	[0.111482345, 0.070162445, 0.06291084, 0.035801455, 0.5550771, 0.06831969, 0.0962462]
272	1	4	[0.08031262, 0.061117575, 0.048875153, 0.031540878, 0.66001266, 0.055059835, 0.06308124]
273	1	4	[0.121017806, 0.07047916, 0.06617027, 0.03581549, 0.45535785, 0.08305129, 0.16810806]
274	1	4	[0.12645034, 0.08681706, 0.080844626, 0.039746586, 0.40491337, 0.17781194, 0.08341613]
275	1	4	[0.091747575, 0.07115018, 0.077770494, 0.036495447, 0.6045189, 0.06536205, 0.05295532]
276	1	4	[0.12961227, 0.0902662, 0.17155886, 0.044915814, 0.42597386, 0.07504377, 0.062629186]
277	1	2	[0.115296446, 0.05384554, 0.35330367, 0.03653049, 0.049252648, 0.100333184, 0.29143795]
278	1	2	[0.12439159, 0.036338095, 0.6075299, 0.054823656, 0.042226486, 0.0945872, 0.0401031]
279	1	4	[0.06390549, 0.082212485, 0.030421812, 0.034722514, 0.7027508, 0.046557646, 0.039429236]
280	1	4	[0.07172445, 0.08687557, 0.03282977, 0.036915515, 0.66209865, 0.06411898, 0.045437027]
281	0	0	[0.40650418, 0.10631219, 0.083471544, 0.07133028, 0.09182519, 0.1101115, 0.13044512]
282	1	2	[0.11285192, 0.065447286, 0.31122962, 0.047433257, 0.06533924, 0.23281811, 0.16488056]
283	0	1	[0.064334854, 0.5111942, 0.09121507, 0.07051479, 0.06532072, 0.09544302, 0.10197732]
284	0	1	[0.08034713, 0.36100474, 0.114358634, 0.12520541, 0.08465865, 0.113220796, 0.12120454]
285	0	1	[0.08843736, 0.25105354, 0.0774011, 0.315836, 0.06782822, 0.09408701, 0.10535677]
286	1	2	[0.10180999, 0.13003308, 0.35221803, 0.09009408, 0.078427285, 0.13172258, 0.11569495]
287	1	4	[0.12840113, 0.07768122, 0.09515821, 0.041987374, 0.35366124, 0.09090601, 0.21220492]
288	1	4	[0.12297125, 0.07298768, 0.06871938, 0.038862593, 0.34891415, 0.13450225, 0.21304265]
289	1	4	[0.119071856, 0.092047244, 0.15076005, 0.050080035, 0.45457283, 0.073671386, 0.059796534]
290	0	1	[0.058198504, 0.6126761, 0.05671131, 0.05880423, 0.055485334, 0.07701455, 0.081109986]
291	0	1	[0.08535866, 0.17584765, 0.08255116, 0.09908968, 0.30073643, 0.12809345, 0.12832291]
292	0	1	[0.08009405, 0.1657401, 0.08481358, 0.09861912, 0.33316487, 0.12657692, 0.110991396]
293	0	1	[0.08685854, 0.17806317, 0.09662176, 0.100162804, 0.27459317, 0.14771627, 0.11598437]
294	0	0	[0.49802822, 0.03287189, 0.27731445, 0.020998998, 0.042273182, 0.08782127, 0.040691953]
295	0	1	[0.13224903, 0.042808093, 0.45808047, 0.19983262, 0.03330514, 0.09393154, 0.03979318]
296	1	4	[0.13250731, 0.09707139, 0.054467805, 0.03877271, 0.2933474, 0.097415306, 0.28641808]
297	1	2	[0.076979265, 0.02079562, 0.78706276, 0.014903925, 0.018804938, 0.061817814, 0.019635629]
298	0	0	[0.27634966, 0.11025866, 0.044484593, 0.044028413, 0.30549604, 0.06565773, 0.15372495]
299	1	4	[0.121958174, 0.08367975, 0.083956786, 0.03928795, 0.4474066, 0.14686918, 0.076841585]
300	1	4	[0.5844255, 0.06570803, 0.060397636, 0.020970697, 0.19717957, 0.049900074, 0.021418534]
301	1	2	[0.1066296, 0.105850056, 0.4260979, 0.071651414, 0.07167963, 0.11465476, 0.10343666]
302	1	4	[0.12321256, 0.11322989, 0.05515359, 0.057022136, 0.34053925, 0.08850726, 0.22233534]
303	1	5	[0.1367512, 0.05841746, 0.51088685, 0.024744935, 0.045487612, 0.1557128, 0.067999214]
304	1	2	[0.118474476, 0.08594811, 0.5624408, 0.042055253, 0.041400716, 0.09585776, 0.053822905]
305	0	0	[0.57767874, 0.08436826, 0.11174404, 0.02984844, 0.052713823, 0.0901802, 0.053466417]
306	0	0	[0.48000222, 0.097577766, 0.135968, 0.037578218, 0.08058627, 0.10412081, 0.06416669]
307	0	0	[0.13939983, 0.06823092, 0.06743527, 0.03979489, 0.27484998, 0.06634396, 0.34394518]
308	1	2	[0.12024401, 0.056311727, 0.26127347, 0.036450874, 0.05652222, 0.16225174, 0.30694598]
309	1	4	[0.0769169, 0.061830066, 0.049130354, 0.032829307, 0.65501666, 0.06035821, 0.06391853]
310	1	4	[0.09707713, 0.06783272, 0.05393227, 0.03500911, 0.60047466, 0.06917301, 0.07650109]
311	1	4	[0.11740567, 0.113563314, 0.06449188, 0.03998699, 0.49108985, 0.07159145, 0.10187094]
312	1	4	[0.09140406, 0.08869749, 0.05751171, 0.03733133, 0.5795489, 0.0694075, 0.07609898]
313	1	4	[0.0975165, 0.07763724, 0.05658538, 0.03660906, 0.5719973, 0.08036933, 0.07928516]
314	1	4	[0.08636481, 0.07398864, 0.05569321, 0.037095454, 0.6132815, 0.06909473, 0.06448164]
315	1	4	[0.07413525, 0.06530218, 0.04753502, 0.032718007, 0.6659709, 0.061127935, 0.05321066]
316	1	4	[0.075634256, 0.061841648, 0.047905136, 0.032516457, 0.6642849, 0.057826087, 0.059991486]
317	0	1	[0.055273347, 0.60428786, 0.056767575, 0.06737135, 0.05878943, 0.07985257, 0.07765785]
318	1	2	[0.078769505, 0.020903828, 0.78592557, 0.01551466, 0.01864989, 0.05611876, 0.024117775]
319	1	2	[0.10042913, 0.0612379, 0.5595617, 0.041870005, 0.04743725, 0.13029417, 0.059169747]
320	0	1	[0.057689223, 0.60186285, 0.057051685, 0.06494361, 0.058931056, 0.07845906, 0.08106248]
321	0	1	[0.04963234, 0.6257236, 0.052536387, 0.07121387, 0.055822108, 0.07395867, 0.071113035]
322	1	4	[0.098974235, 0.10718352, 0.06420995, 0.041486133, 0.5358461, 0.0896326, 0.06266749]
323	1	4	[0.09623915, 0.43665463, 0.062445182, 0.039031435, 0.23701526, 0.06521132, 0.06340303]
324	1	4	[0.06798345, 0.059878435, 0.044617727, 0.03269776, 0.68730164, 0.058586784, 0.048934195]
325	1	4	[0.07156299, 0.06556276, 0.047484946, 0.03404603, 0.67447805, 0.058974613, 0.047890615]
326	0	0	[0.39225882, 0.14210339, 0.067660905, 0.063151926, 0.08931537, 0.10739683, 0.13811277]
327	0	1	[0.05188636, 0.62228763, 0.05376353, 0.06712555, 0.056144588, 0.07516418, 0.073628135]
328	0	1	[0.065659486, 0.51088333, 0.091926426, 0.06695492, 0.06507832, 0.09556305, 0.103934504]
329	1	2	[0.087364055, 0.056739062, 0.64737636, 0.03887636, 0.0386033, 0.08499654, 0.04604428]
330	0	1	[0.07695805, 0.29563144, 0.10465954, 0.2339501, 0.0743206, 0.10526378, 0.10921655]
331	0	0	[0.53303087, 0.12261129, 0.049295355, 0.05381684, 0.07593639, 0.08817249, 0.077136785]
332	0	0	[0.4742397, 0.13098747, 0.05485051, 0.05947632, 0.08229749, 0.09608815, 0.10206039]
333	1	2	[0.11479157, 0.17339234, 0.15317598, 0.13772011, 0.08487549, 0.18163566, 0.15440883]
334	0	1	[0.06441306, 0.51074076, 0.09091404, 0.0716006, 0.06534944, 0.094919994, 0.10206213]
335	0	0	[0.4876845, 0.1245312, 0.054926604, 0.05306126, 0.07831436, 0.09321279, 0.10826924]
336	1	4	[0.09808021, 0.09600561, 0.04174615, 0.0379241, 0.56362516, 0.08687434, 0.075744465]
337	0	0	[0.29520538, 0.13388656, 0.07431558, 0.061181728, 0.08846941, 0.11400186, 0.23293953]
338	0	0	[0.36567757, 0.14372501, 0.06792518, 0.06372809, 0.111564286, 0.117635965, 0.12974389]
339	0	0	[0.4705329, 0.13316374, 0.056232847, 0.05429915, 0.085547805, 0.10075943, 0.09946402]
340	0	0	[0.44312504, 0.15086271, 0.060485594, 0.058263425, 0.087344, 0.100061074, 0.09985815]
341	0	0	[0.5008549, 0.12775838, 0.053982794, 0.05195974, 0.079940006, 0.094869964, 0.090634234]
342	0	0	[0.3982098, 0.1368901, 0.0643754, 0.058217753, 0.08823706, 0.10255377, 0.15151611]
343	0	0	[0.35080832, 0.14452524, 0.06659482, 0.063873924, 0.10535512, 0.14206241, 0.12678011]
344	0	0	[0.44214758, 0.12863854, 0.05970541, 0.05468546, 0.082942806, 0.099140495, 0.13273968]
345	0	0	[0.51880187, 0.13002971, 0.051367033, 0.051050685, 0.07978693, 0.08992823, 0.079035535]
346	0	0	[0.53733385, 0.1234811, 0.049663085, 0.04897183, 0.07645156, 0.087490685, 0.07660794]
347	1	5	[0.10777915, 0.095996216, 0.03974959, 0.035571452, 0.29505038, 0.3750872, 0.050765995]
348	1	5	[0.12959303, 0.10432161, 0.048763417, 0.038190544, 0.374135, 0.17699435, 0.12800208]
349	0	1	[0.05767609, 0.608362, 0.056888815, 0.061957125, 0.056198303, 0.07840145, 0.08051617]
350	0	1	[0.057333894, 0.6072599, 0.05694205, 0.062832676, 0.057467163, 0.07790098, 0.08026332]
351	0	1	[0.21861124, 0.20896927, 0.07594074, 0.09376846, 0.16200651, 0.12593067, 0.11477316]
352	0	1	[0.068113185, 0.5372806, 0.06443982, 0.07153888, 0.070067264, 0.090066954, 0.09849325]
353	1	4	[0.06396583, 0.0860504, 0.030899739, 0.037777208, 0.6882957, 0.05269803, 0.04031311]
354	1	2	[0.09308454, 0.024018887, 0.72280794, 0.016849685, 0.023822824, 0.09413866, 0.025277458]
355	1	4	[0.07051065, 0.060874186, 0.04484126, 0.028971625, 0.6951649, 0.051876858, 0.047760535]
356	0	1	[0.10258102, 0.2130592, 0.093140535, 0.17474416, 0.11751053, 0.12450009, 0.1744644]
357	0	1	[0.07746743, 0.43164966, 0.07860964, 0.08590798, 0.1061557, 0.10992419, 0.1102854]
358	0	1	[0.06850058, 0.46574998, 0.099082686, 0.088548176, 0.070206605, 0.102095984, 0.105815955]
359	0	1	[0.0783246, 0.1489562, 0.09551047, 0.41818497, 0.065545484, 0.0930556, 0.10042262]
360	0	1	[0.086693704, 0.16878603, 0.069008164, 0.43937835, 0.05901232, 0.083488606, 0.09363274]
361	0	1	[0.068784915, 0.4770619, 0.09634023, 0.08508665, 0.06733942, 0.09879454, 0.10659231]
362	1	2	[0.1078488, 0.07867023, 0.38516238, 0.04894178, 0.057778925, 0.23951942, 0.082078435]
363	1	2	[0.11407345, 0.063517205, 0.29179603, 0.03862247, 0.06735912, 0.3382836, 0.086348124]
364	1	4	[0.09757736, 0.15298596, 0.045017168, 0.045073446, 0.5097903, 0.08583887, 0.06371687]
365	1	4	[0.09857741, 0.12802064, 0.04541604, 0.043956354, 0.5233355, 0.10951148, 0.051182605]
366	0	1	[0.06551497, 0.5652377, 0.06389967, 0.063516945, 0.06546878, 0.0861995, 0.09016241]
367	0	1	[0.05525614, 0.6174357, 0.055198904, 0.062478058, 0.055834636, 0.07596124, 0.077835284]
368	1	2	[0.108083144, 0.058696657, 0.57166225, 0.038725354, 0.042035054, 0.10536406, 0.07543347]
369	1	2	[0.11977898, 0.02883317, 0.5940499, 0.02049991, 0.03225965, 0.11590339, 0.088675]
370	0	1	[0.07437329, 0.48522642, 0.068787076, 0.118912265, 0.065327115, 0.09044191, 0.09693197]
371	0	0	[0.30394298, 0.15999086, 0.072771914, 0.0779525, 0.1079527, 0.16938165, 0.10800737]
372	0	0	[0.45937288, 0.13420273, 0.05689754, 0.062128622, 0.08409659, 0.1008925, 0.10240905]
373	0	0	[0.4543913, 0.1394915, 0.056575462, 0.06465566, 0.09444166, 0.10244217, 0.08800224]
374	0	0	[0.5290126, 0.12636921, 0.049667537, 0.051959667, 0.07801236, 0.08813318, 0.076845475]
375	0	0	[0.5168618, 0.12447281, 0.05133532, 0.052398726, 0.07677353, 0.09124396, 0.086913876]
376	1	2	[0.095176406, 0.027050836, 0.71535575, 0.019861918, 0.03855455, 0.076136075, 0.027864415]
377	1	2	[0.108682685, 0.119301386, 0.3502483, 0.07561297, 0.07865184, 0.15392943, 0.11357333]
378	0	0	[0.48107034, 0.12558126, 0.05549441, 0.053671446, 0.07923666, 0.093774825, 0.11117105]
379	0	0	[0.3244764, 0.13764079, 0.07050375, 0.06321988, 0.0939426, 0.105114445, 0.20510213]
380	1	4	[0.13411126, 0.09600589, 0.18667345, 0.05318595, 0.38882, 0.07829556, 0.06290795]
381	1	2	[0.15335599, 0.22441737, 0.36905226, 0.046837, 0.04123142, 0.11487534, 0.050230533]
382	1	4	[0.060879182, 0.081063315, 0.030139659, 0.036178134, 0.7055374, 0.049150184, 0.03705206]
383	0	1	[0.06279197, 0.5085382, 0.09073994, 0.075383976, 0.06738784, 0.09532856, 0.099829525]
384	0	1	[0.063127935, 0.518681, 0.08976675, 0.0686613, 0.06493349, 0.09423273, 0.10059679]
385	0	1	[0.06396682, 0.51630473, 0.09042839, 0.06808045, 0.065157406, 0.09449688, 0.10156533]
386	0	1	[0.06527648, 0.5071146, 0.092056766, 0.070628814, 0.06590909, 0.095932305, 0.10308193]
387	0	1	[0.074649364, 0.4653045, 0.070320375, 0.13258146, 0.06675871, 0.09320112, 0.097184494]
388	1	2	[0.09774116, 0.055870175, 0.6179929, 0.035606842, 0.041510303, 0.09119636, 0.060082283]
389	0	0	[0.39229903, 0.13404033, 0.0639187, 0.06058588, 0.08555807, 0.10248952, 0.16110851]
390	0	0	[0.20370258, 0.16148412, 0.08058703, 0.07260048, 0.10621122, 0.11426658, 0.26114798]
391	0	0	[0.48479033, 0.13210358, 0.054679994, 0.055762287, 0.08228106, 0.09391677, 0.096465945]
392	1	4	[0.09630984, 0.10010014, 0.03925373, 0.039624766, 0.51231843, 0.15648465, 0.055908367]
393	1	4	[0.07773629, 0.089255355, 0.034994897, 0.036359265, 0.6397181, 0.071541496, 0.050394572]
394	1	4	[0.1534044, 0.09394768, 0.19748017, 0.047075093, 0.29852492, 0.09322535, 0.11634241]
395	1	4	[0.15401451, 0.101744495, 0.21727546, 0.053417794, 0.28913713, 0.107089125, 0.077321514]
396	1	4	[0.1522134, 0.098532535, 0.28413987, 0.05134801, 0.26797375, 0.08122747, 0.06456497]
397	0	0	[0.44859385, 0.13752256, 0.05674165, 0.0665557, 0.08698607, 0.097809106, 0.105790995]
398	0	0	[0.09663803, 0.12049745, 0.0771323, 0.07875555, 0.09061436, 0.09978675, 0.4365755]
399	0	1	[0.16395842, 0.0822906, 0.39771855, 0.03370176, 0.073329225, 0.15694076, 0.092060655]
400	0	0	[0.43237048, 0.13945492, 0.058266647, 0.0680653, 0.08784836, 0.10152173, 0.11247254]
401	1	2	[0.1325639, 0.2032702, 0.2288866, 0.12100349, 0.06609774, 0.16756885, 0.08060923]
402	1	2	[0.10681906, 0.033231143, 0.6155335, 0.023344323, 0.038957838, 0.1437067, 0.038407423]
403	1	4	[0.11235023, 0.080365755, 0.06933571, 0.037863944, 0.4989953, 0.08590312, 0.11518591]
404	0	1	[0.061441693, 0.52060974, 0.0888289, 0.07137708, 0.06558182, 0.09381741, 0.09834335]
405	0	0	[0.49420348, 0.12509766, 0.05329958, 0.053410254, 0.07906579, 0.10024103, 0.09468224]
406	1	5	[0.07436385, 0.47126883, 0.09963171, 0.06436531, 0.06941377, 0.104544275, 0.11641228]
407	1	2	[0.116708346, 0.16456023, 0.29874405, 0.08838212, 0.08212335, 0.1282839, 0.12119797]
408	0	1	[0.082586356, 0.21720062, 0.105630204, 0.30988532, 0.07088157, 0.102755696, 0.11106023]
409	0	1	[0.079518706, 0.34722665, 0.10728844, 0.16390005, 0.077461004, 0.10838357, 0.11622156]
410	1	4	[0.087260716, 0.06804409, 0.058771726, 0.035708394, 0.6043008, 0.0828386, 0.06307569]
411	1	4	[0.14243115, 0.07905376, 0.085417144, 0.040706176, 0.31136557, 0.1514826, 0.18954365]
412	0	1	[0.056067936, 0.6130577, 0.056133587, 0.06327294, 0.05601536, 0.076768555, 0.078683935]
413	1	2	[0.11008137, 0.027978405, 0.68926966, 0.016780233, 0.025925227, 0.09027404, 0.0396911]
414	1	4	[0.1286719, 0.086344965, 0.11598661, 0.041597668, 0.4608774, 0.09205628, 0.07446517]
415	1	4	[0.12213353, 0.08075602, 0.08921278, 0.04048466, 0.48124155, 0.08012353, 0.10604785]
416	1	4	[0.15637177, 0.0992965, 0.16136608, 0.060849275, 0.35403138, 0.08790358, 0.08018138]
417	1	4	[0.1349317, 0.107533, 0.054075073, 0.041662764, 0.37539, 0.110229746, 0.17617773]
418	1	4	[0.12414686, 0.09164272, 0.050820075, 0.03617109, 0.3275698, 0.07071129, 0.2989382]
419	1	4	[0.13727143, 0.09388721, 0.053755954, 0.037087556, 0.30790856, 0.0678016, 0.30228764]
420	1	2	[0.106603384, 0.11225357, 0.28554723, 0.08084993, 0.093229674, 0.17324813, 0.14826806]
421	1	2	[0.11113841, 0.13447265, 0.21119998, 0.07974778, 0.08777322, 0.13987541, 0.2357925]
422	1	2	[0.12899336, 0.051143404, 0.4672873, 0.03299604, 0.07084236, 0.16003591, 0.08870159]
423	1	2	[0.11683979, 0.054453604, 0.445205, 0.039324477, 0.16248609, 0.13332967, 0.04836139]
424	1	2	[0.0864144, 0.05182947, 0.67398393, 0.034919035, 0.033813316, 0.07504501, 0.043994896]
425	1	2	[0.107184306, 0.028311417, 0.37744784, 0.020404981, 0.035498917, 0.3942696, 0.036882956]
426	1	2	[0.13930298, 0.053080622, 0.5766522, 0.029647255, 0.060087074, 0.09997092, 0.04125897]
427	0	1	[0.069710016, 0.5603215, 0.06461245, 0.06844472, 0.05872238, 0.084480874, 0.09370812]
428	0	1	[0.060875166, 0.5975985, 0.05932512, 0.059388738, 0.058116894, 0.08045445, 0.08424117]
429	0	0	[0.4343586, 0.14109711, 0.059291836, 0.06353302, 0.09926753, 0.10061573, 0.101836175]
430	0	0	[0.46683046, 0.1323235, 0.055627823, 0.06092831, 0.08402454, 0.095597915, 0.10466748]
431	0	1	[0.07824388, 0.42625046, 0.07188374, 0.16071741, 0.06929757, 0.09448087, 0.09912609]
432	0	0	[0.3616655, 0.16357896, 0.06778847, 0.080109745, 0.103590235, 0.10996537, 0.113301724]
433	1	2	[0.12438353, 0.04801429, 0.5875013, 0.027840182, 0.035378236, 0.12918758, 0.04769489]
434	1	4	[0.12406706, 0.075843155, 0.06694368, 0.038822025, 0.39784172, 0.17653635, 0.11994606]
435	1	4	[0.08374738, 0.06498522, 0.055009287, 0.035081264, 0.6227612, 0.063510835, 0.07490483]
436	0	0	[0.55484587, 0.118835084, 0.046639875, 0.05063749, 0.07410765, 0.08431785, 0.070616186]
437	0	0	[0.32256398, 0.14202954, 0.07010149, 0.06732905, 0.09689525, 0.10653808, 0.1945427]
438	0	0	[0.4811117, 0.1270253, 0.056008637, 0.054743495, 0.07953265, 0.09542303, 0.10615513]
439	0	0	[0.49929273, 0.08922172, 0.07552269, 0.048766352, 0.07743377, 0.09915703, 0.11060572]
440	0	0	[0.5222664, 0.088865794, 0.07244104, 0.04780978, 0.078861825, 0.0949612, 0.09479398]
441	0	0	[0.5725056, 0.082775995, 0.064921685, 0.043820966, 0.07107156, 0.08800656, 0.07689769]
442	0	0	[0.4692413, 0.0922489, 0.079289995, 0.05172982, 0.08237571, 0.101259746, 0.1238546]
443	0	0	[0.5223185, 0.09122807, 0.071815334, 0.047959078, 0.07914837, 0.09538711, 0.09214357]
444	0	0	[0.49380994, 0.08719644, 0.07586852, 0.04787457, 0.07711026, 0.098760426, 0.11937998]
445	0	0	[0.5627771, 0.082128465, 0.06594092, 0.043512624, 0.07247105, 0.0899739, 0.08319605]
446	0	1	[0.07098566, 0.5156508, 0.06636273, 0.09825134, 0.06664265, 0.08896174, 0.09314507]
447	1	2	[0.12384606, 0.031094978, 0.53079414, 0.02259434, 0.03585633, 0.17583954, 0.07997458]
448	0	1	[0.055337247, 0.6129015, 0.05572105, 0.064097084, 0.056887254, 0.07738042, 0.077675484]
449	0	1	[0.07056196, 0.53023785, 0.06627069, 0.089217074, 0.06274113, 0.08727414, 0.09369724]
450	0	1	[0.09289117, 0.31297743, 0.08435251, 0.09440632, 0.17720343, 0.12078919, 0.117379956]
451	1	2	[0.09050948, 0.025474492, 0.7400891, 0.020018304, 0.029409861, 0.067891985, 0.02660677]
452	1	2	[0.07811135, 0.020853093, 0.784325, 0.014963532, 0.018638618, 0.063200496, 0.019907877]
453	0	0	[0.47633636, 0.12741387, 0.056196045, 0.054684844, 0.08084471, 0.09543941, 0.109084755]
454	1	2	[0.09138872, 0.1229829, 0.16537686, 0.09702643, 0.25771633, 0.13347127, 0.13203755]
455	0	1	[0.0670274, 0.5018286, 0.092977315, 0.066633604, 0.066771954, 0.09855501, 0.10620605]
456	0	1	[0.08306697, 0.11896339, 0.105277635, 0.436962, 0.063388966, 0.09159418, 0.10074689]
457	0	1	[0.08115923, 0.11963724, 0.12844275, 0.095573395, 0.31217924, 0.13945788, 0.123550266]
458	0	1	[0.08387364, 0.14425872, 0.11956438, 0.0944696, 0.26014757, 0.16775186, 0.12993424]
459	1	4	[0.13261726, 0.09481688, 0.15796508, 0.050019614, 0.38530204, 0.110822335, 0.0684568]
460	1	4	[0.06775982, 0.064535215, 0.044771668, 0.03408365, 0.6815683, 0.060624044, 0.04665736]
461	0	1	[0.06068964, 0.5963724, 0.05919813, 0.06071446, 0.056901935, 0.080017254, 0.08610612]
462	0	1	[0.06640461, 0.4910428, 0.094704956, 0.0756357, 0.0674899, 0.099704854, 0.10501709]
463	0	1	[0.058593374, 0.6066772, 0.057510912, 0.061664984, 0.055828366, 0.07812929, 0.08159591]
464	0	1	[0.05865769, 0.604643, 0.05749697, 0.060659055, 0.057990976, 0.07879181, 0.081760496]
465	1	2	[0.10997211, 0.30181295, 0.26286507, 0.049533706, 0.06255372, 0.12507997, 0.08818247]
466	0	0	[0.44739062, 0.110731535, 0.08139037, 0.060377628, 0.09438759, 0.107096724, 0.0986256]
467	0	0	[0.5083484, 0.09071719, 0.07263192, 0.05234179, 0.0785498, 0.09777051, 0.09964037]
468	0	0	[0.5357549, 0.08984607, 0.06806851, 0.05062745, 0.07803415, 0.09420769, 0.083461285]
469	0	0	[0.4112724, 0.099482246, 0.08537999, 0.059060097, 0.08815241, 0.1074003, 0.14925261]
470	0	0	[0.31040412, 0.1110068, 0.0957286, 0.06779753, 0.108224474, 0.15957016, 0.14726837]
471	0	1	[0.073340505, 0.43583763, 0.103004016, 0.08923444, 0.079116546, 0.105465464, 0.11400134]
472	0	1	[0.08453852, 0.20136043, 0.10562515, 0.32475126, 0.070191264, 0.10213623, 0.11139717]
473	1	2	[0.10784721, 0.057183523, 0.29696247, 0.04237505, 0.060463976, 0.11133437, 0.3238334]
474	0	0	[0.23258299, 0.16998886, 0.080343895, 0.07874842, 0.099666744, 0.13594876, 0.20272036]
475	1	2	[0.10384332, 0.05097393, 0.2544684, 0.03769559, 0.0512426, 0.10721625, 0.39455986]
476	1	2	[0.081879094, 0.023755325, 0.7532911, 0.018016506, 0.023532389, 0.07783568, 0.02168994]
477	1	4	[0.12586983, 0.13314784, 0.06322409, 0.08370549, 0.40964666, 0.08768489, 0.09672121]
478	0	0	[0.40548915, 0.13598931, 0.06281866, 0.06255913, 0.08769006, 0.10370941, 0.14174424]
479	0	0	[0.3736641, 0.1730331, 0.06399914, 0.07037993, 0.111456886, 0.10762942, 0.09983742]
480	1	4	[0.14985031, 0.059479337, 0.16407569, 0.026141454, 0.42835557, 0.080917045, 0.091180526]
481	1	4	[0.17242567, 0.05686198, 0.17234735, 0.025844758, 0.3130785, 0.18250248, 0.076939225]
482	1	4	[0.1210525, 0.05117094, 0.13930498, 0.024450323, 0.54123825, 0.07339853, 0.04938445]
483	0	1	[0.11980893, 0.34210047, 0.04989887, 0.11194298, 0.24946421, 0.064993516, 0.06179104]
484	1	4	[0.13401927, 0.10293147, 0.05043724, 0.040553376, 0.35229355, 0.12444296, 0.19532216]
485	1	4	[0.07017934, 0.08553092, 0.032855064, 0.034114543, 0.6826266, 0.050495587, 0.044197977]
486	0	0	[0.5579552, 0.08288734, 0.02617033, 0.025208233, 0.22300321, 0.046372492, 0.038403165]
487	0	0	[0.5776599, 0.08145402, 0.02481571, 0.02436286, 0.21283866, 0.04489972, 0.03396909]
488	0	1	[0.061270546, 0.51968753, 0.08885125, 0.07231589, 0.06596594, 0.09394175, 0.09796701]
489	0	0	[0.52954775, 0.12952313, 0.04721782, 0.06195721, 0.07960512, 0.08715726, 0.06499171]
490	0	0	[0.481485, 0.13638161, 0.051603734, 0.066602245, 0.08407732, 0.095221765, 0.084628336]
491	0	0	[0.14093277, 0.18853703, 0.08325383, 0.099536344, 0.159945, 0.12054438, 0.20725065]
492	1	2	[0.10494918, 0.113817394, 0.40439066, 0.08499329, 0.070852, 0.11346441, 0.10753309]
493	1	4	[0.0638847, 0.083363436, 0.031562157, 0.034262907, 0.7022962, 0.0472361, 0.03739443]
494	0	1	[0.063464426, 0.5899153, 0.060391504, 0.05840289, 0.058618795, 0.08114509, 0.08806211]
495	0	1	[0.07667088, 0.47928473, 0.07217358, 0.07187611, 0.09126269, 0.09810864, 0.110623345]
496	1	2	[0.09696224, 0.053251695, 0.64313495, 0.037175197, 0.03638661, 0.082556926, 0.050532453]
497	1	4	[0.088277176, 0.06377312, 0.051661372, 0.02991022, 0.6235279, 0.08385461, 0.0589956]
498	1	5	[0.08648487, 0.08135919, 0.11355213, 0.063012235, 0.09164679, 0.12246389, 0.44148088]
499	0	0	[0.12928084, 0.12858702, 0.13907453, 0.09564114, 0.23038803, 0.14807609, 0.1289523]
500	0	1	[0.050733957, 0.62069976, 0.053495187, 0.070640214, 0.05693987, 0.07541737, 0.07207363]
501	1	2	[0.096948795, 0.051111877, 0.64714164, 0.03120545, 0.03526226, 0.084512055, 0.05381788]
502	0	0	[0.49738365, 0.09778381, 0.02937131, 0.03158061, 0.248251, 0.051919803, 0.04370975]
503	0	0	[0.528568, 0.09105702, 0.026650785, 0.029682936, 0.23809981, 0.05009518, 0.035846278]
504	0	0	[0.5550344, 0.08723515, 0.02527371, 0.028077554, 0.22321135, 0.046640463, 0.034527402]
505	0	0	[0.47917575, 0.09682731, 0.028768394, 0.032042302, 0.26932678, 0.053838912, 0.04002052]
506	0	0	[0.5825354, 0.082763664, 0.023417426, 0.026267795, 0.21086319, 0.044406757, 0.029745787]
507	0	0	[0.57885474, 0.08257651, 0.02366609, 0.026450852, 0.21245544, 0.04530685, 0.030689495]
508	0	1	[0.07270072, 0.47870773, 0.097651735, 0.06449984, 0.06713193, 0.100786485, 0.11852164]
509	0	0	[0.18824437, 0.11420362, 0.10928955, 0.06564109, 0.09441312, 0.11453204, 0.31367627]
510	0	1	[0.059749383, 0.6074951, 0.0575396, 0.057671025, 0.05645146, 0.07793668, 0.08315678]
511	1	4	[0.12217102, 0.09986856, 0.057198778, 0.04667836, 0.30051827, 0.066619135, 0.3069459]
512	1	2	[0.10588091, 0.06686257, 0.49280983, 0.0472569, 0.060330126, 0.14510347, 0.08175617]
513	0	1	[0.064243495, 0.5518676, 0.06419628, 0.0703451, 0.064844936, 0.08929702, 0.09520556]
514	0	1	[0.054820113, 0.6181528, 0.055215217, 0.062937856, 0.055527475, 0.07637529, 0.07697117]
515	1	2	[0.08394723, 0.020679051, 0.77771556, 0.013851901, 0.019769356, 0.060923498, 0.023113456]
516	1	2	[0.10952153, 0.108122975, 0.34485683, 0.07484948, 0.078297526, 0.14766505, 0.13668661]
517	0	1	[0.07958941, 0.41417018, 0.08013921, 0.13634187, 0.080269516, 0.10209628, 0.1073935]
518	0	1	[0.061009053, 0.56971866, 0.061225936, 0.07702886, 0.063885875, 0.083100714, 0.08403092]
519	0	1	[0.055682722, 0.6148598, 0.055736676, 0.06293726, 0.05558033, 0.07712312, 0.07808011]
520	0	0	[0.51342183, 0.06496759, 0.04287692, 0.026252244, 0.23481795, 0.055405945, 0.06225753]
521	0	0	[0.45023453, 0.07085638, 0.048194245, 0.02926871, 0.26628277, 0.061056722, 0.07410663]
522	0	0	[0.39953423, 0.07948974, 0.052813537, 0.034331225, 0.29577723, 0.06418475, 0.07386934]
523	0	0	[0.44041207, 0.08688383, 0.049060415, 0.031052815, 0.26906708, 0.061686166, 0.06183758]
524	0	0	[0.52271664, 0.07422699, 0.041022424, 0.026721964, 0.23514257, 0.05408179, 0.04608762]
525	0	0	[0.3593439, 0.07169488, 0.057318993, 0.031809773, 0.2798775, 0.06611673, 0.1338382]
526	1	2	[0.12356806, 0.060811598, 0.37344405, 0.050823618, 0.05257678, 0.10780838, 0.23096754]
527	0	0	[0.41660365, 0.09715691, 0.08436166, 0.059062753, 0.08654897, 0.10880025, 0.14746587]
528	1	4	[0.11510799, 0.10442486, 0.048911788, 0.045901086, 0.40715468, 0.075622424, 0.20287721]
529	1	4	[0.115500115, 0.06468596, 0.06810714, 0.036394816, 0.29502356, 0.069480196, 0.3508081]
530	1	4	[0.12239368, 0.14721684, 0.04773628, 0.3425564, 0.22657613, 0.058757935, 0.054762755]
531	0	1	[0.0618847, 0.59806323, 0.058854803, 0.058071584, 0.056209024, 0.07987099, 0.08704558]
532	0	1	[0.062036738, 0.5950732, 0.05916295, 0.058372833, 0.059032243, 0.080026306, 0.08629571]
533	1	2	[0.110996835, 0.063337624, 0.27070627, 0.042722654, 0.067028455, 0.33009872, 0.11510947]
534	0	1	[0.0631527, 0.51942575, 0.063989356, 0.11854166, 0.06380773, 0.08621753, 0.084865235]
535	0	1	[0.055069793, 0.5935797, 0.056579668, 0.07902204, 0.060315467, 0.07845398, 0.07697934]
536	0	1	[0.055253386, 0.5943021, 0.05665073, 0.07750183, 0.06004457, 0.07848523, 0.07776213]
537	1	4	[0.08581481, 0.09757728, 0.039921038, 0.041485593, 0.59157366, 0.08952383, 0.054103818]
538	1	4	[0.08329249, 0.09883991, 0.058899075, 0.04394281, 0.57198465, 0.08928197, 0.05375911]
539	1	4	[0.10818727, 0.08153193, 0.071754515, 0.046608023, 0.4584018, 0.15435714, 0.07915939]
540	1	4	[0.097659245, 0.07641951, 0.059130657, 0.044085555, 0.515898, 0.12805825, 0.07874876]
541	0	1	[0.063557915, 0.5066124, 0.09142433, 0.076326795, 0.066097386, 0.09545363, 0.1005275]
542	0	1	[0.07768285, 0.16127414, 0.09689771, 0.4060915, 0.06454685, 0.09319624, 0.10031063]
543	0	1	[0.0632557, 0.50886387, 0.0906217, 0.07640829, 0.06553693, 0.094841115, 0.10047241]
544	0	1	[0.06441356, 0.49844688, 0.09197703, 0.07837933, 0.0679116, 0.09639201, 0.10247952]
545	0	0	[0.3357589, 0.14560261, 0.06580576, 0.076239176, 0.09582432, 0.114262395, 0.16650683]
546	1	2	[0.12234502, 0.07667352, 0.35773486, 0.050359316, 0.14847118, 0.14308338, 0.10133268]
547	1	2	[0.12437073, 0.025291888, 0.40678635, 0.019403955, 0.03404867, 0.08936333, 0.3007351]
548	1	4	[0.08623497, 0.0886846, 0.041384354, 0.034176163, 0.6331938, 0.059973437, 0.056352645]
549	1	2	[0.13173226, 0.11976145, 0.27944696, 0.053043947, 0.0930568, 0.18791562, 0.13504301]
550	0	1	[0.07731336, 0.4296449, 0.10337559, 0.095006496, 0.07193084, 0.10421251, 0.11851625]
551	0	1	[0.067579314, 0.5061857, 0.09290293, 0.06575109, 0.06482891, 0.0957507, 0.10700137]
552	0	1	[0.067061886, 0.51043, 0.092506796, 0.06496122, 0.063741125, 0.09546908, 0.105829924]
553	0	1	[0.07050929, 0.4839492, 0.09583853, 0.075155914, 0.066627294, 0.09843574, 0.10948405]
554	0	0	[0.34762704, 0.09081155, 0.09708149, 0.049293097, 0.08459432, 0.12145393, 0.20913857]
555	0	0	[0.5330231, 0.08480214, 0.07253285, 0.04268876, 0.08239106, 0.09494788, 0.08961413]
556	0	0	[0.5794531, 0.07862998, 0.06542562, 0.038977478, 0.069267705, 0.08676214, 0.08148397]
557	1	4	[0.0986206, 0.09034152, 0.032882974, 0.03449804, 0.29451433, 0.39992875, 0.049213763]
558	1	4	[0.063347735, 0.08045431, 0.030156106, 0.03305147, 0.7085601, 0.046799008, 0.037631202]
559	1	5	[0.07454949, 0.07229736, 0.07384309, 0.051057167, 0.0728683, 0.5156852, 0.1396994]
560	1	4	[0.11445084, 0.09190363, 0.14942625, 0.052115623, 0.4592426, 0.07506092, 0.057800166]
561	1	2	[0.093295515, 0.055134017, 0.6307341, 0.03681464, 0.03924849, 0.08910202, 0.055671163]
562	1	2	[0.10186152, 0.052455932, 0.62482554, 0.032029077, 0.036346324, 0.096948445, 0.055533137]
563	0	0	[0.43852025, 0.059901427, 0.1907236, 0.030977817, 0.06062727, 0.10330475, 0.11594491]
564	0	0	[0.49159268, 0.13425344, 0.05145552, 0.06278144, 0.08179646, 0.09320241, 0.08491801]
565	0	0	[0.48899987, 0.09071894, 0.07614467, 0.0510552, 0.07892156, 0.099568285, 0.1145914]
566	1	2	[0.09847319, 0.039164025, 0.6898781, 0.022789616, 0.031933714, 0.08873425, 0.029027112]
567	1	5	[0.085027926, 0.07801863, 0.083104715, 0.0519595, 0.085475765, 0.47400486, 0.14240858]
568	1	4	[0.08363802, 0.06649474, 0.052636575, 0.03595731, 0.61879516, 0.06218593, 0.080292314]
569	1	4	[0.113391325, 0.063269086, 0.06806838, 0.034356322, 0.3104998, 0.064786434, 0.34562868]
570	1	4	[0.11539882, 0.06997796, 0.06771245, 0.03712304, 0.3960997, 0.06560246, 0.2480856]
571	1	4	[0.10009221, 0.3614944, 0.06551495, 0.04275667, 0.29445758, 0.06981153, 0.065872684]
572	0	0	[0.41063946, 0.09156848, 0.08844922, 0.051929694, 0.0828802, 0.10794491, 0.16658802]
573	0	0	[0.29438916, 0.10495566, 0.10015939, 0.060747858, 0.10665758, 0.14335018, 0.18974012]
574	0	1	[0.08180744, 0.2111618, 0.07720771, 0.37583274, 0.06745295, 0.095098324, 0.091438964]
575	0	1	[0.06320709, 0.51716805, 0.09005423, 0.06963015, 0.064592734, 0.09471405, 0.10063372]
576	0	1	[0.06332971, 0.51595265, 0.09016649, 0.07056702, 0.06469636, 0.09463946, 0.1006483]
577	1	2	[0.11375771, 0.061255854, 0.26733768, 0.042414878, 0.060690083, 0.28194287, 0.172601]
578	1	2	[0.1396486, 0.040388394, 0.5601975, 0.053740285, 0.055669285, 0.10315444, 0.04720149]
579	1	4	[0.095085196, 0.07028135, 0.07244843, 0.034858167, 0.5917622, 0.074722484, 0.06084221]
580	1	4	[0.1054727, 0.07802071, 0.08962682, 0.0404105, 0.5368109, 0.08533914, 0.0643193]
581	1	2	[0.08458597, 0.054093644, 0.6654131, 0.038631696, 0.036502495, 0.07695516, 0.043817945]
582	0	0	[0.29166093, 0.17499243, 0.07136674, 0.08539697, 0.15152094, 0.118199125, 0.1068629]
583	0	0	[0.41533414, 0.15015435, 0.060298227, 0.070725, 0.09599749, 0.103554055, 0.10393669]
584	0	0	[0.28089112, 0.16999312, 0.07586236, 0.08303389, 0.09715369, 0.12045388, 0.17261192]
585	0	0	[0.36019745, 0.17425856, 0.0691941, 0.063439064, 0.097360425, 0.11768203, 0.11786843]
586	0	0	[0.13115412, 0.115229875, 0.07958516, 0.058739457, 0.09104362, 0.096496046, 0.42775166]
587	0	0	[0.53824544, 0.11548833, 0.05036246, 0.046470445, 0.07296268, 0.087533325, 0.088937335]
588	1	2	[0.11077294, 0.028593171, 0.6825257, 0.02475883, 0.03793567, 0.07953776, 0.03587588]
589	1	2	[0.124823615, 0.075245656, 0.33937594, 0.23811573, 0.047051664, 0.101417206, 0.0739702]
590	1	4	[0.14486733, 0.10252071, 0.19801973, 0.061648604, 0.3452486, 0.08220579, 0.06548924]
591	0	1	[0.063931905, 0.51740426, 0.09042871, 0.068083376, 0.06401846, 0.09456291, 0.101570375]
592	1	2	[0.10537007, 0.076192886, 0.54434425, 0.059276406, 0.044564243, 0.10539732, 0.0648548]
593	1	2	[0.110026315, 0.071607746, 0.23528714, 0.05110757, 0.09827762, 0.3397124, 0.0939812]
594	1	4	[0.08252319, 0.094799474, 0.03760538, 0.038632546, 0.64888984, 0.0530886, 0.04446097]
595	1	4	[0.11985976, 0.11816293, 0.07511587, 0.046617456, 0.46596834, 0.110428624, 0.06384706]
596	1	4	[0.14209339, 0.13704729, 0.15822652, 0.052421823, 0.37822893, 0.075173326, 0.056808755]
597	1	2	[0.08888823, 0.025085673, 0.75849026, 0.017824614, 0.020747427, 0.06445153, 0.02451229]
598	0	0	[0.49753892, 0.09067674, 0.07539791, 0.051479604, 0.07882622, 0.099108756, 0.10697187]
599	0	1	[0.068060376, 0.5349504, 0.0644101, 0.08000212, 0.066597715, 0.08775243, 0.098226905]
600	0	1	[0.057489604, 0.6036972, 0.057116136, 0.06279731, 0.05902477, 0.07929607, 0.080578946]
601	0	0	[0.4704147, 0.1308628, 0.057759266, 0.05699294, 0.08170067, 0.09959353, 0.102676116]
602	1	2	[0.33684206, 0.032493, 0.42282718, 0.019799177, 0.044440135, 0.09839042, 0.045207992]
603	0	1	[0.051658962, 0.6134768, 0.054208193, 0.07470297, 0.056910954, 0.07597418, 0.07306788]
604	0	1	[0.07231008, 0.28868943, 0.06830197, 0.32840857, 0.06676293, 0.08839481, 0.08713221]
605	0	1	[0.05137393, 0.615562, 0.054035846, 0.073133, 0.057543494, 0.07544592, 0.072905764]
606	0	0	[0.43528834, 0.13392961, 0.061263043, 0.054647386, 0.08183184, 0.1053748, 0.12766491]
607	0	0	[0.54392314, 0.11815917, 0.049243424, 0.04710909, 0.07717831, 0.086506255, 0.07788059]
608	0	0	[0.5440281, 0.114509515, 0.049744103, 0.045987308, 0.072555184, 0.086212754, 0.086963035]
609	0	0	[0.40712628, 0.13194215, 0.06422661, 0.055312738, 0.083377205, 0.10366466, 0.1543504]
610	0	0	[0.5004649, 0.1200257, 0.054718964, 0.049076572, 0.07683932, 0.09440464, 0.1044699]
611	0	0	[0.535846, 0.11704438, 0.050374713, 0.046799753, 0.07602219, 0.0870448, 0.08686817]
612	1	2	[0.10607318, 0.09330242, 0.16199489, 0.06062747, 0.082623266, 0.31459466, 0.18078409]
613	1	2	[0.1110957, 0.108227156, 0.18696189, 0.07371812, 0.12987757, 0.1885243, 0.20159526]
614	1	2	[0.14473645, 0.052865807, 0.40862927, 0.029103098, 0.051254146, 0.24808626, 0.06532493]
615	1	4	[0.10712887, 0.07838656, 0.08161348, 0.04064253, 0.53349125, 0.08530612, 0.07343118]
616	1	4	[0.090980075, 0.066783585, 0.052634027, 0.03382323, 0.5794659, 0.112484604, 0.06382856]
617	0	3	[0.114568256, 0.1269295, 0.048107952, 0.38666594, 0.2174982, 0.056077447, 0.050152663]
618	1	5	[0.07437571, 0.08656969, 0.0802826, 0.06463364, 0.112563536, 0.4693884, 0.11218644]
619	0	1	[0.12670818, 0.3035223, 0.3364441, 0.03534504, 0.04119726, 0.11194578, 0.044837352]
620	0	0	[0.517912, 0.12699673, 0.05017514, 0.05736792, 0.0786395, 0.0902303, 0.078678444]
621	0	0	[0.46948797, 0.14932598, 0.05389915, 0.064138606, 0.08758985, 0.095816955, 0.0797415]
622	0	0	[0.46733776, 0.14376678, 0.054077405, 0.062747985, 0.08614688, 0.10130059, 0.08462257]
623	0	0	[0.53822565, 0.12499243, 0.047015816, 0.055779766, 0.07952336, 0.08669495, 0.06776802]
624	0	0	[0.3142893, 0.18009178, 0.06998504, 0.08020424, 0.122938074, 0.11534821, 0.11714327]
625	0	0	[0.5456967, 0.121299006, 0.04652778, 0.054286335, 0.07539143, 0.08589857, 0.07090017]
626	0	0	[0.3391857, 0.15978879, 0.06604351, 0.07912029, 0.14170252, 0.11677548, 0.09738373]
627	0	0	[0.4623268, 0.13391522, 0.05533683, 0.061997116, 0.08410148, 0.09968705, 0.1026355]
628	0	1	[0.07050236, 0.48164558, 0.09724659, 0.06652108, 0.069114335, 0.103619315, 0.11135071]
629	1	2	[0.12154082, 0.06399949, 0.29465798, 0.041330826, 0.0645556, 0.17988095, 0.23403427]
630	0	0	[0.31395212, 0.098723754, 0.107006095, 0.058173314, 0.088675395, 0.13201249, 0.20145686]
631	0	0	[0.54874843, 0.08427554, 0.06819301, 0.04450667, 0.074464835, 0.09368526, 0.086126186]
632	0	0	[0.5354154, 0.08736325, 0.069764175, 0.046243843, 0.08012789, 0.09513661, 0.085948795]
633	1	2	[0.11362852, 0.07042788, 0.25219032, 0.04640508, 0.09553169, 0.30156496, 0.12025153]
634	1	4	[0.14196987, 0.09786872, 0.21706821, 0.053768817, 0.3398975, 0.079744816, 0.06968206]
635	0	0	[0.42785355, 0.07255329, 0.044089854, 0.030878002, 0.3207655, 0.058319505, 0.045540255]
636	1	4	[0.12753168, 0.09307455, 0.14159654, 0.048552003, 0.39960748, 0.12574272, 0.06389499]
637	0	0	[0.5168426, 0.1286483, 0.049781352, 0.05731941, 0.08474173, 0.08948716, 0.07317939]
638	0	0	[0.41519594, 0.13529475, 0.060894907, 0.06323256, 0.08645703, 0.101301335, 0.13762347]
639	0	0	[0.2650368, 0.16512313, 0.0752414, 0.08336429, 0.14719589, 0.11780314, 0.1462354]
640	1	4	[0.15154469, 0.09698359, 0.2945215, 0.04674339, 0.26769546, 0.08011309, 0.062398177]
641	1	2	[0.11802311, 0.02907444, 0.61940444, 0.021124993, 0.038064808, 0.10762633, 0.0666819]
642	0	0	[0.47875866, 0.08933824, 0.03419515, 0.0263734, 0.24338941, 0.055743597, 0.072201565]
643	0	0	[0.6333268, 0.070300065, 0.022344142, 0.019134665, 0.18412572, 0.04056261, 0.030205918]
644	0	1	[0.0989531, 0.1410896, 0.3555841, 0.09666297, 0.07885754, 0.12252203, 0.10633066]
645	0	0	[0.44810796, 0.13591985, 0.056687452, 0.065171696, 0.085503705, 0.09728314, 0.11132617]
646	0	0	[0.46918786, 0.14307868, 0.05496614, 0.06739308, 0.08530009, 0.09662312, 0.083451]
647	0	0	[0.47880784, 0.13771956, 0.05387309, 0.06377151, 0.08381523, 0.09563463, 0.08637823]
648	0	0	[0.42500678, 0.15433744, 0.058664177, 0.070504576, 0.09440439, 0.10240802, 0.094674625]
649	0	0	[0.4282189, 0.11989629, 0.08123078, 0.07213353, 0.09547441, 0.10962213, 0.093423955]
650	0	1	[0.07551364, 0.1266697, 0.09398104, 0.46194515, 0.060306847, 0.08743034, 0.09415334]
651	1	2	[0.13158356, 0.03898864, 0.47184885, 0.028131187, 0.061673503, 0.12583824, 0.14193608]
652	0	0	[0.4262505, 0.13476248, 0.059717227, 0.06307265, 0.0861748, 0.100115575, 0.12990673]
653	0	0	[0.44245216, 0.14409675, 0.057198588, 0.06572229, 0.10242151, 0.099426374, 0.088682264]
654	0	0	[0.30378377, 0.10623188, 0.0961078, 0.070313744, 0.09431959, 0.11398755, 0.21525559]
655	0	0	[0.24429092, 0.12105403, 0.10478851, 0.08360457, 0.12288398, 0.123622395, 0.19975568]
656	0	0	[0.22844398, 0.10460959, 0.10346353, 0.07543954, 0.09748954, 0.11343142, 0.27712235]
657	0	0	[0.2266016, 0.11106157, 0.10516341, 0.07705992, 0.114120826, 0.12069807, 0.24529462]
658	0	0	[0.49199262, 0.08930446, 0.07636126, 0.048509896, 0.07740978, 0.1000687, 0.116353355]
659	1	4	[0.124307856, 0.074074835, 0.04854139, 0.02705934, 0.22396408, 0.05581217, 0.4462403]
660	1	4	[0.111621834, 0.07874621, 0.09820584, 0.039707188, 0.52221274, 0.08193523, 0.06757094]
661	1	2	[0.103707984, 0.054005977, 0.26366675, 0.04304329, 0.05375697, 0.100762025, 0.38105696]
662	0	1	[0.06613865, 0.50776076, 0.06603634, 0.07677518, 0.069011845, 0.091824025, 0.1224532]
663	0	1	[0.057123605, 0.5871553, 0.05937579, 0.07196171, 0.063431785, 0.080967225, 0.07998457]
664	0	1	[0.059743162, 0.58851427, 0.058720473, 0.071648285, 0.058802627, 0.07979867, 0.08277255]
665	0	1	[0.057885427, 0.6081465, 0.057020694, 0.060738027, 0.05628954, 0.07909761, 0.08082218]
666	1	2	[0.08148939, 0.020617064, 0.78323054, 0.014442108, 0.018669395, 0.05937454, 0.022177046]
667	1	4	[0.059010748, 0.07878777, 0.02909985, 0.03490122, 0.71699715, 0.045057684, 0.03614554]
668	1	2	[0.11838249, 0.029528385, 0.46987453, 0.019461405, 0.041711763, 0.28433618, 0.03670523]
669	0	0	[0.4942141, 0.11970135, 0.055556245, 0.04844544, 0.07614861, 0.09273492, 0.11319934]
670	0	0	[0.47140315, 0.13576172, 0.056019295, 0.06038899, 0.098129034, 0.09643992, 0.08185791]
671	0	0	[0.4750178, 0.12926838, 0.057408128, 0.055627476, 0.081568874, 0.099091865, 0.10201745]
672	1	2	[0.11052011, 0.059252758, 0.26658458, 0.037305452, 0.058952257, 0.3787935, 0.08859138]
673	1	4	[0.13027017, 0.08316002, 0.09388966, 0.0456069, 0.33222532, 0.15545863, 0.15938932]
674	1	4	[0.11953283, 0.06932327, 0.0724622, 0.03905263, 0.30598113, 0.07527609, 0.31837186]
675	0	1	[0.071114846, 0.38278502, 0.100468434, 0.16262132, 0.07348849, 0.103628896, 0.10589297]
676	0	0	[0.38385916, 0.14208315, 0.06379816, 0.06779507, 0.08993172, 0.104583725, 0.14794905]
677	0	0	[0.400056, 0.15599671, 0.06112266, 0.07188268, 0.1115144, 0.10574313, 0.09368436]
678	0	0	[0.5526998, 0.12135068, 0.04621502, 0.053912707, 0.075712845, 0.08468979, 0.06541919]
679	0	0	[0.4127895, 0.15546317, 0.060026918, 0.07118646, 0.104761004, 0.10363663, 0.09213636]
680	0	0	[0.12812184, 0.21650794, 0.08365039, 0.10079017, 0.20323218, 0.12436703, 0.14333041]
681	0	0	[0.522747, 0.12925704, 0.049263537, 0.057403296, 0.078011684, 0.08953209, 0.07378533]
682	0	0	[0.47080564, 0.14189376, 0.05403185, 0.063485995, 0.0908859, 0.09552757, 0.083369285]
683	0	0	[0.5096631, 0.12800592, 0.050327577, 0.05797221, 0.07938474, 0.09288898, 0.08175751]
684	0	0	[0.29342842, 0.14298423, 0.070856094, 0.07138863, 0.09399375, 0.11159568, 0.21575318]
685	0	0	[0.5244268, 0.12693356, 0.04886818, 0.056649603, 0.078484915, 0.089467905, 0.07516898]
686	0	0	[0.5176979, 0.12853129, 0.048999537, 0.05780347, 0.083587, 0.08938745, 0.07399343]
687	1	2	[0.110303335, 0.08081782, 0.33461747, 0.24999471, 0.049967438, 0.10705699, 0.06724223]
688	0	1	[0.057946794, 0.5908383, 0.059094343, 0.06887684, 0.05882157, 0.0804823, 0.0839398]
689	0	1	[0.053497147, 0.6222847, 0.054250166, 0.06376724, 0.05533415, 0.07533556, 0.07553097]
690	1	4	[0.20647673, 0.06950482, 0.25681213, 0.019930596, 0.32728168, 0.08992042, 0.03007359]
691	1	4	[0.20036818, 0.04867814, 0.22222486, 0.018158605, 0.34805873, 0.12634957, 0.036161967]
692	1	4	[0.17801416, 0.04872903, 0.20044132, 0.017686855, 0.4440931, 0.08248438, 0.02855115]
693	1	4	[0.17631833, 0.047174286, 0.20169675, 0.017748544, 0.4294675, 0.10021998, 0.027374549]
694	1	4	[0.1768305, 0.04588869, 0.19850177, 0.017545221, 0.438581, 0.09185333, 0.03079951]
695	1	4	[0.19104253, 0.061816312, 0.23053177, 0.01881833, 0.3825842, 0.085816115, 0.029390724]
696	0	1	[0.09656847, 0.4277207, 0.06284356, 0.039399493, 0.24450466, 0.06570015, 0.063262954]
697	0	1	[0.13410012, 0.19569695, 0.0858816, 0.14849696, 0.28390363, 0.0784555, 0.07346528]
698	1	2	[0.11508012, 0.024806319, 0.6436774, 0.016063303, 0.026506579, 0.12631316, 0.047553107]
699	1	2	[0.08958867, 0.109339006, 0.13465399, 0.084894866, 0.116459034, 0.2795666, 0.18549784]
700	0	1	[0.06235309, 0.59169006, 0.059427842, 0.064701036, 0.056525875, 0.07955859, 0.08574352]
701	1	4	[0.12484444, 0.075255066, 0.0781481, 0.038168497, 0.40849236, 0.08957911, 0.18551248]
702	1	2	[0.08715407, 0.056106344, 0.64388293, 0.040031962, 0.037649576, 0.088531494, 0.04664356]
703	0	0	[0.13288845, 0.1307556, 0.08247263, 0.06743722, 0.11186819, 0.12609556, 0.34848237]
704	1	5	[0.10298368, 0.09595579, 0.03584805, 0.036193494, 0.34171766, 0.33490133, 0.052399952]
705	1	2	[0.122935794, 0.0910048, 0.298641, 0.054234628, 0.06057626, 0.13544999, 0.23715761]
706	0	0	[0.5037774, 0.086884186, 0.076236, 0.046605967, 0.07641304, 0.09754147, 0.1125419]
707	0	0	[0.5297729, 0.085918166, 0.07254819, 0.04529443, 0.07637275, 0.09411638, 0.09597721]
708	0	0	[0.39036936, 0.099365756, 0.09157488, 0.0551198, 0.08969352, 0.11544062, 0.15843602]
709	0	0	[0.49316162, 0.0849822, 0.07763574, 0.044889987, 0.07564278, 0.098254256, 0.12543349]
710	0	0	[0.5344475, 0.08400634, 0.07189101, 0.043064088, 0.07389764, 0.0954561, 0.09723733]
711	1	2	[0.09599211, 0.057007294, 0.6060435, 0.038472906, 0.040505834, 0.107693866, 0.05428445]
712	0	1	[0.115491204, 0.35671765, 0.07068296, 0.04027553, 0.25527093, 0.08094429, 0.08061748]
713	0	1	[0.12898096, 0.075249486, 0.072759375, 0.034967873, 0.2775389, 0.06648841, 0.344015]
714	0	1	[0.13043478, 0.2751986, 0.080102846, 0.082555406, 0.28024325, 0.07528747, 0.076177575]
715	1	2	[0.10022891, 0.05869999, 0.57586753, 0.038945753, 0.04366774, 0.12576681, 0.056823276]
716	0	1	[0.07508207, 0.40998188, 0.0805808, 0.1040117, 0.11073171, 0.10591721, 0.11369461]
717	0	1	[0.09907599, 0.1691869, 0.12804265, 0.2980187, 0.0727646, 0.11016462, 0.122746564]
718	1	4	[0.13783272, 0.1123176, 0.051917806, 0.045234676, 0.48636964, 0.0925966, 0.07373096]
719	1	4	[0.20256533, 0.11637609, 0.05319639, 0.045750424, 0.3432867, 0.09523679, 0.14358832]
720	0	1	[0.0814081, 0.23100209, 0.081969574, 0.10810791, 0.21687232, 0.12852561, 0.15211438]
721	0	1	[0.053180307, 0.6134605, 0.05503043, 0.0690948, 0.057434555, 0.07640127, 0.07539809]
722	0	1	[0.052151788, 0.6227138, 0.053776514, 0.066465095, 0.055668592, 0.07482219, 0.07440201]
723	0	1	[0.069770925, 0.13074993, 0.06827432, 0.5281226, 0.055470977, 0.07451084, 0.073100455]
724	1	2	[0.09894616, 0.053715624, 0.6338908, 0.034914833, 0.037735164, 0.08545252, 0.05534491]
725	0	1	[0.10135164, 0.3823203, 0.2345065, 0.04102234, 0.049660187, 0.10788357, 0.08325536]
726	1	2	[0.1127531, 0.05309054, 0.24583918, 0.034915496, 0.07044941, 0.10327567, 0.37967673]
727	0	0	[0.5699866, 0.08167111, 0.026322836, 0.02408248, 0.21018694, 0.04746698, 0.040283017]
728	0	1	[0.089548826, 0.10352795, 0.13078636, 0.08788965, 0.14127994, 0.13172619, 0.31524107]
729	0	0	[0.43288785, 0.102279775, 0.034260448, 0.034341425, 0.27515316, 0.056903236, 0.06417409]
730	0	0	[0.5964543, 0.07937561, 0.023015086, 0.024564449, 0.20397991, 0.043100037, 0.029510645]
731	0	0	[0.34448534, 0.11179343, 0.041781336, 0.038624655, 0.28710696, 0.06500283, 0.11120535]
732	0	1	[0.097025104, 0.2085333, 0.117429584, 0.24252376, 0.09312487, 0.11571211, 0.12565123]
733	1	4	[0.10223431, 0.06769429, 0.05890838, 0.03145718, 0.5470796, 0.12369786, 0.06892837]
734	1	2	[0.10752299, 0.11094335, 0.30109933, 0.07834864, 0.08336261, 0.19184409, 0.12687907]
735	0	0	[0.28317174, 0.14820777, 0.075781964, 0.072461754, 0.09357983, 0.11286704, 0.2139299]
736	0	0	[0.4451967, 0.13937384, 0.057416465, 0.06384284, 0.09466523, 0.0986946, 0.10081033]
737	0	0	[0.40536174, 0.06517099, 0.20185468, 0.036257125, 0.0667976, 0.10728442, 0.11727347]
738	1	2	[0.09978506, 0.056133855, 0.62422216, 0.04498404, 0.03673967, 0.0854652, 0.052670103]
739	0	0	[0.37489146, 0.076407425, 0.045685437, 0.03547159, 0.35656202, 0.060382575, 0.05059951]
740	1	4	[0.14277185, 0.10604797, 0.20728754, 0.07690052, 0.31675354, 0.085992865, 0.064245746]
741	0	0	[0.5413483, 0.11425664, 0.050713368, 0.044639707, 0.071552016, 0.08668782, 0.09080214]
742	0	0	[0.54855806, 0.11947392, 0.0494673, 0.04498452, 0.074056864, 0.087310635, 0.07614877]
743	1	4	[0.10909439, 0.079138175, 0.06517247, 0.042354077, 0.41707757, 0.21779203, 0.069371365]
744	0	3	[0.08665483, 0.49664304, 0.04017474, 0.04311493, 0.22808544, 0.055521693, 0.04980527]
745	0	3	[0.09430124, 0.1716609, 0.12328332, 0.3220106, 0.07696877, 0.10967402, 0.10210113]
746	0	3	[0.06029533, 0.08753331, 0.07460874, 0.58246607, 0.050351582, 0.07099496, 0.07375]
747	0	6	[0.07016616, 0.0762703, 0.06140025, 0.043960918, 0.055171356, 0.069803275, 0.6232277]
748	0	6	[0.06589084, 0.08137418, 0.060945082, 0.052281052, 0.057835996, 0.06855568, 0.6131172]
749	0	3	[0.064733475, 0.09799669, 0.08065622, 0.54875493, 0.05301949, 0.07571594, 0.07912321]
750	0	3	[0.12836657, 0.10062183, 0.071048744, 0.3419416, 0.22967613, 0.06438521, 0.06395989]
751	0	6	[0.09282301, 0.081682496, 0.13283151, 0.059081357, 0.07538058, 0.14175156, 0.41644946]
752	0	6	[0.0714642, 0.08024218, 0.06249543, 0.046831977, 0.056780007, 0.07292804, 0.6092582]
753	0	3	[0.07623039, 0.13222758, 0.071486644, 0.5073332, 0.056784254, 0.07700045, 0.07893747]
754	0	3	[0.07370685, 0.1862382, 0.09482629, 0.3855978, 0.067849435, 0.09463066, 0.097150795]
755	0	3	[0.08567132, 0.10881986, 0.14035645, 0.40759608, 0.06475307, 0.09505984, 0.09774344]
756	0	6	[0.0687239, 0.073969185, 0.059752356, 0.042629838, 0.05320892, 0.066055804, 0.63566]
757	0	1	[0.082623705, 0.34581524, 0.117098086, 0.1127144, 0.08452014, 0.12656778, 0.13066064]
758	0	3	[0.09723232, 0.11898679, 0.13429365, 0.28662634, 0.111401156, 0.11437528, 0.13708444]
759	0	6	[0.09346321, 0.074565694, 0.10326092, 0.056745082, 0.079758905, 0.11552756, 0.47667855]
760	0	0	[0.47856966, 0.13425, 0.053346783, 0.06245607, 0.0843469, 0.09445396, 0.092576616]
761	0	3	[0.079908185, 0.13921748, 0.07893488, 0.4794493, 0.059132114, 0.08110304, 0.08225502]
762	0	6	[0.067396164, 0.076317206, 0.059941217, 0.045728683, 0.05467952, 0.067319624, 0.6286176]
763	0	1	[0.05351407, 0.60579824, 0.055726897, 0.07058994, 0.059878916, 0.07816271, 0.07632925]
764	0	3	[0.063860916, 0.12442446, 0.05389028, 0.5703027, 0.051795762, 0.06779063, 0.06793523]
765	0	3	[0.077833585, 0.13386306, 0.07269361, 0.49579093, 0.059278633, 0.07959367, 0.08094651]
766	0	3	[0.069412194, 0.11936095, 0.058573812, 0.56032807, 0.050276175, 0.06925393, 0.07279484]
767	0	1	[0.18867311, 0.22006111, 0.074096255, 0.10636249, 0.17777988, 0.12693977, 0.106087364]
768	0	3	[0.06408641, 0.1234744, 0.058853958, 0.56421953, 0.051566612, 0.06900508, 0.06879399]
769	0	6	[0.0700199, 0.071294524, 0.05951636, 0.039308716, 0.051400512, 0.065523915, 0.6429361]
770	0	6	[0.06149678, 0.055548992, 0.081205525, 0.04677187, 0.055035796, 0.071340285, 0.6286008]
771	0	3	[0.12215138, 0.3082201, 0.072932914, 0.07249753, 0.2774625, 0.073556505, 0.07317905]
772	0	6	[0.065461814, 0.0508095, 0.07981866, 0.03773424, 0.051367868, 0.06997225, 0.64483565]
773	0	6	[0.06909581, 0.07780488, 0.06098568, 0.046140734, 0.05658508, 0.068952024, 0.6204357]
774	0	6	[0.06459567, 0.05523374, 0.08189664, 0.044070937, 0.054854542, 0.076823354, 0.62252516]
775	0	6	[0.07140197, 0.07886875, 0.061754946, 0.046106875, 0.05714109, 0.070166506, 0.6145599]
776	0	1	[0.10328831, 0.43041536, 0.0643448, 0.03751152, 0.23173119, 0.065908805, 0.06679992]
777	0	6	[0.06832134, 0.08346116, 0.06423876, 0.052636907, 0.059763487, 0.070907086, 0.6006713]
778	0	3	[0.11025166, 0.1314321, 0.20659362, 0.20730187, 0.09654801, 0.12142121, 0.12645152]
779	0	3	[0.095852524, 0.13229264, 0.25780573, 0.14104378, 0.100022145, 0.1617419, 0.11124129]
780	0	6	[0.0702196, 0.069731764, 0.05899489, 0.037732545, 0.050430246, 0.06426627, 0.6486247]
781	0	3	[0.095641434, 0.1001996, 0.14675236, 0.47893754, 0.04302144, 0.081669904, 0.053777747]
782	0	3	[0.10998539, 0.12351688, 0.19909975, 0.35179773, 0.05436873, 0.0981535, 0.06307802]
783	0	3	[0.09060323, 0.12956919, 0.270892, 0.12957788, 0.10357586, 0.14317627, 0.1326056]
784	0	6	[0.06512707, 0.04650497, 0.07718364, 0.032669954, 0.046904303, 0.06436792, 0.66724217]
785	0	3	[0.07837818, 0.13677382, 0.074544355, 0.48693508, 0.061392084, 0.080686025, 0.08129042]
786	0	6	[0.0658989, 0.050818957, 0.07971374, 0.03737382, 0.05135221, 0.06970949, 0.6451329]
787	0	6	[0.07335799, 0.0687288, 0.05955501, 0.03548498, 0.04979647, 0.06609418, 0.64698255]
788	0	3	[0.102448836, 0.13678108, 0.15423961, 0.28836253, 0.0837617, 0.112048626, 0.122357614]
789	0	1	[0.0765999, 0.40294296, 0.072382726, 0.1888762, 0.06891368, 0.09399976, 0.09628487]
790	0	3	[0.066433884, 0.16365229, 0.05810547, 0.50482064, 0.05760313, 0.07473397, 0.074650586]
791	0	3	[0.067572325, 0.13614997, 0.06823975, 0.5191265, 0.05878056, 0.07820092, 0.071929954]
792	0	0	[0.51124865, 0.13396345, 0.049552567, 0.06145514, 0.08137606, 0.09040128, 0.07200281]
793	0	3	[0.08125954, 0.28579977, 0.07434033, 0.30056745, 0.06947293, 0.092839554, 0.09572039]
794	0	3	[0.09323957, 0.23683067, 0.10575625, 0.24439138, 0.09374749, 0.11969136, 0.10634332]
795	0	3	[0.053611107, 0.5985356, 0.055579923, 0.08130504, 0.058342475, 0.07730628, 0.07531963]
796	0	3	[0.0710522, 0.14696445, 0.0710817, 0.4922816, 0.062362134, 0.079450995, 0.07680691]
797	0	3	[0.07141289, 0.49502444, 0.06717277, 0.11947921, 0.06451938, 0.08895532, 0.093435965]

## Sheet: c
	BorM_gt	sub_gt	sub_outputs			sub_gt:ground truth label(0: HC, 1: HH, 2: HCC, 3:FNH, 4: HM, 5:ICC, 6: HA), sub_outputs: predict score, BorM_gt: binary label of ground truth(0: benign lesions, 1: malignant lesions).
0	0	0	[0.46824932, 0.13117814, 0.055724535, 0.058247827, 0.08386908, 0.107653536, 0.09507752]
1	1	2	[0.09449973, 0.19015233, 0.100710005, 0.08718198, 0.11010944, 0.29323095, 0.1241156]
2	0	0	[0.5257453, 0.0910845, 0.0700049, 0.05365761, 0.077776976, 0.096208334, 0.08552246]
3	0	0	[0.52060306, 0.096434295, 0.070488445, 0.05506113, 0.08204464, 0.09627312, 0.079095274]
4	0	0	[0.5058318, 0.10254172, 0.07172978, 0.05644312, 0.083554074, 0.09827902, 0.081620544]
5	0	0	[0.53990686, 0.09336144, 0.06663967, 0.05229186, 0.07733421, 0.09349197, 0.07697408]
6	0	0	[0.28612703, 0.12790544, 0.12901181, 0.085896924, 0.12698586, 0.13101272, 0.11306022]
7	0	0	[0.5597368, 0.08742875, 0.063793436, 0.05024843, 0.07505608, 0.09007054, 0.07366595]
8	0	0	[0.32129914, 0.107808456, 0.09680981, 0.07158579, 0.10048018, 0.11593734, 0.18607923]
9	0	0	[0.542765, 0.092498, 0.066560514, 0.052230872, 0.07770595, 0.09264138, 0.07559829]
10	0	0	[0.5499253, 0.118659325, 0.048796102, 0.04839893, 0.07216507, 0.087536715, 0.07451857]
11	0	1	[0.09645763, 0.38751227, 0.23235364, 0.04459093, 0.05067983, 0.10847399, 0.07993171]
12	0	1	[0.0962639, 0.3881364, 0.23093913, 0.04485565, 0.051847637, 0.10817368, 0.07978365]
13	0	1	[0.100877434, 0.3693498, 0.24033177, 0.04284816, 0.051331006, 0.11239858, 0.08286315]
14	0	0	[0.46566316, 0.075109154, 0.18449643, 0.039594267, 0.06806386, 0.104842134, 0.062230956]
15	0	0	[0.62986207, 0.05071712, 0.12643349, 0.0251971, 0.04563429, 0.078545846, 0.04361014]
16	0	0	[0.5805764, 0.05673234, 0.14280622, 0.028467508, 0.05315482, 0.088974014, 0.049288727]
17	0	0	[0.42341763, 0.09627783, 0.10101707, 0.053098317, 0.08209104, 0.117023915, 0.12707424]
18	0	0	[0.30221787, 0.09210618, 0.10223861, 0.05456099, 0.088239245, 0.112755865, 0.24788128]
19	0	0	[0.4234312, 0.09395648, 0.091431566, 0.052148342, 0.08818272, 0.11069057, 0.14015916]
20	0	1	[0.05477166, 0.62023365, 0.0549581, 0.062132698, 0.05486471, 0.075876705, 0.0771624]
21	1	2	[0.0785589, 0.020302244, 0.79199076, 0.014151201, 0.019110655, 0.055403348, 0.020482933]
22	0	1	[0.12901615, 0.17530441, 0.4560714, 0.028545935, 0.047183968, 0.11277305, 0.051105075]
23	0	0	[0.47943395, 0.13003916, 0.06269227, 0.051236186, 0.07756188, 0.10730391, 0.09173266]
24	0	0	[0.41490257, 0.14072865, 0.07163346, 0.05821302, 0.10106044, 0.11416936, 0.099292524]
25	0	0	[0.5963472, 0.106527545, 0.04460519, 0.04023651, 0.066262625, 0.07916962, 0.06685134]
26	0	0	[0.5180927, 0.12556684, 0.054513495, 0.0482111, 0.07982129, 0.091353625, 0.08244094]
27	0	0	[0.5972452, 0.10586707, 0.044343304, 0.040201887, 0.06641764, 0.078649685, 0.06727516]
28	0	0	[0.5880049, 0.10894741, 0.04533848, 0.040976763, 0.06759632, 0.08062609, 0.06851004]
29	0	1	[0.056653507, 0.6126245, 0.056096952, 0.061208844, 0.056146055, 0.077799276, 0.07947083]
30	0	0	[0.29958656, 0.15005293, 0.0698961, 0.08104041, 0.09982715, 0.11812762, 0.18146913]
31	0	1	[0.059366733, 0.5931605, 0.059264824, 0.06353055, 0.058818374, 0.08375177, 0.08210725]
32	0	0	[0.53410655, 0.085730955, 0.070655316, 0.046672747, 0.07433367, 0.09366805, 0.09483267]
33	0	0	[0.5527812, 0.0858996, 0.06797432, 0.046317287, 0.07474967, 0.091494665, 0.080783255]
34	0	0	[0.45379394, 0.1027707, 0.08158713, 0.05592113, 0.09634167, 0.1071966, 0.10238882]
35	0	0	[0.52417815, 0.09151035, 0.071327746, 0.048353467, 0.07863489, 0.09718608, 0.088809304]
36	0	0	[0.4630349, 0.09776912, 0.08212471, 0.05447989, 0.08535501, 0.10720212, 0.110034205]
37	0	0	[0.25473705, 0.14914949, 0.11453872, 0.07452437, 0.09790117, 0.14016813, 0.16898105]
38	0	0	[0.38446972, 0.108201616, 0.0924024, 0.06054942, 0.10531519, 0.11411386, 0.13494785]
39	0	1	[0.11265258, 0.18365557, 0.21407601, 0.123297036, 0.08979836, 0.14168502, 0.13483542]
40	1	5	[0.21668369, 0.04939406, 0.3977597, 0.016973583, 0.16077636, 0.13500361, 0.023409063]
41	0	0	[0.46351704, 0.090893306, 0.08020075, 0.05160211, 0.08020434, 0.100964874, 0.13261755]
42	0	0	[0.3638748, 0.1024944, 0.09382906, 0.061134987, 0.11034129, 0.11375231, 0.15457307]
43	0	0	[0.13669029, 0.08912932, 0.1249003, 0.062382888, 0.08071701, 0.1212485, 0.3849317]
44	0	0	[0.38644266, 0.10628618, 0.09330045, 0.06275676, 0.114636704, 0.11548356, 0.12109365]
45	0	0	[0.29550958, 0.17764468, 0.07904234, 0.09641089, 0.10431895, 0.11637098, 0.13070254]
46	0	0	[0.42967382, 0.13131927, 0.06101352, 0.057065375, 0.08301116, 0.09975937, 0.1381575]
47	0	1	[0.07697689, 0.4409209, 0.075445585, 0.07820419, 0.07932543, 0.15055405, 0.09857296]
48	1	2	[0.10023162, 0.10931299, 0.4247104, 0.08129237, 0.07014336, 0.11577298, 0.09853632]
49	1	4	[0.11765961, 0.051661637, 0.15546384, 0.02431827, 0.5422122, 0.06979461, 0.038889874]
50	1	5	[0.09145787, 0.16750763, 0.102487035, 0.09833776, 0.25669414, 0.15684442, 0.12667114]
51	1	2	[0.09380317, 0.051203247, 0.66048664, 0.034330092, 0.034100655, 0.07750256, 0.04857369]
52	1	5	[0.10415853, 0.16727173, 0.16096085, 0.10161112, 0.13936374, 0.13173138, 0.19490267]
53	0	0	[0.34531903, 0.1084923, 0.09271364, 0.06964367, 0.10201927, 0.11475278, 0.16705933]
54	0	0	[0.4498196, 0.10238379, 0.07854677, 0.06354109, 0.101348735, 0.105699316, 0.09866074]
55	0	0	[0.51738334, 0.094743915, 0.06990383, 0.05657043, 0.083612345, 0.096415885, 0.0813703]
56	0	0	[0.46422818, 0.09945788, 0.07714061, 0.060769826, 0.088667795, 0.10275933, 0.10697639]
57	0	0	[0.43459797, 0.10131303, 0.08196688, 0.06305798, 0.08836134, 0.1084365, 0.12226636]
58	0	0	[0.17448953, 0.19246379, 0.090878844, 0.09477998, 0.17815097, 0.15452766, 0.114709236]
59	0	1	[0.059616774, 0.5975917, 0.058014967, 0.060788695, 0.057757076, 0.083146624, 0.083084114]
60	0	1	[0.08422709, 0.1902922, 0.08970396, 0.10188292, 0.2867255, 0.1325834, 0.1145849]
61	0	0	[0.49221972, 0.13185742, 0.053430066, 0.05921752, 0.08217926, 0.093042724, 0.08805333]
62	0	0	[0.5128704, 0.09230747, 0.0743172, 0.052582353, 0.07820429, 0.0980155, 0.09170278]
63	1	2	[0.10736375, 0.064220585, 0.5316828, 0.04590008, 0.056679346, 0.11784718, 0.07630625]
64	0	0	[0.52441204, 0.12580311, 0.049743146, 0.055810593, 0.0771696, 0.09155933, 0.0755021]
65	0	0	[0.5576715, 0.11992138, 0.045903962, 0.05254705, 0.07416786, 0.084243655, 0.06554468]
66	0	0	[0.5461743, 0.12245097, 0.047112364, 0.053924236, 0.07704994, 0.08597563, 0.06731264]
67	0	0	[0.549354, 0.12090531, 0.046523616, 0.05330613, 0.07674492, 0.08509873, 0.06806731]
68	0	0	[0.5336384, 0.12484188, 0.04845078, 0.054966122, 0.07905385, 0.08717936, 0.07186953]
69	0	0	[0.56737083, 0.117017254, 0.04461873, 0.051249735, 0.07265648, 0.082977444, 0.064109564]
70	0	0	[0.5283829, 0.12481858, 0.049247038, 0.055508614, 0.07874222, 0.088577904, 0.07472268]
71	0	0	[0.55133057, 0.12070607, 0.046186335, 0.05302089, 0.0759071, 0.08482431, 0.06802471]
72	0	0	[0.5175906, 0.13011764, 0.050077572, 0.057511404, 0.08114902, 0.089646436, 0.07390728]
73	0	0	[0.3196709, 0.16744252, 0.069892876, 0.08071689, 0.14477144, 0.11588519, 0.101620235]
74	0	0	[0.52678066, 0.1268163, 0.049275517, 0.05602729, 0.0803853, 0.09042368, 0.07029126]
75	0	0	[0.49909115, 0.13109703, 0.052053947, 0.057680488, 0.08098897, 0.09168446, 0.08740392]
76	0	1	[0.05948728, 0.60226625, 0.05817914, 0.0603357, 0.056700807, 0.079650514, 0.08338033]
77	0	0	[0.51067203, 0.12903164, 0.05056569, 0.05733708, 0.08565685, 0.09081254, 0.07592415]
78	0	1	[0.058022168, 0.6130955, 0.05659024, 0.05921584, 0.05505121, 0.077065766, 0.08095928]
79	0	0	[0.47397977, 0.13781036, 0.055025995, 0.06102489, 0.0882415, 0.095337726, 0.08857976]
80	0	0	[0.5311832, 0.12501696, 0.048813444, 0.055193353, 0.07952182, 0.087860264, 0.072410956]
81	0	0	[0.4803835, 0.13031018, 0.054351103, 0.059134863, 0.08179387, 0.09391119, 0.10011534]
82	1	2	[0.10684827, 0.11200194, 0.31655514, 0.0804093, 0.08796872, 0.15848944, 0.13772722]
83	1	2	[0.12355269, 0.031435955, 0.6605951, 0.039742235, 0.030654076, 0.0789746, 0.035045426]
84	0	0	[0.54467416, 0.121805936, 0.047695536, 0.053199474, 0.07455795, 0.08707609, 0.07099086]
85	0	0	[0.50578016, 0.13009131, 0.051210314, 0.057072952, 0.083630435, 0.09120876, 0.081006095]
86	0	1	[0.06440915, 0.5920784, 0.060089402, 0.056193717, 0.056414194, 0.08263584, 0.08817938]
87	0	0	[0.08301986, 0.09065633, 0.06945872, 0.053142413, 0.066178314, 0.07959042, 0.55795383]
88	0	1	[0.055614, 0.6159171, 0.055730004, 0.062334377, 0.055395946, 0.07694453, 0.07806397]
89	0	0	[0.49624643, 0.087315194, 0.07805663, 0.046977557, 0.076182745, 0.09798423, 0.117237195]
90	0	0	[0.48677024, 0.095317364, 0.08126892, 0.053295746, 0.08060076, 0.10206066, 0.10068638]
91	0	0	[0.52278125, 0.08624437, 0.07351603, 0.045181233, 0.07541546, 0.09636825, 0.10049341]
92	0	0	[0.5771206, 0.080309495, 0.06453334, 0.04102939, 0.06978893, 0.08767243, 0.079545826]
93	0	0	[0.39342847, 0.095587224, 0.090521276, 0.054686528, 0.09464063, 0.108121864, 0.16301392]
94	0	0	[0.14291807, 0.08029882, 0.10430671, 0.052619305, 0.09055735, 0.100285664, 0.42901406]
95	1	5	[0.10115905, 0.14886415, 0.12064008, 0.08118272, 0.09907629, 0.315442, 0.13363571]
96	0	0	[0.5256848, 0.124648936, 0.050953064, 0.05376482, 0.076427996, 0.089540154, 0.07898029]
97	0	0	[0.51119834, 0.12738068, 0.051298633, 0.05570863, 0.087064974, 0.09087018, 0.0764786]
98	1	2	[0.12150007, 0.10162102, 0.47772554, 0.057727, 0.053617246, 0.11341098, 0.07439817]
99	0	3	[0.061462827, 0.090215765, 0.07849288, 0.5657474, 0.05219142, 0.07365604, 0.07823366]
100	0	0	[0.5548335, 0.11947363, 0.046885874, 0.05141076, 0.074886374, 0.084315576, 0.06819428]
101	0	0	[0.4584279, 0.13327394, 0.05740555, 0.059378307, 0.08402854, 0.09715486, 0.110330895]
102	0	0	[0.42148942, 0.14099833, 0.060950663, 0.063171126, 0.091203906, 0.10244429, 0.11974227]
103	0	0	[0.4781908, 0.1323663, 0.055168882, 0.05831911, 0.085196495, 0.099808, 0.09095035]
104	0	0	[0.48759627, 0.1324212, 0.053428825, 0.05888386, 0.09300045, 0.09543012, 0.079239346]
105	0	0	[0.08356507, 0.17780134, 0.08282928, 0.09841482, 0.31822366, 0.12383496, 0.115330845]
106	0	3	[0.070097856, 0.099108376, 0.10679839, 0.5002362, 0.05818124, 0.08318055, 0.08239741]
107	0	0	[0.11396684, 0.11029289, 0.07098615, 0.067345455, 0.080980115, 0.09013473, 0.4662938]
108	0	0	[0.49330175, 0.134756, 0.051729783, 0.064578414, 0.08288664, 0.092998594, 0.07974887]
109	1	2	[0.1267777, 0.06916411, 0.333415, 0.040324155, 0.08325573, 0.25739738, 0.08966596]
110	0	3	[0.071963534, 0.13165659, 0.10152568, 0.43109825, 0.0702748, 0.09978373, 0.09369742]
111	0	0	[0.5403948, 0.12656382, 0.047198292, 0.055918083, 0.07643308, 0.085998304, 0.06749358]
112	0	0	[0.5176407, 0.12664509, 0.050109204, 0.057757758, 0.07834448, 0.09050577, 0.07899701]
113	0	0	[0.54872894, 0.12166186, 0.04604564, 0.05452901, 0.07595626, 0.08507268, 0.06800556]
114	0	1	[0.08382513, 0.3031715, 0.07526665, 0.27383208, 0.0695906, 0.09460719, 0.09970684]
115	0	3	[0.084138036, 0.1052982, 0.12628804, 0.42905557, 0.064790785, 0.09257641, 0.09785303]
116	1	2	[0.1147103, 0.035268802, 0.59628636, 0.02511666, 0.084364, 0.10532187, 0.03893203]
117	0	0	[0.5520998, 0.122497596, 0.046782285, 0.05175918, 0.07480655, 0.08483809, 0.06721649]
118	0	0	[0.5432564, 0.12135794, 0.048312347, 0.052672766, 0.07459379, 0.087929785, 0.071877]
119	0	0	[0.5477566, 0.118306145, 0.049517717, 0.048934642, 0.07268771, 0.086704135, 0.076092996]
120	0	0	[0.55393595, 0.11866655, 0.047794815, 0.048688196, 0.0754098, 0.0850715, 0.07043313]
121	0	0	[0.33389458, 0.14164205, 0.069159776, 0.06802355, 0.09358029, 0.10664684, 0.18705292]
122	0	0	[0.1138088, 0.1652178, 0.08586022, 0.09402449, 0.23408641, 0.12538897, 0.18161328]
123	0	0	[0.21919471, 0.176678, 0.07776035, 0.08824071, 0.1835461, 0.12188223, 0.13269787]
124	0	0	[0.2371994, 0.1647145, 0.076800056, 0.08495182, 0.17033741, 0.12016341, 0.14583337]
125	0	0	[0.54434806, 0.123986416, 0.047102906, 0.05340777, 0.077336304, 0.085572466, 0.068246014]
126	0	0	[0.40592596, 0.13842592, 0.062152214, 0.06398514, 0.08814498, 0.1006753, 0.14069042]
127	0	0	[0.45224482, 0.13837701, 0.057575315, 0.061533887, 0.08752898, 0.09904107, 0.103698924]
128	0	0	[0.5592294, 0.11796264, 0.045876678, 0.051200323, 0.0734571, 0.08392003, 0.068353906]
129	0	1	[0.07312189, 0.432992, 0.104676515, 0.09386271, 0.07489797, 0.108366415, 0.112082474]
130	0	1	[0.06350068, 0.51190335, 0.09093598, 0.07027696, 0.06568254, 0.09700502, 0.100695476]
131	0	1	[0.06882849, 0.45492294, 0.10029996, 0.07780653, 0.08385671, 0.10536918, 0.10891619]
132	0	1	[0.05652154, 0.60185856, 0.05733512, 0.06583063, 0.05817762, 0.08176605, 0.07851053]
133	0	0	[0.5246157, 0.12316851, 0.05137625, 0.05151344, 0.07516509, 0.089828864, 0.08433212]
134	0	0	[0.43393907, 0.13622949, 0.06092402, 0.059525467, 0.092893556, 0.100319885, 0.11616847]
135	0	0	[0.53030473, 0.1284472, 0.047726937, 0.05719709, 0.07862793, 0.087539256, 0.07015683]
136	0	0	[0.55086136, 0.12226887, 0.045636725, 0.05481907, 0.076056, 0.08455385, 0.0658041]
137	1	5	[0.0731033, 0.10739515, 0.05337134, 0.061519496, 0.07656361, 0.51999956, 0.10804749]
138	0	0	[0.60158664, 0.055467688, 0.03333016, 0.021045921, 0.20737974, 0.046047796, 0.035142045]
139	0	0	[0.62263674, 0.05419101, 0.032013923, 0.020196863, 0.19330737, 0.044618778, 0.03303535]
140	1	4	[0.14137153, 0.10006071, 0.20424642, 0.048284948, 0.36118564, 0.079916015, 0.064934745]
141	0	0	[0.5669348, 0.061906766, 0.036336172, 0.022918375, 0.22536089, 0.04926027, 0.03728269]
142	0	0	[0.5984992, 0.056804802, 0.033955865, 0.021537932, 0.20759209, 0.046624508, 0.034985643]
143	0	0	[0.5561643, 0.06738207, 0.03818776, 0.023745202, 0.22257017, 0.051448368, 0.0405021]
144	0	0	[0.59820867, 0.057136897, 0.034066573, 0.02128755, 0.20578358, 0.046916336, 0.036600407]
145	0	0	[0.6236726, 0.053410016, 0.031743202, 0.02009697, 0.19375223, 0.044341717, 0.032983232]
146	0	1	[0.06542016, 0.5156869, 0.09116162, 0.06542896, 0.06383726, 0.09509332, 0.10337179]
147	0	0	[0.4599766, 0.1355123, 0.058652397, 0.061412077, 0.08469017, 0.11144097, 0.08831544]
148	0	0	[0.5644232, 0.118645266, 0.04504248, 0.051088918, 0.073554516, 0.08288247, 0.0643632]
149	0	0	[0.53446543, 0.1287913, 0.048209734, 0.054826237, 0.07811301, 0.08703678, 0.06855752]
150	1	2	[0.10492552, 0.036019985, 0.72158235, 0.018571157, 0.024650745, 0.07087363, 0.023376616]
151	0	1	[0.06397621, 0.53070325, 0.06473716, 0.100793846, 0.06658275, 0.08668845, 0.086518325]
152	0	1	[0.053628996, 0.6161376, 0.05471511, 0.065822266, 0.056571603, 0.07637923, 0.076745145]
153	0	1	[0.06762063, 0.49406064, 0.07472163, 0.0938442, 0.08151328, 0.09791987, 0.090319715]
154	0	1	[0.07723945, 0.23930219, 0.07184326, 0.364632, 0.0678826, 0.08973437, 0.089366175]
155	0	1	[0.054428663, 0.60776687, 0.05588511, 0.06880432, 0.058947664, 0.077470556, 0.07669684]
156	1	4	[0.09208323, 0.06793107, 0.064291745, 0.03497183, 0.59784395, 0.066388056, 0.07649011]
157	1	2	[0.111070156, 0.06903495, 0.22332163, 0.04412182, 0.1251379, 0.34080657, 0.086506985]
158	0	1	[0.067347646, 0.5044562, 0.09341602, 0.06646198, 0.06499372, 0.097580396, 0.105744034]
159	0	0	[0.3920572, 0.099867195, 0.087015994, 0.061798275, 0.08964354, 0.11061893, 0.15899889]
160	0	1	[0.06796177, 0.4992082, 0.09400201, 0.06935089, 0.06542558, 0.096774355, 0.10727723]
161	0	1	[0.10955437, 0.29575792, 0.11675917, 0.10688568, 0.11465429, 0.12470789, 0.1316807]
162	0	1	[0.071778715, 0.472747, 0.09740251, 0.077659965, 0.069796845, 0.100382, 0.11023301]
163	0	0	[0.14724971, 0.22337967, 0.12714125, 0.09790822, 0.10425498, 0.13130692, 0.16875923]
164	0	1	[0.07036555, 0.4800356, 0.09589846, 0.078376405, 0.06743657, 0.09869689, 0.109190546]
165	1	5	[0.1324651, 0.045516066, 0.4010695, 0.023644574, 0.038352028, 0.32196215, 0.036990583]
166	1	2	[0.11134894, 0.0713269, 0.3878786, 0.045079455, 0.06948182, 0.2399276, 0.07495671]
167	1	2	[0.11830898, 0.073393315, 0.2722013, 0.05044225, 0.1275085, 0.13461041, 0.22353522]
168	1	2	[0.07732206, 0.018370915, 0.8056529, 0.011917711, 0.016323108, 0.051460434, 0.018952882]
169	0	0	[0.41242102, 0.13137001, 0.06357301, 0.058934763, 0.0845644, 0.10355185, 0.14558493]
170	0	0	[0.5301873, 0.121948116, 0.049756482, 0.051410317, 0.08052128, 0.08816285, 0.07801371]
171	0	0	[0.4957833, 0.12842275, 0.053285576, 0.055241097, 0.08823046, 0.09236572, 0.08667115]
172	0	0	[0.5498758, 0.11741458, 0.047833025, 0.0490506, 0.07409905, 0.08537819, 0.07634882]
173	0	0	[0.53248113, 0.08608014, 0.070847355, 0.047289852, 0.074804075, 0.09451873, 0.093978696]
174	0	0	[0.44336742, 0.1025102, 0.0828592, 0.056328356, 0.09242483, 0.10745868, 0.11505133]
175	0	0	[0.5294554, 0.086487934, 0.07466187, 0.04422789, 0.07310454, 0.10002243, 0.09203997]
176	0	1	[0.06091384, 0.5654251, 0.061360847, 0.070147716, 0.068351485, 0.088700764, 0.085100256]
177	0	1	[0.059459615, 0.5841937, 0.05894804, 0.0666419, 0.06129834, 0.086810954, 0.08264749]
178	0	0	[0.49451357, 0.13157503, 0.052325156, 0.061967883, 0.082257554, 0.09211896, 0.085241795]
179	0	0	[0.5108134, 0.13061409, 0.04969988, 0.060939632, 0.08504992, 0.090717524, 0.072165556]
180	0	1	[0.06652685, 0.5306809, 0.06587456, 0.09472818, 0.06434448, 0.08715439, 0.09069065]
181	0	0	[0.39711168, 0.15422486, 0.060594294, 0.074883014, 0.11318829, 0.10532184, 0.09467606]
182	0	0	[0.51817334, 0.12849337, 0.048895247, 0.059638765, 0.079854585, 0.088599265, 0.07634547]
183	1	2	[0.07877909, 0.018687014, 0.7976575, 0.012134038, 0.016454346, 0.056999512, 0.019288525]
184	0	0	[0.5514394, 0.11969131, 0.048341308, 0.050019786, 0.07664921, 0.08541844, 0.06844055]
185	0	0	[0.45118847, 0.1332444, 0.060099926, 0.058945104, 0.083133794, 0.10069917, 0.1126892]
186	1	2	[0.096996106, 0.02437096, 0.74249434, 0.026700405, 0.020524213, 0.06390352, 0.025010454]
187	1	2	[0.12196629, 0.037925534, 0.5479386, 0.027701078, 0.111745834, 0.10862517, 0.044097498]
188	0	0	[0.53051776, 0.12385737, 0.04918974, 0.052822594, 0.08135774, 0.08858974, 0.073665015]
189	0	0	[0.5210219, 0.1273869, 0.049780328, 0.05317523, 0.07868823, 0.09294775, 0.07699965]
190	0	0	[0.548194, 0.12117774, 0.047721397, 0.051134307, 0.0767842, 0.08617076, 0.06881761]
191	0	0	[0.56330544, 0.118021965, 0.04567976, 0.04923169, 0.07344058, 0.08319961, 0.067121]
192	0	0	[0.48253587, 0.12841892, 0.05684374, 0.056665037, 0.080852546, 0.097953625, 0.09673025]
193	0	0	[0.16239868, 0.17900914, 0.10043437, 0.0826436, 0.111174755, 0.20522371, 0.15911573]
194	0	0	[0.51351374, 0.13399878, 0.050548833, 0.06132142, 0.08036079, 0.09064811, 0.069608375]
195	0	0	[0.38550708, 0.14724447, 0.065639995, 0.07198969, 0.093738616, 0.11133302, 0.12454707]
196	0	0	[0.3679647, 0.15630603, 0.06586815, 0.076962, 0.11439742, 0.10907275, 0.109428935]
197	0	0	[0.49309227, 0.09507438, 0.08070323, 0.054684058, 0.07973292, 0.10218071, 0.09453248]
198	0	0	[0.5121328, 0.09152552, 0.07311722, 0.051565293, 0.08004083, 0.099476784, 0.09214152]
199	1	2	[0.07047632, 0.019524045, 0.8108191, 0.0146079585, 0.016633064, 0.050517634, 0.017421873]
200	0	0	[0.5417616, 0.031325284, 0.2519284, 0.019058509, 0.043879446, 0.08328297, 0.02876377]
201	0	1	[0.065175325, 0.5068731, 0.092120916, 0.068590716, 0.06555085, 0.09724376, 0.10444538]
202	0	0	[0.2578091, 0.18944514, 0.07778819, 0.07984412, 0.14147216, 0.121500425, 0.13214087]
203	0	0	[0.5102657, 0.1278292, 0.05190193, 0.053199284, 0.082774214, 0.09091327, 0.08311639]
204	0	0	[0.29270864, 0.19573869, 0.0729648, 0.075162366, 0.12881528, 0.117123865, 0.117486395]
205	0	0	[0.39211884, 0.15624006, 0.06444317, 0.07055081, 0.10212471, 0.10692549, 0.10759691]
206	0	0	[0.41905877, 0.13973455, 0.06205718, 0.060016777, 0.08477615, 0.10638423, 0.12797228]
207	1	2	[0.10411677, 0.11445562, 0.2533982, 0.080082044, 0.10088613, 0.23108445, 0.11597679]
208	1	5	[0.15420453, 0.056312863, 0.4689245, 0.029637787, 0.08717159, 0.13646051, 0.067288265]
209	0	0	[0.37316266, 0.102531515, 0.09423495, 0.05901528, 0.10826975, 0.113287434, 0.14949839]
210	1	5	[0.07821073, 0.07435981, 0.08627171, 0.049579367, 0.07166611, 0.52834916, 0.1115631]
211	0	1	[0.061512575, 0.60114205, 0.05862136, 0.058050454, 0.05578823, 0.079172134, 0.08571317]
212	0	1	[0.066439, 0.5668972, 0.062474556, 0.06289715, 0.0644329, 0.08675407, 0.09010507]
213	0	0	[0.52112585, 0.13278446, 0.048948694, 0.057726555, 0.0792495, 0.08859922, 0.07156573]
214	0	0	[0.42403054, 0.1714526, 0.058026444, 0.06941934, 0.09196794, 0.10184063, 0.0832625]
215	0	0	[0.5123971, 0.13272662, 0.04958616, 0.05843744, 0.08079524, 0.09223849, 0.073819]
216	0	0	[0.4694322, 0.13952152, 0.055652987, 0.06315931, 0.08402352, 0.10610223, 0.082108244]
217	0	0	[0.50800765, 0.1253579, 0.05345166, 0.05298409, 0.07770656, 0.099657185, 0.08283497]
218	0	0	[0.55558515, 0.11742818, 0.047098234, 0.048781857, 0.074932195, 0.084697925, 0.07147639]
219	0	0	[0.1767965, 0.17271993, 0.08297774, 0.08725298, 0.22655, 0.13475893, 0.118943915]
220	0	0	[0.5047985, 0.13115491, 0.052350823, 0.054588504, 0.08575188, 0.09289233, 0.078463025]
221	0	0	[0.5510798, 0.118458405, 0.047766563, 0.049078193, 0.07359885, 0.08862207, 0.07139614]
222	0	0	[0.48277056, 0.13781327, 0.055014603, 0.05725737, 0.09222996, 0.09525957, 0.07965463]
223	0	0	[0.18491057, 0.1730824, 0.08505917, 0.087487295, 0.21625715, 0.13152081, 0.121682584]
224	1	2	[0.112387195, 0.16494231, 0.3459154, 0.08972291, 0.07614481, 0.115202166, 0.095685184]
225	0	1	[0.054157246, 0.61828154, 0.054793607, 0.06430605, 0.05542073, 0.0757535, 0.077287294]
226	1	5	[0.10299235, 0.13391177, 0.09278316, 0.07083815, 0.13706811, 0.16944604, 0.29296044]
227	0	1	[0.05980359, 0.6033374, 0.05800983, 0.059327755, 0.057493523, 0.078868054, 0.08315978]
228	0	1	[0.066236645, 0.5629797, 0.062887475, 0.06797453, 0.06497503, 0.08467786, 0.09026876]
229	0	1	[0.10257651, 0.25112724, 0.12611778, 0.11327933, 0.1265854, 0.13102521, 0.14928849]
230	0	0	[0.49744204, 0.13352741, 0.054352343, 0.059746694, 0.080142334, 0.09370288, 0.08108629]
231	0	0	[0.48743534, 0.13218564, 0.0531107, 0.059621368, 0.08754498, 0.09332555, 0.08677641]
232	0	0	[0.19468364, 0.20646612, 0.090453565, 0.11808107, 0.13343552, 0.12108101, 0.13579914]
233	0	0	[0.08347463, 0.16982768, 0.08633438, 0.10026757, 0.29993576, 0.12328628, 0.13687375]
234	0	0	[0.09252233, 0.11631244, 0.079540506, 0.06661078, 0.08204916, 0.1371286, 0.4258362]
235	0	0	[0.09911873, 0.15758377, 0.09568719, 0.09398537, 0.16541491, 0.19696954, 0.19124046]
236	0	0	[0.09084058, 0.10723209, 0.07469485, 0.061002895, 0.07322824, 0.1031367, 0.48986465]
237	0	0	[0.12245036, 0.14353195, 0.08508353, 0.08155647, 0.1331577, 0.14047132, 0.29374868]
238	0	0	[0.09893555, 0.16790658, 0.086099066, 0.10172567, 0.28545803, 0.12540823, 0.13446681]
239	0	0	[0.10224366, 0.15290007, 0.08681234, 0.09208754, 0.19988586, 0.122937545, 0.24313301]
240	0	0	[0.34939358, 0.1512772, 0.06751355, 0.07810045, 0.10727012, 0.111071296, 0.13537377]
241	1	2	[0.10852443, 0.033876583, 0.6418597, 0.022777753, 0.047765397, 0.111377805, 0.033818305]
242	0	0	[0.48722294, 0.13917328, 0.055169944, 0.05994607, 0.07941384, 0.09683876, 0.082235225]
243	1	2	[0.08812926, 0.025197014, 0.73417246, 0.019700946, 0.026793443, 0.07942192, 0.026585013]
244	0	1	[0.12156587, 0.07443518, 0.5035855, 0.034368686, 0.094897985, 0.12427294, 0.046873774]
245	1	5	[0.14972119, 0.05049684, 0.31874976, 0.02560611, 0.051385466, 0.33666232, 0.0673783]
246	0	0	[0.36931062, 0.15362482, 0.074794635, 0.07620845, 0.09391671, 0.12933967, 0.10280513]
247	1	2	[0.09083089, 0.05226309, 0.6572496, 0.0345845, 0.03496558, 0.07881172, 0.0512946]
248	0	1	[0.06292063, 0.5730942, 0.061724905, 0.0637444, 0.06421586, 0.087387, 0.086913]
249	0	0	[0.5021958, 0.119948685, 0.057337616, 0.04775507, 0.07542128, 0.09472502, 0.102616556]
250	0	0	[0.52172714, 0.12206679, 0.0595939, 0.04860544, 0.07808164, 0.0915358, 0.078389294]
251	0	0	[0.5176847, 0.12886469, 0.049517747, 0.05849329, 0.07861661, 0.09192153, 0.074901454]
252	0	0	[0.39356005, 0.14026666, 0.0669981, 0.061663404, 0.08695221, 0.12524103, 0.12531854]
253	0	0	[0.40640378, 0.14057022, 0.062222466, 0.060102463, 0.08695217, 0.12313284, 0.120616]
254	0	0	[0.42901757, 0.13574031, 0.06274323, 0.05974349, 0.084620036, 0.11735266, 0.11078273]
255	0	0	[0.52811223, 0.12782153, 0.04963208, 0.051533245, 0.07869768, 0.0884883, 0.075714946]
256	0	0	[0.51330507, 0.13750014, 0.05092929, 0.052787032, 0.07885422, 0.09037534, 0.07624891]
257	0	0	[0.5347299, 0.12073811, 0.049421553, 0.050340526, 0.0756541, 0.088657394, 0.08045847]
258	0	0	[0.5718552, 0.114371575, 0.04530252, 0.04733453, 0.07236516, 0.08207303, 0.06669801]
259	0	0	[0.5105502, 0.13116558, 0.05186546, 0.053560246, 0.08262665, 0.092262276, 0.07796962]
260	0	0	[0.55414313, 0.11974119, 0.04717909, 0.048652526, 0.07297841, 0.08625345, 0.07105221]
261	0	0	[0.52666473, 0.12123561, 0.050448112, 0.05096395, 0.075203404, 0.089576066, 0.085908234]
262	0	0	[0.49645677, 0.13477026, 0.052669305, 0.05519458, 0.088396624, 0.09326013, 0.07925228]
263	0	0	[0.5727386, 0.11522555, 0.045320973, 0.04714525, 0.07110588, 0.08190389, 0.066559866]
264	0	0	[0.5565726, 0.11927073, 0.046715017, 0.048646733, 0.07341164, 0.08420712, 0.071176134]
265	0	0	[0.53136384, 0.124896996, 0.04948081, 0.051192373, 0.07803593, 0.088215135, 0.07681493]
266	0	0	[0.5683818, 0.11610555, 0.045703523, 0.047621325, 0.07176736, 0.08272398, 0.06769651]
267	0	0	[0.576588, 0.11296141, 0.044692736, 0.046476778, 0.0701655, 0.08217562, 0.066939935]
268	0	0	[0.47742268, 0.13328992, 0.05487586, 0.056690644, 0.09182826, 0.09596007, 0.08993253]
269	0	1	[0.070986934, 0.48160177, 0.097294, 0.07571095, 0.06585208, 0.09885428, 0.10969997]
270	0	1	[0.09292443, 0.13533416, 0.13419238, 0.3559733, 0.06760095, 0.10378435, 0.11019035]
271	0	3	[0.06505029, 0.15507078, 0.061767735, 0.5145675, 0.056945458, 0.07569524, 0.07090302]
272	1	5	[0.120062515, 0.03411308, 0.3352312, 0.022560902, 0.05872142, 0.38153, 0.04778084]
273	1	5	[0.1265122, 0.039209336, 0.41703346, 0.027784975, 0.10127652, 0.2410036, 0.047179896]
274	0	0	[0.3388681, 0.15510538, 0.07638216, 0.06846783, 0.093427815, 0.1392665, 0.1284822]
275	0	0	[0.2020553, 0.17267232, 0.08562997, 0.09301739, 0.19201715, 0.12544, 0.12916784]
276	0	0	[0.21877638, 0.17216067, 0.08079078, 0.0864318, 0.18756002, 0.124654956, 0.12962537]
277	0	0	[0.396537, 0.14697275, 0.06320779, 0.067600384, 0.115039065, 0.109232366, 0.10141064]
278	0	0	[0.2144632, 0.16942507, 0.08034273, 0.08718667, 0.1964535, 0.12560543, 0.12652342]
279	0	0	[0.18668102, 0.17398629, 0.09914496, 0.08869026, 0.18446922, 0.1485345, 0.118493736]
280	0	0	[0.18506393, 0.16621284, 0.09310849, 0.08472454, 0.15923889, 0.16515297, 0.14649834]
281	0	0	[0.11790038, 0.17481151, 0.11279357, 0.1142734, 0.21605954, 0.1301118, 0.13404985]
282	0	0	[0.307481, 0.16472147, 0.072252735, 0.074819885, 0.12802662, 0.114375465, 0.13832287]
283	0	0	[0.21488701, 0.16135187, 0.08143643, 0.08988275, 0.14239655, 0.16485246, 0.14519297]
284	0	0	[0.5084394, 0.13082059, 0.052326504, 0.055469383, 0.08540008, 0.09116656, 0.07637748]
285	0	0	[0.53416824, 0.123828545, 0.050350323, 0.05273762, 0.07751174, 0.088861674, 0.07254182]
286	0	0	[0.5487174, 0.11980147, 0.04823828, 0.05004427, 0.075916275, 0.08694718, 0.07033516]
287	0	0	[0.25464156, 0.22093306, 0.07753557, 0.082580924, 0.12610851, 0.12898146, 0.10921891]
288	1	4	[0.12150407, 0.1055506, 0.05435033, 0.041009657, 0.4478909, 0.10863794, 0.1210564]
289	0	0	[0.40401122, 0.098595776, 0.03546942, 0.031771034, 0.31736416, 0.057168894, 0.05561949]
290	1	4	[0.08959211, 0.09818204, 0.05265124, 0.040204056, 0.6149138, 0.057271644, 0.04718502]
291	0	0	[0.49943298, 0.13124451, 0.050823733, 0.062011383, 0.08138981, 0.09122369, 0.083873935]
292	1	2	[0.11163412, 0.1622618, 0.11848093, 0.08384481, 0.13669157, 0.27461904, 0.1124677]
293	0	1	[0.07809004, 0.38012192, 0.089438386, 0.10087389, 0.13481176, 0.11262954, 0.104034476]
294	1	2	[0.104868725, 0.09680086, 0.21913621, 0.069999054, 0.08977108, 0.11707796, 0.30234614]
295	0	0	[0.4943569, 0.09227166, 0.07415256, 0.05376882, 0.079935946, 0.09948524, 0.10602891]
296	0	0	[0.52319884, 0.09143353, 0.06983882, 0.052268382, 0.08064846, 0.09675716, 0.08585475]
297	0	0	[0.41501313, 0.106884494, 0.08713626, 0.06354448, 0.09994911, 0.110663936, 0.11680857]
298	0	0	[0.5363407, 0.09006626, 0.06823183, 0.050966393, 0.07840127, 0.094317675, 0.08167582]
299	0	0	[0.5276535, 0.09036078, 0.06893788, 0.051909786, 0.081494674, 0.09467195, 0.08497142]
300	0	1	[0.064830884, 0.5163086, 0.0908647, 0.066770576, 0.063807726, 0.09463345, 0.10278404]
301	0	0	[0.52486706, 0.092119485, 0.06892105, 0.054892834, 0.08336981, 0.09535924, 0.08047061]
302	0	0	[0.5407876, 0.12562385, 0.046552807, 0.057439055, 0.07782025, 0.08559287, 0.06618356]
303	0	1	[0.056941275, 0.60352606, 0.057697456, 0.06710008, 0.056985863, 0.07863466, 0.07911464]
304	1	2	[0.07325346, 0.019155016, 0.80901915, 0.0137925, 0.016607555, 0.05006656, 0.018105786]
305	1	2	[0.07733704, 0.020183338, 0.7893529, 0.014226527, 0.017815946, 0.061806973, 0.01927733]
306	1	5	[0.103489846, 0.17646322, 0.101964064, 0.075716466, 0.09515016, 0.3067418, 0.14047442]
307	1	2	[0.11996972, 0.0745718, 0.41847628, 0.16915672, 0.04718908, 0.101722315, 0.068914086]
308	1	2	[0.11259624, 0.080372214, 0.48212463, 0.05698405, 0.06607628, 0.13352367, 0.06832296]
309	0	0	[0.4838586, 0.10208376, 0.07840694, 0.05928933, 0.080900945, 0.10347264, 0.09198778]
310	0	0	[0.53688776, 0.09033811, 0.06812893, 0.051553156, 0.081413664, 0.09422931, 0.07744904]
311	1	2	[0.08075109, 0.019124115, 0.79279464, 0.012285508, 0.017593976, 0.057183515, 0.020267194]
312	0	0	[0.4712538, 0.14046569, 0.053588055, 0.06588554, 0.08423726, 0.09540353, 0.08916615]
313	1	2	[0.10832106, 0.082567394, 0.32679296, 0.058653694, 0.20246847, 0.1367201, 0.08447631]
314	0	1	[0.06453755, 0.5110777, 0.091277115, 0.06879467, 0.06538722, 0.09669721, 0.10222852]
315	0	1	[0.061801817, 0.55958647, 0.06251943, 0.070695214, 0.069457926, 0.089600176, 0.08633893]
316	0	1	[0.0956523, 0.28673097, 0.092291445, 0.098953165, 0.13845064, 0.1384333, 0.14948823]
317	0	1	[0.05487147, 0.6191529, 0.055116657, 0.06235346, 0.05503054, 0.07622099, 0.077254005]
318	0	1	[0.05513131, 0.6172556, 0.05525892, 0.0625056, 0.055964958, 0.07636448, 0.0775191]
319	0	1	[0.07982486, 0.2780869, 0.082703404, 0.102280274, 0.22223213, 0.121929824, 0.11294264]
320	0	1	[0.055987738, 0.60971946, 0.05614289, 0.06359199, 0.057893187, 0.07824191, 0.07842287]
321	0	1	[0.0789181, 0.49519643, 0.06892831, 0.0800421, 0.07854853, 0.096476555, 0.10189003]
322	0	1	[0.056279752, 0.6079491, 0.056783948, 0.06480935, 0.057833396, 0.07760863, 0.07873583]
323	0	1	[0.14407559, 0.27610672, 0.078312285, 0.09774645, 0.16851914, 0.123625375, 0.11161444]
324	0	0	[0.34440452, 0.13021995, 0.070778534, 0.05578345, 0.0887183, 0.1191927, 0.1909025]
325	1	5	[0.082762115, 0.093679085, 0.068427935, 0.052996717, 0.06819954, 0.11821284, 0.5157218]
326	0	1	[0.07819748, 0.16554971, 0.0787992, 0.10298491, 0.30942398, 0.1510018, 0.114042886]
327	0	0	[0.37694135, 0.14967652, 0.07194283, 0.068921626, 0.10778662, 0.11141316, 0.11331798]
328	0	0	[0.5100553, 0.12672363, 0.054680753, 0.05567386, 0.08061295, 0.09247884, 0.07977464]
329	0	0	[0.24613559, 0.15320826, 0.08062306, 0.072002664, 0.104110986, 0.17662346, 0.16729598]
330	0	0	[0.55838, 0.11668381, 0.047117498, 0.049074207, 0.07357882, 0.08418879, 0.07097685]
331	0	0	[0.54444396, 0.120502636, 0.049232896, 0.05096789, 0.075740345, 0.086215615, 0.07289658]
332	1	5	[0.0995331, 0.10205732, 0.11895079, 0.41089037, 0.06070387, 0.0944696, 0.11339495]
333	0	3	[0.050338537, 0.11602157, 0.04561623, 0.62651086, 0.046152495, 0.05983326, 0.055526964]
334	0	1	[0.05624071, 0.61250126, 0.056442875, 0.06251721, 0.05582496, 0.077553414, 0.078919604]
335	0	1	[0.103570916, 0.16853651, 0.13363, 0.093403526, 0.16114435, 0.21853115, 0.121183574]
336	0	6	[0.10732785, 0.15207675, 0.15070799, 0.0786937, 0.09377341, 0.31098562, 0.10643474]
337	1	5	[0.09608024, 0.13893065, 0.079278156, 0.071852885, 0.15757862, 0.32516557, 0.13111389]
338	0	0	[0.51745653, 0.08980339, 0.07444184, 0.050622724, 0.07718724, 0.09777663, 0.09271162]
339	0	0	[0.54624856, 0.088280134, 0.06734503, 0.04801844, 0.076355696, 0.09270544, 0.08104667]
340	0	0	[0.55144036, 0.088799104, 0.066584386, 0.047631573, 0.07421462, 0.0921809, 0.07914901]
341	0	0	[0.48817047, 0.09971024, 0.0756575, 0.054533564, 0.08903522, 0.100695625, 0.0921974]
342	0	0	[0.56575763, 0.08394169, 0.06445277, 0.046175502, 0.072816, 0.08933413, 0.07752226]
343	0	0	[0.5603821, 0.08604385, 0.06563957, 0.04691271, 0.07322484, 0.090705454, 0.07709143]
344	0	0	[0.543679, 0.09046801, 0.067946315, 0.048585143, 0.07556432, 0.093435206, 0.08032195]
345	0	1	[0.078741565, 0.45037135, 0.10103979, 0.06768536, 0.07745913, 0.10797021, 0.11673257]
346	0	0	[0.47164017, 0.09436356, 0.077532075, 0.056626525, 0.08220257, 0.10157548, 0.116059616]
347	0	0	[0.5157956, 0.13244312, 0.050722644, 0.058654536, 0.07783628, 0.09120812, 0.07333969]
348	0	0	[0.54819185, 0.123735085, 0.04660474, 0.054345526, 0.07616931, 0.08534254, 0.06561092]
349	0	0	[0.558345, 0.120018765, 0.04525108, 0.05298604, 0.07521412, 0.08367726, 0.06450778]
350	0	0	[0.5402431, 0.12491086, 0.047512326, 0.055198334, 0.078174464, 0.08695229, 0.06700856]
351	0	0	[0.53780395, 0.127215, 0.047650736, 0.05559497, 0.07790618, 0.08688178, 0.066947475]
352	0	0	[0.5659518, 0.11849386, 0.044452533, 0.05210258, 0.07300738, 0.082680136, 0.0633117]
353	0	0	[0.20921503, 0.10650368, 0.13648285, 0.06808283, 0.09246135, 0.19208616, 0.19516808]
354	0	0	[0.48048198, 0.09190031, 0.07792193, 0.052348945, 0.08704, 0.10069908, 0.10960776]
355	0	0	[0.5657798, 0.08351244, 0.065965876, 0.0451178, 0.07158106, 0.09012789, 0.0779151]
356	0	0	[0.5623951, 0.083286636, 0.06548068, 0.045198787, 0.0739783, 0.089536145, 0.080124356]
357	0	0	[0.55801463, 0.084792145, 0.06730885, 0.045801267, 0.07265107, 0.09274017, 0.07869192]
358	0	0	[0.56274575, 0.084215984, 0.06658425, 0.045772135, 0.07225924, 0.09018694, 0.07823566]
359	0	0	[0.27810574, 0.104109086, 0.10326482, 0.064411074, 0.11592465, 0.11789715, 0.21628752]
360	0	0	[0.50820863, 0.089876354, 0.07571925, 0.049670875, 0.078875355, 0.103681944, 0.093967594]
361	0	0	[0.43180943, 0.09545325, 0.08298827, 0.054982398, 0.09209198, 0.11314165, 0.1295331]
362	0	0	[0.56774324, 0.08362162, 0.06456207, 0.04492482, 0.07199188, 0.08926158, 0.077894785]
363	0	1	[0.064988784, 0.5062262, 0.09214679, 0.07094495, 0.06525354, 0.096288644, 0.10415113]
364	0	0	[0.26190382, 0.12632024, 0.107011996, 0.07811812, 0.15745409, 0.12994961, 0.13924217]
365	0	0	[0.4118861, 0.10992952, 0.08704683, 0.06032012, 0.11149889, 0.11241959, 0.10689897]
366	0	1	[0.07533017, 0.4707878, 0.09997543, 0.06147962, 0.067032754, 0.10897412, 0.116420105]
367	0	1	[0.08404069, 0.1140303, 0.11491476, 0.083893105, 0.33221766, 0.13057052, 0.140333]
368	1	2	[0.14115642, 0.044581026, 0.44783667, 0.030954046, 0.15400843, 0.12973627, 0.051727086]
369	1	2	[0.10323943, 0.025992457, 0.69063723, 0.018052788, 0.031950075, 0.091611214, 0.038516752]
370	0	0	[0.5267432, 0.09297679, 0.069096856, 0.05259035, 0.07974702, 0.094685405, 0.084160455]
371	0	0	[0.4772638, 0.09608211, 0.0762495, 0.056781486, 0.08779539, 0.10192283, 0.103904895]
372	0	0	[0.37346736, 0.106227644, 0.09009135, 0.06621666, 0.11104978, 0.11376644, 0.13918075]
373	0	0	[0.5268486, 0.08961861, 0.06894753, 0.05195095, 0.07926868, 0.09506961, 0.088295944]
374	0	0	[0.49032772, 0.09513015, 0.07466345, 0.056278814, 0.088814005, 0.0999754, 0.094810486]
375	0	0	[0.42836893, 0.09575791, 0.08326415, 0.058569305, 0.08519563, 0.105079934, 0.14376411]
376	0	0	[0.53153276, 0.089848705, 0.06850403, 0.05177156, 0.07828572, 0.0959864, 0.08407079]
377	0	1	[0.07695174, 0.10080084, 0.089683756, 0.5027367, 0.055313203, 0.082066454, 0.09244737]
378	0	0	[0.5359778, 0.08899987, 0.06781842, 0.051374543, 0.07687612, 0.0945555, 0.08439773]
379	0	0	[0.42242113, 0.10160923, 0.08562551, 0.060885407, 0.08826299, 0.111144416, 0.13005126]
380	0	0	[0.5547137, 0.087180115, 0.06550374, 0.04996635, 0.07545983, 0.090576194, 0.076600075]
381	0	0	[0.09756803, 0.068459585, 0.0922821, 0.051418558, 0.069841824, 0.08499449, 0.5354354]
382	0	0	[0.49220946, 0.09538367, 0.073834606, 0.05550205, 0.085746154, 0.1006291, 0.09669493]
383	1	2	[0.13781108, 0.047056444, 0.6320511, 0.027799344, 0.033803254, 0.08517828, 0.03630049]
384	0	0	[0.5403216, 0.12043212, 0.048436083, 0.05194942, 0.07471065, 0.08671553, 0.07743462]
385	0	0	[0.5050445, 0.13074394, 0.051591445, 0.0568047, 0.08878915, 0.0915492, 0.07547699]
386	0	0	[0.5694098, 0.11560754, 0.04477143, 0.049166247, 0.07297857, 0.08252197, 0.06554448]
387	0	0	[0.5550083, 0.12090496, 0.046484876, 0.050691903, 0.073908255, 0.0848128, 0.06818889]
388	1	2	[0.12231627, 0.069383755, 0.32308066, 0.04463972, 0.07610315, 0.27173272, 0.092743814]
389	1	2	[0.0903528, 0.023809649, 0.7506284, 0.016167408, 0.028403066, 0.06594798, 0.024690667]
390	0	1	[0.058428884, 0.61351633, 0.056658857, 0.05793848, 0.05459914, 0.077512585, 0.0813457]
391	0	0	[0.43521035, 0.13744344, 0.058562055, 0.06396096, 0.08586513, 0.099056736, 0.1199014]
392	1	2	[0.110157475, 0.06590518, 0.52401495, 0.042811252, 0.065424174, 0.122160524, 0.06952644]
393	0	0	[0.5515457, 0.11720962, 0.048972864, 0.04763909, 0.0724019, 0.088268794, 0.0739621]
394	0	0	[0.57726467, 0.113357835, 0.045275856, 0.045311533, 0.069956124, 0.0814357, 0.06739829]
395	0	0	[0.55904573, 0.11677667, 0.04721185, 0.046942618, 0.07316175, 0.08659366, 0.07026771]
396	0	0	[0.53331417, 0.12718883, 0.050204072, 0.049895275, 0.07661453, 0.08853162, 0.07425155]
397	0	1	[0.09719634, 0.17747292, 0.122105226, 0.10378018, 0.1773361, 0.2111152, 0.11099409]
398	0	1	[0.057315245, 0.6026225, 0.05710324, 0.064024605, 0.058058478, 0.080127485, 0.080748536]
399	0	1	[0.09554476, 0.20060982, 0.14953761, 0.113029055, 0.19673833, 0.13105427, 0.113486126]
400	1	2	[0.12768967, 0.038157374, 0.5483748, 0.13053823, 0.03079899, 0.087459214, 0.036981765]
401	1	5	[0.105493285, 0.06808052, 0.24169229, 0.046126988, 0.09876744, 0.3616789, 0.07816065]
402	0	1	[0.05983653, 0.5857257, 0.059490412, 0.06503467, 0.06001759, 0.08560057, 0.08429446]
403	0	1	[0.062314402, 0.56532466, 0.061094932, 0.08366585, 0.0603387, 0.08246459, 0.0847969]
404	0	1	[0.05279903, 0.6151634, 0.054614376, 0.06799502, 0.05677654, 0.078095645, 0.0745559]
405	0	1	[0.09022145, 0.21750565, 0.09327819, 0.11654841, 0.14156522, 0.12894142, 0.21193962]
406	1	2	[0.11452333, 0.027882317, 0.6228703, 0.01976402, 0.033559203, 0.12247786, 0.058922905]
407	1	2	[0.108883984, 0.040677555, 0.686264, 0.022870578, 0.029563284, 0.08248513, 0.029255493]
408	0	0	[0.538542, 0.0890996, 0.06856049, 0.051507924, 0.07612687, 0.0953631, 0.0808]
409	0	0	[0.45757455, 0.13730508, 0.059833948, 0.06295736, 0.084953085, 0.10191218, 0.09546388]
410	0	0	[0.18421273, 0.1766079, 0.08219384, 0.09345736, 0.20297776, 0.12933858, 0.13121192]
411	0	0	[0.34345382, 0.15730661, 0.06808234, 0.07544939, 0.12120579, 0.1137603, 0.12074172]
412	0	0	[0.40774083, 0.14611246, 0.060631856, 0.0693095, 0.10791756, 0.10481519, 0.103472605]
413	0	0	[0.1054194, 0.18172307, 0.16122556, 0.10682506, 0.19020185, 0.13907215, 0.11553294]
414	0	0	[0.4139107, 0.150473, 0.060557745, 0.07102048, 0.111285746, 0.10401247, 0.088739924]
415	0	0	[0.09234254, 0.17633538, 0.120156504, 0.1070928, 0.259706, 0.12994732, 0.11441951]
416	0	0	[0.112030916, 0.13347282, 0.068371035, 0.073468864, 0.09731303, 0.40789548, 0.10744787]
417	0	0	[0.4994818, 0.1313062, 0.052596077, 0.059507046, 0.08357773, 0.09488146, 0.078649744]
418	0	0	[0.39393127, 0.15244244, 0.0710451, 0.0752806, 0.09512947, 0.11200706, 0.10016406]
419	0	0	[0.21115987, 0.17351298, 0.11370964, 0.09104916, 0.11951808, 0.17770168, 0.113348484]
420	0	0	[0.55907357, 0.119414724, 0.045198392, 0.05254237, 0.074286245, 0.08360884, 0.06587584]
421	0	0	[0.10127532, 0.107621364, 0.073240645, 0.06274525, 0.08180125, 0.103107855, 0.47020835]
422	0	0	[0.11958543, 0.14627446, 0.08057333, 0.07976956, 0.112829596, 0.34756538, 0.11340223]
423	0	0	[0.14801653, 0.16123858, 0.09705822, 0.086085126, 0.1157436, 0.26688266, 0.12497526]
424	0	0	[0.10646465, 0.15285742, 0.08920184, 0.08585339, 0.13413957, 0.32629806, 0.10518512]
425	0	0	[0.45516756, 0.14189965, 0.05615017, 0.06444386, 0.09976453, 0.10324506, 0.079329126]
426	0	0	[0.44056118, 0.15008241, 0.05981481, 0.07581292, 0.09004171, 0.101141736, 0.08254525]
427	0	0	[0.54399645, 0.122344926, 0.047214415, 0.05521592, 0.07605565, 0.08644526, 0.06872734]
428	1	2	[0.10182314, 0.05592933, 0.61572015, 0.03610341, 0.040058393, 0.09612648, 0.05423915]
429	1	2	[0.12056259, 0.0859237, 0.1913943, 0.047654506, 0.08037258, 0.11135093, 0.36274147]
430	1	4	[0.13171923, 0.06992105, 0.07798954, 0.03745089, 0.29606777, 0.08727947, 0.299572]
431	0	0	[0.5263534, 0.12355372, 0.050274506, 0.05431243, 0.0765062, 0.088917494, 0.080082186]
432	0	0	[0.54600936, 0.12421399, 0.047225777, 0.052667134, 0.076100096, 0.08563995, 0.068143725]
433	0	0	[0.5283037, 0.12794328, 0.048246372, 0.0593448, 0.079274796, 0.088123076, 0.06876394]
434	0	0	[0.5394999, 0.12580174, 0.04660864, 0.05697828, 0.07722496, 0.0877514, 0.0661351]
435	0	0	[0.19977473, 0.16885084, 0.09287346, 0.09776468, 0.12658563, 0.12954593, 0.18460467]
436	0	0	[0.43794113, 0.14547008, 0.059686948, 0.069123104, 0.087016545, 0.1054064, 0.09535577]
437	1	5	[0.08437737, 0.11409762, 0.11947923, 0.085023716, 0.31796032, 0.1485516, 0.13051018]
438	0	0	[0.5058608, 0.13051464, 0.05239087, 0.056130502, 0.08383011, 0.09160445, 0.079668604]
439	0	0	[0.5150181, 0.12574522, 0.054228462, 0.0537698, 0.07726205, 0.09296008, 0.08101632]
440	0	0	[0.47837728, 0.1366389, 0.05461565, 0.058258485, 0.094723605, 0.09679796, 0.080588095]
441	0	0	[0.53655463, 0.122168794, 0.049870674, 0.0516558, 0.07460578, 0.09066915, 0.0744752]
442	0	0	[0.56050915, 0.11823252, 0.046393946, 0.049334377, 0.073183134, 0.0846448, 0.0677021]
443	0	0	[0.5324627, 0.1265756, 0.04949707, 0.052683145, 0.079527214, 0.08794798, 0.07130626]
444	0	0	[0.4211052, 0.15622617, 0.06503477, 0.06471841, 0.09859456, 0.1072093, 0.08711156]
445	0	0	[0.12400718, 0.1724825, 0.083422855, 0.0924143, 0.27521896, 0.13063733, 0.12181685]
446	0	0	[0.5723123, 0.1154671, 0.04504307, 0.04803009, 0.07113696, 0.0824758, 0.065534584]
447	0	0	[0.5488888, 0.11968225, 0.047859486, 0.050687965, 0.07549374, 0.085519664, 0.07186806]
448	0	0	[0.563251, 0.116527215, 0.04662405, 0.049063105, 0.072837085, 0.0841257, 0.06757182]
449	1	5	[0.12348345, 0.029440472, 0.3388648, 0.021579387, 0.039914075, 0.35941148, 0.08730632]
450	0	0	[0.5283789, 0.09154789, 0.069030344, 0.05474756, 0.07822614, 0.09604431, 0.08202487]
451	1	2	[0.11523491, 0.0444736, 0.6507358, 0.025742298, 0.03484473, 0.091363445, 0.03760517]
452	0	0	[0.51812124, 0.12574048, 0.05184068, 0.05540027, 0.07796287, 0.09200719, 0.07892718]
453	1	2	[0.096788086, 0.05051105, 0.65684706, 0.033213273, 0.033596233, 0.08013827, 0.048906036]
454	0	0	[0.52119046, 0.09368609, 0.07102999, 0.05456855, 0.07804009, 0.09747701, 0.084007874]
455	0	0	[0.53286886, 0.09088002, 0.06920795, 0.052729424, 0.07788711, 0.09444162, 0.08198497]
456	0	0	[0.5012117, 0.09814835, 0.07472828, 0.056488164, 0.08182059, 0.09912062, 0.08848232]
457	1	2	[0.11397647, 0.1150538, 0.34207314, 0.109792754, 0.07628934, 0.12738985, 0.11542455]
458	1	2	[0.093628585, 0.05053633, 0.6596815, 0.030711187, 0.034915272, 0.0820929, 0.04843424]
459	1	2	[0.10255004, 0.058303576, 0.60090286, 0.03697959, 0.050901435, 0.09383187, 0.05653072]
460	0	1	[0.054430805, 0.61709297, 0.055140544, 0.06414044, 0.055593133, 0.07633633, 0.0772658]
461	0	1	[0.08485689, 0.3818894, 0.077150896, 0.08879529, 0.09023162, 0.11704262, 0.16003327]
462	0	1	[0.06951032, 0.48767665, 0.076913804, 0.083678074, 0.078329995, 0.10709472, 0.096796475]
463	0	0	[0.24770778, 0.04985295, 0.42619717, 0.026044685, 0.07793825, 0.11643092, 0.055828236]
464	1	2	[0.13511722, 0.05170264, 0.4678526, 0.028334703, 0.12233447, 0.14027072, 0.054387685]
465	0	0	[0.4503322, 0.13187818, 0.059131954, 0.05795555, 0.08249676, 0.10655154, 0.11165377]
466	0	0	[0.4536342, 0.13763823, 0.05715734, 0.06041061, 0.105231166, 0.09917792, 0.08675055]
467	0	0	[0.5728892, 0.113534905, 0.04505755, 0.047306787, 0.07150056, 0.08176897, 0.067941986]
468	0	0	[0.49649203, 0.06484906, 0.17415014, 0.03514879, 0.07029395, 0.099945135, 0.059120987]
469	0	0	[0.6348595, 0.050158218, 0.12302761, 0.025400076, 0.045080625, 0.078142405, 0.043331612]
470	0	0	[0.52367246, 0.06139439, 0.16519187, 0.032924194, 0.059622884, 0.09556313, 0.06163108]
471	1	2	[0.11111554, 0.06395959, 0.5615934, 0.064382486, 0.04325819, 0.09446166, 0.0612291]
472	1	5	[0.076767504, 0.018217389, 0.8068237, 0.011988515, 0.01568398, 0.051846832, 0.018672034]
473	0	0	[0.6570927, 0.024586646, 0.18982352, 0.01398324, 0.02841048, 0.06486682, 0.021236602]
474	0	0	[0.5729928, 0.029640287, 0.23890772, 0.01677092, 0.03394488, 0.0806795, 0.027063854]
475	0	0	[0.65068644, 0.025036747, 0.19304593, 0.014156268, 0.028856417, 0.066324495, 0.021893708]
476	0	0	[0.61586887, 0.026730035, 0.21441616, 0.015343468, 0.030764125, 0.07331672, 0.023560584]
477	0	0	[0.6420609, 0.025423864, 0.19833332, 0.01450453, 0.030024603, 0.06750147, 0.022151371]
478	0	0	[0.632757, 0.02669656, 0.20377313, 0.014916091, 0.030243913, 0.06865498, 0.02295832]
479	0	0	[0.64825904, 0.025309583, 0.19528368, 0.014270291, 0.028762883, 0.06626211, 0.021852348]
480	0	0	[0.6520654, 0.024842681, 0.19293521, 0.014078017, 0.028527183, 0.06612, 0.021431528]
481	0	0	[0.12670982, 0.05452921, 0.5641807, 0.03080617, 0.0433372, 0.13911845, 0.041318595]
482	0	0	[0.646171, 0.025330301, 0.19658253, 0.014323287, 0.029096, 0.06669847, 0.021798497]
483	0	0	[0.64512074, 0.025145167, 0.1974905, 0.014345835, 0.029140856, 0.066975236, 0.021781746]
484	0	0	[0.6391748, 0.025884641, 0.20064287, 0.014641573, 0.029653717, 0.06758904, 0.022413313]
485	0	0	[0.6484278, 0.024967369, 0.19505855, 0.014210005, 0.028772408, 0.06644844, 0.022115506]
486	0	0	[0.63666123, 0.026176535, 0.20078303, 0.014701375, 0.030082466, 0.06883168, 0.02276361]
487	0	0	[0.13839328, 0.046957966, 0.45096827, 0.027263554, 0.048054457, 0.2415668, 0.046795633]
488	0	0	[0.5331273, 0.12637408, 0.047927912, 0.057793632, 0.07789372, 0.08876788, 0.068115436]
489	0	0	[0.46646288, 0.142102, 0.05802365, 0.06728726, 0.08414481, 0.10237267, 0.079606794]
490	0	0	[0.5032426, 0.13469347, 0.052021343, 0.058616288, 0.078565575, 0.09635296, 0.07650785]
491	0	0	[0.5056108, 0.13086939, 0.05180987, 0.05945824, 0.08003558, 0.09359237, 0.078623794]
492	0	1	[0.057029482, 0.61199975, 0.056171685, 0.061007433, 0.055489343, 0.07799782, 0.08030446]
493	0	0	[0.44059893, 0.15355594, 0.056885593, 0.06790219, 0.09460343, 0.09997828, 0.086475626]
494	0	0	[0.52282476, 0.12682942, 0.049130302, 0.0575437, 0.07805134, 0.090051375, 0.075569145]
495	0	0	[0.50286084, 0.13880241, 0.050483406, 0.060636874, 0.08413254, 0.09124023, 0.07184371]
496	0	0	[0.45724192, 0.13938546, 0.054869417, 0.065410115, 0.09631582, 0.09928327, 0.08749398]
497	0	0	[0.5279605, 0.13059692, 0.047948662, 0.05733245, 0.07943141, 0.08903825, 0.06769185]
498	0	0	[0.5148848, 0.13075177, 0.049705118, 0.05910375, 0.083557464, 0.09238173, 0.069615364]
499	0	0	[0.49147525, 0.1374111, 0.05191299, 0.061882157, 0.08695993, 0.09323416, 0.077124424]
500	0	3	[0.074741475, 0.13298509, 0.068043485, 0.51432675, 0.056206327, 0.075872846, 0.07782402]
501	1	5	[0.1042905, 0.10770473, 0.13797268, 0.07418133, 0.13828273, 0.30932486, 0.12824321]
502	0	3	[0.072873585, 0.13674115, 0.10698093, 0.4260135, 0.067428626, 0.09803671, 0.09192549]
503	0	6	[0.09592373, 0.1344253, 0.10293055, 0.06974737, 0.08941421, 0.40615475, 0.10140413]
504	1	5	[0.09697053, 0.14472955, 0.08454358, 0.07506073, 0.17494188, 0.30032116, 0.12343257]
505	0	0	[0.54153955, 0.12591793, 0.04669469, 0.056030635, 0.07680014, 0.08603041, 0.066986695]
506	0	0	[0.54222167, 0.12344396, 0.04673835, 0.05558146, 0.07697735, 0.08582877, 0.06920847]
507	1	5	[0.11819012, 0.0328071, 0.32243624, 0.021384634, 0.051285926, 0.40605637, 0.047839623]
508	1	5	[0.13144867, 0.04243332, 0.47046262, 0.031185308, 0.14480431, 0.12573588, 0.05392989]
509	1	5	[0.12672786, 0.040241253, 0.44164878, 0.029432105, 0.12357987, 0.18963839, 0.048731774]
510	1	5	[0.12287736, 0.0320057, 0.3700966, 0.02224411, 0.053174794, 0.35372505, 0.04587639]
511	1	5	[0.12650551, 0.03864014, 0.45362604, 0.02795525, 0.10116549, 0.20520239, 0.04690516]
512	1	5	[0.123234965, 0.04321074, 0.45118517, 0.03206158, 0.17657773, 0.12364283, 0.05008693]
513	0	3	[0.067035, 0.17335694, 0.06495143, 0.48140222, 0.059604257, 0.079618335, 0.07403182]
514	0	3	[0.050920956, 0.11624169, 0.046349846, 0.6224848, 0.0467412, 0.060767394, 0.05649412]
515	1	5	[0.12679791, 0.0339572, 0.3738291, 0.025136454, 0.059614383, 0.3068875, 0.073777534]
516	0	3	[0.06776563, 0.096841, 0.09783941, 0.51968724, 0.05639788, 0.080976896, 0.08049194]
517	1	5	[0.08572658, 0.15795468, 0.075521745, 0.07740042, 0.10336717, 0.38351652, 0.11651284]
518	0	0	[0.51161176, 0.13098755, 0.05013092, 0.059543103, 0.085916564, 0.09136418, 0.07044594]
519	1	5	[0.11316959, 0.03441926, 0.6053263, 0.02358578, 0.05621368, 0.13064186, 0.036643483]
520	0	3	[0.06075246, 0.08975277, 0.07742221, 0.571669, 0.05150366, 0.07270997, 0.076189935]
521	1	5	[0.10261097, 0.11786441, 0.12303518, 0.37174246, 0.064581946, 0.1005454, 0.1196196]
522	1	5	[0.10394002, 0.15031949, 0.099894635, 0.07928477, 0.17682144, 0.201645, 0.18809465]
523	1	5	[0.2065271, 0.044636745, 0.47649324, 0.015884181, 0.13318515, 0.102776036, 0.020497484]
524	1	5	[0.09422602, 0.17055392, 0.11031555, 0.09946172, 0.23350242, 0.16984469, 0.12209565]
525	1	5	[0.1387598, 0.05033362, 0.38270643, 0.026247647, 0.050780073, 0.3082473, 0.042925082]
526	1	5	[0.07781232, 0.0865417, 0.065784454, 0.04934162, 0.06285604, 0.09654109, 0.5611227]
527	1	5	[0.15567468, 0.0597391, 0.3979338, 0.031547338, 0.11074708, 0.182452, 0.061905995]
528	1	5	[0.10975482, 0.07521301, 0.25874904, 0.051949058, 0.13735086, 0.27950174, 0.087481454]
529	1	5	[0.11160246, 0.20032275, 0.11904157, 0.08466115, 0.09149753, 0.19921498, 0.19365957]
530	0	1	[0.054973926, 0.6189025, 0.055134773, 0.06236795, 0.05506491, 0.07633182, 0.07722412]
531	1	2	[0.11387221, 0.07286376, 0.4801835, 0.046561733, 0.080484234, 0.13068311, 0.07535145]
532	1	2	[0.082615316, 0.019535586, 0.78360444, 0.0124937575, 0.018076884, 0.06304927, 0.02062471]
533	0	0	[0.68828356, 0.034821432, 0.14657454, 0.01432312, 0.029811772, 0.06453708, 0.021648448]
534	1	2	[0.18460038, 0.058302883, 0.41714966, 0.03188289, 0.07033262, 0.12985192, 0.10787969]
535	1	2	[0.101463266, 0.110773526, 0.40448618, 0.08215623, 0.07257675, 0.1264405, 0.102103576]
536	1	2	[0.10836671, 0.067429334, 0.4607449, 0.049202286, 0.05633343, 0.14686652, 0.111056834]
537	1	4	[0.12992166, 0.07160483, 0.077783614, 0.03830877, 0.31233, 0.09578864, 0.27426243]
538	0	1	[0.065407775, 0.5033588, 0.0923548, 0.07145202, 0.06561102, 0.0968682, 0.104947425]
539	0	1	[0.053919896, 0.61992747, 0.054599795, 0.06402327, 0.05524843, 0.075524494, 0.07675662]
540	0	0	[0.54371524, 0.12447198, 0.0461512, 0.057132363, 0.077759705, 0.0851759, 0.06559361]
541	0	1	[0.055372864, 0.61532754, 0.055764314, 0.06304522, 0.055841267, 0.07695814, 0.07769072]
542	0	0	[0.5481597, 0.12338434, 0.04572319, 0.056858867, 0.07653216, 0.08473324, 0.064608485]
543	0	1	[0.065397315, 0.5160593, 0.09109915, 0.06546406, 0.06377917, 0.094896786, 0.10330425]
544	1	2	[0.10738886, 0.027533624, 0.7015785, 0.032943904, 0.023857316, 0.07805486, 0.028642956]
545	0	1	[0.069514394, 0.5117844, 0.07087493, 0.09512009, 0.06708411, 0.090621024, 0.09500106]
546	0	0	[0.49367985, 0.13137637, 0.05219253, 0.061883703, 0.08198065, 0.092230804, 0.08665615]
547	0	1	[0.059319817, 0.58674985, 0.058670215, 0.066354185, 0.061092835, 0.08540441, 0.08240878]
548	0	0	[0.53606683, 0.12550783, 0.046911363, 0.057743084, 0.07791475, 0.08624521, 0.06961093]
549	0	0	[0.5166392, 0.12953924, 0.049028844, 0.060208485, 0.08366124, 0.08973898, 0.07118407]
550	0	0	[0.36479187, 0.16010037, 0.063627005, 0.0791799, 0.123542406, 0.10948025, 0.099278234]
551	0	1	[0.06359731, 0.55641246, 0.062878676, 0.06854021, 0.063978426, 0.09169887, 0.09289406]
552	0	1	[0.0951285, 0.25271738, 0.14723568, 0.10999685, 0.15524274, 0.12859653, 0.11108236]
553	1	2	[0.07586118, 0.01801987, 0.81094486, 0.011948092, 0.0153857, 0.04943013, 0.018410128]
554	1	2	[0.11673466, 0.03647214, 0.5760609, 0.026288094, 0.096788995, 0.10680236, 0.04085285]
555	0	1	[0.0647975, 0.51645225, 0.090825476, 0.06664695, 0.06379708, 0.09471178, 0.10276897]
556	0	0	[0.52204627, 0.09218008, 0.0698056, 0.054982327, 0.08161918, 0.096009985, 0.0833565]
557	0	1	[0.06415319, 0.59379053, 0.05988028, 0.05597837, 0.056288563, 0.08201426, 0.08789477]
558	0	0	[0.11244137, 0.11681062, 0.07865579, 0.063248485, 0.10099482, 0.097574696, 0.43027422]
559	0	1	[0.059001584, 0.58391076, 0.059483025, 0.0673655, 0.06358952, 0.08409888, 0.082550645]
560	0	1	[0.055112835, 0.6174344, 0.055281125, 0.06252275, 0.055187337, 0.07689454, 0.07756699]
561	0	1	[0.057477288, 0.6000631, 0.057591893, 0.065507084, 0.06019591, 0.07898655, 0.08017818]
562	0	1	[0.058520306, 0.58894306, 0.058699787, 0.06676726, 0.06386484, 0.0812746, 0.08193021]
563	0	1	[0.09223424, 0.30230448, 0.08534985, 0.100318745, 0.08885079, 0.16343795, 0.16750395]
564	0	1	[0.09099858, 0.33968753, 0.08100378, 0.09654908, 0.13368165, 0.11289927, 0.14518012]
565	0	1	[0.055031095, 0.61791915, 0.055194598, 0.062429026, 0.055866774, 0.07621581, 0.07734355]
566	0	1	[0.086255364, 0.29236135, 0.10442542, 0.10554969, 0.17320979, 0.12475414, 0.11344423]
567	0	1	[0.056275304, 0.6067025, 0.056416184, 0.06397525, 0.05876062, 0.07895637, 0.0789137]
568	0	1	[0.09543645, 0.103722125, 0.16623, 0.07125191, 0.09832293, 0.35603896, 0.108997606]
569	1	2	[0.118024506, 0.17269851, 0.1780272, 0.09071334, 0.13397607, 0.18819796, 0.118362375]
570	1	2	[0.08768965, 0.021041127, 0.7607309, 0.013673132, 0.020855559, 0.07347681, 0.022532769]
571	0	1	[0.056592613, 0.6150708, 0.055870555, 0.060630485, 0.05509136, 0.07723009, 0.07951414]
572	0	0	[0.52996564, 0.1278956, 0.047917552, 0.057253823, 0.08018018, 0.08895657, 0.06783071]
573	1	2	[0.11381139, 0.06915934, 0.4544847, 0.048434716, 0.07473423, 0.14169817, 0.0976774]
574	0	1	[0.0785097, 0.38628322, 0.11247269, 0.09758861, 0.07923703, 0.1236074, 0.12230134]
575	0	1	[0.079628274, 0.10074245, 0.09117595, 0.49632046, 0.058197748, 0.08325081, 0.09068425]
576	1	2	[0.11013993, 0.06670289, 0.5352363, 0.089403845, 0.042950306, 0.095505014, 0.0600617]
577	1	2	[0.072203726, 0.020065563, 0.803857, 0.015160111, 0.017364176, 0.053365707, 0.017983682]
578	0	0	[0.5578058, 0.030663025, 0.24333188, 0.018393736, 0.041291423, 0.08062172, 0.027892448]
579	0	1	[0.055529207, 0.6098382, 0.056017432, 0.064684525, 0.05691132, 0.07945533, 0.07756399]
580	0	1	[0.09571819, 0.1975588, 0.1443319, 0.113232106, 0.19871461, 0.13474603, 0.11569833]
581	0	1	[0.095343366, 0.17987858, 0.12522759, 0.106315136, 0.19841059, 0.18354473, 0.11128005]
582	0	1	[0.057677574, 0.60194767, 0.0577374, 0.0649197, 0.057535857, 0.07915124, 0.08103058]
583	0	1	[0.10045313, 0.18094103, 0.15379296, 0.11215082, 0.17335051, 0.13499017, 0.14432138]
584	1	2	[0.12092496, 0.12669829, 0.3001132, 0.07042348, 0.16340457, 0.14105943, 0.07737617]
585	1	2	[0.1209962, 0.04647286, 0.621036, 0.026939645, 0.037886444, 0.10351497, 0.04315391]
586	0	1	[0.06585935, 0.4865642, 0.095040634, 0.07370406, 0.07426798, 0.10002518, 0.104538694]
587	0	1	[0.06309097, 0.5158854, 0.09025042, 0.07041212, 0.06483266, 0.095315635, 0.10021274]
588	0	1	[0.052921966, 0.6131956, 0.054871302, 0.068292774, 0.057243455, 0.078776464, 0.07469848]
589	0	1	[0.05839139, 0.56690854, 0.062352262, 0.078793675, 0.06705107, 0.08392097, 0.08258208]
590	0	1	[0.08097536, 0.33266035, 0.085453965, 0.12139225, 0.14040461, 0.113816574, 0.12529689]
591	1	2	[0.11380811, 0.06697138, 0.41626847, 0.043141212, 0.064518444, 0.22143394, 0.07385849]
592	1	2	[0.080576055, 0.019136323, 0.7902991, 0.012512005, 0.016991096, 0.06065105, 0.019834371]
593	1	2	[0.13701291, 0.043521624, 0.46074727, 0.028753223, 0.15106322, 0.1258439, 0.053057887]
594	1	2	[0.103581175, 0.056099083, 0.61146814, 0.0329613, 0.048619512, 0.090784796, 0.05648601]
595	0	0	[0.539601, 0.058614194, 0.1630364, 0.027555188, 0.055517245, 0.09495705, 0.060718834]
596	1	2	[0.11494558, 0.06466813, 0.5049453, 0.041869193, 0.053672053, 0.15110569, 0.06879414]
597	1	2	[0.09255559, 0.050000183, 0.66620696, 0.030327722, 0.034220442, 0.079433516, 0.047255542]
598	1	2	[0.1284939, 0.07418494, 0.42578343, 0.13752058, 0.053730935, 0.104891315, 0.075394936]
599	0	1	[0.09891276, 0.20000908, 0.17680785, 0.13101882, 0.15855701, 0.1263584, 0.10833612]
600	0	1	[0.053328913, 0.61906695, 0.054388475, 0.065306455, 0.055946723, 0.07590023, 0.07606221]
601	0	1	[0.054138534, 0.61204475, 0.05511219, 0.06970457, 0.056773964, 0.076235674, 0.075990416]
602	0	1	[0.05388657, 0.61411446, 0.055008747, 0.06759266, 0.057332292, 0.076138705, 0.07592656]
603	0	1	[0.054466806, 0.6071311, 0.055769354, 0.06889691, 0.059450783, 0.07746693, 0.076818034]
604	0	1	[0.055075508, 0.6121522, 0.0557633, 0.064710855, 0.0562254, 0.07729042, 0.07878228]
605	0	1	[0.057069194, 0.6096038, 0.056553934, 0.061668728, 0.05676494, 0.078422435, 0.079917006]
606	0	1	[0.056804627, 0.61009604, 0.056427125, 0.062669426, 0.057233784, 0.07721116, 0.07955784]
607	0	1	[0.0644682, 0.5118167, 0.09117866, 0.068663046, 0.065264635, 0.09649476, 0.10211401]
608	1	2	[0.10876377, 0.08259745, 0.3228944, 0.05838265, 0.1964899, 0.14669354, 0.0841783]
609	0	1	[0.058513764, 0.6126653, 0.05676212, 0.05798049, 0.054796085, 0.07785939, 0.08142288]
610	1	4	[0.11442533, 0.10240451, 0.04984973, 0.040078484, 0.48180485, 0.10045309, 0.11098401]
611	1	4	[0.11634677, 0.05132086, 0.15107772, 0.024117986, 0.54726434, 0.07161277, 0.03825962]
612	1	2	[0.089899994, 0.023709279, 0.75162363, 0.015790848, 0.027976759, 0.06654572, 0.02445384]
613	0	1	[0.06883072, 0.4986383, 0.09455355, 0.068804316, 0.06459012, 0.097038366, 0.10754456]
614	0	1	[0.09112312, 0.13684037, 0.12567462, 0.3689287, 0.06662343, 0.101498485, 0.109311245]
615	1	2	[0.09410209, 0.05170371, 0.65563464, 0.033210915, 0.036252465, 0.079668306, 0.049427874]
616	0	0	[0.5786846, 0.05765412, 0.14482543, 0.027884113, 0.053191874, 0.08753926, 0.050220523]
617	0	1	[0.1288897, 0.07650878, 0.31108877, 0.2522007, 0.050425466, 0.103445664, 0.07744091]
618	1	2	[0.075332455, 0.019267784, 0.8039104, 0.013296735, 0.017302671, 0.05186509, 0.019024855]
619	0	1	[0.12529893, 0.21132773, 0.43795168, 0.026972877, 0.0394171, 0.10905441, 0.049977317]
620	0	0	[0.27785707, 0.12850977, 0.10521178, 0.07802003, 0.14695215, 0.12930544, 0.1341437]
621	0	1	[0.091809936, 0.14324799, 0.12124838, 0.087481655, 0.27645212, 0.13482863, 0.1449313]
622	0	0	[0.46819612, 0.10218686, 0.07945256, 0.054364502, 0.09487923, 0.104927324, 0.09599344]
623	0	1	[0.078472935, 0.44294316, 0.10453235, 0.06361506, 0.07005817, 0.12031142, 0.12006698]
624	0	1	[0.092336625, 0.1374922, 0.10629061, 0.38811013, 0.06430432, 0.097361356, 0.11410474]
625	0	0	[0.08853935, 0.17026599, 0.097533524, 0.10198646, 0.29552606, 0.13143635, 0.11471227]
626	0	0	[0.45451033, 0.13790947, 0.05812898, 0.063014954, 0.08799581, 0.097898826, 0.10054155]
627	0	1	[0.10997068, 0.17605524, 0.23505785, 0.09914492, 0.11261234, 0.16116697, 0.10599204]
628	0	1	[0.0588535, 0.6036653, 0.057359654, 0.06006935, 0.056784853, 0.0812561, 0.0820113]
629	0	0	[0.11834054, 0.17732576, 0.08042514, 0.097716376, 0.26804748, 0.1387818, 0.11936288]
630	0	1	[0.1060668, 0.18351176, 0.21083954, 0.10620054, 0.15593007, 0.12698191, 0.110469386]
631	0	0	[0.5070328, 0.031350523, 0.27777117, 0.018687325, 0.043964032, 0.0857589, 0.035435244]
632	0	0	[0.51247936, 0.029820723, 0.2741803, 0.01726068, 0.036897756, 0.083179615, 0.046181634]
633	1	2	[0.123688474, 0.027471518, 0.5760549, 0.020171195, 0.034018613, 0.096991, 0.121604376]
634	1	2	[0.0765051, 0.019945044, 0.793015, 0.0140229715, 0.01748047, 0.06001639, 0.019015014]
635	1	2	[0.07637117, 0.020072222, 0.79765224, 0.014961642, 0.017606096, 0.054207977, 0.019128697]
636	1	2	[0.09780214, 0.05765185, 0.59362036, 0.0374731, 0.04292935, 0.11616565, 0.054357648]
637	0	1	[0.055761926, 0.61492807, 0.055889618, 0.06248161, 0.055538196, 0.07721102, 0.07818952]
638	1	2	[0.13659802, 0.04502955, 0.26350018, 0.023075933, 0.04622395, 0.4290924, 0.05648001]
639	0	1	[0.07402034, 0.46164015, 0.06938289, 0.0741064, 0.078825146, 0.14453283, 0.0974922]
640	1	2	[0.09170993, 0.051677067, 0.6586189, 0.032724414, 0.036017846, 0.081041954, 0.04820989]
641	1	2	[0.11279138, 0.11266169, 0.36301392, 0.0985833, 0.07452207, 0.12564766, 0.11277998]
642	1	2	[0.09450001, 0.053671353, 0.63698846, 0.035839844, 0.036720898, 0.08290642, 0.059373114]
643	0	1	[0.06687242, 0.50847685, 0.09250035, 0.06579741, 0.06440483, 0.09649801, 0.10545012]
644	0	1	[0.096528344, 0.19471063, 0.13711198, 0.25967896, 0.076176144, 0.11322582, 0.12256813]
645	0	1	[0.08131577, 0.3917245, 0.10664136, 0.11377834, 0.07555621, 0.10784086, 0.123143]
646	0	0	[0.42746708, 0.097207166, 0.08242685, 0.059477035, 0.087265, 0.10670653, 0.13945034]
647	0	1	[0.07940287, 0.39720312, 0.11076141, 0.09080248, 0.07813415, 0.11885832, 0.124837615]
648	0	0	[0.3230199, 0.114075094, 0.09923455, 0.07439519, 0.12927075, 0.12056091, 0.13944362]
649	0	1	[0.06680921, 0.5078756, 0.09237422, 0.066771924, 0.06498114, 0.09563345, 0.105554424]
650	0	0	[0.1600766, 0.12090384, 0.12064165, 0.08756972, 0.19368978, 0.14028275, 0.17683567]
651	0	1	[0.08696398, 0.31973913, 0.11443684, 0.16712208, 0.07709469, 0.11065612, 0.12398714]
652	1	2	[0.123528875, 0.03751187, 0.5830264, 0.10205715, 0.030386325, 0.08806864, 0.035420705]
653	0	1	[0.05721522, 0.60492474, 0.057279866, 0.06335994, 0.056926787, 0.079679325, 0.080614045]
654	1	4	[0.098535456, 0.07004899, 0.06848547, 0.035986554, 0.56517416, 0.07113871, 0.0906307]
655	1	2	[0.09458446, 0.05157884, 0.6563758, 0.031929586, 0.03776944, 0.0786752, 0.049086682]
656	1	2	[0.1103352, 0.03775638, 0.70113367, 0.01946899, 0.027024833, 0.078212015, 0.026068939]
657	1	2	[0.11398698, 0.029638935, 0.60701925, 0.02053067, 0.041954268, 0.14626059, 0.04060927]
658	0	1	[0.07726106, 0.16510393, 0.078088045, 0.10294301, 0.31747857, 0.14723964, 0.11188573]
659	1	2	[0.11258824, 0.16549027, 0.33928525, 0.08949342, 0.07753239, 0.11922379, 0.09638667]
660	0	1	[0.072881095, 0.459919, 0.08364634, 0.0871968, 0.081567764, 0.117612466, 0.09717653]
661	0	1	[0.0915092, 0.29461932, 0.08446962, 0.09226579, 0.094837405, 0.11735746, 0.2249412]
662	1	2	[0.16160402, 0.047446966, 0.4644505, 0.027397681, 0.12047099, 0.12120084, 0.057428934]
663	1	2	[0.109972544, 0.10550205, 0.31221256, 0.07527042, 0.08389029, 0.12041744, 0.19273466]
664	1	2	[0.13467996, 0.108038284, 0.32724208, 0.063860774, 0.06655547, 0.14915703, 0.15046637]
665	0	1	[0.062263, 0.5786592, 0.06095746, 0.0629971, 0.06305312, 0.0859093, 0.0861608]
666	1	2	[0.10381655, 0.032179967, 0.64081234, 0.025175095, 0.05235622, 0.110016815, 0.03564305]
667	0	1	[0.12289094, 0.16051044, 0.46103382, 0.032443795, 0.0554178, 0.11870388, 0.04899925]
668	1	2	[0.11193524, 0.07668908, 0.5054184, 0.06849547, 0.060152415, 0.111604005, 0.06570541]
669	0	1	[0.107652865, 0.31018755, 0.2666142, 0.044856627, 0.055415004, 0.13020374, 0.08507001]
670	0	1	[0.06528834, 0.50588894, 0.09236631, 0.068737864, 0.06580279, 0.09757289, 0.104342826]
671	1	2	[0.1137461, 0.08048894, 0.26750484, 0.053239264, 0.22090474, 0.1677777, 0.09633838]
672	0	1	[0.0610048, 0.60454714, 0.058275953, 0.058043305, 0.05515854, 0.078156784, 0.08481351]
673	0	1	[0.06702395, 0.5634312, 0.06354519, 0.06314365, 0.065148555, 0.08768691, 0.09002059]
674	1	2	[0.0983815, 0.11122637, 0.18545568, 0.07778181, 0.113833986, 0.29685333, 0.11646733]
675	0	1	[0.059667252, 0.59059674, 0.059528075, 0.06385186, 0.059084877, 0.084801465, 0.082469806]
676	0	1	[0.095986165, 0.3908343, 0.23069955, 0.04429833, 0.05056144, 0.10809744, 0.079522796]
677	0	1	[0.096927665, 0.38439742, 0.23206583, 0.045197573, 0.05240973, 0.10892616, 0.08007566]
678	1	2	[0.14167772, 0.04837146, 0.54004, 0.028599426, 0.043699417, 0.100286, 0.097326]

## Sheet: d
	BorM_gt	sub_gt	sub_outputs			sub_gt:ground truth label(0: HC, 1: HH, 2: HCC, 3:FNH, 4: HM, 5:ICC, 6: HA), sub_outputs: predict score, BorM_gt: binary label of ground truth(0: benign lesions, 1: malignant lesions).
0	0	6	[0.07330784, 0.056782857, 0.08504492, 0.043350115, 0.057719097, 0.0746702, 0.60912496]
1	0	3	[0.06788709, 0.24206991, 0.064656585, 0.39369538, 0.06482916, 0.08563882, 0.081223026]
2	0	6	[0.06417457, 0.050314836, 0.07848973, 0.03806581, 0.05024724, 0.06822999, 0.6504778]
3	0	6	[0.06299963, 0.08896568, 0.061398424, 0.06317397, 0.062539876, 0.07455151, 0.58637094]
4	1	5	[0.07519995, 0.111255504, 0.05625796, 0.06028948, 0.09348641, 0.51085275, 0.09265796]
5	0	6	[0.100572824, 0.022559829, 0.7274174, 0.015282099, 0.023660865, 0.06998417, 0.040522855]
6	0	3	[0.061726365, 0.12346527, 0.057928257, 0.5705017, 0.051340856, 0.06914148, 0.06589611]
7	1	5	[0.08308957, 0.14298646, 0.07361096, 0.08541405, 0.14803424, 0.34753424, 0.11933048]
8	0	0	[0.51494396, 0.13476083, 0.04940891, 0.05990693, 0.082076155, 0.08904489, 0.069858335]
9	1	5	[0.09239994, 0.1427259, 0.12725554, 0.08284524, 0.23072152, 0.18718286, 0.13686904]
10	1	5	[0.099596635, 0.23393054, 0.11064399, 0.0982401, 0.09314737, 0.20578593, 0.15865543]
11	0	6	[0.06309943, 0.055505592, 0.08224539, 0.045447845, 0.05570071, 0.072059676, 0.62594134]
12	0	0	[0.30736232, 0.10531715, 0.09650491, 0.07102341, 0.10226465, 0.11458227, 0.20294528]
13	0	6	[0.12737803, 0.088420235, 0.11100407, 0.055271354, 0.085986026, 0.34105995, 0.1908803]
14	0	6	[0.112081595, 0.093449414, 0.15926485, 0.058517378, 0.08304091, 0.36606827, 0.12757762]
15	0	6	[0.10126767, 0.07959721, 0.11411188, 0.05213569, 0.07696595, 0.26965705, 0.3062645]
16	0	6	[0.10825107, 0.08810819, 0.13864248, 0.056909107, 0.08810238, 0.2645055, 0.25548127]
17	0	6	[0.11618398, 0.094677314, 0.1606781, 0.058880385, 0.083756946, 0.35525313, 0.13057016]
18	0	6	[0.07932218, 0.067540616, 0.09710509, 0.050894994, 0.06721249, 0.13057524, 0.5073493]
19	1	5	[0.09507555, 0.12784155, 0.16590305, 0.09369339, 0.2034682, 0.17759112, 0.1364271]
20	0	6	[0.084852144, 0.08390239, 0.06471425, 0.046778265, 0.06016862, 0.07707011, 0.5825142]
21	0	3	[0.09350103, 0.18424655, 0.105580136, 0.23660636, 0.08680134, 0.18547437, 0.10779027]
22	0	3	[0.065019615, 0.1324918, 0.056495678, 0.5537292, 0.05216395, 0.0697988, 0.07030108]
23	0	3	[0.17525946, 0.05274523, 0.30592942, 0.026478423, 0.07198971, 0.3069119, 0.060685907]
24	0	6	[0.06341204, 0.04933589, 0.07762839, 0.037056, 0.049538545, 0.06648427, 0.6565449]
25	0	6	[0.06625964, 0.049567994, 0.07975504, 0.036298852, 0.04976397, 0.06655469, 0.65179986]
26	1	5	[0.11216853, 0.16635208, 0.20380735, 0.093752414, 0.09624253, 0.20379423, 0.12388286]
27	0	3	[0.10819252, 0.11759403, 0.14587744, 0.32387277, 0.067377605, 0.11107428, 0.12601136]
28	0	3	[0.096946634, 0.12298633, 0.31262583, 0.17675623, 0.076408006, 0.11279606, 0.101480946]
29	0	6	[0.084659964, 0.115858026, 0.12217011, 0.08590207, 0.3154283, 0.13684253, 0.139139]
30	0	6	[0.0905463, 0.07793856, 0.099360876, 0.05540505, 0.0786259, 0.24030006, 0.3578233]
31	0	6	[0.09244123, 0.07626324, 0.10418647, 0.054876793, 0.08268948, 0.1569416, 0.4326013]
32	1	5	[0.10324233, 0.11929936, 0.1951117, 0.08314767, 0.19698274, 0.1614731, 0.1407431]
33	0	3	[0.067952834, 0.13543999, 0.064747006, 0.531543, 0.05460197, 0.07339771, 0.07231749]
34	0	3	[0.061632313, 0.10098963, 0.07850881, 0.55474174, 0.053041283, 0.07491387, 0.07617239]
35	0	6	[0.085387334, 0.09907416, 0.081105, 0.056959387, 0.07571694, 0.0885391, 0.5132181]
36	0	6	[0.09710466, 0.13976704, 0.08391546, 0.0784057, 0.16285577, 0.16652308, 0.2714283]
37	0	6	[0.08073205, 0.09189739, 0.07286745, 0.052883346, 0.06815911, 0.08528297, 0.54817766]
38	0	6	[0.071901746, 0.060432065, 0.088283926, 0.04815167, 0.05957187, 0.08114101, 0.5905177]
39	0	6	[0.07237581, 0.06340322, 0.08859287, 0.050339267, 0.06726118, 0.0785178, 0.5795098]
40	0	6	[0.08229862, 0.064602256, 0.08854641, 0.05074656, 0.06556504, 0.079104416, 0.56913674]
41	1	5	[0.12068613, 0.04033184, 0.2361639, 0.020270228, 0.042379428, 0.50471956, 0.035448827]
42	1	5	[0.1031348, 0.11445263, 0.1985622, 0.07947395, 0.1285044, 0.24099918, 0.13487284]
43	0	6	[0.06706523, 0.05484396, 0.08240744, 0.042661406, 0.054492693, 0.0752852, 0.62324405]
44	0	6	[0.10955692, 0.12278019, 0.13670062, 0.096318476, 0.11454841, 0.20299001, 0.21710542]
45	0	6	[0.09088751, 0.06867415, 0.09382444, 0.052137867, 0.06842682, 0.091138944, 0.5349103]
46	0	3	[0.06812975, 0.123117216, 0.060483705, 0.5548865, 0.051325954, 0.070188254, 0.07186862]
47	0	1	[0.072869815, 0.136777, 0.06317167, 0.51361346, 0.05925613, 0.07592238, 0.07838953]
48	0	3	[0.15437323, 0.0397735, 0.4763409, 0.16030939, 0.030881375, 0.09307722, 0.045244418]
49	1	5	[0.09320919, 0.028995696, 0.6984643, 0.022192998, 0.042183846, 0.08727213, 0.027681956]
50	0	3	[0.06120812, 0.12755011, 0.05813094, 0.5667403, 0.05185947, 0.06891371, 0.06559738]
51	1	5	[0.117386565, 0.17084064, 0.27312967, 0.10257611, 0.08791321, 0.13194367, 0.11621015]
52	0	6	[0.07223981, 0.058131214, 0.08608478, 0.043027885, 0.059288565, 0.09651511, 0.5847127]
53	0	6	[0.06348006, 0.05352696, 0.0807569, 0.042179145, 0.054804925, 0.06971862, 0.6355334]
54	0	0	[0.5348582, 0.09234068, 0.06807637, 0.05299756, 0.08072189, 0.094095625, 0.07690963]
55	0	6	[0.13534336, 0.02686902, 0.42632896, 0.019666914, 0.037646897, 0.101245895, 0.252899]
56	0	0	[0.510612, 0.12835984, 0.05160192, 0.056132846, 0.081157684, 0.09059732, 0.08153842]
57	0	6	[0.07152444, 0.08078104, 0.064143285, 0.047409017, 0.058576323, 0.07271397, 0.60485196]
58	0	3	[0.05809004, 0.11626422, 0.05083789, 0.6015388, 0.04763038, 0.06322272, 0.06241597]
59	0	3	[0.06608211, 0.1280723, 0.059133448, 0.5516131, 0.052227776, 0.07197812, 0.070893124]
60	0	6	[0.06392318, 0.08049327, 0.071168564, 0.064265214, 0.08687428, 0.53958106, 0.09369448]
61	0	6	[0.11889283, 0.16613586, 0.2980426, 0.09013795, 0.08827859, 0.11980754, 0.118704624]
62	0	6	[0.063833766, 0.051330127, 0.07910871, 0.039261084, 0.05196251, 0.069151856, 0.64535195]
63	0	6	[0.0792569, 0.08048156, 0.066874705, 0.043035474, 0.058475092, 0.084727526, 0.5871488]
64	0	6	[0.067754455, 0.055776473, 0.08287752, 0.043062788, 0.055734973, 0.08398887, 0.6108049]
65	1	5	[0.08650784, 0.088310406, 0.117096394, 0.058916382, 0.090379335, 0.4569783, 0.10181124]
66	0	6	[0.06959492, 0.07685226, 0.060931135, 0.04488898, 0.05532996, 0.0707318, 0.62167096]
67	0	6	[0.110424474, 0.11866047, 0.082006045, 0.05967601, 0.09175627, 0.22376482, 0.31371194]
68	1	2	[0.07613195, 0.018927595, 0.8058723, 0.013531914, 0.016358964, 0.050246265, 0.01893102]
69	0	1	[0.07117716, 0.51182866, 0.06798488, 0.09952047, 0.0662443, 0.08948687, 0.09375757]
70	0	1	[0.106294006, 0.27716836, 0.118919566, 0.19261038, 0.07746261, 0.112413496, 0.11513157]
71	1	4	[0.11629859, 0.07788245, 0.073139556, 0.03688914, 0.4299473, 0.20255314, 0.06328988]
72	1	4	[0.15761934, 0.09525327, 0.27329504, 0.045253772, 0.2736648, 0.0830701, 0.07184364]
73	1	4	[0.15122224, 0.094740875, 0.25392327, 0.044560287, 0.3073023, 0.084195435, 0.06405556]
74	1	4	[0.10419982, 0.06708911, 0.050712094, 0.03185203, 0.364792, 0.32495022, 0.056404773]
75	1	4	[0.1444133, 0.09312939, 0.09644239, 0.041521937, 0.3900217, 0.12439259, 0.11007869]
76	1	4	[0.12005467, 0.080984734, 0.09586495, 0.04105983, 0.4839877, 0.1139302, 0.064117916]
77	1	4	[0.1587677, 0.09601605, 0.23284703, 0.04618377, 0.2781809, 0.121580504, 0.066424064]
78	1	4	[0.14983799, 0.14310303, 0.1878532, 0.05726072, 0.32710463, 0.077748425, 0.057091955]
79	0	1	[0.10456374, 0.39332354, 0.04787807, 0.06337368, 0.27119958, 0.06271166, 0.056949712]
80	0	1	[0.07815871, 0.4256025, 0.10938296, 0.08729993, 0.07513156, 0.10713616, 0.117288165]
81	1	2	[0.14741553, 0.053220414, 0.5368647, 0.02433025, 0.14432076, 0.062397987, 0.031450305]
82	1	4	[0.11553339, 0.07601918, 0.0809765, 0.039204862, 0.49230504, 0.06879747, 0.12716348]
83	1	4	[0.1334319, 0.06934764, 0.052702747, 0.03309393, 0.5804829, 0.06706824, 0.063872546]
84	0	1	[0.081158586, 0.13060082, 0.095431365, 0.43994832, 0.061518677, 0.090290345, 0.10105186]
85	1	2	[0.07876811, 0.019561624, 0.79793996, 0.013449118, 0.017197805, 0.052136503, 0.020946788]
86	0	1	[0.07085922, 0.46969888, 0.07040616, 0.08501565, 0.07363449, 0.101627946, 0.1287576]
87	1	2	[0.11219642, 0.036554, 0.5899763, 0.02746051, 0.07978209, 0.114132605, 0.0398981]
88	1	4	[0.08858671, 0.09253462, 0.066367805, 0.038567998, 0.5926394, 0.06581873, 0.055484697]
89	1	4	[0.078745686, 0.075578734, 0.055324823, 0.03482177, 0.64063245, 0.064288855, 0.050607663]
90	1	4	[0.099563144, 0.16311955, 0.065863535, 0.042897444, 0.49601978, 0.068748385, 0.06378817]
91	1	4	[0.06991315, 0.061575323, 0.045964003, 0.031757616, 0.6907758, 0.05315612, 0.046858013]
92	1	4	[0.086723015, 0.07025509, 0.07354368, 0.036390595, 0.62154275, 0.06024342, 0.0513015]
93	1	4	[0.08388326, 0.067604795, 0.06701893, 0.035120368, 0.63181406, 0.0641733, 0.05038525]
94	0	1	[0.084652975, 0.2485573, 0.15091683, 0.11403314, 0.12703376, 0.15494828, 0.119857706]
95	0	1	[0.08866204, 0.40852028, 0.08227634, 0.112395644, 0.09272404, 0.10515356, 0.110268004]
96	1	4	[0.08427335, 0.098540165, 0.041879807, 0.04133483, 0.6017039, 0.07625573, 0.056012295]
97	1	4	[0.105688184, 0.10352806, 0.039213445, 0.04051795, 0.3286346, 0.3255051, 0.05691272]
98	1	4	[0.06835067, 0.08579587, 0.032113086, 0.036875043, 0.6709952, 0.06627947, 0.039590698]
99	1	4	[0.07896551, 0.09476361, 0.041107632, 0.040451635, 0.6260426, 0.074442536, 0.044226415]
100	0	1	[0.080867626, 0.47804138, 0.07413902, 0.08061406, 0.08135801, 0.09968977, 0.10529013]
101	0	1	[0.07259738, 0.53179187, 0.067561485, 0.064955726, 0.073419265, 0.091315664, 0.098358616]
102	0	1	[0.06861688, 0.5680408, 0.063768566, 0.062284317, 0.059784573, 0.08461226, 0.09289266]
103	0	1	[0.08550181, 0.16470325, 0.08311153, 0.08907727, 0.33387747, 0.1242983, 0.11943039]
104	1	2	[0.08185, 0.022588776, 0.75738704, 0.016594008, 0.020635886, 0.07996401, 0.0209803]
105	1	4	[0.094195664, 0.06918993, 0.05351961, 0.03244424, 0.56237686, 0.12980556, 0.058468204]
106	0	1	[0.061626278, 0.5142094, 0.089293964, 0.076565154, 0.06607032, 0.09424269, 0.097992145]
107	0	1	[0.06770208, 0.45578223, 0.09609369, 0.105781056, 0.0701148, 0.10025447, 0.10427163]
108	1	2	[0.09992204, 0.023577448, 0.7001548, 0.014998436, 0.025645638, 0.10876155, 0.026940051]
109	0	1	[0.07869371, 0.37314942, 0.105964854, 0.14700677, 0.07323609, 0.10655753, 0.11539162]
110	0	1	[0.08165497, 0.41334376, 0.07991521, 0.1468738, 0.07783692, 0.098628275, 0.10174708]
111	0	1	[0.070708044, 0.48360553, 0.09766859, 0.066843964, 0.07023653, 0.10055449, 0.1103829]
112	0	1	[0.05722168, 0.59039134, 0.057959005, 0.07750803, 0.05868218, 0.07901232, 0.07922542]
113	0	1	[0.101689175, 0.1613927, 0.09094307, 0.28779292, 0.079852656, 0.1393376, 0.13899189]
114	1	2	[0.06989843, 0.019287301, 0.81421363, 0.014278934, 0.01654707, 0.048412874, 0.017361762]
115	1	2	[0.07270179, 0.02004128, 0.80475676, 0.0152966175, 0.01715516, 0.051335845, 0.018712644]
116	0	1	[0.058168087, 0.61338574, 0.056620467, 0.059099723, 0.05474427, 0.07687402, 0.08110773]
117	1	2	[0.12978384, 0.049770728, 0.5177137, 0.027278585, 0.046219084, 0.19549993, 0.03373408]
118	1	2	[0.11803293, 0.10858778, 0.44833466, 0.057832345, 0.07895476, 0.12610969, 0.062147785]
119	0	1	[0.057946883, 0.5832217, 0.058665548, 0.0764461, 0.060297877, 0.08239841, 0.0810235]
120	1	4	[0.118746914, 0.064475864, 0.07046403, 0.03334514, 0.33268383, 0.07268015, 0.30760413]
121	1	4	[0.11822398, 0.0872364, 0.10792089, 0.04229002, 0.46868256, 0.11134984, 0.06429625]
122	1	2	[0.10717726, 0.027397066, 0.65213555, 0.019371446, 0.032670602, 0.12027665, 0.0409715]
123	0	0	[0.5376925, 0.12273594, 0.04851578, 0.051989783, 0.07558355, 0.08882297, 0.07465955]
124	0	1	[0.061409015, 0.5978909, 0.05871282, 0.058292117, 0.056631494, 0.08198202, 0.085081644]
125	0	0	[0.6667901, 0.023050023, 0.18657362, 0.01219509, 0.026664471, 0.06312747, 0.021599153]
126	1	2	[0.1410731, 0.05932525, 0.48873293, 0.032322615, 0.102654904, 0.12301494, 0.05287635]
127	1	2	[0.11201137, 0.031859387, 0.6199254, 0.022312662, 0.05555902, 0.12338304, 0.034949154]
128	1	2	[0.134812, 0.08580449, 0.4669329, 0.049691156, 0.05617471, 0.13949552, 0.06708923]
129	0	1	[0.05909858, 0.59984386, 0.058110144, 0.062440056, 0.059179433, 0.0791313, 0.082196675]
130	0	1	[0.06636393, 0.54620886, 0.06388729, 0.07539476, 0.070676744, 0.087883465, 0.08958498]
131	0	1	[0.091082714, 0.28759593, 0.14527206, 0.12922578, 0.08776025, 0.1330201, 0.12604314]
132	1	4	[0.11650729, 0.08249798, 0.06687472, 0.03778515, 0.47257197, 0.11141927, 0.11234361]
133	1	4	[0.17682146, 0.10229217, 0.07607151, 0.07253043, 0.4203983, 0.07388406, 0.07800204]
134	1	4	[0.14835536, 0.12396048, 0.086921476, 0.0407382, 0.3373067, 0.12414689, 0.13857089]
135	1	4	[0.115137935, 0.07468708, 0.0678306, 0.036543716, 0.47985148, 0.09863823, 0.12731096]
136	1	4	[0.107306376, 0.07013805, 0.052138418, 0.032402623, 0.34743205, 0.33047298, 0.06010945]
137	1	4	[0.10335396, 0.07781011, 0.055831116, 0.03512363, 0.480433, 0.1813017, 0.06614636]
138	1	4	[0.11225579, 0.0818039, 0.095637746, 0.039695334, 0.5068294, 0.10245167, 0.061326224]
139	1	4	[0.0971255, 0.073651806, 0.069898166, 0.036450364, 0.57073563, 0.09376619, 0.058372393]
140	1	4	[0.17201708, 0.0812667, 0.07016258, 0.03698155, 0.38819826, 0.18812734, 0.063246526]
141	1	4	[0.09436695, 0.06569716, 0.052294295, 0.03231555, 0.63172233, 0.07138089, 0.052222792]
142	1	4	[0.083428025, 0.06639886, 0.06173605, 0.034305688, 0.64259696, 0.058172982, 0.053361423]
143	1	4	[0.112355, 0.072182156, 0.06467856, 0.035899058, 0.47278452, 0.12964925, 0.1124515]
144	1	4	[0.13734117, 0.08223605, 0.095153816, 0.040495317, 0.3798529, 0.12232181, 0.14259891]
145	1	4	[0.09258273, 0.06360826, 0.050632622, 0.031739056, 0.6390331, 0.05932061, 0.063083656]
146	1	4	[0.11719391, 0.07376386, 0.061438937, 0.035592873, 0.41574326, 0.19947982, 0.09678737]
147	1	4	[0.1281114, 0.07471338, 0.06715287, 0.036001917, 0.36207116, 0.22314408, 0.108805224]
148	1	4	[0.12192402, 0.15348408, 0.07676159, 0.041499447, 0.40952256, 0.12705728, 0.06975102]
149	1	4	[0.07831617, 0.06366534, 0.055485055, 0.032073665, 0.665417, 0.05656114, 0.04848168]
150	1	4	[0.12648831, 0.08175481, 0.07847968, 0.038650263, 0.41999224, 0.110733, 0.14390172]
151	1	4	[0.09345297, 0.07054553, 0.06583575, 0.03538233, 0.59289074, 0.08255869, 0.05933393]
152	1	4	[0.15706486, 0.13333455, 0.116712116, 0.09790362, 0.33868963, 0.08020934, 0.07608583]
153	1	4	[0.449494, 0.071877636, 0.04692391, 0.027688382, 0.27730668, 0.06632913, 0.06038037]
154	1	4	[0.08834485, 0.06469725, 0.0514599, 0.03237762, 0.64781445, 0.0623845, 0.052921426]
155	1	2	[0.16818601, 0.05994891, 0.43312275, 0.16542122, 0.034670956, 0.0960567, 0.04259349]
156	1	2	[0.09775902, 0.065016665, 0.5730408, 0.044818662, 0.06537359, 0.09680576, 0.05718545]
157	0	1	[0.070125476, 0.52228296, 0.06663227, 0.09584799, 0.06445346, 0.087716006, 0.09294186]
158	0	1	[0.106421165, 0.1811597, 0.11800908, 0.28433132, 0.068196975, 0.10783037, 0.13405143]
159	0	1	[0.059825554, 0.5971734, 0.058402967, 0.06617402, 0.056648344, 0.07914119, 0.08263456]
160	0	1	[0.059564468, 0.59816283, 0.05878296, 0.061942745, 0.058885098, 0.080087304, 0.08257457]
161	0	1	[0.08292113, 0.34878537, 0.07418308, 0.23086883, 0.06807356, 0.09488291, 0.1002851]
162	0	1	[0.06811436, 0.5322884, 0.064588256, 0.09466667, 0.06307056, 0.08634455, 0.09092727]
163	0	1	[0.075870425, 0.1431636, 0.06178856, 0.50478804, 0.055717714, 0.0768284, 0.08184326]
164	0	1	[0.08648712, 0.20985894, 0.07235489, 0.37645194, 0.069154285, 0.09034637, 0.09534646]
165	0	1	[0.08653207, 0.35412434, 0.07932833, 0.1614414, 0.08027938, 0.13238572, 0.10590883]
166	1	4	[0.06947483, 0.08810836, 0.033314373, 0.036320828, 0.67319113, 0.059014503, 0.04057602]
167	1	4	[0.074054174, 0.088528775, 0.033313908, 0.03710158, 0.64418495, 0.08046842, 0.04234825]
168	1	2	[0.11663366, 0.03989237, 0.5355828, 0.030171704, 0.074422345, 0.15240294, 0.050894193]
169	0	1	[0.05954775, 0.56474036, 0.05901301, 0.071574554, 0.06529113, 0.09700963, 0.08282357]
170	0	1	[0.055751864, 0.59636563, 0.057097472, 0.069493815, 0.062253345, 0.079734564, 0.07930327]
171	0	1	[0.074833214, 0.44056964, 0.100766644, 0.098741814, 0.0692338, 0.102404, 0.11345091]
172	0	1	[0.0836081, 0.15239859, 0.098845914, 0.40192366, 0.06333829, 0.09395051, 0.10593495]
173	0	1	[0.08403134, 0.15788163, 0.09916577, 0.39265767, 0.06424935, 0.09501584, 0.10699836]
174	0	1	[0.069153264, 0.4900198, 0.09554739, 0.07181831, 0.067426674, 0.09811049, 0.10792399]
175	0	0	[0.4627986, 0.106457114, 0.07835302, 0.05877799, 0.087891586, 0.10391542, 0.10180622]
176	1	2	[0.08536222, 0.02426899, 0.7593801, 0.01834151, 0.024145054, 0.0658394, 0.02266272]
177	0	0	[0.6349678, 0.025838539, 0.20313834, 0.0142637035, 0.029963892, 0.068396695, 0.02343104]
178	0	1	[0.07017863, 0.50620675, 0.0939375, 0.060022507, 0.063302815, 0.09673105, 0.10962079]
179	0	1	[0.108271316, 0.126212, 0.28351492, 0.08513129, 0.095784314, 0.18194917, 0.11913697]
180	0	1	[0.0828872, 0.16609521, 0.083138235, 0.09972814, 0.27947754, 0.17230254, 0.11637117]
181	0	1	[0.05671126, 0.6155729, 0.055905458, 0.060122456, 0.055317517, 0.07690147, 0.07946885]
182	0	1	[0.08466345, 0.17340301, 0.08234189, 0.098966174, 0.25685802, 0.17606853, 0.12769897]
183	0	1	[0.079590544, 0.1754371, 0.08396891, 0.10253704, 0.3250724, 0.122280866, 0.111113064]
184	0	1	[0.08804348, 0.33431405, 0.092049845, 0.114089124, 0.13760892, 0.12141705, 0.11247748]
185	1	2	[0.09117689, 0.02478189, 0.74254405, 0.01670282, 0.030776229, 0.06878454, 0.02523352]
186	1	4	[0.13848908, 0.089924656, 0.17737539, 0.04266603, 0.4019878, 0.083017886, 0.066539146]
187	1	4	[0.6100825, 0.05506013, 0.034261774, 0.01990876, 0.19555214, 0.047132637, 0.038002033]
188	1	4	[0.09475985, 0.07244252, 0.078664586, 0.035709064, 0.5980954, 0.06424523, 0.05608328]
189	1	4	[0.08172788, 0.06129322, 0.05041471, 0.03066326, 0.64775133, 0.06706194, 0.06108768]
190	1	4	[0.082459584, 0.061157126, 0.0515035, 0.030569311, 0.6604135, 0.05630837, 0.057588663]
191	0	1	[0.09404352, 0.10176366, 0.11581893, 0.42439917, 0.061996832, 0.09355566, 0.108422175]
192	0	1	[0.05903801, 0.6084995, 0.057256233, 0.05864229, 0.05595504, 0.078639664, 0.08196922]
193	0	1	[0.09005465, 0.16955045, 0.10711159, 0.10032887, 0.2635475, 0.15422167, 0.11518529]
194	0	1	[0.08745392, 0.15841228, 0.08272508, 0.09282424, 0.23414719, 0.22747894, 0.11695826]
195	0	1	[0.094491, 0.2647063, 0.098248415, 0.25835073, 0.07548001, 0.103401884, 0.105321646]
196	0	1	[0.058450457, 0.6129889, 0.056665294, 0.058101658, 0.0548919, 0.07762529, 0.081276454]
197	0	1	[0.091376066, 0.20707463, 0.0903637, 0.09589052, 0.19079715, 0.2064837, 0.11801432]
198	0	1	[0.08997418, 0.2892031, 0.0955932, 0.0931504, 0.14425234, 0.17405714, 0.1137696]
199	1	4	[0.0951595, 0.06582916, 0.054453608, 0.031235116, 0.57348394, 0.11846965, 0.061369028]
200	1	4	[0.075030066, 0.066563144, 0.05910364, 0.036024917, 0.65798175, 0.058022436, 0.04727407]
201	1	2	[0.0910019, 0.02442378, 0.7513647, 0.028912447, 0.020502618, 0.060345754, 0.023448754]
202	1	2	[0.13232663, 0.11726797, 0.51703763, 0.037443906, 0.040881485, 0.107697606, 0.04734472]
203	1	2	[0.14533737, 0.04179862, 0.45781147, 0.18662815, 0.031975746, 0.09317435, 0.043274235]
204	1	2	[0.14812191, 0.06777467, 0.3880733, 0.03759743, 0.15664461, 0.14827566, 0.0535124]
205	1	2	[0.09348054, 0.10518202, 0.1476311, 0.07584348, 0.12275617, 0.33444124, 0.12066539]
206	1	4	[0.094308026, 0.42889556, 0.043398228, 0.039634354, 0.2794348, 0.06032733, 0.054001667]
207	1	2	[0.106158115, 0.11214664, 0.29410034, 0.077763595, 0.08940366, 0.20792934, 0.11249829]
208	1	2	[0.12004193, 0.04007244, 0.46739697, 0.03107048, 0.10776784, 0.18884008, 0.044810172]
209	0	1	[0.07139702, 0.4826909, 0.096644595, 0.07269996, 0.06697479, 0.099100046, 0.1104926]
210	0	1	[0.085225634, 0.36268476, 0.11602063, 0.12968703, 0.073550634, 0.11081972, 0.122011654]
211	0	1	[0.07254241, 0.48532006, 0.06845668, 0.084296264, 0.073330656, 0.11558873, 0.100465134]
212	0	1	[0.059945375, 0.58883756, 0.059264284, 0.06657501, 0.060903173, 0.08153789, 0.0829367]
213	0	1	[0.09304653, 0.3027016, 0.098364115, 0.14441647, 0.08456656, 0.16877505, 0.10812965]
214	0	0	[0.17116576, 0.12106963, 0.11697806, 0.09136782, 0.11282637, 0.15524936, 0.23134302]
215	0	1	[0.068609655, 0.49797872, 0.09492758, 0.0658292, 0.066933244, 0.098197125, 0.10752448]
216	0	0	[0.49381074, 0.09559813, 0.07509794, 0.056117155, 0.09047522, 0.10322365, 0.08567722]
217	1	2	[0.08350034, 0.023081869, 0.77125067, 0.02020665, 0.021891877, 0.057843246, 0.022225376]
218	0	1	[0.06761413, 0.50514257, 0.09359175, 0.06498266, 0.06562356, 0.096773274, 0.10627202]
219	1	2	[0.089527175, 0.117342375, 0.13949224, 0.08872437, 0.27677426, 0.15299074, 0.13514881]
220	0	1	[0.07962064, 0.46694463, 0.07394187, 0.10247781, 0.074376814, 0.10064606, 0.10199223]
221	0	1	[0.082155764, 0.39272812, 0.081179164, 0.14830148, 0.08230129, 0.10631431, 0.107019946]
222	0	0	[0.6370572, 0.02475112, 0.20454285, 0.0127552515, 0.028993508, 0.067575835, 0.02432425]
223	0	0	[0.5363056, 0.030596016, 0.2610739, 0.016457211, 0.042828396, 0.0825979, 0.030141028]
224	1	2	[0.13522723, 0.03955907, 0.5689198, 0.042429883, 0.06597999, 0.10418559, 0.043698467]
225	0	1	[0.07667206, 0.18682006, 0.09941134, 0.37182382, 0.06765916, 0.09661779, 0.10099578]
226	0	1	[0.07867202, 0.19887953, 0.105118014, 0.34345186, 0.07029986, 0.09987758, 0.103701204]
227	1	2	[0.11742246, 0.038612437, 0.5281894, 0.028455174, 0.08560983, 0.16068695, 0.04102372]
228	0	0	[0.498478, 0.10146889, 0.07286406, 0.056737863, 0.086582534, 0.099636376, 0.08423228]
229	0	1	[0.08400569, 0.35793447, 0.12062789, 0.13108356, 0.075615644, 0.11124054, 0.11949222]
230	1	2	[0.09677897, 0.054533117, 0.6403562, 0.043669764, 0.03566569, 0.07911643, 0.049879923]
231	1	2	[0.11417943, 0.052802987, 0.2680463, 0.03525694, 0.055599947, 0.12981476, 0.3442996]
232	1	2	[0.09050719, 0.050507523, 0.6701656, 0.03305139, 0.03328225, 0.07666377, 0.04582236]
233	0	1	[0.06990019, 0.44846946, 0.09928586, 0.0758901, 0.076616466, 0.1193482, 0.110489756]
234	0	0	[0.54269797, 0.08659694, 0.068100706, 0.047485687, 0.07812404, 0.0931729, 0.08382184]
235	1	2	[0.07054522, 0.06917674, 0.06940482, 0.047124594, 0.06861059, 0.5831069, 0.09203123]
236	0	0	[0.6122598, 0.07688345, 0.02301154, 0.022244617, 0.19401892, 0.04214098, 0.029440694]
237	1	4	[0.09739425, 0.10581815, 0.040674604, 0.040123045, 0.57752496, 0.078304484, 0.060160536]
238	1	4	[0.07972894, 0.06393446, 0.05226037, 0.033048034, 0.6439183, 0.07336841, 0.053741552]
239	1	4	[0.07176168, 0.059170958, 0.046432093, 0.030989207, 0.68068707, 0.062120996, 0.048837934]
240	1	4	[0.14498675, 0.14352845, 0.17879513, 0.05732866, 0.33602527, 0.08345457, 0.05588115]
241	0	1	[0.06825765, 0.46957585, 0.09662213, 0.0856183, 0.07288401, 0.10071487, 0.10632723]
242	0	1	[0.055896793, 0.5853635, 0.05815464, 0.08024301, 0.06182293, 0.080669016, 0.07785011]
243	0	1	[0.06864099, 0.11841635, 0.085181735, 0.50196815, 0.057864018, 0.08204194, 0.085886784]
244	1	2	[0.12938672, 0.028396897, 0.53041047, 0.020401914, 0.034440894, 0.1423974, 0.11456571]
245	0	1	[0.101411685, 0.21028723, 0.1845696, 0.14344558, 0.0892956, 0.14477739, 0.12621297]
246	0	0	[0.46338186, 0.10594006, 0.07915156, 0.057398, 0.08988796, 0.104035884, 0.10020472]
247	0	0	[0.52242327, 0.09171862, 0.070636675, 0.05160459, 0.077269085, 0.0970509, 0.08929689]
248	0	0	[0.3920939, 0.13060474, 0.08889529, 0.06733406, 0.10161278, 0.11441638, 0.105042815]
249	1	2	[0.10033431, 0.024864808, 0.67131156, 0.016789477, 0.026123172, 0.13375475, 0.026821865]
250	1	2	[0.08976969, 0.021468226, 0.74759686, 0.0141836135, 0.019961601, 0.08344927, 0.023570733]
251	0	1	[0.08055475, 0.15523215, 0.06604321, 0.47622764, 0.05620986, 0.07930355, 0.08642887]
252	0	1	[0.08141793, 0.44488692, 0.073914096, 0.11669155, 0.071774304, 0.10668017, 0.10463496]
253	0	1	[0.0841815, 0.17827083, 0.06821654, 0.4295791, 0.06207366, 0.08548732, 0.09219099]
254	1	2	[0.12085418, 0.079239786, 0.28332773, 0.29405725, 0.046848714, 0.10161459, 0.07405776]
255	0	0	[0.61760014, 0.05206637, 0.12897135, 0.026550345, 0.047108203, 0.08125814, 0.046445426]
256	0	1	[0.06762767, 0.57110465, 0.06431094, 0.059119727, 0.058827635, 0.08799072, 0.09101868]
257	0	1	[0.092335306, 0.2688054, 0.087590285, 0.08986998, 0.21801154, 0.12251525, 0.120872244]
258	1	2	[0.07574144, 0.019160157, 0.80346024, 0.01345771, 0.01650455, 0.052835267, 0.018840585]
259	0	1	[0.08919875, 0.29264334, 0.087502785, 0.10804485, 0.15275413, 0.1537481, 0.1161081]
260	0	1	[0.058325976, 0.6030265, 0.057304587, 0.06569139, 0.056543376, 0.078102894, 0.081005186]
261	0	1	[0.06912845, 0.49590707, 0.0685711, 0.079123765, 0.0942857, 0.09612071, 0.09686317]
262	0	1	[0.0604686, 0.5863431, 0.05921005, 0.07074073, 0.05859236, 0.08116717, 0.083478004]
263	0	1	[0.071049616, 0.45254457, 0.104234174, 0.07903488, 0.07626858, 0.10743821, 0.109429926]
264	0	1	[0.074526325, 0.09360568, 0.095741145, 0.5124962, 0.055185363, 0.0806867, 0.08775861]
265	0	1	[0.06482905, 0.5949984, 0.06026896, 0.054580953, 0.056673415, 0.07971102, 0.088938124]
266	0	0	[0.4884207, 0.14352411, 0.054143887, 0.05300542, 0.08048705, 0.09496684, 0.08545198]
267	0	1	[0.07057734, 0.47243863, 0.07037699, 0.07966506, 0.090475805, 0.11980747, 0.09665874]
268	0	1	[0.064712636, 0.5080756, 0.09214787, 0.07107278, 0.065509655, 0.09609838, 0.10238305]
269	0	1	[0.12193789, 0.16254918, 0.29431695, 0.08297724, 0.08104029, 0.15073788, 0.10644052]
270	0	0	[0.24999487, 0.12564461, 0.11518487, 0.08659392, 0.16585468, 0.13141929, 0.12530771]
271	0	1	[0.073556796, 0.4890791, 0.097677454, 0.063038684, 0.06462934, 0.09828542, 0.11373317]
272	0	0	[0.25226736, 0.16665006, 0.11053716, 0.081121944, 0.10508435, 0.1414704, 0.14286867]
273	0	1	[0.110604994, 0.11215368, 0.3815726, 0.0897278, 0.07628214, 0.11739621, 0.11226259]
274	0	0	[0.5837042, 0.07966008, 0.06289275, 0.041885845, 0.06999756, 0.08669787, 0.075161725]
275	0	1	[0.09559478, 0.10563112, 0.124295086, 0.40549767, 0.06365322, 0.09545009, 0.109878056]
276	0	1	[0.05620176, 0.6110839, 0.05589701, 0.062699445, 0.05638617, 0.078590356, 0.07914138]
277	0	0	[0.3876122, 0.15441342, 0.06632625, 0.0737903, 0.120747134, 0.107564054, 0.08954659]
278	0	0	[0.49564493, 0.13445453, 0.05445065, 0.058213517, 0.0875778, 0.09339987, 0.07625871]
279	0	1	[0.08991456, 0.25917366, 0.078290544, 0.2993299, 0.072564766, 0.09749587, 0.10323078]
280	0	1	[0.08045173, 0.35407102, 0.106962554, 0.16167712, 0.07308043, 0.10738565, 0.11637152]
281	0	0	[0.21737166, 0.15990268, 0.11126227, 0.08806258, 0.14100595, 0.14612232, 0.13627258]
282	0	1	[0.07494166, 0.17262793, 0.07828676, 0.10595077, 0.33350202, 0.12770592, 0.10698497]
283	0	1	[0.059519168, 0.574221, 0.06019851, 0.07098223, 0.06820103, 0.08383275, 0.08304535]
284	0	1	[0.07154626, 0.4328203, 0.07403535, 0.09004254, 0.12644354, 0.105172545, 0.09993945]
285	0	1	[0.05499659, 0.61406946, 0.055621423, 0.06366702, 0.05641804, 0.078045085, 0.07718239]
286	0	1	[0.084220156, 0.18418968, 0.102256276, 0.11096566, 0.27219015, 0.1362582, 0.109919876]
287	0	1	[0.061140675, 0.6033436, 0.058179222, 0.057329565, 0.056265846, 0.07881153, 0.08492955]
288	0	1	[0.06538964, 0.572265, 0.061983857, 0.063770674, 0.063235015, 0.08349824, 0.08985759]
289	0	1	[0.062351644, 0.5800304, 0.062498275, 0.06334964, 0.060255304, 0.08488497, 0.08662983]
290	0	1	[0.07172848, 0.507208, 0.06871935, 0.08675796, 0.07657119, 0.09354602, 0.09546903]
291	0	1	[0.063542135, 0.5661953, 0.06323046, 0.06622636, 0.06633033, 0.08685263, 0.08762278]
292	1	2	[0.09350365, 0.050328266, 0.66518533, 0.030865552, 0.035774995, 0.07649777, 0.04784441]
293	0	1	[0.08917356, 0.19730833, 0.07200046, 0.3918778, 0.06293683, 0.088511564, 0.09819147]
294	0	1	[0.07236777, 0.530322, 0.06703877, 0.08161753, 0.064256534, 0.088098675, 0.096298724]
295	0	1	[0.10487541, 0.2846424, 0.14616935, 0.09091355, 0.09149716, 0.1668195, 0.11508263]
296	0	1	[0.072892696, 0.5179611, 0.06892912, 0.07118998, 0.077240124, 0.09401845, 0.09776853]
297	0	1	[0.09667293, 0.27380797, 0.10624017, 0.1160933, 0.16250321, 0.12350779, 0.12117463]
298	1	2	[0.10168391, 0.054318573, 0.6131893, 0.03290355, 0.03877557, 0.10587024, 0.053258862]
299	1	2	[0.095806316, 0.037422024, 0.7342017, 0.021311572, 0.02559221, 0.06396805, 0.021698076]
300	1	2	[0.08425201, 0.11868212, 0.12100921, 0.09439528, 0.307592, 0.13425882, 0.13981047]
301	0	1	[0.06563973, 0.5558987, 0.062681966, 0.0815858, 0.06129681, 0.0842731, 0.08862385]
302	0	1	[0.065974794, 0.55543345, 0.06630344, 0.072709605, 0.06386132, 0.08652582, 0.08919153]
303	0	1	[0.064277045, 0.5636433, 0.06231745, 0.06591485, 0.06732632, 0.086402304, 0.090118766]
304	0	1	[0.06003856, 0.59836996, 0.05821737, 0.060472395, 0.05846606, 0.08091892, 0.08351679]
305	0	0	[0.30286625, 0.12298196, 0.10236138, 0.07009513, 0.1043724, 0.13365689, 0.16366605]
306	0	1	[0.09286145, 0.20053466, 0.123835176, 0.07984569, 0.09111858, 0.28921416, 0.12259024]
307	0	0	[0.4844637, 0.10019089, 0.07580818, 0.05583156, 0.086462215, 0.10229365, 0.09494992]
308	0	1	[0.06704981, 0.4980993, 0.06781643, 0.10777108, 0.07049754, 0.099253416, 0.08951248]
309	1	2	[0.08121524, 0.020585129, 0.7858454, 0.014836211, 0.019347526, 0.056923356, 0.021247216]
310	0	1	[0.090820335, 0.30305818, 0.155658, 0.09403309, 0.1037723, 0.12545446, 0.12720361]
311	0	1	[0.08234164, 0.35603416, 0.113798425, 0.07574483, 0.091189645, 0.15491252, 0.1259788]
312	0	1	[0.085903406, 0.3560396, 0.14251824, 0.08557435, 0.08846955, 0.11885195, 0.122642934]
313	1	2	[0.103575006, 0.08901913, 0.27117813, 0.06234313, 0.2517781, 0.1353675, 0.086739026]
314	1	2	[0.10280792, 0.0716902, 0.55387914, 0.053635832, 0.05824146, 0.099844925, 0.05990053]
315	0	1	[0.087610036, 0.27166212, 0.14376518, 0.09304265, 0.08931083, 0.19381423, 0.12079498]
316	1	4	[0.14755358, 0.08755962, 0.16180368, 0.040622834, 0.37800506, 0.09237603, 0.09207922]
317	0	1	[0.08949516, 0.29004025, 0.11422971, 0.18603426, 0.08173194, 0.1126332, 0.12583551]
318	1	2	[0.070420206, 0.019179033, 0.8140802, 0.0142654395, 0.016305482, 0.048406206, 0.017343497]
319	1	2	[0.117353626, 0.1718724, 0.18263291, 0.09026682, 0.14758955, 0.16309379, 0.12719089]
320	0	1	[0.09042526, 0.13353771, 0.101746835, 0.40687442, 0.06213559, 0.094129674, 0.1111505]
321	1	2	[0.14233214, 0.065372765, 0.46971747, 0.04263798, 0.11411633, 0.12072917, 0.045094088]
322	1	2	[0.11181475, 0.043122005, 0.6393982, 0.024190972, 0.030387275, 0.12493757, 0.026149217]
323	1	2	[0.11056078, 0.08665869, 0.2387341, 0.045120332, 0.09713389, 0.34156653, 0.080225706]
324	1	2	[0.12681885, 0.039860964, 0.47923133, 0.031726923, 0.10118619, 0.1398924, 0.08128332]
325	0	1	[0.0646601, 0.51614416, 0.090602815, 0.067586504, 0.06417367, 0.09428553, 0.10254726]
326	0	1	[0.06705188, 0.4982812, 0.09348, 0.07230408, 0.0661068, 0.09685537, 0.105920635]
327	0	1	[0.068338595, 0.48259988, 0.09517759, 0.074609056, 0.072598845, 0.099495776, 0.1071803]
328	0	1	[0.07364514, 0.1157482, 0.08688503, 0.4925139, 0.057065576, 0.08318842, 0.09095372]
329	0	1	[0.07372411, 0.42451504, 0.110199034, 0.08778304, 0.078995, 0.11330898, 0.11147484]
330	0	1	[0.06612586, 0.49142045, 0.09415097, 0.074603416, 0.07096125, 0.09841957, 0.10431842]
331	0	1	[0.064551555, 0.50733435, 0.09175459, 0.07227785, 0.06625307, 0.0956769, 0.10215166]
332	0	1	[0.06755689, 0.481104, 0.09598676, 0.0807327, 0.07009421, 0.099136025, 0.10538945]
333	1	4	[0.09055262, 0.06576406, 0.05363461, 0.032578085, 0.5923246, 0.09933104, 0.065815]
334	0	1	[0.08760386, 0.110536896, 0.098845586, 0.4409765, 0.06106327, 0.096571736, 0.10440214]
335	0	1	[0.10675755, 0.15628798, 0.14542486, 0.18725638, 0.089184366, 0.14313334, 0.17195553]
336	1	4	[0.14155951, 0.0946891, 0.050546333, 0.03803905, 0.29783937, 0.06267744, 0.31464913]
337	1	4	[0.114619665, 0.11109663, 0.05535485, 0.05221546, 0.49134803, 0.081726536, 0.0936389]
338	1	4	[0.06387201, 0.08105926, 0.030242298, 0.03345919, 0.70458686, 0.048496794, 0.038283553]
339	1	2	[0.08950938, 0.025866162, 0.72575766, 0.01894912, 0.02875167, 0.085191905, 0.025974149]
340	0	1	[0.06563159, 0.5148237, 0.06984088, 0.0864855, 0.081192255, 0.09224176, 0.089784354]
341	0	1	[0.084904686, 0.39379105, 0.10234386, 0.08813312, 0.09840005, 0.12745339, 0.104973845]
342	1	2	[0.097502716, 0.024022965, 0.70693064, 0.015668603, 0.025240995, 0.10428941, 0.026344623]
343	1	2	[0.087767005, 0.021926295, 0.76625943, 0.015447616, 0.023529712, 0.06195957, 0.02311047]
344	1	2	[0.08510281, 0.021049926, 0.7811094, 0.018266939, 0.01793801, 0.05517983, 0.021353079]
345	0	0	[0.5227986, 0.10438785, 0.122098446, 0.03990944, 0.061860345, 0.096174166, 0.052771185]
346	1	2	[0.13203605, 0.11672608, 0.28579277, 0.22125056, 0.053969517, 0.121283665, 0.06894138]
347	0	1	[0.057623938, 0.5945615, 0.057128575, 0.06727677, 0.059988137, 0.0822402, 0.08118081]
348	1	2	[0.087884374, 0.022638623, 0.7584985, 0.015207029, 0.02624421, 0.06599965, 0.023527702]
349	0	1	[0.07421721, 0.47414353, 0.09939252, 0.07245416, 0.06608559, 0.10000984, 0.11369719]
350	0	1	[0.071223706, 0.45073736, 0.09908825, 0.09730507, 0.070550986, 0.10211905, 0.1089755]
351	0	1	[0.054613683, 0.61691165, 0.055091046, 0.06371986, 0.056299973, 0.07648189, 0.07688195]
352	0	0	[0.12900941, 0.1910034, 0.08014341, 0.10844035, 0.24292496, 0.12759146, 0.12088704]
353	0	1	[0.05684266, 0.595462, 0.05752208, 0.066930205, 0.06282606, 0.08039788, 0.08001916]
354	1	4	[0.12327013, 0.08598703, 0.123779155, 0.042480804, 0.45496044, 0.10393842, 0.06558405]
355	1	4	[0.15184084, 0.09606073, 0.28713983, 0.04582138, 0.27872512, 0.07790759, 0.06250455]
356	1	4	[0.07197369, 0.059686538, 0.048266716, 0.030852713, 0.6873765, 0.05465919, 0.0471847]
357	1	4	[0.09901028, 0.07438072, 0.07703279, 0.03736462, 0.5575483, 0.098272175, 0.056391187]
358	1	4	[0.077383235, 0.063040376, 0.05589985, 0.032586977, 0.66033125, 0.062438954, 0.04831935]
359	1	4	[0.11476997, 0.084713176, 0.12095489, 0.04160069, 0.49671522, 0.08170794, 0.059538145]
360	1	4	[0.06936057, 0.05765912, 0.0446986, 0.030092372, 0.69388855, 0.057652548, 0.046648256]
361	1	4	[0.07737722, 0.065022245, 0.056405686, 0.032799218, 0.6602934, 0.059641197, 0.04846115]
362	1	4	[0.100323744, 0.07147135, 0.05672042, 0.035376184, 0.4971711, 0.17858654, 0.06035068]
363	1	4	[0.097498775, 0.083436705, 0.054920025, 0.035006784, 0.60276836, 0.07086684, 0.055502567]
364	1	4	[0.09221191, 0.07153876, 0.068077296, 0.03614108, 0.59387124, 0.082853414, 0.055306293]
365	1	4	[0.06709426, 0.057580803, 0.044264097, 0.029683238, 0.7051752, 0.050859023, 0.045343403]
366	1	4	[0.06909176, 0.05844476, 0.046758994, 0.030310014, 0.69676614, 0.0538888, 0.044739507]
367	1	4	[0.0647295, 0.055601805, 0.042528987, 0.029008752, 0.7159865, 0.048730653, 0.04341382]
368	1	4	[0.06812182, 0.063293695, 0.04448609, 0.030213939, 0.69860154, 0.05043587, 0.044847082]
369	1	4	[0.06876137, 0.057867404, 0.043742202, 0.029652504, 0.7059283, 0.050000984, 0.04404722]
370	1	2	[0.12758271, 0.078215815, 0.3533844, 0.21312544, 0.04848061, 0.10359489, 0.0756161]
371	0	0	[0.59682864, 0.04650276, 0.090753265, 0.015746264, 0.16662827, 0.053130735, 0.030410128]
372	1	2	[0.17747405, 0.057970226, 0.42392614, 0.029426629, 0.17704853, 0.09416688, 0.03998749]
373	0	1	[0.064902395, 0.4905478, 0.092922464, 0.08264207, 0.069075026, 0.09760664, 0.10230357]
374	0	1	[0.07127643, 0.46026215, 0.09875319, 0.07133599, 0.07281739, 0.114915304, 0.11063953]
375	0	0	[0.62292665, 0.050881173, 0.12926081, 0.02327105, 0.045325838, 0.08107332, 0.04726123]
376	1	2	[0.10712556, 0.056433655, 0.6089176, 0.04896013, 0.03702784, 0.08570971, 0.05582542]
377	1	4	[0.0761668, 0.08756486, 0.035931733, 0.03501983, 0.6626481, 0.059177164, 0.043491486]
378	1	4	[0.129948, 0.12847096, 0.117492, 0.049828514, 0.44057631, 0.07550966, 0.058174636]
379	1	4	[0.06425686, 0.07733105, 0.030452792, 0.031849224, 0.71174, 0.046301715, 0.038068276]
380	1	4	[0.08349863, 0.09135018, 0.03559721, 0.036393635, 0.6051375, 0.100468874, 0.04755389]
381	1	4	[0.08866314, 0.097178385, 0.04468166, 0.038557436, 0.59945846, 0.08161134, 0.049849637]
382	1	4	[0.072282724, 0.085568555, 0.034411613, 0.034845147, 0.6766516, 0.052236192, 0.044004172]
383	1	4	[0.06769175, 0.08089774, 0.03243746, 0.032906197, 0.6958873, 0.050776564, 0.039402857]
384	1	4	[0.07152329, 0.09302566, 0.034148056, 0.03450398, 0.674382, 0.05064034, 0.041776698]
385	1	4	[0.07324777, 0.085681856, 0.03759242, 0.034814782, 0.6736576, 0.053912424, 0.0410932]
386	1	4	[0.1256292, 0.123139024, 0.09066016, 0.04720166, 0.44683316, 0.10988874, 0.056648012]
387	1	2	[0.07654721, 0.02333586, 0.7820814, 0.019900661, 0.02045037, 0.057869297, 0.01981517]
388	0	1	[0.056205377, 0.6132136, 0.055995114, 0.061972372, 0.056877155, 0.076947175, 0.07878927]
389	1	4	[0.089064956, 0.06429172, 0.053923853, 0.0319709, 0.6107217, 0.08058492, 0.06944193]
390	1	4	[0.08302395, 0.062684335, 0.049721684, 0.031091573, 0.63150257, 0.087804124, 0.05417179]
391	1	2	[0.0959155, 0.025932936, 0.6786417, 0.018813424, 0.025887765, 0.12892252, 0.025886185]
392	0	1	[0.06866391, 0.49170026, 0.09609434, 0.06781845, 0.06688659, 0.09958895, 0.10924757]
393	0	1	[0.08395676, 0.12621853, 0.10373156, 0.4276289, 0.062105563, 0.09314487, 0.10321378]
394	0	1	[0.0787808, 0.09899458, 0.09872425, 0.4907846, 0.05612183, 0.08372626, 0.09286763]
395	1	2	[0.08397185, 0.022120858, 0.76306134, 0.017062878, 0.019619972, 0.07250101, 0.02166207]
396	1	2	[0.084416345, 0.020628517, 0.7798464, 0.013547809, 0.018137746, 0.062161613, 0.02126156]
397	0	0	[0.5818357, 0.027346062, 0.23664254, 0.014274846, 0.03585484, 0.07531373, 0.02873222]
398	1	2	[0.123561196, 0.044505313, 0.62152326, 0.025018414, 0.033344276, 0.10754901, 0.044498526]
399	1	2	[0.09301272, 0.055413093, 0.63206875, 0.036196113, 0.04066052, 0.09329446, 0.049354397]
400	1	4	[0.15150458, 0.100194484, 0.22006483, 0.058705978, 0.30433422, 0.09601227, 0.06918363]
401	0	0	[0.66140264, 0.022664817, 0.19170663, 0.011514272, 0.026053524, 0.063350506, 0.023307636]
402	0	0	[0.59922343, 0.026588887, 0.22622481, 0.013701101, 0.033596914, 0.07313916, 0.027525669]
403	0	0	[0.62966406, 0.02441068, 0.21135604, 0.012810234, 0.029171899, 0.06757503, 0.025012065]
404	0	0	[0.6661302, 0.022765322, 0.18856247, 0.011534959, 0.02639228, 0.062464416, 0.022150388]
405	0	0	[0.36147466, 0.03762829, 0.3567017, 0.0219979, 0.07420634, 0.10609224, 0.041898854]
406	1	2	[0.10138653, 0.11327191, 0.40176365, 0.0850309, 0.08073141, 0.11526875, 0.10254691]
407	1	2	[0.102242224, 0.035152905, 0.63234246, 0.031400304, 0.060118098, 0.105498366, 0.0332457]
408	0	0	[0.334169, 0.21983603, 0.066502504, 0.071098916, 0.097500876, 0.11003563, 0.100857034]
409	0	1	[0.10321655, 0.22548649, 0.13214187, 0.08965973, 0.1273373, 0.20621556, 0.11594247]
410	0	1	[0.06100374, 0.5906371, 0.059132688, 0.0681858, 0.057382237, 0.07977594, 0.08388252]
411	0	1	[0.059701562, 0.60394853, 0.058110714, 0.05966815, 0.056308147, 0.079508625, 0.08275423]
412	0	1	[0.08203671, 0.16536008, 0.086885236, 0.098875925, 0.3181892, 0.13621236, 0.11244038]
413	0	1	[0.08074401, 0.3518784, 0.07927296, 0.090702124, 0.1671248, 0.11812615, 0.11215158]
414	1	4	[0.09452868, 0.07407734, 0.053997554, 0.04084209, 0.48454893, 0.18271454, 0.0692909]
415	1	4	[0.11205646, 0.060167518, 0.06570139, 0.034032125, 0.25333878, 0.06211027, 0.41259348]
416	1	4	[0.19662006, 0.07907698, 0.059932075, 0.041116, 0.44177452, 0.076775946, 0.10470446]
417	1	4	[0.112602025, 0.07514602, 0.06866637, 0.042322114, 0.4112933, 0.11332398, 0.17664619]
418	1	4	[0.09586856, 0.0751848, 0.05679291, 0.04154345, 0.49895975, 0.16023822, 0.071412295]
419	1	4	[0.1274744, 0.073898375, 0.05921687, 0.04062806, 0.5175897, 0.07118397, 0.110008635]
420	1	4	[0.083159916, 0.07018246, 0.052068163, 0.039619528, 0.58613575, 0.10779947, 0.0610347]
421	1	4	[0.09958885, 0.07527041, 0.05933965, 0.042026598, 0.5650149, 0.086745895, 0.07201372]
422	1	4	[0.093495116, 0.067389496, 0.047136627, 0.035734326, 0.30601963, 0.39984876, 0.050376065]
423	1	4	[0.10174224, 0.08008142, 0.08023923, 0.04688524, 0.54457146, 0.078017905, 0.06846252]
424	1	4	[0.09261572, 0.06924482, 0.048218213, 0.037107002, 0.35145885, 0.35114846, 0.050206933]
425	1	4	[0.09420875, 0.073922016, 0.054487925, 0.040451027, 0.4489004, 0.23181778, 0.056212116]
426	1	2	[0.087232284, 0.020626679, 0.77793366, 0.01625058, 0.018443502, 0.057737734, 0.0217756]
427	1	2	[0.08359149, 0.019598147, 0.78190607, 0.012757206, 0.017996341, 0.06325373, 0.020897085]
428	1	2	[0.11522955, 0.03159021, 0.65251786, 0.021554783, 0.052547675, 0.08903314, 0.03752684]
429	0	1	[0.0965373, 0.21492806, 0.13515767, 0.26456463, 0.08161526, 0.10780889, 0.099388205]
430	0	1	[0.07263632, 0.15188144, 0.06250146, 0.4994225, 0.056980547, 0.07732487, 0.07925286]
431	0	1	[0.07404273, 0.4077204, 0.07136323, 0.08385126, 0.08344572, 0.18484828, 0.09472837]
432	0	1	[0.07385931, 0.16363646, 0.076077916, 0.1055434, 0.33937535, 0.13695678, 0.10455076]
433	1	4	[0.11474534, 0.10439974, 0.050498016, 0.048019953, 0.35751247, 0.062817566, 0.26200697]
434	1	4	[0.114496686, 0.10088392, 0.05106112, 0.04739936, 0.3233751, 0.06650246, 0.2962814]
435	0	1	[0.09396571, 0.19055289, 0.1179233, 0.3002663, 0.07002035, 0.10755539, 0.11971607]
436	0	1	[0.07530995, 0.4392943, 0.101539165, 0.0932808, 0.072710216, 0.10349218, 0.11437336]
437	1	2	[0.09643543, 0.1214087, 0.3349633, 0.09752116, 0.0822064, 0.1580482, 0.10941682]
438	1	2	[0.09393957, 0.057009455, 0.6103715, 0.03797216, 0.039993532, 0.11074225, 0.04997161]
439	0	0	[0.43201032, 0.10246139, 0.08430409, 0.061308518, 0.10023579, 0.11078876, 0.108891025]
440	0	1	[0.06814701, 0.5064984, 0.093305774, 0.06363604, 0.06496285, 0.0966357, 0.10681418]
441	0	0	[0.51481456, 0.093316935, 0.07187114, 0.05264369, 0.07905556, 0.099470116, 0.08882806]
442	0	0	[0.42951903, 0.10566387, 0.08594322, 0.06184194, 0.09812908, 0.112192295, 0.10671056]
443	1	2	[0.10364293, 0.029944614, 0.6783262, 0.021796705, 0.04799128, 0.08712875, 0.031169426]
444	1	2	[0.13514656, 0.0546067, 0.53567034, 0.02940171, 0.06807914, 0.13939765, 0.037697878]
445	1	2	[0.11659432, 0.04200514, 0.5252148, 0.032328237, 0.11975601, 0.121557, 0.042544596]
446	1	2	[0.09830871, 0.024556486, 0.70423347, 0.016273709, 0.027867386, 0.1013439, 0.027416391]
447	1	2	[0.111162715, 0.11004247, 0.32717666, 0.07304076, 0.07852447, 0.17402104, 0.12603188]
448	0	1	[0.05505468, 0.60040367, 0.056720987, 0.075102046, 0.0580868, 0.07770889, 0.07692283]
449	0	1	[0.065436006, 0.47933304, 0.09680779, 0.08786481, 0.06910549, 0.0996593, 0.1017936]
450	0	1	[0.082242675, 0.26348054, 0.11970085, 0.23686673, 0.075650595, 0.11034019, 0.11171843]
451	1	4	[0.064827345, 0.05751087, 0.04379279, 0.03186232, 0.70755947, 0.05037456, 0.0440727]
452	1	4	[0.07862583, 0.09896877, 0.054759927, 0.037606373, 0.6188858, 0.059711136, 0.051442105]
453	1	4	[0.064664915, 0.058167573, 0.044141885, 0.032066584, 0.70341736, 0.0547627, 0.04277893]
454	1	4	[0.07088924, 0.06322538, 0.04622182, 0.033686154, 0.6692919, 0.06884546, 0.047840048]
455	1	2	[0.10069619, 0.02722595, 0.71391314, 0.025855973, 0.032146834, 0.07151244, 0.028649418]
456	0	0	[0.12293804, 0.08816334, 0.11186709, 0.065119945, 0.093495905, 0.116211675, 0.402204]
457	0	0	[0.28503722, 0.1269049, 0.10172833, 0.070019275, 0.108412534, 0.17737974, 0.13051802]
458	1	2	[0.11465225, 0.04530695, 0.44636342, 0.03759715, 0.18072318, 0.12817198, 0.047185056]
459	0	0	[0.5536757, 0.028890666, 0.24989714, 0.016975388, 0.038442034, 0.07950023, 0.032618873]
460	1	2	[0.12318174, 0.038809165, 0.5326002, 0.029287579, 0.10706945, 0.11605434, 0.052997474]
461	0	0	[0.6468905, 0.024730328, 0.19665927, 0.013647628, 0.029237874, 0.066328496, 0.022505814]
462	1	2	[0.10203586, 0.11363261, 0.26512182, 0.08335501, 0.093096316, 0.22562659, 0.11713182]
463	0	1	[0.09148464, 0.33499745, 0.093194224, 0.14663444, 0.10921145, 0.11390001, 0.110577784]
464	0	0	[0.0935493, 0.16566606, 0.082467794, 0.10023849, 0.2947459, 0.12245821, 0.14087422]
465	0	1	[0.082770474, 0.18943775, 0.082358465, 0.10411767, 0.2955029, 0.12507129, 0.12074148]
466	0	0	[0.12427661, 0.17537391, 0.086451456, 0.099729, 0.24990776, 0.13425708, 0.13000417]
467	0	0	[0.19416732, 0.2018294, 0.080296084, 0.09820351, 0.15994519, 0.12831251, 0.13724595]
468	1	2	[0.14356317, 0.20386553, 0.41222203, 0.031967103, 0.043455716, 0.11867649, 0.046249986]
469	0	1	[0.05906884, 0.6019247, 0.057885922, 0.061537847, 0.058610618, 0.078777194, 0.08219496]
470	1	2	[0.11326948, 0.03380914, 0.66379917, 0.032788895, 0.03558081, 0.08678238, 0.033970073]
471	1	2	[0.11770628, 0.12989925, 0.23192558, 0.070052825, 0.18685313, 0.17718403, 0.086378954]
472	0	1	[0.08322285, 0.40548018, 0.11518303, 0.08005729, 0.07465601, 0.113864884, 0.12753582]
473	1	2	[0.094725095, 0.060398694, 0.6050958, 0.043083083, 0.04802964, 0.09644179, 0.052225906]
474	0	0	[0.3665395, 0.069550514, 0.04674022, 0.028358728, 0.3806451, 0.05917622, 0.04898966]
475	0	0	[0.52043295, 0.065616705, 0.04049226, 0.024014276, 0.25356665, 0.052886825, 0.042990323]
476	1	4	[0.102126256, 0.069804184, 0.05705365, 0.033963416, 0.5077488, 0.16287649, 0.06642721]
477	0	1	[0.0595736, 0.60987604, 0.057401024, 0.05764855, 0.055321634, 0.07739843, 0.08278078]
478	0	1	[0.07952431, 0.42282552, 0.108466014, 0.092380404, 0.07123897, 0.10720685, 0.118358016]
479	0	1	[0.08189886, 0.4000183, 0.111872405, 0.07620439, 0.079490416, 0.12521715, 0.12529849]
480	0	1	[0.0809425, 0.40922162, 0.11316326, 0.089555986, 0.07648599, 0.11040986, 0.12022081]
481	0	1	[0.05894663, 0.6092308, 0.057396386, 0.05899351, 0.055729374, 0.07787355, 0.081829764]
482	0	1	[0.059739716, 0.60349834, 0.05835583, 0.05994431, 0.056968093, 0.07878535, 0.08270833]
483	0	1	[0.059187625, 0.6071581, 0.057449896, 0.059364546, 0.05672028, 0.077919506, 0.082200035]
484	1	2	[0.09883454, 0.024315258, 0.7015659, 0.015992304, 0.027113812, 0.105233036, 0.0269451]
485	1	2	[0.1106313, 0.08709368, 0.57556397, 0.043772336, 0.041584887, 0.09157657, 0.049777236]
486	1	2	[0.10007952, 0.0508679, 0.65036625, 0.035037395, 0.033659518, 0.07914621, 0.05084324]
487	1	2	[0.103226826, 0.029678365, 0.59085894, 0.021888666, 0.033702023, 0.18947278, 0.031172369]
488	0	1	[0.087322555, 0.23435771, 0.084759146, 0.087816216, 0.11081405, 0.29290253, 0.102027826]
489	0	1	[0.09809258, 0.17213589, 0.09215378, 0.27896482, 0.09134645, 0.15570493, 0.11160157]
490	0	1	[0.056833684, 0.6142331, 0.05603271, 0.060514785, 0.055537157, 0.0772296, 0.07961898]
491	1	4	[0.07147866, 0.08747341, 0.035187956, 0.0358986, 0.67227834, 0.051780924, 0.04590211]
492	1	4	[0.09240535, 0.2330421, 0.04278749, 0.042996634, 0.47473535, 0.06124444, 0.05278859]
493	1	4	[0.07502832, 0.10801424, 0.03666455, 0.03765824, 0.6448264, 0.054629993, 0.043178216]
494	1	4	[0.074725576, 0.09699534, 0.039611395, 0.03742632, 0.6552651, 0.054453935, 0.041522365]
495	1	4	[0.06398858, 0.08065513, 0.031428084, 0.03365849, 0.70591366, 0.047024693, 0.03733129]
496	0	1	[0.06830105, 0.5460833, 0.06573064, 0.07532706, 0.06433997, 0.087852515, 0.09236545]
497	0	0	[0.46381795, 0.15515836, 0.055311587, 0.060618352, 0.0834657, 0.09634592, 0.08528218]
498	0	0	[0.47709236, 0.13308012, 0.05444768, 0.05817972, 0.08858508, 0.09753826, 0.091076724]
499	1	2	[0.09275063, 0.023983551, 0.7418268, 0.015425112, 0.026995989, 0.073653586, 0.025364302]
500	0	1	[0.07021307, 0.47699893, 0.09883244, 0.073989764, 0.070019834, 0.10092097, 0.10902501]
501	1	2	[0.11891712, 0.08188602, 0.2977708, 0.056392543, 0.18842393, 0.15815648, 0.0984531]
502	1	2	[0.09798485, 0.05437904, 0.6229747, 0.034969807, 0.038916484, 0.09859481, 0.052180298]
503	1	2	[0.11040682, 0.036305044, 0.5073516, 0.028667489, 0.066290595, 0.21469098, 0.036287535]
504	1	2	[0.09858008, 0.17825657, 0.12038218, 0.27282712, 0.08018961, 0.11853137, 0.13123307]
505	1	4	[0.12130743, 0.053335316, 0.06689939, 0.025490116, 0.22763038, 0.06337646, 0.44196096]
506	1	4	[0.099472836, 0.0686708, 0.060013838, 0.032222435, 0.55849713, 0.11858293, 0.06254003]
507	0	0	[0.5415669, 0.124220274, 0.04759926, 0.053080034, 0.0761374, 0.085938364, 0.071457796]
508	0	1	[0.060045753, 0.6012569, 0.058390915, 0.061425466, 0.056556784, 0.07909989, 0.08322423]
509	1	2	[0.15341641, 0.054186344, 0.37298056, 0.03285439, 0.0569368, 0.15602367, 0.17360178]
510	1	2	[0.10703817, 0.029334435, 0.68320864, 0.029250205, 0.025521286, 0.095796004, 0.029851343]
511	0	1	[0.06756302, 0.46315733, 0.09936301, 0.08061666, 0.07807961, 0.10513894, 0.106081456]
512	0	0	[0.5332074, 0.093650766, 0.06874443, 0.05342408, 0.079079814, 0.09387035, 0.07802319]
513	0	1	[0.08910404, 0.0943291, 0.10974854, 0.06821729, 0.08972391, 0.25123912, 0.29763797]
514	0	1	[0.076307476, 0.42106828, 0.10613714, 0.07949949, 0.090023816, 0.11028294, 0.11668085]
515	0	1	[0.09667234, 0.21626614, 0.18219724, 0.09894662, 0.09467577, 0.18788078, 0.12336112]
516	0	1	[0.10133789, 0.11448692, 0.38998592, 0.09310992, 0.077632606, 0.12184388, 0.10160289]
517	0	1	[0.08395174, 0.10354582, 0.11786441, 0.44779631, 0.059933674, 0.089611255, 0.09729685]
518	0	1	[0.10379028, 0.15467046, 0.25132626, 0.13201375, 0.09798677, 0.14004853, 0.1201639]
519	0	1	[0.09347616, 0.18798505, 0.14341694, 0.08521214, 0.11173528, 0.25754404, 0.12063032]
520	0	1	[0.0864672, 0.22524211, 0.15074137, 0.22641288, 0.08175097, 0.118285246, 0.1111002]
521	1	2	[0.10750645, 0.027046617, 0.66348994, 0.020539328, 0.02733088, 0.10796354, 0.046123236]
522	1	2	[0.10557388, 0.120679654, 0.31835487, 0.14905255, 0.075790636, 0.12139098, 0.10915741]
523	1	2	[0.08130102, 0.02047351, 0.7896845, 0.013019211, 0.017200373, 0.05777518, 0.020546246]
524	1	2	[0.08328237, 0.09280492, 0.10601835, 0.077771895, 0.094099104, 0.29306388, 0.25295946]
525	0	1	[0.076444246, 0.42263976, 0.10631044, 0.10256587, 0.07163397, 0.10551716, 0.11488853]
526	1	2	[0.07272522, 0.018469006, 0.8135804, 0.012789923, 0.015819276, 0.048870947, 0.017745188]
527	0	1	[0.062240496, 0.59389037, 0.059792425, 0.05836541, 0.05765938, 0.08229445, 0.08575748]
528	0	1	[0.08461809, 0.43039206, 0.07521889, 0.11143086, 0.08927451, 0.10209508, 0.10697052]
529	1	2	[0.15768296, 0.052465763, 0.5180657, 0.023018632, 0.15025407, 0.06467307, 0.033839762]
530	1	2	[0.114026636, 0.082968056, 0.29394883, 0.05712091, 0.20763335, 0.13767432, 0.106627926]
531	0	0	[0.5675019, 0.057162333, 0.14640883, 0.028153947, 0.05284905, 0.09273807, 0.05518582]
532	1	2	[0.092264675, 0.05048123, 0.6649121, 0.031414226, 0.034311466, 0.07964092, 0.046975374]
533	1	2	[0.13216622, 0.032599226, 0.60931695, 0.044930484, 0.02873887, 0.11552305, 0.03672514]
534	1	2	[0.14689556, 0.06363354, 0.41744977, 0.03489407, 0.15314075, 0.13508594, 0.048900373]
535	1	2	[0.12676206, 0.034349367, 0.6133568, 0.023608688, 0.045411497, 0.09808729, 0.058424253]
536	1	4	[0.12300529, 0.14337035, 0.10335528, 0.05934232, 0.4317529, 0.08337465, 0.055799242]
537	0	1	[0.06196929, 0.59095603, 0.058957685, 0.05916718, 0.057854556, 0.085434064, 0.08566114]
538	0	0	[0.45025906, 0.14359146, 0.057754837, 0.060871277, 0.08703336, 0.099314585, 0.101175465]
539	0	0	[0.34123585, 0.18458922, 0.06872541, 0.08175668, 0.1086777, 0.11010619, 0.10490901]
540	0	0	[0.39640662, 0.14900866, 0.06289831, 0.06482154, 0.089259714, 0.11828967, 0.11931553]
541	0	0	[0.33505192, 0.16446725, 0.068967015, 0.07253364, 0.110804655, 0.11102546, 0.1371501]
542	1	2	[0.10557924, 0.07953106, 0.42837802, 0.058275186, 0.1326858, 0.12210752, 0.07344324]
543	0	0	[0.19892542, 0.09801361, 0.32229242, 0.069698654, 0.09527134, 0.13571166, 0.08008695]
544	0	1	[0.12846294, 0.09027672, 0.32462233, 0.17107323, 0.082085505, 0.11855854, 0.084920764]
545	0	1	[0.10491491, 0.27570337, 0.28278643, 0.058849987, 0.070231885, 0.12498079, 0.082532614]
546	1	2	[0.076463334, 0.017895618, 0.80968696, 0.01158986, 0.0154960025, 0.050245844, 0.018622374]
547	1	2	[0.08578506, 0.022872556, 0.77024937, 0.021125067, 0.019800702, 0.057833005, 0.022334235]
548	1	2	[0.16253588, 0.05288887, 0.50465655, 0.02286797, 0.14889921, 0.07208059, 0.03607094]
549	0	1	[0.073810734, 0.4116394, 0.10290332, 0.12469162, 0.07188681, 0.1045549, 0.11051325]
550	1	2	[0.07490854, 0.01914144, 0.8073086, 0.014072589, 0.016573105, 0.049501397, 0.018494392]
551	1	4	[0.090211496, 0.06681472, 0.051705003, 0.033281367, 0.5713935, 0.13077107, 0.055822846]
552	1	4	[0.09900167, 0.06718014, 0.062251028, 0.034347363, 0.5587072, 0.06919258, 0.10932001]
553	0	1	[0.062008142, 0.56374156, 0.061172664, 0.07027636, 0.06848415, 0.08469963, 0.08961745]
554	0	1	[0.06774209, 0.5038292, 0.093299374, 0.06546679, 0.06625874, 0.09694958, 0.106454276]
555	0	0	[0.55065286, 0.09050423, 0.0657976, 0.05039983, 0.075193524, 0.091688864, 0.075763166]
556	0	1	[0.06847825, 0.49908015, 0.09506215, 0.0675405, 0.06557503, 0.097145684, 0.10711827]
557	0	1	[0.07763421, 0.4213846, 0.1037964, 0.105526336, 0.07088458, 0.10451216, 0.11626164]
558	0	1	[0.07704844, 0.4579699, 0.07040191, 0.13759413, 0.06632223, 0.092277415, 0.098385945]
559	1	2	[0.104909845, 0.2596731, 0.12950899, 0.10091095, 0.1276158, 0.1566178, 0.1207635]
560	0	1	[0.07671874, 0.40012744, 0.11375081, 0.08003112, 0.09568045, 0.116597846, 0.11709351]
561	0	1	[0.06798516, 0.49104953, 0.09727938, 0.07309768, 0.06661296, 0.09815987, 0.10581545]
562	0	1	[0.07182764, 0.45601204, 0.09848349, 0.092733525, 0.06970361, 0.10130688, 0.10993278]
563	0	1	[0.09664787, 0.24497488, 0.09559035, 0.095783465, 0.115603656, 0.121271595, 0.23012826]
564	0	1	[0.093279354, 0.3436483, 0.103177354, 0.09443511, 0.08616282, 0.124069616, 0.1552275]
565	0	1	[0.07484524, 0.4928988, 0.07424742, 0.07377817, 0.07063022, 0.0972509, 0.11634927]
566	0	1	[0.07022532, 0.090489075, 0.07922799, 0.5490533, 0.051318243, 0.075342335, 0.08434377]
567	0	1	[0.09930767, 0.2554659, 0.14950909, 0.13101494, 0.10677769, 0.1247694, 0.13315529]
568	0	1	[0.08542446, 0.094294876, 0.09086971, 0.4928086, 0.053599436, 0.08268984, 0.10031301]
569	0	0	[0.51408315, 0.10040225, 0.072419256, 0.051983662, 0.07887281, 0.096932165, 0.085306674]
570	0	0	[0.44918832, 0.10066461, 0.081428625, 0.057742413, 0.0937529, 0.111525856, 0.10569722]
571	1	2	[0.14315993, 0.07161032, 0.383677, 0.040457968, 0.16664289, 0.14000492, 0.054447014]
572	0	1	[0.061902635, 0.087727845, 0.07481324, 0.5799227, 0.049547438, 0.07107999, 0.075006194]
573	0	1	[0.07969429, 0.42011604, 0.10388052, 0.06622097, 0.074988894, 0.13424678, 0.12085248]
574	0	1	[0.103578895, 0.1339491, 0.16788505, 0.0793584, 0.10581054, 0.2830897, 0.12632832]
575	0	1	[0.1018874, 0.2530405, 0.121745385, 0.080992825, 0.11867817, 0.1305616, 0.19309415]
576	0	1	[0.07702536, 0.4660591, 0.09942854, 0.06433412, 0.072644345, 0.10392782, 0.116580725]
577	0	1	[0.0823073, 0.39198092, 0.10970879, 0.072817706, 0.09935557, 0.116137065, 0.12769262]
578	0	1	[0.10261659, 0.19866076, 0.12776656, 0.092467375, 0.15260412, 0.18433301, 0.14155163]
579	0	0	[0.55870485, 0.08605411, 0.065264605, 0.048437078, 0.074309066, 0.09059785, 0.07663243]
580	0	1	[0.069317594, 0.4952872, 0.09462986, 0.06644962, 0.06771281, 0.09767714, 0.10892572]
581	0	0	[0.29894063, 0.11704823, 0.10002488, 0.0745925, 0.1463417, 0.1421776, 0.12087445]
582	1	4	[0.12721515, 0.073885545, 0.067169346, 0.03824018, 0.38059035, 0.12740739, 0.18549201]
583	1	4	[0.08647014, 0.07092911, 0.07122896, 0.038040567, 0.61085707, 0.069074966, 0.053399183]
584	1	4	[0.20572554, 0.071989134, 0.06738177, 0.035729397, 0.3286009, 0.06728806, 0.22328523]
585	1	4	[0.11559632, 0.07426225, 0.08089851, 0.039996333, 0.44797555, 0.075150065, 0.16612099]
586	1	4	[0.09897503, 0.071499094, 0.053025324, 0.03724213, 0.44421512, 0.23065768, 0.06438558]
587	1	2	[0.11683372, 0.081600025, 0.5833095, 0.03620325, 0.039395876, 0.09084415, 0.05181347]
588	1	4	[0.122082494, 0.12408684, 0.08516923, 0.057091843, 0.47504485, 0.070856676, 0.065668084]
589	1	4	[0.15894446, 0.14386573, 0.22045824, 0.055985875, 0.28758466, 0.0752627, 0.05789835]
590	1	4	[0.10044369, 0.10979403, 0.07079779, 0.044352107, 0.56145453, 0.06320994, 0.049947873]
591	1	4	[0.0849554, 0.09508016, 0.042915992, 0.038078975, 0.6313902, 0.062978074, 0.04460114]
592	0	1	[0.08330739, 0.18617196, 0.067112505, 0.42550007, 0.060700234, 0.08444249, 0.09276531]
593	0	1	[0.09303888, 0.15927419, 0.092636935, 0.39311188, 0.07018672, 0.09382786, 0.09792362]
594	0	1	[0.07333359, 0.12020793, 0.0575572, 0.5516125, 0.04982681, 0.070354305, 0.07710767]
595	0	1	[0.08016807, 0.4280386, 0.072400466, 0.15702488, 0.06734296, 0.093968615, 0.1010565]
596	1	2	[0.11853435, 0.035314515, 0.5470446, 0.02565237, 0.068212785, 0.16410428, 0.041137137]
597	1	2	[0.11073336, 0.028875621, 0.5859019, 0.02032329, 0.033401918, 0.18245324, 0.038310636]
598	1	2	[0.1295661, 0.103179246, 0.28130636, 0.048897415, 0.08850152, 0.27610907, 0.072440274]
599	0	1	[0.054315455, 0.62156904, 0.054653335, 0.06244785, 0.054898903, 0.075675786, 0.07643966]
600	1	4	[0.07495407, 0.073161036, 0.06948066, 0.043643463, 0.6336575, 0.05955833, 0.0455449]
601	1	4	[0.07127928, 0.07377448, 0.0510697, 0.04752301, 0.65481323, 0.055290416, 0.04624993]
602	1	4	[0.06630511, 0.07793799, 0.049685568, 0.04204944, 0.6663154, 0.054162893, 0.04354362]

## Sheet: e
	BorM_gt	sub_gt	sub_outputs			sub_gt:ground truth label(0: HC, 1: HH, 2: HCC, 3:FNH, 4: HM, 5:ICC, 6: HA), sub_outputs: predict score, BorM_gt: binary label of ground truth(0: benign lesions, 1: malignant lesions).
0	1	4	[0.071861334, 0.06196172, 0.051968068, 0.03356227, 0.67866576, 0.05429686, 0.047683977]
1	1	2	[0.102270074, 0.097307615, 0.15184957, 0.06613619, 0.09073989, 0.32762772, 0.16406897]
2	0	1	[0.08833116, 0.33413908, 0.11296706, 0.15578966, 0.07333359, 0.11022195, 0.12521757]
3	0	1	[0.0859392, 0.3626298, 0.110248975, 0.13518333, 0.072922304, 0.10885951, 0.124216855]
4	1	2	[0.105755806, 0.11061559, 0.34937814, 0.0796712, 0.07934284, 0.14219111, 0.1330453]
5	0	1	[0.05548862, 0.61131334, 0.05567709, 0.06419254, 0.05692467, 0.078595005, 0.077808656]
6	1	4	[0.068854, 0.057484023, 0.045614418, 0.028913911, 0.70255315, 0.05135484, 0.045225717]
7	1	4	[0.084222384, 0.075087965, 0.058951255, 0.033266827, 0.63071996, 0.0646095, 0.05314209]
8	1	4	[0.08678322, 0.09230612, 0.056882408, 0.033925965, 0.6091139, 0.063767195, 0.05722125]
9	1	4	[0.09483928, 0.12729159, 0.06182049, 0.037395526, 0.5530654, 0.06462072, 0.06096696]
10	1	4	[0.06789128, 0.056270532, 0.04511729, 0.028644862, 0.7074462, 0.050367333, 0.04426249]
11	1	4	[0.08287625, 0.07565084, 0.053576324, 0.032821447, 0.64231795, 0.058248106, 0.05450912]
12	1	4	[0.071905635, 0.060870435, 0.04529067, 0.029342674, 0.69114953, 0.05259258, 0.048848454]
13	1	4	[0.0760371, 0.060781267, 0.047888394, 0.03044499, 0.6656845, 0.0701127, 0.04905099]
14	1	4	[0.1117172, 0.2563165, 0.068077534, 0.0397857, 0.37692928, 0.075424805, 0.071748905]
15	1	4	[0.067907535, 0.05613233, 0.043891273, 0.028535258, 0.7060909, 0.052060377, 0.045382388]
16	1	4	[0.081641614, 0.064161465, 0.059247762, 0.032223113, 0.6481553, 0.064151734, 0.050419092]
17	1	4	[0.0686678, 0.058015607, 0.044736095, 0.028818788, 0.70306844, 0.051368546, 0.045324706]
18	1	4	[0.07141035, 0.06018205, 0.04621397, 0.02949989, 0.6899084, 0.05464679, 0.048138544]
19	1	4	[0.09057924, 0.07603287, 0.05518914, 0.03349777, 0.59382445, 0.086548425, 0.064328045]
20	1	4	[0.07296287, 0.05970523, 0.046090838, 0.029581374, 0.6860738, 0.0541305, 0.05145536]
21	1	4	[0.068136506, 0.05781454, 0.04390565, 0.02859634, 0.706554, 0.049805764, 0.045187183]
22	1	4	[0.077153295, 0.062388603, 0.054142963, 0.031445567, 0.67043406, 0.055214707, 0.049220778]
23	1	4	[0.07170483, 0.060929574, 0.046345007, 0.029679457, 0.68901163, 0.053995438, 0.048334133]
24	1	4	[0.06916039, 0.057438742, 0.044912223, 0.028905703, 0.70082587, 0.05315205, 0.045605086]
25	1	4	[0.12493834, 0.08715584, 0.14153801, 0.042588443, 0.468215, 0.07319879, 0.06236558]
26	1	4	[0.096210964, 0.067713186, 0.0638084, 0.034246262, 0.5897967, 0.07027743, 0.07794711]
27	1	4	[0.08173596, 0.06484523, 0.056220077, 0.032065507, 0.6445054, 0.06858535, 0.052042484]
28	1	4	[0.07951279, 0.06464736, 0.049318742, 0.031181999, 0.64942414, 0.07449682, 0.051418193]
29	1	4	[0.075121276, 0.06219024, 0.048110906, 0.030324353, 0.672231, 0.060713924, 0.05130824]
30	1	4	[0.06981349, 0.07903715, 0.03173555, 0.030544654, 0.6970119, 0.05023336, 0.041623913]
31	1	4	[0.07458503, 0.08258755, 0.034517664, 0.032048695, 0.6771362, 0.054818563, 0.044306338]
32	1	4	[0.11464797, 0.09705254, 0.040498365, 0.034708746, 0.33463365, 0.31642106, 0.062037684]
33	1	4	[0.08997687, 0.092281364, 0.037301634, 0.03472017, 0.59056437, 0.102921546, 0.052234]
34	1	4	[0.091014266, 0.090271264, 0.038564127, 0.034610204, 0.5999887, 0.07935766, 0.06619371]
35	1	2	[0.083479874, 0.021619692, 0.77998084, 0.01903334, 0.01837142, 0.056256045, 0.021258859]
36	1	4	[0.06820634, 0.056768443, 0.043719977, 0.02813755, 0.7068185, 0.051005457, 0.04534366]
37	1	4	[0.08164501, 0.060887847, 0.050048355, 0.030551797, 0.64654773, 0.0650193, 0.06529995]
38	1	4	[0.07573354, 0.058919545, 0.04687762, 0.029585244, 0.6722387, 0.06355472, 0.053090613]
39	1	4	[0.088737905, 0.06493717, 0.053196214, 0.031981494, 0.61131096, 0.08186788, 0.06796847]
40	1	4	[0.09334403, 0.06597488, 0.054053586, 0.03238823, 0.60524964, 0.07727558, 0.07171404]
41	1	2	[0.094149515, 0.020528827, 0.72500175, 0.022998488, 0.03450405, 0.07232766, 0.030489737]
42	1	4	[0.10190491, 0.07130446, 0.06399897, 0.037913557, 0.5197309, 0.08228376, 0.12286345]
43	1	4	[0.095271006, 0.07147397, 0.062289275, 0.03819284, 0.5789297, 0.08397428, 0.06986899]
44	1	4	[0.077787735, 0.06560346, 0.051298454, 0.03461316, 0.6406309, 0.07918504, 0.050881296]
45	1	4	[0.07460531, 0.060811084, 0.048241265, 0.032936543, 0.67430246, 0.054370474, 0.054732822]
46	1	4	[0.08448719, 0.107589975, 0.055847276, 0.046271726, 0.60379356, 0.058454253, 0.04355605]
47	1	4	[0.07648656, 0.09163169, 0.035917886, 0.040590454, 0.63040847, 0.061841678, 0.06312325]
48	1	4	[0.08024114, 0.09421552, 0.037030913, 0.041381177, 0.6204151, 0.05739386, 0.069322355]
49	1	4	[0.10814568, 0.070566244, 0.06409177, 0.035474084, 0.4975276, 0.082419425, 0.14177512]
50	1	4	[0.06962404, 0.057557173, 0.04677731, 0.029615745, 0.69834834, 0.051490277, 0.046587024]
51	1	4	[0.06942594, 0.056622855, 0.044584032, 0.029267354, 0.6985295, 0.052764494, 0.04880582]
52	1	2	[0.12263704, 0.064056985, 0.5621335, 0.029416239, 0.034567382, 0.1447263, 0.042462543]
53	1	4	[0.07742336, 0.059876226, 0.04883794, 0.030988174, 0.66222554, 0.05744126, 0.063207455]
54	1	4	[0.0730273, 0.057734348, 0.045826856, 0.02986556, 0.6906557, 0.051626783, 0.05126351]
55	1	4	[0.110243894, 0.06887501, 0.06385231, 0.03464346, 0.50700617, 0.06671783, 0.14866133]
56	1	4	[0.09783329, 0.071293116, 0.06123341, 0.03529895, 0.5513034, 0.123251945, 0.0597859]
57	1	4	[0.10694039, 0.07491593, 0.070079826, 0.036757816, 0.4894392, 0.16112524, 0.060741533]
58	1	4	[0.09520915, 0.06510818, 0.05871453, 0.03351521, 0.56865895, 0.06398472, 0.1148092]
59	1	4	[0.06961684, 0.057386097, 0.045180555, 0.029731024, 0.69449234, 0.057623778, 0.04596938]
60	1	4	[0.12661447, 0.07307271, 0.072327174, 0.036371425, 0.39418358, 0.12768517, 0.16974549]
61	1	4	[0.07399901, 0.05918044, 0.046997163, 0.030460726, 0.6759492, 0.05815371, 0.055259697]
62	1	4	[0.076373, 0.06067368, 0.04782986, 0.031132579, 0.6610467, 0.070952326, 0.05199184]
63	1	4	[0.10279082, 0.06937732, 0.052921344, 0.03367622, 0.424164, 0.25872025, 0.05835002]
64	1	4	[0.094833896, 0.06828868, 0.05451306, 0.03421651, 0.55278367, 0.13064604, 0.06471817]
65	1	4	[0.103737585, 0.072555706, 0.061237566, 0.03561244, 0.48369944, 0.18469188, 0.058465324]
66	1	4	[0.1252423, 0.0885708, 0.14936651, 0.044821385, 0.45364976, 0.075935505, 0.062413752]
67	1	4	[0.120532654, 0.0806437, 0.0890191, 0.038901273, 0.418788, 0.1903232, 0.06179206]
68	1	4	[0.09375607, 0.06701126, 0.052513763, 0.03365261, 0.57627684, 0.11454903, 0.062240493]
69	1	4	[0.07251757, 0.058832783, 0.04591573, 0.030224161, 0.6824029, 0.0600219, 0.05008494]
70	1	4	[0.0824855, 0.06449057, 0.04976706, 0.03233105, 0.62871855, 0.08661373, 0.055593535]
71	1	4	[0.08520244, 0.06565142, 0.05125728, 0.032706786, 0.62320554, 0.089700155, 0.052276313]
72	1	4	[0.10574988, 0.06868325, 0.061802905, 0.034630712, 0.55410415, 0.06946769, 0.10556147]
73	0	6	[0.08286764, 0.10181488, 0.09881411, 0.07815422, 0.156905, 0.3631802, 0.11826394]
74	0	6	[0.07649889, 0.0644105, 0.09051777, 0.050766658, 0.06440646, 0.0980829, 0.5553168]
75	1	2	[0.09824581, 0.02343897, 0.71081394, 0.01536946, 0.025123978, 0.09960523, 0.027402574]
76	0	6	[0.06887443, 0.07497062, 0.060052402, 0.04337535, 0.05398962, 0.067751, 0.6309865]
77	0	3	[0.06695877, 0.09544978, 0.09079668, 0.53430766, 0.05435718, 0.07809681, 0.080033146]
78	1	4	[0.09229861, 0.06946387, 0.059022583, 0.03824828, 0.5548674, 0.06708673, 0.11901254]
79	1	4	[0.069053434, 0.061090555, 0.04831361, 0.034402706, 0.6840513, 0.053862184, 0.04922624]
80	1	4	[0.07116871, 0.089861564, 0.03688175, 0.04032053, 0.6700002, 0.05153682, 0.040230397]
81	1	4	[0.06557364, 0.08356099, 0.033908833, 0.036408845, 0.6931117, 0.049571805, 0.03786415]
82	1	4	[0.06448762, 0.08993258, 0.031061225, 0.035921976, 0.69258964, 0.04850865, 0.037498277]
83	1	4	[0.14691438, 0.1294258, 0.051519975, 0.098465696, 0.41626728, 0.09466808, 0.06273876]
84	1	4	[0.078476794, 0.095713794, 0.041739393, 0.04117798, 0.63427883, 0.066043876, 0.042569347]
85	1	4	[0.067639984, 0.09025834, 0.032100115, 0.036613896, 0.67896223, 0.055368926, 0.03905658]
86	1	4	[0.0982319, 0.44044763, 0.045509018, 0.047615137, 0.24819675, 0.06361155, 0.056388006]
87	1	4	[0.083249085, 0.09712275, 0.04075771, 0.04135755, 0.60998726, 0.07944323, 0.048082378]
88	1	4	[0.086224064, 0.107450545, 0.040572394, 0.058288176, 0.6031466, 0.056311227, 0.048006985]
89	1	4	[0.08569014, 0.49645346, 0.039817676, 0.03966454, 0.2332496, 0.055602483, 0.049522057]
90	1	4	[0.12174391, 0.2541473, 0.05329937, 0.13599111, 0.30486077, 0.06887091, 0.061086606]
91	0	3	[0.13702947, 0.093330555, 0.07875136, 0.33013228, 0.22915795, 0.065510854, 0.06608754]
92	0	6	[0.09424929, 0.025301896, 0.7206599, 0.019194698, 0.027085459, 0.08432152, 0.029187229]
93	0	6	[0.06539309, 0.04819388, 0.07813304, 0.03449011, 0.049044337, 0.06696443, 0.65778106]
94	0	6	[0.06933792, 0.05258999, 0.083111204, 0.03790674, 0.055669624, 0.07025645, 0.631128]
95	0	6	[0.06712251, 0.04981955, 0.08015494, 0.0356082, 0.050933745, 0.07071529, 0.64564574]
96	0	6	[0.06769391, 0.04980947, 0.08021836, 0.035673417, 0.05015996, 0.06945206, 0.64699286]
97	0	6	[0.07114594, 0.08099967, 0.0631834, 0.04824164, 0.058076095, 0.075269744, 0.6030835]
98	0	1	[0.10997378, 0.18068963, 0.14531349, 0.10903465, 0.19866002, 0.12935272, 0.12697564]
99	0	0	[0.52819735, 0.1237203, 0.04907489, 0.053971168, 0.07637037, 0.088782966, 0.079883]
100	0	1	[0.058757015, 0.6104205, 0.05697735, 0.058817044, 0.055896413, 0.077380486, 0.08175118]
101	0	0	[0.40744734, 0.10650162, 0.08880864, 0.06267087, 0.119005404, 0.11271317, 0.102853045]
102	0	1	[0.08382185, 0.5304505, 0.03877187, 0.036834206, 0.20778582, 0.053774178, 0.048561607]
103	0	1	[0.0932161, 0.38792747, 0.22990859, 0.04959681, 0.05202196, 0.109409675, 0.077919364]
104	0	1	[0.09293141, 0.3903291, 0.22998701, 0.04828644, 0.052132823, 0.10910988, 0.07722342]
105	1	4	[0.0836833, 0.06256969, 0.053346626, 0.030554423, 0.63937724, 0.078052, 0.052416723]
106	1	4	[0.15215437, 0.097339936, 0.17599921, 0.06745251, 0.35819587, 0.07856069, 0.070297346]
107	1	4	[0.10959121, 0.0760341, 0.090228744, 0.036920544, 0.5369769, 0.08608302, 0.06416552]
108	1	4	[0.113398574, 0.08001399, 0.09578731, 0.040436998, 0.5228699, 0.08106254, 0.06643076]
109	1	4	[0.07696056, 0.05919249, 0.049619697, 0.02925339, 0.6733155, 0.060810253, 0.050848093]
110	1	4	[0.097856425, 0.07013177, 0.07747327, 0.034320626, 0.58914757, 0.07199497, 0.059075408]
111	1	4	[0.07507224, 0.058329888, 0.05011185, 0.029032758, 0.6832952, 0.055068597, 0.049089506]
112	1	4	[0.10466117, 0.07480471, 0.09683312, 0.03700943, 0.56305766, 0.065535426, 0.058098495]
113	1	4	[0.1461708, 0.090738095, 0.17230928, 0.042370424, 0.3741302, 0.10658894, 0.06769222]
114	1	4	[0.16364211, 0.102555856, 0.12415687, 0.18278848, 0.27523497, 0.07616551, 0.07545626]
115	0	0	[0.422207, 0.14718999, 0.061226532, 0.062401716, 0.08807806, 0.100561544, 0.11833525]
116	1	5	[0.07999116, 0.11926178, 0.05724231, 0.06196575, 0.10365792, 0.47663432, 0.10124669]
117	0	0	[0.33006674, 0.1489139, 0.070106186, 0.0667956, 0.10251855, 0.10970386, 0.17189518]
118	1	2	[0.12309087, 0.07470944, 0.41465285, 0.043794274, 0.073755085, 0.15657064, 0.11342682]
119	1	2	[0.11560278, 0.049884997, 0.27502888, 0.03267765, 0.049392868, 0.1171683, 0.3602445]
120	0	0	[0.6309485, 0.04937127, 0.12625596, 0.023741841, 0.044494346, 0.07802078, 0.047167305]
121	1	2	[0.103061795, 0.058775984, 0.59755516, 0.038273808, 0.051731646, 0.09338072, 0.057220854]
122	1	2	[0.10563062, 0.05974558, 0.5847342, 0.039504956, 0.0543593, 0.09469364, 0.06133162]
123	0	0	[0.29125476, 0.08296054, 0.23480017, 0.04587831, 0.13335045, 0.12844661, 0.08330912]
124	0	1	[0.053371992, 0.61996615, 0.054429706, 0.06519239, 0.05577945, 0.07558968, 0.07567066]
125	0	1	[0.06698639, 0.53146195, 0.06566914, 0.09164304, 0.06447285, 0.08916049, 0.090606146]
126	0	1	[0.057328578, 0.60896385, 0.056450076, 0.06356368, 0.056476828, 0.07719431, 0.0800227]
127	0	1	[0.09879451, 0.42877573, 0.06377899, 0.038444582, 0.23947603, 0.0663991, 0.06433112]
128	0	1	[0.080247715, 0.42413005, 0.105589256, 0.0942693, 0.07032137, 0.10562279, 0.11981951]
129	0	6	[0.06529574, 0.09210173, 0.06333568, 0.06444294, 0.06697715, 0.07698359, 0.5708631]
130	0	6	[0.07726725, 0.11943706, 0.07407679, 0.08424539, 0.093668714, 0.12648657, 0.4248182]
131	1	2	[0.093191594, 0.05762954, 0.6179887, 0.03862689, 0.043765847, 0.09865117, 0.050146297]
132	1	2	[0.10959134, 0.0802049, 0.38776737, 0.05760447, 0.13729052, 0.14973599, 0.07780537]
133	0	1	[0.0704721, 0.47149488, 0.06966469, 0.08550502, 0.08819508, 0.104605466, 0.11006272]
134	0	1	[0.07514355, 0.40566686, 0.070267245, 0.19321279, 0.068521634, 0.0924454, 0.09474258]
135	0	1	[0.054414902, 0.61280316, 0.05522435, 0.06527042, 0.056837536, 0.07787339, 0.077576205]
136	0	6	[0.08401109, 0.076935895, 0.10188956, 0.055007596, 0.09135174, 0.11662177, 0.4741824]
137	0	1	[0.10916472, 0.25981215, 0.07073214, 0.043337226, 0.37668136, 0.07324232, 0.06703]
138	0	3	[0.06168167, 0.08628702, 0.07675408, 0.5798044, 0.049785346, 0.07127532, 0.07441207]
139	1	2	[0.13476053, 0.06663639, 0.26550922, 0.30034447, 0.051703643, 0.10681491, 0.074230835]
140	1	2	[0.1284951, 0.0732586, 0.30176976, 0.060044125, 0.17603849, 0.16543314, 0.09496073]
141	0	3	[0.06826158, 0.13574451, 0.065186255, 0.5288153, 0.055127185, 0.07400292, 0.072862186]
142	0	1	[0.09634552, 0.24656965, 0.15789692, 0.0995335, 0.120099254, 0.13707446, 0.14248072]
143	0	1	[0.10024687, 0.26372695, 0.16192363, 0.09164343, 0.09706139, 0.14022386, 0.1451739]
144	0	6	[0.10496278, 0.11671206, 0.08364049, 0.06695378, 0.07838913, 0.103399925, 0.44594187]
145	1	4	[0.12690392, 0.072777845, 0.06426306, 0.035764195, 0.33107665, 0.2205799, 0.14863443]
146	1	5	[0.10346378, 0.122240216, 0.24679305, 0.08752758, 0.1693843, 0.14323887, 0.12735225]
147	0	1	[0.07843717, 0.4563662, 0.10207682, 0.07523652, 0.06751776, 0.10175047, 0.11861498]
148	0	1	[0.08064543, 0.4443134, 0.102932744, 0.07123188, 0.07464538, 0.10514438, 0.12108676]
149	1	2	[0.11632703, 0.12605777, 0.25547782, 0.13738374, 0.08964652, 0.14716983, 0.1279373]
150	0	1	[0.093575634, 0.36275432, 0.2370286, 0.051621888, 0.0566929, 0.12105085, 0.07727585]
151	0	1	[0.11450625, 0.18555397, 0.25742072, 0.18773893, 0.056780204, 0.115673155, 0.0823268]
152	1	5	[0.06426124, 0.054130886, 0.08087619, 0.042854942, 0.053892113, 0.07415652, 0.6298281]
153	1	5	[0.082892574, 0.11458254, 0.11083191, 0.090601765, 0.26683947, 0.19640163, 0.13785012]
154	0	1	[0.08758856, 0.40840152, 0.22166465, 0.04982117, 0.051775873, 0.10678218, 0.073965944]
155	0	1	[0.052018132, 0.6221008, 0.053827453, 0.067422755, 0.05574718, 0.07512118, 0.07376254]
156	0	1	[0.09665785, 0.117342845, 0.11441242, 0.36430895, 0.06737507, 0.101906896, 0.13799602]
157	0	6	[0.0682336, 0.056274273, 0.08401652, 0.04291481, 0.059160344, 0.07462748, 0.6147729]
158	0	6	[0.06643446, 0.078153126, 0.060135495, 0.04815604, 0.055827715, 0.06817006, 0.6231231]
159	0	1	[0.11036818, 0.2523489, 0.2564988, 0.11765659, 0.058391333, 0.11850578, 0.08623038]
160	1	2	[0.12368978, 0.06688065, 0.37765387, 0.045740332, 0.057162087, 0.2259136, 0.10295973]
161	0	3	[0.060481958, 0.11927156, 0.052055724, 0.59003466, 0.04827768, 0.0650173, 0.064861126]
162	1	2	[0.103099585, 0.058567427, 0.60062677, 0.050246425, 0.039112892, 0.0935674, 0.05477953]
163	0	1	[0.113183185, 0.23826808, 0.2674408, 0.12168374, 0.056377374, 0.11866044, 0.084386356]
164	1	5	[0.0968358, 0.10518292, 0.12708841, 0.074503236, 0.178796, 0.2229932, 0.19460051]
165	0	1	[0.07669581, 0.119542696, 0.09286893, 0.4706449, 0.05909704, 0.086344466, 0.09480619]
166	0	1	[0.06702057, 0.48937985, 0.09555767, 0.07133808, 0.06987871, 0.101714596, 0.10511044]
167	0	3	[0.0622654, 0.108176194, 0.07847469, 0.54307014, 0.05414852, 0.07610303, 0.077762105]
168	0	3	[0.060620103, 0.09354123, 0.078282535, 0.5693423, 0.051533177, 0.072755024, 0.07392557]
169	0	3	[0.058921274, 0.09213982, 0.073296785, 0.5823687, 0.050238527, 0.07066358, 0.072371356]
170	0	3	[0.059124094, 0.0877015, 0.07573705, 0.5855331, 0.049885154, 0.07036083, 0.07165823]
171	1	5	[0.08530692, 0.090663575, 0.094420575, 0.062190868, 0.11689132, 0.41218257, 0.13834412]
172	0	1	[0.07168492, 0.47377917, 0.09789246, 0.07921335, 0.0674618, 0.0996046, 0.110363744]
173	0	1	[0.09531544, 0.36986512, 0.23521106, 0.050734386, 0.054561246, 0.11528491, 0.07902787]
174	1	2	[0.06546041, 0.03425732, 0.7377818, 0.039432872, 0.028277306, 0.06468904, 0.030101337]
175	0	6	[0.0608311, 0.051898822, 0.07790407, 0.04199242, 0.051675957, 0.06672948, 0.6489681]
176	0	3	[0.066051245, 0.12393508, 0.058199447, 0.55906594, 0.051723022, 0.06968921, 0.07133609]
177	0	1	[0.09743361, 0.36587998, 0.066297166, 0.07946481, 0.25974196, 0.069267765, 0.06191466]
178	0	6	[0.08809223, 0.09845929, 0.07281677, 0.054558024, 0.07316897, 0.12556292, 0.48734176]
179	0	6	[0.08817889, 0.08384406, 0.06493962, 0.046357613, 0.06089428, 0.07384839, 0.58193713]
180	0	6	[0.08181636, 0.09314374, 0.069911726, 0.051340204, 0.07475115, 0.09220719, 0.5368296]
181	0	1	[0.09757543, 0.38921833, 0.23127654, 0.04280687, 0.050513938, 0.107959695, 0.08064911]
182	0	1	[0.06949085, 0.49720523, 0.09493124, 0.06429564, 0.066731356, 0.09849319, 0.108852446]
183	0	1	[0.07494695, 0.45003292, 0.10602289, 0.07023055, 0.075006634, 0.10888776, 0.114872284]
184	0	0	[0.30755997, 0.115329385, 0.10157269, 0.06902832, 0.11186426, 0.119228624, 0.17541672]
185	1	2	[0.11217793, 0.028652614, 0.6942343, 0.0382585, 0.024161423, 0.072198644, 0.030316573]
186	0	6	[0.07562704, 0.068383306, 0.0922922, 0.05619256, 0.072766475, 0.0907996, 0.5439388]
187	0	1	[0.060874164, 0.5119377, 0.08905694, 0.07691668, 0.06899453, 0.09495234, 0.097267665]
188	0	3	[0.05978466, 0.0884048, 0.07690372, 0.5801116, 0.050413057, 0.0718043, 0.072577894]
189	0	6	[0.07262248, 0.08466353, 0.06476306, 0.050342884, 0.063464686, 0.07877662, 0.5853668]
190	0	0	[0.33623588, 0.1656405, 0.0837795, 0.08021876, 0.11624498, 0.11742067, 0.10045973]
191	0	0	[0.4867534, 0.13368767, 0.05322486, 0.059663896, 0.09017937, 0.09551333, 0.08097746]
192	0	0	[0.3616102, 0.13673528, 0.065725975, 0.06667343, 0.089776434, 0.103858724, 0.17562]
193	0	0	[0.14256947, 0.17839634, 0.08281659, 0.09640256, 0.25541508, 0.13048999, 0.113909975]
194	0	3	[0.065395236, 0.08741955, 0.07801682, 0.5676294, 0.050222866, 0.07284119, 0.07847499]
195	0	1	[0.1068947, 0.31484652, 0.24978255, 0.05841835, 0.061832845, 0.117052585, 0.09117245]
196	0	6	[0.06519272, 0.048385497, 0.077819996, 0.035111297, 0.048614174, 0.06672248, 0.6581539]
197	0	0	[0.12088847, 0.10435203, 0.11872094, 0.07336821, 0.17959104, 0.12332345, 0.27975586]
198	1	5	[0.09388474, 0.024269048, 0.74656117, 0.025938287, 0.020958543, 0.06411687, 0.024271306]
199	0	1	[0.10044019, 0.12081477, 0.118166514, 0.32255697, 0.0713419, 0.10699633, 0.15968333]
200	0	3	[0.06280629, 0.12795874, 0.061924703, 0.5567772, 0.05297482, 0.07071472, 0.06684356]
201	0	6	[0.07680851, 0.08348071, 0.06673007, 0.046618026, 0.06045598, 0.080039375, 0.5858673]
202	0	0	[0.28092682, 0.1917253, 0.074988626, 0.0789214, 0.12674448, 0.12049483, 0.12619855]
203	0	0	[0.49311215, 0.12666525, 0.05477839, 0.05313158, 0.07999102, 0.093259096, 0.09906251]
204	0	0	[0.5704358, 0.11292487, 0.045731146, 0.04639968, 0.07094975, 0.082551755, 0.07100692]
205	0	1	[0.0565123, 0.59476966, 0.057351895, 0.067542255, 0.059587605, 0.08253674, 0.08169959]
206	1	2	[0.10600662, 0.040562343, 0.6786025, 0.022838013, 0.027087813, 0.09985489, 0.02504781]
207	0	6	[0.06427759, 0.051829547, 0.07969637, 0.039689105, 0.052948263, 0.069075175, 0.6424839]
208	0	3	[0.0842771, 0.09269987, 0.092170104, 0.49482432, 0.054775085, 0.08294395, 0.098309636]
209	0	3	[0.08588177, 0.0938689, 0.09735894, 0.4826345, 0.056049086, 0.0844235, 0.099783294]
210	0	1	[0.093223184, 0.3826757, 0.23053987, 0.048610747, 0.0546443, 0.112585984, 0.07772026]
211	0	1	[0.09883989, 0.27554166, 0.1717551, 0.09542483, 0.093269445, 0.13022907, 0.13493995]
212	0	1	[0.10452418, 0.18356603, 0.24263865, 0.10486796, 0.104077145, 0.13134651, 0.12897956]
213	0	1	[0.12487448, 0.22051357, 0.4338901, 0.026042238, 0.037075665, 0.107736096, 0.04986786]
214	1	2	[0.092692666, 0.023160843, 0.73985183, 0.016368737, 0.023656782, 0.07988072, 0.02438843]
215	0	0	[0.641766, 0.02404255, 0.2020751, 0.012465416, 0.027946368, 0.06645683, 0.025247792]
216	0	1	[0.056028552, 0.6081633, 0.056394823, 0.06443867, 0.058360238, 0.07789038, 0.07872402]
217	0	1	[0.06838861, 0.5545961, 0.064725734, 0.07229261, 0.0625262, 0.08543443, 0.09203636]
218	0	1	[0.061191455, 0.6071319, 0.058013566, 0.0559404, 0.055304717, 0.07787855, 0.08453939]
219	0	0	[0.5204438, 0.12953112, 0.050613966, 0.052971866, 0.079323746, 0.08981597, 0.07729948]
220	0	1	[0.1420356, 0.106343515, 0.15909106, 0.08100559, 0.3650249, 0.07875135, 0.06774805]
221	0	1	[0.051900633, 0.6228112, 0.05369718, 0.06698238, 0.055723645, 0.0751997, 0.07368526]
222	0	6	[0.06471694, 0.049220886, 0.078401566, 0.036075536, 0.04984198, 0.067055084, 0.654688]
223	0	6	[0.07005785, 0.052798316, 0.082037315, 0.038475275, 0.054710865, 0.06984988, 0.6320705]
224	0	6	[0.077319525, 0.061944976, 0.09488731, 0.045253977, 0.06637585, 0.081746034, 0.57247233]
225	0	6	[0.085605696, 0.062963456, 0.092018485, 0.045113686, 0.06894496, 0.08209394, 0.5632598]
226	0	6	[0.08892747, 0.116189174, 0.11936533, 0.08478756, 0.31163865, 0.12883054, 0.15026133]
227	1	2	[0.15626816, 0.07410295, 0.5215309, 0.055710845, 0.036833737, 0.1027729, 0.052780487]
228	1	2	[0.10196684, 0.035842683, 0.7326049, 0.019447416, 0.022483042, 0.065049924, 0.022605076]
229	0	6	[0.09158009, 0.085932545, 0.06555443, 0.047121562, 0.06210012, 0.0778327, 0.5698785]
230	0	6	[0.08503824, 0.08185803, 0.06413869, 0.04549008, 0.05905602, 0.07234391, 0.5920751]
231	0	6	[0.07673779, 0.07818805, 0.06232598, 0.043589175, 0.05690244, 0.07050616, 0.6117504]
232	0	6	[0.11836461, 0.10081955, 0.07126204, 0.05402168, 0.0731673, 0.08794818, 0.4944166]
233	0	1	[0.062245205, 0.5050907, 0.09016226, 0.075065404, 0.06978707, 0.09815626, 0.09949315]
234	0	1	[0.08447548, 0.36094236, 0.08321298, 0.084841184, 0.13993041, 0.13085032, 0.11574725]
235	0	1	[0.08864294, 0.48461118, 0.041106023, 0.038981598, 0.23832841, 0.057264477, 0.051065356]
236	0	6	[0.065862216, 0.17277287, 0.07286623, 0.11847732, 0.35489136, 0.117456645, 0.0976734]
237	0	6	[0.1072101, 0.1196585, 0.20785193, 0.24789768, 0.0775897, 0.117540345, 0.12225182]
238	0	6	[0.08576209, 0.0770742, 0.115780406, 0.0639706, 0.08390091, 0.09919803, 0.47431377]
239	0	0	[0.12864527, 0.10821129, 0.12103926, 0.07825375, 0.17448337, 0.12979622, 0.25957087]
240	0	1	[0.10147755, 0.19363157, 0.1449258, 0.14440365, 0.12872693, 0.1442361, 0.14259844]
241	0	0	[0.44875363, 0.102724716, 0.086843275, 0.061104983, 0.0966448, 0.10874198, 0.095186666]
242	0	1	[0.07790083, 0.4576428, 0.101512514, 0.07628435, 0.06723478, 0.10144903, 0.11797568]
243	0	1	[0.07721561, 0.46281576, 0.100788504, 0.074151315, 0.06686558, 0.100891665, 0.11727161]
244	0	6	[0.08520016, 0.08841479, 0.06989787, 0.04703403, 0.06823805, 0.09681434, 0.5444008]
245	0	6	[0.064890906, 0.051793635, 0.08033996, 0.039413944, 0.05159668, 0.07102774, 0.6409371]
246	0	1	[0.1083855, 0.12688303, 0.15482032, 0.091764994, 0.24735703, 0.1384674, 0.1323217]
247	0	1	[0.070873305, 0.50120986, 0.09477713, 0.061110012, 0.06474986, 0.09661353, 0.11066635]
248	0	0	[0.400972, 0.12444438, 0.0857434, 0.06903074, 0.10110221, 0.11518607, 0.1035212]
249	0	0	[0.51329654, 0.09469886, 0.06989334, 0.056835193, 0.08359541, 0.09654015, 0.08514054]
250	0	3	[0.07163177, 0.0918237, 0.087123126, 0.5331691, 0.052928735, 0.07796619, 0.08535742]
251	0	0	[0.55198294, 0.08900371, 0.06411229, 0.052806742, 0.0770865, 0.09128932, 0.07371844]
252	0	0	[0.4358411, 0.11045662, 0.080768414, 0.06538193, 0.09847598, 0.110387795, 0.09868824]
253	0	3	[0.07255698, 0.09789009, 0.087433666, 0.5206988, 0.054298066, 0.07984022, 0.0872822]
254	0	3	[0.07907207, 0.13256468, 0.07561483, 0.49706924, 0.05619475, 0.0782789, 0.081205554]
255	0	3	[0.077029586, 0.12972052, 0.07118529, 0.5114484, 0.054819066, 0.07627858, 0.079518504]
256	0	3	[0.06317376, 0.1333949, 0.05447976, 0.5603187, 0.051661797, 0.06845512, 0.06851591]
257	0	3	[0.07327525, 0.27772248, 0.06713526, 0.3404457, 0.06656661, 0.087791264, 0.08706343]
258	0	3	[0.061085712, 0.11977046, 0.052816503, 0.5863625, 0.049161192, 0.065411925, 0.06539172]
259	0	3	[0.062212303, 0.11709456, 0.053308897, 0.5874037, 0.048436943, 0.06533172, 0.06621184]
260	0	3	[0.062865585, 0.11822274, 0.054495417, 0.5826409, 0.048930846, 0.0660562, 0.06678827]
261	0	3	[0.110869974, 0.07223632, 0.22233197, 0.39050922, 0.04319774, 0.09172118, 0.06913357]
262	0	3	[0.11488715, 0.073459886, 0.2540096, 0.34712496, 0.04466467, 0.095375046, 0.070478685]
263	1	2	[0.09447424, 0.05342902, 0.63517684, 0.033707954, 0.03649241, 0.09791499, 0.04880448]
264	0	1	[0.063107714, 0.5797792, 0.060702372, 0.06754465, 0.058796145, 0.08363644, 0.0864335]
265	0	1	[0.077850595, 0.53837985, 0.037684504, 0.040481657, 0.20670731, 0.053391855, 0.04550417]
266	0	1	[0.07614652, 0.5490662, 0.03667571, 0.03978476, 0.2021709, 0.051334113, 0.044821788]
267	0	1	[0.07701385, 0.541227, 0.037101477, 0.040318985, 0.20689349, 0.0521239, 0.045321338]
268	1	2	[0.11213867, 0.11508415, 0.34011683, 0.124224, 0.07389162, 0.120001055, 0.114543684]
269	0	3	[0.07237436, 0.12692593, 0.058100156, 0.5433244, 0.051496334, 0.07124833, 0.07653049]
270	1	5	[0.13426805, 0.031881522, 0.4466366, 0.023716284, 0.045661677, 0.18715246, 0.13068336]
271	1	4	[0.15045035, 0.105421364, 0.15358692, 0.11444888, 0.3276292, 0.079080135, 0.0693831]
272	1	4	[0.09987852, 0.07190603, 0.053763438, 0.037266474, 0.45241714, 0.22066179, 0.0641067]
273	1	4	[0.06745243, 0.059511434, 0.04543542, 0.032344684, 0.6946785, 0.05585466, 0.044722866]
274	1	4	[0.07002168, 0.06029896, 0.04549373, 0.032793485, 0.68408036, 0.06002342, 0.047288295]
275	0	3	[0.061389297, 0.12130917, 0.056928296, 0.5765779, 0.05039863, 0.067471676, 0.06592505]
276	1	4	[0.072103426, 0.08188062, 0.032922715, 0.033135522, 0.67951035, 0.053866383, 0.046581022]
277	1	4	[0.14253135, 0.10155793, 0.048876237, 0.03868127, 0.42328018, 0.06540961, 0.1796634]
278	1	4	[0.09162289, 0.0924496, 0.041344393, 0.03673444, 0.598592, 0.056487616, 0.08276912]
279	1	4	[0.07134643, 0.08190777, 0.033464972, 0.033206794, 0.6905713, 0.047922052, 0.041580677]
280	1	4	[0.087284505, 0.08723198, 0.03590579, 0.03466554, 0.6461526, 0.052214373, 0.056545176]
281	1	4	[0.07515974, 0.08802573, 0.033563443, 0.03656256, 0.64732015, 0.07383197, 0.045536418]
282	0	0	[0.5503705, 0.1195596, 0.04717549, 0.050879013, 0.074142456, 0.08492237, 0.07295054]
283	1	4	[0.11363163, 0.07329058, 0.05807941, 0.03753038, 0.35211837, 0.2647271, 0.10062259]
284	1	4	[0.5869994, 0.058997914, 0.03452196, 0.023546098, 0.21102473, 0.047646664, 0.03726319]
285	0	1	[0.06990223, 0.5045659, 0.09420793, 0.062067043, 0.0634991, 0.09650925, 0.10924855]
286	0	0	[0.52984023, 0.08903519, 0.06965257, 0.049097586, 0.07804231, 0.09430095, 0.090031154]
287	0	1	[0.055783145, 0.61449045, 0.055818655, 0.06272319, 0.055822887, 0.07711348, 0.078248195]
288	0	1	[0.056495145, 0.6093149, 0.05661426, 0.06337532, 0.056749485, 0.07838968, 0.07906119]
289	0	1	[0.057851013, 0.5996079, 0.057927575, 0.0684057, 0.057066627, 0.07858968, 0.08055155]
290	0	1	[0.067429334, 0.5599401, 0.06305986, 0.075524434, 0.059461333, 0.08365402, 0.09093085]
291	0	0	[0.48785242, 0.12791765, 0.054136336, 0.055010576, 0.07977266, 0.09574898, 0.09956138]
292	0	0	[0.51854956, 0.12498026, 0.05053087, 0.053492397, 0.08442935, 0.08975639, 0.0782612]
293	0	0	[0.55875736, 0.117818266, 0.046476647, 0.049190275, 0.07426813, 0.08392312, 0.06956617]
294	0	1	[0.09375495, 0.49951172, 0.041703347, 0.044820458, 0.21115223, 0.056124397, 0.052932847]
295	0	1	[0.052688032, 0.61956525, 0.054162465, 0.06692181, 0.05604778, 0.07608675, 0.07452793]
296	0	1	[0.080745295, 0.30793354, 0.08898567, 0.13238777, 0.16377413, 0.12002456, 0.106149025]
297	0	3	[0.06753908, 0.1498606, 0.060555905, 0.5058434, 0.064749144, 0.07734469, 0.07410719]
298	0	1	[0.05567069, 0.61458504, 0.055529986, 0.06424816, 0.055723738, 0.07618318, 0.07805921]
299	0	1	[0.094924845, 0.16893221, 0.114890546, 0.32196587, 0.07397968, 0.105257586, 0.12004923]
300	0	1	[0.055121664, 0.61470574, 0.055437226, 0.06360792, 0.056895338, 0.07668047, 0.07755164]
301	0	1	[0.05611157, 0.5869892, 0.0574503, 0.073150165, 0.06607031, 0.080975994, 0.07925247]
302	1	2	[0.12138423, 0.030854924, 0.65014887, 0.06271518, 0.025515018, 0.07653903, 0.032842737]
303	1	2	[0.106632665, 0.02679551, 0.68710476, 0.018653767, 0.03541516, 0.08299387, 0.042404268]
304	0	1	[0.06546593, 0.4900082, 0.09303414, 0.082090706, 0.06878969, 0.09757469, 0.10303667]
305	0	1	[0.054003198, 0.6093505, 0.055664334, 0.067618325, 0.058520757, 0.07767488, 0.07716797]
306	0	1	[0.06718733, 0.5093431, 0.0924267, 0.06454072, 0.064186245, 0.09566622, 0.106649704]
307	0	1	[0.10717051, 0.11792778, 0.22318941, 0.079707116, 0.12749548, 0.21493523, 0.12957451]
308	0	1	[0.05561764, 0.6093064, 0.055891234, 0.06808065, 0.056504562, 0.07669836, 0.07790121]
309	0	1	[0.058395673, 0.61113983, 0.056689307, 0.058744635, 0.055378772, 0.077985525, 0.08166624]
310	0	1	[0.06095622, 0.5256424, 0.08799911, 0.07057892, 0.06408073, 0.09323605, 0.09750654]
311	0	1	[0.07153726, 0.4967378, 0.09597059, 0.061957628, 0.064812005, 0.097699106, 0.111285545]
312	0	0	[0.13458434, 0.08677998, 0.0511005, 0.033804525, 0.27335465, 0.05896323, 0.36141273]
313	1	4	[0.06818138, 0.07894736, 0.032043852, 0.031471603, 0.70101935, 0.047341272, 0.040995188]
314	0	0	[0.5853012, 0.08394862, 0.024929935, 0.023118423, 0.2041834, 0.044815343, 0.033703066]
315	1	4	[0.11309086, 0.10413022, 0.045703806, 0.038881145, 0.42770377, 0.21291503, 0.05757513]
316	1	4	[0.110837646, 0.1092917, 0.058441874, 0.04126862, 0.49694225, 0.12879641, 0.05442154]
317	0	1	[0.060200203, 0.5250541, 0.087686144, 0.07259704, 0.06473366, 0.09319287, 0.09653598]
318	0	0	[0.5348613, 0.12874645, 0.046930764, 0.05787333, 0.07750142, 0.0866615, 0.067425124]
319	0	0	[0.5254128, 0.13063668, 0.047940016, 0.05870321, 0.08035617, 0.088093, 0.068858124]
320	0	1	[0.07110921, 0.4969945, 0.096286856, 0.061759748, 0.06446737, 0.098805, 0.110577345]
321	0	1	[0.06658889, 0.54083085, 0.06474887, 0.0674855, 0.07716736, 0.090618916, 0.09255964]
322	0	6	[0.074008614, 0.083024815, 0.06618323, 0.04860482, 0.05997391, 0.074200064, 0.5940046]
323	1	2	[0.11551157, 0.11339334, 0.34659865, 0.112648174, 0.07576139, 0.119753726, 0.116333194]
324	0	1	[0.09688991, 0.20481938, 0.07606985, 0.3549956, 0.06696728, 0.09293153, 0.10732642]
325	1	4	[0.18200354, 0.09684174, 0.03529039, 0.034065526, 0.5469254, 0.056097075, 0.048776273]
326	1	4	[0.065234765, 0.07648428, 0.030288242, 0.030483142, 0.7132239, 0.046069667, 0.038216088]
327	1	4	[0.07125365, 0.081292875, 0.034275472, 0.032539573, 0.6896698, 0.050005216, 0.0409635]
328	0	1	[0.07375709, 0.4591419, 0.101659894, 0.07502491, 0.070067555, 0.10740307, 0.1129456]
329	0	1	[0.07653988, 0.41418704, 0.10415389, 0.07420428, 0.09191923, 0.11867276, 0.12032294]
330	0	1	[0.15519582, 0.14870298, 0.124021046, 0.08975918, 0.20419578, 0.14114688, 0.13697827]
331	1	2	[0.1367025, 0.100591786, 0.22052525, 0.05946444, 0.16026898, 0.24309848, 0.07934855]
332	0	0	[0.60495555, 0.079203874, 0.023943935, 0.022310732, 0.19556932, 0.04303426, 0.030982323]
333	0	0	[0.6054146, 0.07637187, 0.02356764, 0.0218572, 0.19782594, 0.042849556, 0.032113083]
334	0	0	[0.6082668, 0.077073075, 0.023501314, 0.021907212, 0.19497557, 0.042722594, 0.03155339]
335	1	4	[0.1521757, 0.07418417, 0.11452201, 0.024867654, 0.48115596, 0.08228362, 0.07081089]
336	0	0	[0.5224194, 0.13170925, 0.047804084, 0.06005434, 0.08048312, 0.08875921, 0.06877056]
337	0	0	[0.49661854, 0.12756793, 0.053227354, 0.055429824, 0.07908444, 0.0940257, 0.09404631]
338	0	1	[0.09488713, 0.45555708, 0.04426269, 0.043043733, 0.2393313, 0.061069842, 0.061848246]
339	0	1	[0.06904462, 0.5087915, 0.09324043, 0.061716817, 0.06347164, 0.09546718, 0.10826777]
340	0	0	[0.53877795, 0.08906678, 0.06776828, 0.050043225, 0.07651026, 0.09489765, 0.08293586]
341	0	1	[0.057494592, 0.61098766, 0.056773096, 0.061295655, 0.05549517, 0.07751333, 0.080440484]
342	0	1	[0.06381456, 0.57876635, 0.0608298, 0.06895222, 0.05884667, 0.081704855, 0.0870855]
343	0	1	[0.0637801, 0.5804221, 0.06111391, 0.06804643, 0.057898138, 0.081667766, 0.08707148]
344	0	1	[0.105506174, 0.39452428, 0.0665998, 0.048365247, 0.24792749, 0.06863132, 0.06844569]
345	0	1	[0.14257815, 0.046093453, 0.47169805, 0.15532687, 0.040270574, 0.09932017, 0.04471276]
346	1	2	[0.122033566, 0.041839153, 0.458588, 0.03282372, 0.12730433, 0.16896492, 0.04844628]
347	1	4	[0.25310838, 0.055855017, 0.15379947, 0.02328457, 0.33996654, 0.07494638, 0.09903965]
348	1	4	[0.3117154, 0.054757837, 0.14713386, 0.022180488, 0.2919658, 0.07781712, 0.09442947]
349	0	1	[0.08652973, 0.31848177, 0.12653385, 0.08711765, 0.114724286, 0.14128476, 0.12532794]
350	0	1	[0.051166747, 0.61157256, 0.054066595, 0.07297362, 0.059451997, 0.076261796, 0.074506685]
351	0	0	[0.47429356, 0.093728915, 0.07911947, 0.051092654, 0.09354216, 0.1022703, 0.10595296]
352	0	0	[0.44982237, 0.09384773, 0.082875565, 0.051604677, 0.087937035, 0.10590117, 0.12801144]
353	0	0	[0.5765434, 0.08018989, 0.06391524, 0.04192802, 0.07131578, 0.08752748, 0.07858023]
354	0	1	[0.092401974, 0.2912972, 0.13040683, 0.13365355, 0.09343649, 0.12859458, 0.13020933]
355	0	1	[0.07924531, 0.3898687, 0.10652634, 0.07516541, 0.09112494, 0.13607833, 0.121990986]
356	1	2	[0.12176214, 0.1222787, 0.2224554, 0.15129162, 0.10108541, 0.14264831, 0.13847837]
357	1	2	[0.11777966, 0.10817427, 0.31965658, 0.06837748, 0.08409354, 0.17888306, 0.123035386]
358	1	2	[0.24024159, 0.10336776, 0.12153285, 0.061448228, 0.09758339, 0.12118121, 0.25464505]
359	0	3	[0.07973328, 0.12910113, 0.06779269, 0.5109001, 0.05368422, 0.07629002, 0.08249855]
360	0	3	[0.060586147, 0.0884112, 0.076219715, 0.5793484, 0.050250243, 0.07144587, 0.073738396]
361	0	3	[0.059393547, 0.086729996, 0.07356247, 0.5889968, 0.049331423, 0.06981919, 0.07216652]
362	0	1	[0.055011198, 0.61582714, 0.05533627, 0.063504145, 0.056534354, 0.07626257, 0.07752434]
363	0	1	[0.05553205, 0.61123484, 0.055940885, 0.06484023, 0.057392005, 0.076891094, 0.078168936]
364	0	1	[0.057508327, 0.59289384, 0.057961084, 0.066910125, 0.06258302, 0.08136721, 0.08077638]
365	0	1	[0.065042764, 0.5246115, 0.06663136, 0.07706133, 0.07975709, 0.09667452, 0.09022145]
366	0	1	[0.061839614, 0.5620651, 0.06119223, 0.084606856, 0.062734745, 0.08337255, 0.08418889]
367	0	3	[0.07042543, 0.15483518, 0.060594264, 0.5022223, 0.058473315, 0.07612489, 0.07732459]
368	0	3	[0.07607267, 0.12539606, 0.06613269, 0.52681446, 0.05276637, 0.07401376, 0.07880396]
369	0	1	[0.07091804, 0.4972391, 0.09530785, 0.062180247, 0.06554632, 0.09844333, 0.110365085]
370	0	1	[0.07009267, 0.50271475, 0.09443215, 0.06148948, 0.0647195, 0.0969937, 0.10955771]
371	1	2	[0.14543226, 0.06644387, 0.3921209, 0.03747813, 0.1677902, 0.13800153, 0.05273316]
372	0	3	[0.061732434, 0.13136812, 0.0550089, 0.5657099, 0.051198974, 0.06816723, 0.06681447]
373	0	1	[0.11047507, 0.134777, 0.1956313, 0.07097047, 0.25968125, 0.14521591, 0.08324904]
374	0	1	[0.09098957, 0.48178005, 0.15704621, 0.048359144, 0.052739214, 0.10256399, 0.066521764]
375	0	1	[0.11454455, 0.23011784, 0.20281391, 0.06736568, 0.15220265, 0.14830662, 0.08464878]
376	0	1	[0.09347386, 0.467664, 0.16634972, 0.05125826, 0.05293126, 0.101094805, 0.06722815]
377	0	1	[0.091724396, 0.47484833, 0.15946028, 0.04958833, 0.055723105, 0.10128797, 0.06736758]
378	0	1	[0.09002929, 0.4908625, 0.15532687, 0.05009978, 0.050963845, 0.09672612, 0.06599157]
379	0	1	[0.11619566, 0.12927413, 0.1676637, 0.37584922, 0.049047567, 0.09524485, 0.066724874]
380	0	1	[0.06667299, 0.5620317, 0.06278975, 0.07617905, 0.05923592, 0.083277345, 0.089813255]
381	0	3	[0.06779598, 0.5082186, 0.066564806, 0.09419906, 0.08066795, 0.09188464, 0.090669006]
382	0	3	[0.058811214, 0.11891705, 0.052538678, 0.5911081, 0.04902893, 0.06586195, 0.06373409]
383	1	2	[0.09315174, 0.051043324, 0.6595537, 0.03164898, 0.03580699, 0.080634385, 0.048160847]
384	1	4	[0.21428263, 0.05594877, 0.1529974, 0.023944108, 0.39115512, 0.07502523, 0.08664678]
385	1	4	[0.31658676, 0.054275077, 0.14587475, 0.02201383, 0.29268655, 0.07601798, 0.09254502]
386	1	2	[0.14943276, 0.07172855, 0.47067183, 0.04010321, 0.04675714, 0.16523966, 0.05606687]
387	0	1	[0.074286535, 0.48652622, 0.06868797, 0.11545971, 0.06625143, 0.09089743, 0.09789071]
388	0	1	[0.058622386, 0.61222035, 0.05674692, 0.058900863, 0.054792244, 0.076920874, 0.08179638]
389	0	1	[0.07477844, 0.5012215, 0.06821505, 0.09152572, 0.07040851, 0.09123994, 0.10261083]
390	0	1	[0.05984126, 0.6036855, 0.057716563, 0.061036814, 0.056217615, 0.07829344, 0.083208755]
391	0	1	[0.058124777, 0.6155457, 0.05633168, 0.05784415, 0.054672316, 0.0764285, 0.08105283]
392	0	1	[0.0635435, 0.5734196, 0.060884196, 0.06565729, 0.06463791, 0.08369507, 0.08816239]
393	0	1	[0.06625148, 0.5648317, 0.06251201, 0.06504307, 0.06695215, 0.085789494, 0.088620186]
394	0	1	[0.059171986, 0.6077435, 0.05721694, 0.058810104, 0.056767706, 0.07784823, 0.08244146]
395	0	1	[0.06497263, 0.5606851, 0.06282133, 0.06772253, 0.06884728, 0.08524394, 0.08970717]
396	0	1	[0.060101155, 0.6013836, 0.057935864, 0.0616611, 0.056880523, 0.07834812, 0.083689556]
397	0	1	[0.059947893, 0.60257643, 0.057929497, 0.06002418, 0.056471955, 0.078473724, 0.08457632]
398	0	1	[0.059657115, 0.60383713, 0.057615846, 0.06171303, 0.0561335, 0.078053914, 0.08298948]
399	0	0	[0.51720065, 0.092680745, 0.028156752, 0.027953902, 0.24678802, 0.049219623, 0.038000222]
400	0	0	[0.5730798, 0.083719745, 0.025179977, 0.024756067, 0.21268085, 0.04568573, 0.034897923]
401	0	0	[0.56802756, 0.087227106, 0.02515845, 0.025105974, 0.2159598, 0.045466088, 0.033054948]
402	0	0	[0.57141805, 0.084226914, 0.025225427, 0.025893196, 0.21585597, 0.0453253, 0.032055054]
403	0	3	[0.0657047, 0.09076755, 0.08658521, 0.549691, 0.05302144, 0.07570404, 0.07852604]
404	0	3	[0.062966086, 0.12228041, 0.05303205, 0.5788654, 0.04912189, 0.06620897, 0.06752515]
405	1	5	[0.11065055, 0.0712429, 0.2699271, 0.045358013, 0.08384249, 0.33409828, 0.08488065]
406	0	1	[0.08193323, 0.3851745, 0.080199264, 0.18391752, 0.07088066, 0.09783221, 0.100062616]
407	0	1	[0.07321313, 0.48286006, 0.0977261, 0.06184446, 0.06799392, 0.10216804, 0.114194356]
408	0	1	[0.081512265, 0.42196018, 0.10572943, 0.09386916, 0.069847904, 0.10533984, 0.12174121]
409	0	1	[0.084470995, 0.22776157, 0.120116256, 0.09321152, 0.20396964, 0.13717675, 0.13329317]
410	0	1	[0.06649654, 0.50969374, 0.09225315, 0.0655787, 0.06531445, 0.095593184, 0.10507023]
411	0	1	[0.05954588, 0.5993046, 0.058361825, 0.06144732, 0.057666913, 0.07965907, 0.08401432]
412	0	0	[0.506696, 0.13366413, 0.05119473, 0.058414843, 0.07978535, 0.09129884, 0.078946136]
413	0	0	[0.38487098, 0.15915039, 0.06252085, 0.07484791, 0.1157151, 0.1072249, 0.09566994]
414	0	1	[0.05399252, 0.60223573, 0.05589105, 0.07065967, 0.058517776, 0.07908075, 0.07962259]
415	0	1	[0.07398935, 0.22545867, 0.07883814, 0.11299775, 0.27447444, 0.11952383, 0.11471779]
416	0	0	[0.5369538, 0.11948183, 0.049182866, 0.04917422, 0.076034725, 0.08867751, 0.080495074]
417	0	1	[0.06902296, 0.559474, 0.06370501, 0.07228618, 0.058874846, 0.08381246, 0.092824504]
418	0	0	[0.5329966, 0.12557346, 0.049639434, 0.05004829, 0.07606389, 0.08721261, 0.078465715]
419	0	0	[0.5785082, 0.112016, 0.044867408, 0.045738325, 0.07033739, 0.08103945, 0.06749328]
420	0	0	[0.524302, 0.1255966, 0.05067661, 0.05209103, 0.08018176, 0.08895216, 0.07819978]
421	0	1	[0.058835253, 0.5959085, 0.057990488, 0.063213706, 0.060316626, 0.08102831, 0.082707085]
422	0	1	[0.07333291, 0.4929383, 0.09668165, 0.06204866, 0.06396198, 0.09757944, 0.113457076]
423	0	3	[0.094207935, 0.17978963, 0.14502944, 0.17264062, 0.09421374, 0.2026147, 0.1115039]
424	0	3	[0.07881421, 0.35145274, 0.072633445, 0.23083434, 0.07396242, 0.09534294, 0.096959926]
425	0	3	[0.08335808, 0.21073863, 0.07327682, 0.38281706, 0.06709278, 0.08920139, 0.09351527]
426	0	0	[0.427655, 0.16316438, 0.05731549, 0.06720772, 0.09382528, 0.102768205, 0.088063896]
427	0	0	[0.5007407, 0.13837387, 0.050638184, 0.059154283, 0.081887044, 0.091973156, 0.07723278]
428	0	3	[0.06889723, 0.15797289, 0.06468835, 0.49286497, 0.06008368, 0.07964178, 0.075851105]
429	0	1	[0.059034694, 0.6018323, 0.05791075, 0.06485454, 0.056304403, 0.07836841, 0.081694946]
430	0	1	[0.07939083, 0.4183963, 0.10758514, 0.079442516, 0.08542774, 0.10876466, 0.120992854]
431	0	1	[0.053437933, 0.6203108, 0.0543163, 0.065006055, 0.055554025, 0.07559318, 0.07578173]
432	0	0	[0.33219934, 0.20096506, 0.06443447, 0.08364331, 0.10721707, 0.113418326, 0.09812243]
433	0	1	[0.11174683, 0.34474584, 0.07277209, 0.06994418, 0.26025867, 0.07190582, 0.068626575]
434	0	1	[0.054003198, 0.6093505, 0.055664334, 0.067618325, 0.058520757, 0.07767488, 0.07716797]
435	0	1	[0.08465878, 0.39074984, 0.10965036, 0.07245905, 0.09973856, 0.114055276, 0.12868823]
436	0	1	[0.0679661, 0.5110992, 0.09253633, 0.06256274, 0.06330858, 0.09542497, 0.107102074]
437	0	1	[0.082287595, 0.387471, 0.10747775, 0.121979214, 0.072656885, 0.10724123, 0.12088636]
438	0	1	[0.07023249, 0.4943279, 0.09471039, 0.063949764, 0.06685329, 0.09870986, 0.111216314]
439	0	1	[0.05932969, 0.59318966, 0.058626145, 0.069449954, 0.05790367, 0.07949572, 0.082005136]
440	0	0	[0.50780845, 0.13589907, 0.049851123, 0.060012903, 0.08242014, 0.09110431, 0.07290403]
441	1	2	[0.1212418, 0.028297996, 0.6382768, 0.020726874, 0.035579514, 0.09970601, 0.056171022]
442	1	2	[0.22507569, 0.036212917, 0.437378, 0.02371231, 0.07073226, 0.11085633, 0.09603257]
443	0	0	[0.40654877, 0.104655534, 0.08873571, 0.061840758, 0.09922141, 0.12051378, 0.11848407]
444	0	1	[0.0779931, 0.433734, 0.10502074, 0.067847036, 0.073072195, 0.117634475, 0.12469843]
445	0	0	[0.5467393, 0.08654741, 0.06728207, 0.047375284, 0.07494934, 0.09320517, 0.0839014]
446	0	0	[0.2996223, 0.118644685, 0.10198453, 0.07016555, 0.12851161, 0.14745998, 0.13361137]
447	0	1	[0.08357533, 0.347382, 0.1159217, 0.14471391, 0.07785922, 0.1106245, 0.1199233]
448	0	1	[0.068802565, 0.50124407, 0.094161265, 0.06491405, 0.06607452, 0.096909106, 0.10789444]
449	0	1	[0.064400144, 0.5732103, 0.061649445, 0.061216976, 0.06554175, 0.08498874, 0.0889927]
450	0	1	[0.051244747, 0.6217503, 0.053403698, 0.06923411, 0.056126922, 0.07546612, 0.07277411]
451	0	0	[0.60154307, 0.056657262, 0.03380669, 0.021295248, 0.20361212, 0.046473607, 0.03661198]
452	0	1	[0.13281526, 0.15256794, 0.0762261, 0.07164054, 0.41634965, 0.07524882, 0.075151674]
453	0	0	[0.570458, 0.05808374, 0.037499275, 0.021507489, 0.21647277, 0.04964071, 0.046338066]
454	0	1	[0.10490933, 0.4314003, 0.06464258, 0.03488531, 0.23014417, 0.06617319, 0.06784522]
455	0	0	[0.28042546, 0.080745585, 0.061472718, 0.032752663, 0.35220185, 0.06770251, 0.12469919]
456	0	1	[0.10599287, 0.42195377, 0.06509285, 0.0357112, 0.23582287, 0.06646153, 0.06896495]
457	0	0	[0.56018525, 0.059568886, 0.03902655, 0.022215994, 0.21816191, 0.050836075, 0.050005313]
458	0	1	[0.10663868, 0.41372937, 0.06560734, 0.0357319, 0.24236533, 0.06697086, 0.06895647]
459	0	1	[0.10615271, 0.41355395, 0.065862626, 0.035770357, 0.24301752, 0.06716304, 0.06847981]
460	0	1	[0.06035187, 0.6019153, 0.05802729, 0.059137814, 0.058038633, 0.07886312, 0.0836659]
461	0	1	[0.05962169, 0.6085983, 0.057346195, 0.05833221, 0.055863686, 0.0776103, 0.08262762]
462	0	1	[0.1113805, 0.288923, 0.2563056, 0.08307188, 0.0567286, 0.11716344, 0.086426914]
463	0	1	[0.1369061, 0.15562369, 0.14101724, 0.04597834, 0.35691363, 0.09290208, 0.07065888]
464	0	1	[0.13951027, 0.1493187, 0.1594106, 0.049786866, 0.35031897, 0.082096644, 0.06955793]
465	0	3	[0.09631594, 0.109236814, 0.11551645, 0.4053672, 0.07123676, 0.09718567, 0.10514114]
466	0	1	[0.075130686, 0.4466815, 0.105443254, 0.08192958, 0.07182114, 0.10499571, 0.1139981]
467	0	1	[0.06938659, 0.49186063, 0.09519253, 0.06607797, 0.06953108, 0.09884019, 0.109111086]
468	0	3	[0.10354145, 0.11736628, 0.22281203, 0.26262984, 0.071953714, 0.1104006, 0.11129607]
469	0	3	[0.08613598, 0.15675336, 0.10222361, 0.3842126, 0.06512233, 0.09653363, 0.10901845]
470	0	1	[0.09465426, 0.18605757, 0.07400417, 0.39329994, 0.061512172, 0.08855387, 0.10191804]
471	0	1	[0.057892907, 0.5881749, 0.058744527, 0.073931776, 0.060684323, 0.0801206, 0.080451]
472	1	4	[0.07970307, 0.113377556, 0.11265035, 0.087336205, 0.3449665, 0.13395698, 0.12800932]
473	0	1	[0.11465968, 0.35336792, 0.047793422, 0.040140126, 0.30659196, 0.06711255, 0.07033442]
474	0	3	[0.062360696, 0.0861594, 0.07793162, 0.5769477, 0.050071992, 0.0716308, 0.07489776]
475	0	3	[0.073839545, 0.09534472, 0.0939917, 0.5135748, 0.055050798, 0.08080307, 0.08739536]
476	0	3	[0.07318885, 0.095822506, 0.09058582, 0.5172271, 0.0555977, 0.08026465, 0.087313384]
477	0	1	[0.060029425, 0.58343947, 0.05918024, 0.06657279, 0.064451315, 0.08294293, 0.083383806]
478	0	1	[0.05621035, 0.61471915, 0.055946067, 0.06189203, 0.055852175, 0.07667143, 0.07870878]
479	0	1	[0.062293023, 0.56300443, 0.061684627, 0.07344157, 0.068082176, 0.08512468, 0.0863695]
480	0	1	[0.055684708, 0.6181902, 0.055315442, 0.061459426, 0.055282205, 0.07594561, 0.07812242]
481	0	3	[0.07705405, 0.21688892, 0.06695466, 0.40249804, 0.063211575, 0.08537087, 0.088021845]
482	0	1	[0.13206942, 0.2553415, 0.075999595, 0.10236387, 0.27880722, 0.07598566, 0.079432756]
483	0	1	[0.13782406, 0.1297398, 0.074473575, 0.26523608, 0.25040218, 0.07006689, 0.072257414]
484	0	1	[0.1084814, 0.3410661, 0.07186578, 0.044682078, 0.2927885, 0.07162625, 0.06948994]
485	0	1	[0.13798586, 0.13704276, 0.079804964, 0.22506286, 0.27540505, 0.07254469, 0.07215382]
486	0	3	[0.05868101, 0.089537896, 0.07866677, 0.57933784, 0.05101198, 0.071628205, 0.071136355]
487	0	1	[0.06933646, 0.47632158, 0.09583669, 0.084124826, 0.06767532, 0.09889636, 0.10780876]
488	0	1	[0.061424505, 0.52404356, 0.088522755, 0.07026581, 0.064053, 0.093522854, 0.09816752]
489	0	1	[0.07323887, 0.39902195, 0.10689785, 0.08943148, 0.09838249, 0.11234962, 0.12067767]
490	0	1	[0.061491996, 0.52262264, 0.08865189, 0.07057845, 0.06489106, 0.09348595, 0.09827797]
491	0	1	[0.119128294, 0.26393953, 0.2646164, 0.0648848, 0.06710473, 0.12267421, 0.097652]
492	0	1	[0.12013261, 0.24684373, 0.27103737, 0.08349634, 0.06453721, 0.12265808, 0.091294646]
493	0	1	[0.102084965, 0.36900452, 0.23777904, 0.0465957, 0.051612042, 0.10962506, 0.08329867]
494	0	1	[0.15367125, 0.09211236, 0.28081813, 0.056629136, 0.18446425, 0.13797133, 0.094333544]
495	0	1	[0.06824281, 0.5422666, 0.06423513, 0.08712429, 0.061391618, 0.0855303, 0.09120929]
496	0	1	[0.07790321, 0.13609898, 0.06404359, 0.51026493, 0.05386467, 0.075711, 0.0821136]
497	0	1	[0.06747469, 0.5034913, 0.09320061, 0.06526233, 0.06556427, 0.09907808, 0.10592872]
498	0	1	[0.059645537, 0.6063311, 0.05795922, 0.059426047, 0.055803854, 0.07798625, 0.082848005]
499	0	3	[0.07060544, 0.12545764, 0.058402408, 0.5474237, 0.05223327, 0.07113561, 0.0747419]
500	0	3	[0.11395397, 0.116426185, 0.30582863, 0.15682232, 0.07509928, 0.114880115, 0.116989516]
501	0	0	[0.2752315, 0.11183347, 0.10881109, 0.06394833, 0.14761506, 0.12544955, 0.16711101]
502	0	0	[0.5782853, 0.079195365, 0.06503624, 0.03980745, 0.07015157, 0.08683315, 0.08069092]
503	0	0	[0.42974108, 0.08821547, 0.085699044, 0.047646023, 0.08062822, 0.10222737, 0.1658428]
504	0	1	[0.10530047, 0.23093829, 0.13009241, 0.12068362, 0.13110626, 0.1284858, 0.15339312]
505	0	0	[0.4886818, 0.09675857, 0.078317836, 0.04809801, 0.0831488, 0.10050187, 0.1044931]
506	0	0	[0.4503444, 0.094008684, 0.08448833, 0.049175017, 0.08850303, 0.10839685, 0.12508371]
507	0	0	[0.52578986, 0.08928432, 0.0731905, 0.044504512, 0.07999793, 0.09506262, 0.09217026]
508	0	0	[0.5525602, 0.08230645, 0.06935925, 0.041844215, 0.07452728, 0.09083386, 0.08856878]
509	0	6	[0.07110371, 0.084348604, 0.064247444, 0.051112726, 0.062175695, 0.07609742, 0.5909144]
510	0	1	[0.11460211, 0.22781011, 0.12052693, 0.205252, 0.08200243, 0.11611895, 0.13368754]
511	0	0	[0.45377558, 0.11490736, 0.08183379, 0.05621931, 0.08772354, 0.10556101, 0.09997944]
512	0	3	[0.07720331, 0.21530269, 0.06720656, 0.40189454, 0.064589664, 0.08594465, 0.08785857]
513	0	3	[0.05813105, 0.11558416, 0.049986813, 0.6038734, 0.047124505, 0.06279648, 0.06250358]
514	0	3	[0.059158362, 0.117928, 0.05122479, 0.5961567, 0.048032682, 0.06399125, 0.06350829]
515	1	2	[0.10714072, 0.035370074, 0.725823, 0.020021796, 0.022667166, 0.0652778, 0.023699528]
516	0	0	[0.7095787, 0.029071858, 0.05529968, 0.012075307, 0.1333999, 0.041924533, 0.018650053]
517	0	0	[0.68151003, 0.03247815, 0.06044853, 0.013249123, 0.14673606, 0.04477911, 0.020798989]
518	0	3	[0.06357267, 0.090062134, 0.077998236, 0.5671706, 0.050878167, 0.07334534, 0.07697284]
519	0	3	[0.073449016, 0.15608561, 0.07241267, 0.47223777, 0.06258405, 0.081896596, 0.081334315]
520	0	1	[0.080008596, 0.43466237, 0.105089694, 0.079453126, 0.06889464, 0.10540286, 0.12648866]
521	0	1	[0.08380833, 0.3599279, 0.11243279, 0.07536474, 0.118936054, 0.11864068, 0.13088953]
522	0	1	[0.06670283, 0.5283572, 0.06852209, 0.076092236, 0.07397461, 0.09596898, 0.09038201]
523	0	1	[0.05905483, 0.59429353, 0.058576047, 0.06724093, 0.059296183, 0.07977338, 0.081765115]
524	0	1	[0.062670685, 0.56581897, 0.06089753, 0.07828293, 0.063513584, 0.08334241, 0.08547389]
525	1	2	[0.107342504, 0.031514104, 0.6509296, 0.023283027, 0.057587974, 0.094577916, 0.03476491]
526	0	3	[0.06335779, 0.09087397, 0.08636778, 0.5559981, 0.05299568, 0.07477767, 0.07562902]
527	0	1	[0.09186252, 0.22884855, 0.112097085, 0.26416704, 0.073111005, 0.10749724, 0.12241653]
528	0	1	[0.090773635, 0.1905454, 0.109807335, 0.3182404, 0.06980726, 0.10333046, 0.11749547]
529	0	3	[0.055394445, 0.114092946, 0.048887815, 0.61293536, 0.04712469, 0.061830748, 0.059733987]
530	0	1	[0.08129325, 0.40819222, 0.107050344, 0.10265392, 0.073772125, 0.10697335, 0.12006475]
531	0	1	[0.06974936, 0.49814343, 0.094412275, 0.06585358, 0.065680176, 0.09700031, 0.10916081]
532	0	1	[0.07419286, 0.4710928, 0.09904548, 0.07374751, 0.06745107, 0.10031171, 0.11415862]
533	0	1	[0.07802003, 0.19711556, 0.07989925, 0.10931415, 0.28739408, 0.122804, 0.12545298]
534	0	3	[0.06646382, 0.13458228, 0.057097606, 0.54766786, 0.052152857, 0.070420526, 0.071615085]
535	0	1	[0.056858227, 0.6065369, 0.05678285, 0.06403339, 0.057225544, 0.07904719, 0.079515874]
536	0	1	[0.06181461, 0.566718, 0.060443588, 0.08453675, 0.060057823, 0.08203297, 0.08439627]
537	0	1	[0.056940276, 0.6059926, 0.056531053, 0.066696264, 0.05694519, 0.07745591, 0.07943871]
538	0	1	[0.0665665, 0.5298796, 0.06463882, 0.08096517, 0.077483565, 0.08986865, 0.090597644]
539	0	1	[0.07582317, 0.38313425, 0.103698105, 0.13450286, 0.07685867, 0.108137004, 0.11784598]
540	0	3	[0.057159185, 0.11450444, 0.049328547, 0.60842556, 0.04694758, 0.062203262, 0.061431453]
541	0	3	[0.079052195, 0.090306066, 0.085393175, 0.52003574, 0.052611314, 0.07922144, 0.09338001]
542	0	6	[0.076215945, 0.060334627, 0.094304204, 0.04395527, 0.05975366, 0.10080358, 0.5646327]
543	0	3	[0.10161034, 0.14373977, 0.08859565, 0.4086967, 0.063623846, 0.089945436, 0.10378832]
544	1	4	[0.10497387, 0.13475403, 0.0841205, 0.066102736, 0.12757935, 0.16384742, 0.31862217]
545	0	6	[0.085627444, 0.09465459, 0.07111541, 0.05185747, 0.07118173, 0.11647969, 0.5090836]
546	0	6	[0.062209994, 0.05138575, 0.07836505, 0.040545154, 0.05118095, 0.06757263, 0.6487404]
547	0	6	[0.06704218, 0.08159595, 0.061238606, 0.051740073, 0.057829544, 0.070668295, 0.60988533]
548	0	6	[0.06368132, 0.053806584, 0.0818786, 0.04280119, 0.053517945, 0.07161763, 0.63269675]
549	0	6	[0.06514611, 0.047288943, 0.07756316, 0.033680025, 0.04778563, 0.064286344, 0.6642497]
550	0	6	[0.080233485, 0.11277408, 0.11269743, 0.085633405, 0.34982076, 0.12941068, 0.12943012]
551	0	6	[0.06432197, 0.048896212, 0.077676564, 0.036332697, 0.048955213, 0.06490558, 0.65891176]
552	0	6	[0.12203778, 0.079279, 0.1047053, 0.055433627, 0.086456835, 0.09750405, 0.45458332]
553	0	6	[0.06886608, 0.075849526, 0.060367193, 0.044264257, 0.054646105, 0.068703845, 0.62730306]
554	0	6	[0.100018464, 0.1607924, 0.08629143, 0.08693412, 0.19324031, 0.12957709, 0.2431462]
555	0	6	[0.10164958, 0.16044796, 0.11362829, 0.09857175, 0.19258712, 0.13057575, 0.20253962]
556	0	6	[0.07302169, 0.06901558, 0.059866898, 0.035741955, 0.050362863, 0.06595607, 0.64603496]
557	0	3	[0.06785805, 0.46637103, 0.09616796, 0.09263343, 0.07143565, 0.10017314, 0.10536068]
558	0	6	[0.06257117, 0.049948443, 0.0778912, 0.03832986, 0.049993254, 0.06596304, 0.65530306]
559	0	6	[0.06882425, 0.08224063, 0.06307082, 0.050817974, 0.05916635, 0.071874194, 0.60400575]
560	0	3	[0.068293735, 0.12274426, 0.06083252, 0.5553062, 0.051187694, 0.069983736, 0.07165181]
561	0	3	[0.06519665, 0.09299108, 0.08213147, 0.5504353, 0.053036116, 0.07674461, 0.07946478]
562	0	3	[0.11367355, 0.08180618, 0.4523471, 0.08749834, 0.08012892, 0.11299094, 0.07155495]
563	0	6	[0.063095674, 0.04985841, 0.077683985, 0.038151287, 0.049809247, 0.0655538, 0.6558476]
564	0	6	[0.09520056, 0.08140294, 0.10883102, 0.054784723, 0.09631952, 0.19941036, 0.3640509]
565	0	6	[0.067181535, 0.047571607, 0.07884318, 0.033024985, 0.04816548, 0.06762405, 0.65758914]
566	0	0	[0.360466, 0.11626506, 0.092593335, 0.07084657, 0.120185584, 0.12049189, 0.119151615]
567	0	3	[0.07016363, 0.47322875, 0.098216414, 0.07228011, 0.07464911, 0.10151634, 0.109945685]
568	0	6	[0.086558565, 0.17861915, 0.104853414, 0.12326592, 0.23348562, 0.13473827, 0.13847904]
569	0	6	[0.0700029, 0.09037827, 0.06485838, 0.059507344, 0.065085106, 0.08135257, 0.56881547]
570	0	6	[0.08680887, 0.1764959, 0.084940426, 0.104631536, 0.17515951, 0.23771897, 0.13424475]
571	0	6	[0.082725376, 0.16805296, 0.08518298, 0.10985253, 0.26849708, 0.14293784, 0.14275125]
572	0	3	[0.06280645, 0.123348236, 0.060488105, 0.56603134, 0.052056015, 0.06882933, 0.066440456]
573	0	6	[0.06179241, 0.050531775, 0.07780614, 0.039550707, 0.05064974, 0.06548196, 0.6541872]
574	0	6	[0.08073083, 0.15239161, 0.07720794, 0.097240895, 0.119291425, 0.16655323, 0.30658406]
575	0	1	[0.13528717, 0.1127165, 0.12227557, 0.088474534, 0.38754603, 0.08597804, 0.06772214]
576	0	1	[0.076666124, 0.45047063, 0.07088252, 0.13776898, 0.07080823, 0.09375699, 0.0996465]
577	0	0	[0.4850742, 0.10180361, 0.07296392, 0.06313995, 0.09131039, 0.10075075, 0.08495716]
578	0	1	[0.06769054, 0.09513205, 0.081849985, 0.5446809, 0.052562907, 0.07614283, 0.08194078]
579	0	1	[0.055946365, 0.60989475, 0.056446962, 0.06496751, 0.057256535, 0.07737184, 0.07811611]
580	0	1	[0.05414963, 0.6121112, 0.055431135, 0.06636032, 0.058491863, 0.07704778, 0.07640816]
581	0	1	[0.101242505, 0.13745072, 0.045530166, 0.045319974, 0.54616827, 0.061369117, 0.06291921]
582	0	1	[0.07102907, 0.54353946, 0.066498905, 0.077230856, 0.061161168, 0.08633374, 0.09420685]
583	0	1	[0.14110032, 0.13978027, 0.07767841, 0.2324549, 0.26290295, 0.07234645, 0.073736735]
584	0	1	[0.073424965, 0.27200934, 0.06718111, 0.3462812, 0.06640728, 0.08772252, 0.086973615]
585	0	1	[0.11633841, 0.18021096, 0.047205865, 0.30523434, 0.23649019, 0.060252704, 0.054267474]
586	0	1	[0.15194969, 0.07163093, 0.053787064, 0.03492712, 0.5452265, 0.072237544, 0.07024114]
587	0	1	[0.1364474, 0.13354915, 0.07669301, 0.04444767, 0.36470604, 0.079368256, 0.16478842]
588	0	1	[0.061132226, 0.51682824, 0.089333594, 0.074061565, 0.06663753, 0.0942086, 0.09779822]
589	0	1	[0.089738086, 0.10632526, 0.047709625, 0.045905072, 0.6040626, 0.058648106, 0.0476113]
590	0	0	[0.50867575, 0.08372935, 0.07559264, 0.042715196, 0.07402861, 0.095912814, 0.11934563]
591	0	0	[0.557588, 0.080549516, 0.06867499, 0.039876174, 0.070739694, 0.08983209, 0.0927396]
592	0	0	[0.12485762, 0.16123596, 0.12856697, 0.077948816, 0.20309184, 0.13440832, 0.16989052]
593	0	0	[0.56235313, 0.08029974, 0.06769115, 0.040283713, 0.0718517, 0.08914924, 0.088371314]
594	0	0	[0.51680005, 0.08783062, 0.07511398, 0.043638054, 0.07764219, 0.09612616, 0.102849014]
595	0	0	[0.48803562, 0.0892028, 0.07852518, 0.04495357, 0.07935953, 0.09848906, 0.121434264]
596	0	0	[0.36711854, 0.09566531, 0.09376119, 0.050724864, 0.08716068, 0.108321816, 0.19724758]
597	0	0	[0.26488802, 0.091220275, 0.10289924, 0.051820565, 0.08568489, 0.10966809, 0.29381895]
598	0	0	[0.45380828, 0.09067448, 0.08360375, 0.04744663, 0.08439955, 0.10238328, 0.13768402]
599	0	1	[0.11547739, 0.13711838, 0.1686472, 0.18795474, 0.119899265, 0.12548128, 0.1454217]
600	0	0	[0.52393043, 0.09164468, 0.02822256, 0.027845237, 0.23482415, 0.049961947, 0.04357093]
601	0	0	[0.42978203, 0.124697514, 0.033868536, 0.033864144, 0.2701618, 0.058275264, 0.0493507]
602	0	0	[0.45489052, 0.12539756, 0.032040093, 0.03319338, 0.25523543, 0.054908678, 0.044334278]
603	0	0	[0.41326216, 0.10364816, 0.032941904, 0.033845216, 0.3095111, 0.058827713, 0.047963716]
604	0	0	[0.5535243, 0.09064017, 0.026318768, 0.026707904, 0.21938314, 0.047564913, 0.03586078]
605	0	0	[0.45974925, 0.10465423, 0.030548362, 0.032546755, 0.27849624, 0.053044062, 0.0409611]
606	0	0	[0.25067723, 0.13569452, 0.046591174, 0.053765677, 0.36266103, 0.07051034, 0.08009995]
607	0	1	[0.2575626, 0.15711282, 0.046445962, 0.057961144, 0.32319337, 0.07006734, 0.08765681]
608	0	0	[0.5663871, 0.08560366, 0.024558483, 0.02776708, 0.21722388, 0.045451935, 0.033007834]
609	0	1	[0.12058659, 0.23511018, 0.05406722, 0.19296911, 0.27263927, 0.066002704, 0.05862488]
610	0	1	[0.10944579, 0.36704665, 0.06934595, 0.05167233, 0.26356152, 0.07055275, 0.068375036]
611	0	0	[0.6052799, 0.07822811, 0.023288075, 0.022956483, 0.19768232, 0.042693213, 0.029871875]
612	0	0	[0.58991003, 0.081672035, 0.023796555, 0.023996865, 0.20626958, 0.04364791, 0.030707052]
613	0	0	[0.58836406, 0.0815192, 0.024373641, 0.02400375, 0.20393763, 0.045180548, 0.032621127]
614	0	0	[0.5886729, 0.08198564, 0.024077548, 0.023980927, 0.20569575, 0.044186503, 0.03140079]
615	0	0	[0.45065778, 0.10686427, 0.031291664, 0.030911403, 0.28153396, 0.05474928, 0.043991633]
616	0	0	[0.61024, 0.077016175, 0.0228036, 0.022850318, 0.1960348, 0.042005174, 0.029049985]
617	0	0	[0.54137915, 0.08900918, 0.026295755, 0.02615605, 0.23501833, 0.047281817, 0.03485978]
618	0	0	[0.5670802, 0.08589763, 0.025421571, 0.02538187, 0.21686399, 0.045876708, 0.033478055]
619	0	1	[0.1251653, 0.1243081, 0.04764895, 0.37521157, 0.21649466, 0.056838777, 0.054332662]
620	0	1	[0.061992485, 0.50850344, 0.089977495, 0.07758081, 0.06773236, 0.0953549, 0.09885852]
621	0	1	[0.09429186, 0.371644, 0.06439341, 0.047387883, 0.28903413, 0.071760274, 0.061488464]
622	0	1	[0.11035324, 0.102088794, 0.06558004, 0.07299072, 0.520364, 0.06782035, 0.060802877]
623	0	1	[0.07777598, 0.54809386, 0.03703513, 0.038738973, 0.20085683, 0.051866505, 0.04563275]
624	0	0	[0.19150832, 0.1525549, 0.04913017, 0.070978925, 0.4176343, 0.06602239, 0.05217098]
625	0	0	[0.46056494, 0.15011781, 0.055882525, 0.06390952, 0.09108348, 0.09653178, 0.08190991]
626	0	1	[0.08563842, 0.35623834, 0.074902505, 0.2158521, 0.0680738, 0.09551136, 0.10378344]
627	0	1	[0.097179346, 0.22348785, 0.11797665, 0.24529703, 0.076896094, 0.11079286, 0.1283702]
628	0	1	[0.069599696, 0.50578254, 0.09387887, 0.06119785, 0.06427168, 0.09618805, 0.109081276]
629	0	1	[0.13403471, 0.21476209, 0.119789526, 0.09008337, 0.14100339, 0.1371876, 0.1631393]
630	0	1	[0.09998983, 0.23533401, 0.08169196, 0.2980445, 0.06972728, 0.098805875, 0.11640651]
631	0	1	[0.06102921, 0.5101988, 0.089387946, 0.07761924, 0.06914581, 0.09516202, 0.09745701]
632	0	0	[0.10276387, 0.16099763, 0.12286851, 0.18496284, 0.17878342, 0.12955183, 0.120071866]
633	0	1	[0.08942648, 0.37393698, 0.105968274, 0.10548348, 0.10034024, 0.11708731, 0.10775723]
634	0	1	[0.09100606, 0.37906444, 0.112912945, 0.08692494, 0.07410625, 0.11095775, 0.14502758]
635	0	1	[0.060201466, 0.5202064, 0.088231236, 0.074091926, 0.066087484, 0.09466535, 0.09651613]
636	0	1	[0.07721909, 0.2269095, 0.103661366, 0.31470937, 0.07129129, 0.10159351, 0.10461586]
637	0	1	[0.08094031, 0.26741618, 0.109190226, 0.24266796, 0.07804119, 0.10836099, 0.11338317]
638	0	1	[0.095195726, 0.22188582, 0.113383375, 0.2615347, 0.07328938, 0.10864539, 0.12606561]
639	0	1	[0.088582456, 0.37439153, 0.11543336, 0.09754814, 0.083953686, 0.1126887, 0.12740216]
640	0	1	[0.08536857, 0.14297386, 0.10820575, 0.39260048, 0.06696673, 0.09751688, 0.10636774]
641	0	0	[0.50300777, 0.128898, 0.052796565, 0.05546178, 0.08035664, 0.091508076, 0.08797118]
642	0	0	[0.5029159, 0.1344174, 0.05210397, 0.057275433, 0.08265535, 0.09113987, 0.079492085]
643	0	1	[0.06417223, 0.5458988, 0.063383184, 0.09339546, 0.062007967, 0.08439284, 0.08674949]
644	0	1	[0.099658884, 0.43939954, 0.06311497, 0.037294872, 0.23047438, 0.06519832, 0.064859115]
645	0	1	[0.0761684, 0.4326922, 0.07061369, 0.16482456, 0.06682544, 0.09241265, 0.096463084]
646	0	0	[0.5097723, 0.13479207, 0.05033434, 0.059038054, 0.08023886, 0.09110817, 0.07471619]
647	0	1	[0.06956076, 0.5210758, 0.06616439, 0.09408661, 0.06915833, 0.08881122, 0.09114292]
648	0	1	[0.06272962, 0.5162619, 0.089929685, 0.071612716, 0.065002516, 0.09459006, 0.09987347]
649	0	1	[0.13550943, 0.20433252, 0.07873716, 0.1638399, 0.26736003, 0.075266406, 0.0749545]
650	0	1	[0.06406248, 0.51013345, 0.09090122, 0.06961896, 0.067698516, 0.09566133, 0.101924025]
651	0	1	[0.096030444, 0.29456484, 0.13760062, 0.09539465, 0.101608515, 0.15817247, 0.116628446]
652	0	1	[0.060168736, 0.6071645, 0.057803776, 0.057663735, 0.05567849, 0.07808662, 0.08343414]
653	0	1	[0.10811877, 0.39118996, 0.06686076, 0.041454654, 0.25346717, 0.07024147, 0.068667196]
654	0	1	[0.06443775, 0.54161984, 0.06450172, 0.07358329, 0.07741235, 0.08951998, 0.088925146]
655	0	1	[0.054227367, 0.6222215, 0.054574333, 0.062428422, 0.05485566, 0.075277604, 0.07641498]
656	0	1	[0.109381385, 0.20576982, 0.22057717, 0.11515876, 0.11427031, 0.124302045, 0.11054057]
657	0	1	[0.08400131, 0.3394317, 0.07565972, 0.231045, 0.071612865, 0.09638222, 0.10186715]
658	0	1	[0.059643045, 0.5644956, 0.059782468, 0.09228932, 0.060561277, 0.08162356, 0.08160473]
659	0	1	[0.058165416, 0.606246, 0.057400934, 0.061882187, 0.056463897, 0.07859353, 0.08124809]
660	0	1	[0.06595157, 0.51038355, 0.092027076, 0.066753045, 0.06449575, 0.09560395, 0.10478506]
661	0	1	[0.061786547, 0.51980937, 0.08908515, 0.07084147, 0.06563825, 0.09419183, 0.09864741]
662	0	1	[0.067938544, 0.45717275, 0.100243606, 0.079061694, 0.079974, 0.10886676, 0.10674274]
663	0	1	[0.08294954, 0.24762313, 0.10755715, 0.27100107, 0.072635114, 0.10522084, 0.11301317]
664	0	1	[0.089404084, 0.33153242, 0.11372805, 0.08740328, 0.1148311, 0.1367535, 0.12634757]
665	0	0	[0.4477599, 0.14550658, 0.055950545, 0.066665925, 0.09768838, 0.09824931, 0.08817935]
666	0	1	[0.07400251, 0.45981997, 0.069152206, 0.14086118, 0.06809245, 0.091881506, 0.09619021]
667	0	1	[0.0738396, 0.46491364, 0.07061487, 0.07695517, 0.093622126, 0.12004853, 0.10000612]
668	0	1	[0.11320903, 0.12382062, 0.045653775, 0.39613044, 0.21617562, 0.055291872, 0.04971862]
669	0	1	[0.08390861, 0.5110046, 0.038892042, 0.04067263, 0.22247452, 0.05494925, 0.04809837]
670	0	0	[0.49083686, 0.09587724, 0.075747795, 0.05737193, 0.0845876, 0.09998495, 0.09559355]
671	0	0	[0.4723839, 0.096071914, 0.07763599, 0.055328485, 0.088229254, 0.10157491, 0.10877559]
672	0	0	[0.12723343, 0.073582016, 0.09577738, 0.052357282, 0.07301262, 0.0908216, 0.48721558]
673	0	1	[0.07456336, 0.458165, 0.102162585, 0.07807511, 0.06931089, 0.103857726, 0.11386531]
674	0	1	[0.08601563, 0.103279285, 0.10093808, 0.4627088, 0.057826728, 0.08754473, 0.10168678]
675	0	1	[0.086626075, 0.29455957, 0.11035162, 0.20403947, 0.07426017, 0.10900398, 0.12115909]
676	0	1	[0.08525686, 0.18879116, 0.070021, 0.4159781, 0.06071174, 0.08547638, 0.09376475]
677	0	1	[0.07130859, 0.5321476, 0.066702746, 0.08521674, 0.062567875, 0.08746752, 0.094588906]
678	0	1	[0.09468687, 0.20316128, 0.1741329, 0.10104025, 0.16161662, 0.13459374, 0.13076827]
679	0	1	[0.0758737, 0.46240819, 0.098834954, 0.061525, 0.06905336, 0.11508014, 0.117224686]
680	0	1	[0.09092377, 0.13552754, 0.12272693, 0.08317486, 0.2501179, 0.13914333, 0.17838563]
681	0	1	[0.09512697, 0.13303559, 0.13881078, 0.08475458, 0.23150094, 0.17236969, 0.14440142]
682	0	1	[0.09120441, 0.13387187, 0.103570186, 0.40090322, 0.06266053, 0.09493824, 0.1128515]
683	0	1	[0.08095349, 0.43254107, 0.10792115, 0.07636113, 0.07243744, 0.106144264, 0.12364138]
684	0	1	[0.10649648, 0.25749093, 0.1223493, 0.07333139, 0.09318308, 0.11965401, 0.22749476]
685	0	1	[0.08740638, 0.100015365, 0.10219744, 0.4625787, 0.057267886, 0.08739691, 0.10313723]
686	0	1	[0.06988521, 0.51174295, 0.067129314, 0.07746968, 0.07596303, 0.10083488, 0.09697498]
687	0	1	[0.064677544, 0.51434535, 0.09112449, 0.06725905, 0.06494804, 0.09519112, 0.10245438]
688	0	1	[0.06879252, 0.5416185, 0.06514843, 0.08085556, 0.0642184, 0.0870293, 0.092337266]
689	0	1	[0.08660755, 0.15971965, 0.070233874, 0.42609277, 0.07231039, 0.08854823, 0.09648753]
690	0	1	[0.096350394, 0.14213178, 0.13433519, 0.081388324, 0.17169732, 0.2426733, 0.13142367]
691	0	1	[0.060522545, 0.60791063, 0.05778981, 0.05662258, 0.05554697, 0.07777578, 0.0838317]
692	0	0	[0.3118823, 0.15759, 0.0711354, 0.07546162, 0.13677903, 0.115640305, 0.13151138]
693	0	1	[0.14203997, 0.10164104, 0.07386768, 0.31116012, 0.23452254, 0.066779144, 0.069989495]
694	0	0	[0.5165031, 0.094216235, 0.071212925, 0.052448295, 0.08155699, 0.09694387, 0.08711861]
695	0	1	[0.09593264, 0.1768683, 0.117420144, 0.29392058, 0.07494532, 0.10912284, 0.13179016]
696	0	1	[0.049654208, 0.62322605, 0.052602556, 0.07101671, 0.056651074, 0.075994685, 0.070854664]
697	0	0	[0.29179025, 0.14969142, 0.06984692, 0.08129327, 0.09868554, 0.12036964, 0.188323]
698	0	0	[0.10843038, 0.10893687, 0.070174344, 0.067743644, 0.07827569, 0.088789105, 0.4776499]
699	0	1	[0.053367008, 0.61560935, 0.054734737, 0.06696245, 0.05751074, 0.07606652, 0.075749226]
700	0	1	[0.08846308, 0.2646004, 0.110605314, 0.23366868, 0.07325394, 0.10817202, 0.12123664]
701	0	1	[0.088598266, 0.16653278, 0.11318354, 0.35061166, 0.06812498, 0.101247415, 0.111701414]
702	0	1	[0.08714899, 0.15244247, 0.10610267, 0.3794041, 0.0673573, 0.09813916, 0.10940531]
703	0	1	[0.123261474, 0.09470701, 0.071073, 0.36136338, 0.22613081, 0.06284594, 0.060618397]
704	0	1	[0.06673188, 0.50786936, 0.09226378, 0.065529145, 0.06624402, 0.09602298, 0.10533878]
705	0	1	[0.085083894, 0.14285366, 0.039961785, 0.046498563, 0.5688517, 0.062718324, 0.054032043]
706	0	1	[0.06329638, 0.51491565, 0.09012577, 0.06983163, 0.06621239, 0.09465984, 0.10095837]
707	0	1	[0.057090778, 0.6043299, 0.05694497, 0.06505198, 0.058018636, 0.078351, 0.080212764]
708	0	1	[0.12341413, 0.11706738, 0.047970634, 0.03758908, 0.5227298, 0.061998107, 0.08923089]
709	0	1	[0.093002774, 0.475378, 0.042340625, 0.04877909, 0.23040172, 0.057687867, 0.052409805]
710	0	1	[0.055184398, 0.61490905, 0.05550596, 0.06500116, 0.055755243, 0.076146655, 0.07749748]
711	0	1	[0.0824685, 0.421244, 0.09148703, 0.089201294, 0.09557957, 0.11381331, 0.1062063]
712	0	1	[0.08487723, 0.33332518, 0.119617455, 0.14988884, 0.07711268, 0.114727154, 0.12045145]
713	0	1	[0.055851273, 0.60792524, 0.056454446, 0.06711805, 0.057296652, 0.077229746, 0.07812458]
714	0	1	[0.08642603, 0.5307259, 0.03915255, 0.03638465, 0.20396015, 0.05337732, 0.04997335]
715	0	1	[0.05629664, 0.6165506, 0.05570859, 0.060744904, 0.055483546, 0.07627573, 0.07894005]
716	0	1	[0.129078, 0.16319323, 0.075731136, 0.21081056, 0.27065894, 0.07328607, 0.077242106]
717	0	1	[0.0995636, 0.33796772, 0.06567159, 0.043870598, 0.31725374, 0.07070106, 0.06497166]
718	0	1	[0.07962588, 0.4231832, 0.10868394, 0.091392875, 0.070934996, 0.10626523, 0.1199139]
719	0	0	[0.5981232, 0.0582857, 0.03512147, 0.02143535, 0.20133212, 0.048749894, 0.036952246]
720	0	0	[0.5213058, 0.06460049, 0.041475236, 0.024735646, 0.23672257, 0.057623517, 0.053536743]
721	0	1	[0.05241904, 0.6244147, 0.0538033, 0.06526773, 0.05523159, 0.07473917, 0.07412447]
722	0	0	[0.45819843, 0.14136893, 0.0567575, 0.065551504, 0.0930067, 0.10501646, 0.08010043]
723	0	1	[0.05502345, 0.58467895, 0.057804417, 0.076785766, 0.061182544, 0.08148295, 0.08304197]
724	0	1	[0.05921453, 0.60403085, 0.057482183, 0.063366726, 0.056036796, 0.07785489, 0.08201408]
725	0	1	[0.13304256, 0.20768765, 0.076489665, 0.1491445, 0.28161728, 0.0762431, 0.07577524]
726	0	1	[0.0722591, 0.4995504, 0.095289454, 0.060346805, 0.06363438, 0.096692905, 0.11222686]
727	0	1	[0.0757736, 0.33892342, 0.11899288, 0.10476504, 0.12344104, 0.12055118, 0.117552854]
728	0	1	[0.08495568, 0.23692626, 0.1712483, 0.11463511, 0.14102685, 0.12979786, 0.121409886]
729	0	1	[0.08968616, 0.14112437, 0.085460775, 0.4476681, 0.05995169, 0.08479615, 0.09131274]
730	0	1	[0.075469665, 0.2119381, 0.10084417, 0.33660898, 0.07267315, 0.09995627, 0.10250963]
731	0	1	[0.09000008, 0.4609574, 0.042156987, 0.043408602, 0.25505492, 0.057773743, 0.0506482]
732	0	1	[0.094487295, 0.43660632, 0.04404154, 0.045278177, 0.26107034, 0.059859328, 0.058656935]
733	0	1	[0.07970251, 0.547268, 0.037424322, 0.037680455, 0.19942446, 0.051911984, 0.046588317]
734	0	1	[0.056106836, 0.61052173, 0.056246005, 0.064724445, 0.05620736, 0.07735844, 0.078835174]
735	0	1	[0.1578007, 0.094530135, 0.13571638, 0.07251949, 0.3776351, 0.08422416, 0.07757401]
736	0	0	[0.58153397, 0.058117315, 0.037234385, 0.019854842, 0.21160877, 0.049056675, 0.042594023]
737	0	1	[0.101396784, 0.16024818, 0.06452222, 0.045929454, 0.4698886, 0.095512524, 0.06250226]
738	0	1	[0.096018866, 0.32375267, 0.11470803, 0.11039964, 0.082345665, 0.123195544, 0.14957955]
739	0	1	[0.13897821, 0.20921981, 0.13599567, 0.11980479, 0.124131694, 0.13187397, 0.13999595]
740	0	1	[0.09718523, 0.21975471, 0.12426288, 0.18113366, 0.08677684, 0.11818336, 0.17270331]
741	1	5	[0.13133024, 0.030897316, 0.3852229, 0.022621565, 0.042171977, 0.27791032, 0.10984573]
742	1	5	[0.10691575, 0.058344103, 0.55660284, 0.036088903, 0.047114875, 0.12950912, 0.065424435]
743	1	4	[0.098913446, 0.05466759, 0.62174684, 0.034135863, 0.041859586, 0.09402854, 0.05464812]
744	1	2	[0.09129796, 0.025566794, 0.74595237, 0.015954327, 0.020635735, 0.0767524, 0.023840437]
745	1	5	[0.0950685, 0.024247115, 0.7210576, 0.01608732, 0.026435683, 0.091537625, 0.02556618]
746	1	5	[0.066504404, 0.077125326, 0.06940654, 0.056228776, 0.08837693, 0.5521333, 0.09022469]
747	1	5	[0.10809348, 0.16274986, 0.14916202, 0.08317149, 0.10704536, 0.27882951, 0.110948294]
748	1	5	[0.087340206, 0.091348, 0.12514919, 0.06319418, 0.08957317, 0.43377405, 0.10962117]
749	0	0	[0.107405275, 0.12741745, 0.12699427, 0.081399806, 0.09294015, 0.16510352, 0.29873952]
750	0	0	[0.12963559, 0.14756992, 0.18447214, 0.16508998, 0.08838997, 0.13977122, 0.14507118]
751	1	5	[0.09429867, 0.09805658, 0.16863108, 0.06842043, 0.084046036, 0.38080427, 0.10574288]
752	1	5	[0.108789854, 0.08402659, 0.31209964, 0.058840096, 0.120197885, 0.2239808, 0.092065096]
753	1	5	[0.121189624, 0.10330128, 0.3457659, 0.055626754, 0.060659144, 0.23542598, 0.07803138]
754	1	5	[0.11673724, 0.13455537, 0.2408227, 0.08018821, 0.1944744, 0.14015485, 0.09306727]
755	1	5	[0.12824784, 0.0883322, 0.18849929, 0.037812315, 0.057522837, 0.12344968, 0.3761359]
756	1	5	[0.09849874, 0.10645902, 0.19335237, 0.075224616, 0.09776161, 0.31661424, 0.11208944]
757	1	5	[0.09280187, 0.08160178, 0.11308218, 0.057525594, 0.09627979, 0.17495269, 0.3837561]
758	1	5	[0.08910103, 0.07814888, 0.10981162, 0.056116626, 0.09045406, 0.15408066, 0.42228708]
759	1	4	[0.086306915, 0.12352173, 0.118229754, 0.08492556, 0.32271725, 0.13229698, 0.13200183]
760	1	5	[0.0930455, 0.14119245, 0.07862303, 0.07205523, 0.102641426, 0.3719403, 0.14050198]
761	0	0	[0.100246005, 0.1758024, 0.084778026, 0.09215902, 0.2768087, 0.15192853, 0.11827735]
762	0	0	[0.120667785, 0.18024236, 0.108340114, 0.09598697, 0.22717974, 0.14600514, 0.12157791]
763	0	0	[0.5238183, 0.12633593, 0.050264705, 0.052675743, 0.082936645, 0.08945472, 0.074513935]
764	0	0	[0.176836, 0.17341693, 0.083570085, 0.08803315, 0.22569355, 0.13341518, 0.119035095]
765	1	5	[0.11374452, 0.11778321, 0.15075633, 0.28906155, 0.080000065, 0.1123118, 0.13634254]
766	0	1	[0.1835405, 0.13959609, 0.15599322, 0.102862746, 0.12976858, 0.1357099, 0.15252896]
767	1	5	[0.060756017, 0.0610324, 0.05682584, 0.041401807, 0.06300909, 0.6402978, 0.07667708]
768	1	5	[0.062654175, 0.062082984, 0.059639163, 0.041975122, 0.06280909, 0.63019663, 0.08064274]
769	0	0	[0.30982998, 0.13125092, 0.10458507, 0.06999958, 0.09652984, 0.14581752, 0.1419871]
770	0	1	[0.111651175, 0.11904971, 0.22467971, 0.23617938, 0.07465315, 0.1122527, 0.1215341]
771	1	5	[0.09251874, 0.08054307, 0.1033604, 0.055989925, 0.09202703, 0.23297611, 0.34258467]
772	1	5	[0.09062044, 0.09775484, 0.11525349, 0.07297398, 0.15638737, 0.159253, 0.30775684]
773	0	0	[0.3282594, 0.11175936, 0.09737125, 0.066944174, 0.11818882, 0.11819098, 0.15928605]
774	1	5	[0.12520443, 0.11289811, 0.1933922, 0.05596528, 0.18119374, 0.23724598, 0.09410022]
775	1	5	[0.11414842, 0.07083085, 0.23846851, 0.043670088, 0.115428664, 0.3258078, 0.09164563]
776	1	5	[0.06674268, 0.06975355, 0.06811098, 0.050074223, 0.06914041, 0.587708, 0.088470206]
777	1	5	[0.09225659, 0.14162543, 0.07425923, 0.077474944, 0.15364741, 0.32801852, 0.13271792]
778	0	0	[0.08616098, 0.14404126, 0.071940534, 0.46700245, 0.058143087, 0.08231715, 0.090394594]
779	1	5	[0.07301288, 0.11474624, 0.056143377, 0.064435594, 0.09684275, 0.5080181, 0.08680109]
780	1	5	[0.10983353, 0.16873921, 0.20610747, 0.09758598, 0.09597034, 0.2170066, 0.10475689]
781	1	5	[0.090582095, 0.11163947, 0.12264903, 0.07151838, 0.106795736, 0.38728243, 0.10953288]
782	1	5	[0.10268594, 0.11550441, 0.23157513, 0.094306804, 0.09922811, 0.19767183, 0.15902773]
783	1	5	[0.12579964, 0.19790898, 0.17210548, 0.115348086, 0.09763888, 0.1320265, 0.15917249]
784	1	5	[0.10659917, 0.11557036, 0.37288895, 0.11039245, 0.07477723, 0.11273694, 0.10703482]
785	1	5	[0.104237266, 0.112969354, 0.39367712, 0.085218236, 0.083105855, 0.11476734, 0.10602489]
786	1	5	[0.13629861, 0.13148993, 0.092452526, 0.05453991, 0.31948656, 0.20902942, 0.05670308]
787	1	5	[0.10249265, 0.12189441, 0.25578287, 0.0908741, 0.13924046, 0.1664318, 0.123283744]
788	1	5	[0.10305567, 0.119148366, 0.33004424, 0.08750312, 0.10052506, 0.14879729, 0.1109262]
789	1	5	[0.118145816, 0.039792646, 0.23141007, 0.020037731, 0.041401733, 0.51641685, 0.032795154]
790	1	5	[0.08922477, 0.11644046, 0.13948725, 0.086581595, 0.28366172, 0.14936076, 0.13524339]
791	1	5	[0.13448443, 0.040405456, 0.5741966, 0.07593588, 0.036843833, 0.0980759, 0.040057953]
792	1	5	[0.08765447, 0.09768263, 0.10431699, 0.463157, 0.05764612, 0.087306194, 0.102236584]
793	1	5	[0.12198895, 0.13180901, 0.2441094, 0.067149274, 0.16297914, 0.18910854, 0.08285562]
794	1	5	[0.1440622, 0.06703792, 0.3824031, 0.038119182, 0.18404502, 0.13270003, 0.05163251]

## Sheet: f
sub_gt	feature learned by LiAIDS			sub_gt:ground truth label. 0: HC, 1: HH, 2: HCC, 3:FNH, 4: HM, 5:ICC, 6: HA
4	[0.009830175, 0.0, 0.15987296, 0.10730844, 0.04658308, 0.008438976, 0.0, 0.088595524, 0.03350444, 0.03477582, 0.035441115, 0.050589524, 0.06490886, 0.029011078, 0.022615816, 0.12193192, 0.07898824, 0.051922243, 0.093306944, 0.0024085734, 0.23404665, 0.021285348, 0.0, 0.11250881, 0.0038844205, 0.20786949, 0.005595192, 0.1920888, 0.11124509, 0.23360717, 0.017276216, 0.026730832, 0.026700355, 0.0894…
2	[0.0072213295, 0.033797093, 0.058129083, 0.0580681, 0.12772915, 0.050900906, 0.01759959, 0.041035805, 0.20062219, 0.0807613, 0.10358841, 0.08772096, 0.1600922, 0.060928646, 0.061449353, 0.09507414, 0.016981017, 0.08454195, 0.10648349, 0.023228267, 0.037891302, 0.017357457, 0.0331395, 0.14216246, 0.03528673, 0.013229689, 0.032216147, 0.095729195, 0.11469963, 0.053682435, 0.07106266, 0.28405154, 0.…
1	[0.13960114, 0.19569667, 0.0, 0.048104342, 0.001230204, 0.066662684, 0.14538626, 0.0011214572, 0.0, 0.00045778888, 0.0, 0.020884389, 0.0, 0.0, 0.34289023, 0.027045658, 0.081181034, 0.00028137048, 0.0044089104, 0.313059, 0.0018435712, 0.022089722, 0.1235946, 0.017556356, 0.12183088, 8.91537e-05, 0.2961356, 0.0013805953, 0.0, 0.0, 0.0051663225, 0.0, 0.118966624, 0.030002084, 0.00051158643, 0.050973…
1	[0.13481447, 0.15615673, 0.003050184, 0.10284624, 0.00069918344, 0.015985986, 0.11988005, 0.0012579184, 0.0, 0.0, 0.0, 0.024943365, 0.0, 0.0, 0.30428994, 0.020601412, 0.042062923, 0.0, 0.0052146455, 0.31356812, 0.0034867818, 0.011866229, 0.17761855, 0.0065147206, 0.097467445, 0.004398823, 0.24636143, 0.0005744089, 0.00045790875, 0.0, 0.00038370976, 0.0, 0.14578839, 0.005029859, 0.020468388, 0.023…
2	[0.0051242006, 0.13710724, 0.026089652, 0.0052521457, 0.07074849, 0.1769685, 0.04117049, 0.12153339, 0.11189111, 0.053143334, 0.07863773, 0.091946766, 0.062391702, 0.019640641, 0.006958973, 0.0700944, 0.08248115, 0.083835505, 0.08752958, 0.0037019146, 0.017036969, 0.007684203, 0.057034362, 0.111254446, 0.086599365, 0.0096865175, 0.0, 0.051175166, 0.102287896, 0.06007789, 0.13368891, 0.2499252, 0.…
1	[0.0, 0.0005644021, 0.00084837596, 0.18621817, 0.0029453554, 0.016028695, 0.03399829, 0.004053, 0.0040970854, 0.0010699033, 0.0018543762, 0.0011952049, 0.0, 0.0057763136, 0.15020737, 0.0057847584, 0.03265521, 0.0, 0.006151701, 0.19616225, 0.0073874723, 0.0018854584, 0.23647206, 0.00076210004, 0.0018883151, 0.0042981426, 0.034910165, 0.0018810505, 0.0, 0.00036397754, 0.0035562578, 0.0044741826, 0.…
4	[0.018844461, 0.017065423, 0.19278367, 0.18511212, 0.0090510845, 0.001732677, 0.0011654663, 0.028735386, 0.04159809, 0.068810366, 0.07000059, 0.008607929, 0.14108987, 0.035385415, 0.0, 0.08020615, 0.012777692, 0.117424704, 0.05954958, 0.046753634, 0.21088924, 0.05337197, 0.03327548, 0.059135605, 0.012931514, 0.12547494, 0.004567866, 0.1936182, 0.10587965, 0.2226115, 0.045727, 0.016776744, 0.05876…
4	[0.064418845, 0.0031440058, 0.15988213, 0.2197028, 0.07092353, 0.033203285, 0.008295216, 0.04158618, 0.011001919, 0.055782307, 0.0065290895, 0.03784098, 0.079557665, 0.052532606, 0.16135359, 0.15878612, 0.017597578, 0.041097667, 0.0351181, 0.05308667, 0.1516085, 0.106403634, 0.09394433, 0.0580167, 0.0004971911, 0.21569455, 0.049932722, 0.12216059, 0.021953829, 0.1469876, 0.035570845, 0.0, 0.07403…
4	[0.04898912, 0.00664482, 0.12629549, 0.3030755, 0.026336778, 0.011205448, 0.005548499, 0.022126364, 0.0, 0.022404693, 0.012747388, 0.015154463, 0.06456204, 0.02028657, 0.14756954, 0.07142208, 0.011169608, 0.023430675, 0.019645268, 0.02788942, 0.08856658, 0.03906794, 0.16159612, 0.07662173, 0.0014237468, 0.11572408, 0.042187817, 0.02343559, 0.0061662835, 0.15336841, 0.028169163, 0.03233476, 0.0874…
4	[0.10856552, 0.0, 0.053059723, 0.16281164, 0.07371907, 0.06737192, 0.041886453, 0.07420602, 0.0, 0.038843382, 0.0053166677, 0.043124497, 0.009206249, 0.09854824, 0.17662491, 0.082707115, 0.06893603, 0.0053012874, 0.052269448, 0.10869115, 0.045615096, 0.018303553, 0.23470636, 0.011043835, 0.0, 0.14118922, 0.11798425, 0.082258984, 0.00040047796, 0.039458882, 0.01532455, 0.0, 0.09178193, 0.19494656,…
4	[0.0, 0.0, 0.22504851, 0.12642723, 0.009009173, 0.0, 0.0, 0.012562581, 0.1001928, 0.04960316, 0.111376435, 0.013356428, 0.13914092, 0.019055042, 0.040941127, 0.025801592, 0.007409454, 0.122041844, 0.076159745, 0.0, 0.26152915, 0.068419695, 0.0, 0.06423568, 0.0024497916, 0.1311637, 0.0004992904, 0.20175725, 0.17025559, 0.2742609, 0.09007057, 0.0, 0.0, 0.005623261, 0.10393456, 0.000491716, 0.115334…
4	[0.07316966, 0.0012865945, 0.10744118, 0.14137593, 0.040750068, 0.010105839, 0.10099714, 0.01867564, 0.014671637, 0.17085995, 0.011630965, 0.0024493954, 0.020684635, 0.10834635, 0.10951261, 0.1162362, 0.025082221, 0.014225381, 0.023115765, 0.08512703, 0.06616253, 0.07581196, 0.24417947, 0.047029864, 0.0016635624, 0.1648178, 0.15577312, 0.022494039, 0.0051836856, 0.086805746, 0.011333669, 0.0, 0.1…
4	[0.03754579, 0.0, 0.10550921, 0.24302189, 0.005331015, 0.0, 0.06643969, 0.0020876008, 0.0, 0.03172798, 0.05572037, 0.0051440797, 0.033466995, 0.17311431, 0.097036205, 0.01926896, 0.05241715, 0.04947333, 0.026308002, 0.001213174, 0.108467646, 0.05347242, 0.1752883, 0.0, 0.0, 0.12824415, 0.0047259987, 0.12909655, 0.0, 0.06425405, 0.019441364, 0.0, 0.08397222, 0.20219834, 0.0078182435, 0.027374987, …
4	[0.011839418, 0.0049054646, 0.1503982, 0.22260597, 0.02832086, 0.0, 0.0, 0.0037010517, 0.022053342, 0.018165447, 0.070148386, 0.0003719153, 0.088314384, 0.08026336, 0.14876142, 0.060629044, 0.026611142, 0.092743285, 0.022945788, 0.016937433, 0.3050257, 0.16902956, 0.035833832, 0.030954631, 0.00057430344, 0.13266866, 0.003521724, 0.1890994, 0.013853944, 0.11199495, 0.02222725, 0.0, 0.06106941, 0.0…
4	[0.04209383, 0.008348045, 0.01960249, 0.19485892, 0.0029807293, 0.0, 0.015927197, 0.0, 0.0, 0.0068298383, 0.03266302, 0.0047083055, 0.009473492, 0.12070373, 0.22332887, 0.0025534343, 0.010338555, 0.027357282, 0.0055925194, 0.1548915, 0.048079357, 0.11770923, 0.07617984, 0.0, 0.0035579382, 0.023168396, 0.1935198, 0.12597892, 0.0017372549, 0.014576453, 0.0059845103, 0.0, 0.110306345, 0.16104665, 0.…
4	[0.005819097, 0.0, 0.15678543, 0.21568038, 0.062238503, 0.009441861, 0.0, 0.0056858934, 0.00160191, 0.03689309, 0.034109414, 0.0052353446, 0.11912516, 0.084453754, 0.053625822, 0.025481474, 0.0009457999, 0.116866566, 0.041808527, 0.0072571826, 0.23153435, 0.10354684, 0.0024161765, 0.0024277323, 0.0008111953, 0.17556445, 0.003192307, 0.16673356, 0.032740194, 0.17809518, 0.036626592, 0.0034416367, …
4	[0.039199054, 0.036066942, 0.14497969, 0.12760481, 0.017845726, 0.057443775, 0.000563864, 0.09843753, 0.17600833, 0.051507168, 0.04514315, 0.036249515, 0.09425903, 0.00886487, 0.048729353, 0.17817955, 0.03726523, 0.047556665, 0.07351774, 0.009234328, 0.1659616, 0.04688237, 0.09903322, 0.13552082, 0.00093936396, 0.07076691, 0.0, 0.12768076, 0.1748021, 0.21928033, 0.12333113, 0.0, 0.030716691, 0.05…
4	[0.022931876, 0.0062048296, 0.10790102, 0.2822193, 0.024333876, 0.0, 0.0, 0.025493402, 0.0075212047, 0.009458829, 0.056451872, 0.0132109, 0.045459617, 0.1287579, 0.09053049, 0.073901065, 0.021890681, 0.05364525, 0.02448008, 0.035828415, 0.14531176, 0.035870094, 0.08691042, 0.06071437, 0.007700147, 0.12631503, 0.008021277, 0.13277727, 0.04838448, 0.22113195, 0.04034206, 0.0, 0.0062792287, 0.069514…
4	[0.008708772, 0.0, 0.121034555, 0.27914485, 0.053454395, 0.0020005542, 0.020200277, 0.0028980838, 0.0, 0.0073043513, 0.011803021, 0.0036136352, 0.04735097, 0.06983476, 0.1765485, 0.10471205, 0.0, 0.05052122, 0.0024234313, 0.0035700717, 0.21855837, 0.056798734, 0.019139333, 0.008587879, 0.0054899137, 0.089372575, 0.0026222786, 0.13377334, 0.016602946, 0.22011116, 0.01560732, 0.0011830804, 0.015698…
4	[0.008563872, 0.0022087463, 0.12977201, 0.26193327, 0.015632736, 0.0, 0.0, 0.0018144902, 0.022075074, 0.004463058, 0.061673474, 0.0031645328, 0.080253914, 0.07480587, 0.16441166, 0.01402309, 0.0, 0.063564695, 0.01410963, 0.06286336, 0.24519984, 0.14317861, 0.037690256, 0.01101071, 0.0, 0.05794824, 0.005699067, 0.17729914, 0.042465568, 0.15456958, 0.029249536, 0.00052740047, 0.046998587, 0.0459807…
4	[0.05485116, 0.0, 0.029210005, 0.2728812, 0.04981113, 0.0, 0.0070241243, 0.004729372, 0.0, 0.016213013, 0.016951984, 0.0040499913, 0.009241647, 0.19508503, 0.072559096, 0.070070714, 0.006186157, 0.049110763, 0.07757988, 0.01681511, 0.061424986, 0.14401223, 0.08777042, 0.0017470564, 0.00419146, 0.07574967, 0.026408395, 0.14881073, 0.0021159893, 0.07106511, 0.004720456, 0.002120557, 0.14752711, 0.0…
4	[0.00908084, 0.0, 0.1945881, 0.1929661, 0.005389272, 0.0062836586, 0.014922194, 0.010163185, 0.012290995, 0.037909497, 0.046883292, 0.003105023, 0.10138932, 0.046415914, 0.030290032, 0.020203155, 0.006913034, 0.08400172, 0.07660287, 0.0334545, 0.28330785, 0.06730468, 0.04956021, 0.005892646, 0.0, 0.16084243, 0.025379283, 0.23744717, 0.05504449, 0.14539444, 0.050456155, 0.026049245, 0.025805578, 0…
4	[0.006943523, 0.08282039, 0.082840465, 0.088390045, 0.0036990573, 0.0, 0.0, 0.015783489, 0.089034416, 0.019971807, 0.1431991, 0.033791646, 0.11047266, 0.054241676, 0.0661587, 0.11409904, 0.0103357, 0.14787017, 0.053614777, 0.00040502363, 0.18848594, 0.13736509, 0.03758241, 0.0067195357, 0.042415824, 0.10099891, 0.09078177, 0.12600611, 0.042886954, 0.08483273, 0.07376615, 0.0, 0.042004365, 0.05403…
4	[0.098594435, 0.06283922, 0.11239376, 0.09122709, 0.030874025, 0.018197857, 0.07923793, 0.050060436, 0.01857819, 0.009926275, 0.032506507, 0.017312467, 0.08650865, 0.089946665, 0.14501052, 0.08232101, 0.047874678, 0.07988801, 0.1408199, 0.08188483, 0.114017665, 0.06341014, 0.22177164, 0.011514909, 0.053910226, 0.14492519, 0.13303001, 0.13686526, 0.047778875, 0.16518687, 0.07637952, 0.05629976, 0.…
4	[0.0, 0.0, 0.083004236, 0.2558167, 0.020065544, 0.0070881997, 0.014022362, 0.015790278, 0.003625242, 0.00840492, 0.011536475, 0.0031449515, 0.025493791, 0.021615686, 0.0825058, 0.037524715, 0.00847362, 0.009999113, 0.00609983, 0.033459414, 0.2139224, 0.024569435, 0.045898158, 0.0053783422, 0.0020207777, 0.100833796, 0.0, 0.16069227, 0.034548763, 0.2359717, 0.041011747, 0.0, 0.037453007, 0.0497526…
4	[0.06396835, 0.0, 0.031748172, 0.049962718, 0.06187676, 0.05669286, 0.050380927, 0.15097223, 0.0008461325, 0.03987734, 0.0, 0.08731247, 0.0, 0.058351718, 0.0, 0.14085296, 0.045971915, 0.0, 0.051004373, 0.0, 0.030394614, 0.011718702, 0.014084033, 0.19908561, 0.022734066, 0.15308994, 0.050530486, 0.07188285, 0.035041146, 0.2662175, 0.012378941, 0.009864375, 0.003822989, 0.13739745, 0.28976488, 0.01…
4	[0.027357796, 0.069118276, 0.056968056, 0.10358931, 0.048254497, 0.11229513, 0.026217133, 0.15021291, 0.14695695, 0.07307984, 0.13639642, 0.062541075, 0.058927827, 0.03226894, 0.01370989, 0.07188958, 0.027424918, 0.10711052, 0.069001056, 0.0, 0.033712756, 0.037581336, 0.03454911, 0.13169801, 0.06659183, 0.0882626, 0.0, 0.06610961, 0.07982716, 0.09938161, 0.060826063, 0.22121657, 0.21279003, 0.014…
4	[0.0060566915, 0.00047689726, 0.17280154, 0.2015644, 0.024507107, 0.015936412, 0.007888428, 0.03416028, 0.044375155, 0.008180524, 0.14014305, 0.0571699, 0.1149488, 0.0622065, 0.108355105, 0.101257905, 0.034113705, 0.13720383, 0.027225792, 0.0031969643, 0.25652388, 0.13710941, 0.011862872, 0.082147576, 0.00036687392, 0.10347833, 0.01563954, 0.1825057, 0.032922924, 0.1782276, 0.022531033, 0.0016985…
4	[0.003761137, 0.0, 0.16324362, 0.23843819, 0.0058243354, 0.0, 0.008742717, 0.035563715, 0.049765173, 0.056547698, 0.12201139, 0.025583627, 0.14141579, 0.13984254, 0.02612367, 0.022069205, 0.0, 0.10873485, 0.046322268, 0.013060261, 0.11767311, 0.1426318, 0.026150938, 0.051887147, 0.0, 0.11758005, 0.008039216, 0.13597077, 0.064936474, 0.08137424, 0.06566144, 0.018799493, 0.111146495, 0.068957575, 0…
4	[0.025068436, 0.0021715665, 0.18241894, 0.1911063, 0.033845674, 0.0070897443, 0.0, 0.033460762, 0.007937074, 0.014256082, 0.023516102, 0.023913402, 0.08274035, 0.041759197, 0.17303285, 0.07601068, 0.005953563, 0.05532575, 0.031859063, 0.013135106, 0.26210687, 0.06531826, 0.060964406, 0.01260708, 0.001865968, 0.105147906, 0.0, 0.18279286, 0.011821436, 0.19484712, 0.037922204, 0.021869235, 0.010400…
4	[0.003462978, 0.0018805617, 0.19534165, 0.1782774, 0.0010638289, 0.0, 0.00047477765, 0.009860527, 0.17689711, 0.04384054, 0.25818533, 0.023866149, 0.27117875, 0.030675013, 0.006500345, 0.02345463, 0.010693003, 0.28317514, 0.008069728, 0.025699543, 0.18022998, 0.11331986, 0.04120476, 0.030508487, 0.009551286, 0.06741534, 0.0, 0.119008794, 0.1484863, 0.14191931, 0.10656186, 0.066286355, 0.03955342,…
4	[0.048420805, 0.0042360914, 0.072811514, 0.096389875, 0.021971475, 0.0035998018, 0.0043845223, 0.0048551536, 0.061090734, 0.0, 0.13954142, 0.04096597, 0.09927843, 0.0675718, 0.10178079, 0.07300533, 0.0009527796, 0.08069623, 0.15936826, 0.016631674, 0.31115094, 0.07094593, 0.040925585, 0.022406068, 0.016978504, 0.0141468635, 0.0, 0.19787864, 0.116489865, 0.17470457, 0.069001205, 0.011842263, 0.057…
4	[0.0, 0.013820715, 0.13256635, 0.036622472, 0.098192096, 0.013967198, 0.012269653, 0.014595409, 0.117660545, 0.009218687, 0.23714022, 0.0075016306, 0.19610767, 0.044414576, 0.01479161, 0.059474096, 0.0035434456, 0.21384856, 0.11343063, 0.0022787324, 0.21909334, 0.17167756, 0.0017190365, 0.028065264, 0.004815947, 0.021765627, 0.011635122, 0.116612285, 0.06918171, 0.088040665, 0.0970539, 0.04734851…
4	[0.009453248, 0.0, 0.14580774, 0.18756564, 0.047161654, 0.0019487975, 0.004347546, 0.025362924, 0.12911347, 0.021776736, 0.18817453, 0.025071973, 0.15549713, 0.04727246, 0.024649313, 0.10893816, 0.017337373, 0.22880387, 0.040292997, 0.006802982, 0.2411647, 0.1740516, 0.034017216, 0.036509085, 0.007460257, 0.09474278, 0.012249746, 0.17653917, 0.02806687, 0.08650541, 0.048545558, 0.021184027, 0.044…
4	[0.010609717, 0.022560084, 0.13543181, 0.100318946, 0.13810217, 0.002959194, 0.008379954, 0.013618029, 0.053278346, 0.04241613, 0.073477805, 0.014806237, 0.13670684, 0.14388618, 0.045285117, 0.083516926, 0.02424112, 0.13960303, 0.07500214, 0.0, 0.27073863, 0.1512304, 0.040991683, 0.025858145, 0.00251642, 0.09504346, 0.0037251208, 0.17942624, 0.056423888, 0.10549948, 0.13323063, 0.048469957, 0.134…
2	[0.018981593, 0.081954636, 0.032772623, 0.0, 0.00095526985, 0.17803155, 0.036746018, 0.07511599, 0.15636861, 0.044814076, 0.004453962, 0.2286271, 0.023515692, 0.0, 0.09474236, 0.12395459, 0.07692775, 0.040883526, 0.14942962, 0.12059726, 0.0013578308, 0.0083563905, 0.022749182, 0.19748533, 0.16593693, 0.019422838, 0.116990104, 0.0019360785, 0.114569545, 0.031052811, 0.047425598, 0.12777834, 0.0078…
4	[0.0, 0.0, 0.1725574, 0.18301924, 0.031993896, 0.00035974695, 0.0013057558, 0.013112773, 0.011878078, 0.000799986, 0.14197318, 0.0027988146, 0.054124095, 0.18072402, 0.004279339, 0.023136353, 0.004856598, 0.09510992, 0.053091187, 0.020653132, 0.2279708, 0.12650147, 0.056018464, 0.0, 0.0, 0.1082378, 0.009261039, 0.19555558, 0.033511437, 0.1403946, 0.0011602155, 0.0, 0.044083834, 0.055999562, 0.003…
4	[0.0, 0.004340538, 0.040344425, 0.13029374, 0.015011864, 0.0009685148, 0.0011558271, 0.009982549, 0.003622167, 0.0010123313, 0.12481881, 0.0, 0.03579608, 0.17166731, 0.0032046505, 0.0013929133, 0.0, 0.120979436, 0.012052423, 0.0, 0.14620516, 0.20058338, 0.008577701, 0.0015942876, 0.002002261, 0.03129601, 0.0, 0.21267952, 0.0003979901, 0.119422704, 0.0020750784, 0.0, 0.15316741, 0.0, 0.0033293539,…
4	[0.0031055717, 0.0, 0.13019925, 0.09888125, 0.018167937, 0.0, 0.0, 0.010439413, 0.10880974, 0.012758046, 0.25922808, 0.0052406173, 0.1819909, 0.07932937, 0.009216892, 0.020113539, 0.020288773, 0.25516364, 0.016061088, 0.00076090044, 0.27078545, 0.25526804, 0.0, 0.025399007, 0.0, 0.08508406, 0.0, 0.20496485, 0.033846237, 0.07705481, 0.03425009, 0.0004801969, 0.037559748, 0.039373044, 0.011175766, …
4	[0.0, 0.0055507347, 0.0918253, 0.16651893, 0.01538316, 0.0052650557, 0.0006308506, 0.016393142, 0.26265293, 0.0087003, 0.2119033, 0.0023772998, 0.26867583, 0.09061029, 0.0176063, 0.0041093263, 0.0036660489, 0.24772584, 0.015656644, 0.0, 0.06462085, 0.13673316, 0.06732028, 0.0026662394, 0.00054315, 0.022385012, 0.0, 0.17883109, 0.17403245, 0.037219245, 0.068431705, 0.105081335, 0.055032883, 0.0567…
4	[0.0, 0.019361928, 0.011223788, 0.0709012, 0.0, 0.0, 0.014814357, 0.004949095, 0.006503754, 0.0050745364, 0.07998283, 0.0065197577, 0.036509, 0.14637172, 0.004740952, 0.0040235473, 0.008495267, 0.04303227, 0.0, 0.0, 0.02047671, 0.09111422, 0.007988018, 0.0, 0.019008951, 0.0091839675, 0.0, 0.022486392, 0.0, 0.059491947, 0.021467628, 0.052098345, 0.29466075, 0.0030773734, 0.0024966078, 0.0, 0.24178…
2	[0.0, 0.01990737, 0.022856776, 0.0, 0.011234844, 0.119769774, 0.07641402, 0.23972145, 0.005159629, 0.22779962, 0.012867098, 0.1489757, 0.0, 0.0, 0.0, 0.1650678, 0.15657255, 0.0045450134, 0.1894866, 0.0, 0.028871339, 0.0, 0.0, 0.0, 0.32411125, 0.14779164, 0.0, 0.029169975, 0.005894437, 0.05158853, 0.18553786, 0.03877824, 0.0, 0.033317298, 0.0052276477, 0.2027047, 0.014608851, 0.10886295, 0.0021663…
4	[0.01639607, 0.08857641, 0.04063453, 0.10553605, 0.025083367, 0.028787088, 0.018884586, 0.043740302, 0.26142684, 0.017200317, 0.23273216, 0.037245814, 0.22872575, 0.0529174, 0.004690596, 0.021558458, 0.03191571, 0.29760298, 0.051991623, 0.0042069857, 0.01860083, 0.09375673, 0.026593288, 0.0603767, 0.036069125, 0.03786311, 0.010195499, 0.082939744, 0.09970575, 0.027976032, 0.037262503, 0.1983377, …
4	[0.16612191, 0.036303915, 0.1036826, 0.11798105, 0.044924296, 0.19653866, 0.012178713, 0.08051767, 0.16793677, 0.03956218, 0.0819941, 0.0048667174, 0.09500014, 0.13121596, 0.0, 0.0568859, 0.12011278, 0.04310283, 0.011190965, 0.0, 0.11000426, 0.15052348, 0.0027532936, 0.03929628, 0.039497178, 0.10399365, 0.0, 0.17045297, 0.027092725, 0.03033892, 0.03049561, 0.10241882, 0.07458753, 0.11119337, 0.07…
4	[0.0601347, 0.02766402, 0.13693704, 0.21381296, 0.020664692, 0.13025689, 0.0, 0.03545227, 0.17483342, 0.023655588, 0.1755944, 0.00072921, 0.2635751, 0.004235227, 0.08162296, 0.01080296, 0.0020310811, 0.24451043, 0.08768013, 0.010647065, 0.12283621, 0.09849397, 0.042472254, 0.048910037, 0.0, 0.018835872, 0.0009942955, 0.084451504, 0.15293781, 0.045440875, 0.12283322, 0.20262474, 0.06958147, 0.0102…
4	[0.022778153, 0.021990424, 0.091037415, 0.13400821, 0.13288906, 0.071767, 0.029721096, 0.15376595, 0.15721065, 0.0071131615, 0.17263912, 0.025326103, 0.08463404, 0.023879705, 0.009123148, 0.07735926, 0.06948659, 0.2365247, 0.034679566, 0.031282004, 0.20774439, 0.089516774, 0.027174838, 0.068386756, 0.012709203, 0.05223507, 0.0, 0.16370112, 0.012429139, 0.08887042, 0.065885805, 0.11377504, 0.03674…
4	[0.009571568, 0.032743208, 0.09681333, 0.0061943075, 0.006750615, 0.0159479, 0.0, 0.12132174, 0.22133021, 0.064100295, 0.12930392, 0.09000487, 0.05839913, 0.0005822282, 0.0, 0.16171657, 0.11006167, 0.059174154, 0.13983631, 0.0, 0.11842579, 0.015968885, 0.0, 0.19787343, 0.01887275, 0.056927647, 0.0, 0.04604017, 0.18384194, 0.2730973, 0.088710524, 0.07849022, 0.0, 0.013853869, 0.16063216, 0.0103681…
4	[0.041130897, 0.0056789466, 0.13460512, 0.18159325, 0.0057953857, 0.0023459839, 0.0056187636, 0.03555808, 0.13457635, 0.0060194526, 0.2340505, 0.011156524, 0.16596547, 0.07845184, 0.07530234, 0.021025388, 0.007016517, 0.20987354, 0.0077311746, 0.0030270535, 0.19417703, 0.23043038, 0.06332532, 0.015621528, 0.009954179, 0.013773149, 0.0061465288, 0.2485722, 0.062600896, 0.09110439, 0.07369557, 0.00…
4	[0.003317227, 0.04002177, 0.10060755, 0.21994524, 0.024159344, 0.0, 0.05474731, 0.00069910043, 0.096304834, 0.0, 0.20679606, 0.0046943882, 0.06639362, 0.064497896, 0.11510141, 0.003677827, 0.028576154, 0.12930667, 0.013401619, 0.020662038, 0.04391433, 0.121532574, 0.17447858, 0.0, 0.00083550595, 0.0039346367, 0.04830342, 0.14104697, 0.08172085, 0.0068656905, 0.041720215, 0.046462964, 0.13484398, …
4	[0.06099819, 0.09441298, 0.120111406, 0.10568703, 0.058416683, 0.024739193, 0.054839816, 0.018204043, 0.063493535, 0.0, 0.15932505, 0.010517397, 0.0891261, 0.050899383, 0.09611672, 0.03328639, 0.06225378, 0.11267682, 0.06526127, 0.051378783, 0.22108027, 0.17777139, 0.025641203, 0.04002416, 0.12010934, 0.09742444, 0.029567031, 0.13607407, 0.02875949, 0.04522291, 0.02553894, 0.04125788, 0.1372816, …
4	[0.0, 0.0, 0.2172922, 0.17472848, 0.00047981588, 0.022308191, 0.00053410354, 0.078882255, 0.055464745, 0.041338466, 0.112940125, 0.04841235, 0.14340177, 0.011280965, 0.048943955, 0.091161065, 0.0, 0.09938021, 0.105557, 0.03595985, 0.19779225, 0.038804807, 0.039755154, 0.12764493, 0.02575223, 0.0671151, 0.022505522, 0.09990553, 0.19751741, 0.24211358, 0.08504298, 0.031754076, 0.003871569, 0.008443…
4	[0.0131192915, 0.002738944, 0.19940692, 0.14306614, 0.078245655, 0.0038041081, 0.0009652568, 0.0041642156, 0.07372094, 0.003147344, 0.19919136, 0.006308132, 0.1954164, 0.12235756, 0.080441274, 0.013411241, 0.0038597826, 0.22540088, 0.008569226, 0.0, 0.21713458, 0.1849443, 0.0, 0.0, 0.0, 0.05352051, 0.0, 0.17793705, 0.047379505, 0.18668488, 0.1158069, 0.003533289, 0.055657174, 0.018579127, 0.00241…
2	[0.008669546, 0.013611696, 0.024239887, 0.06527145, 0.005783323, 0.17506352, 0.0, 0.06816362, 0.011394991, 0.06920907, 0.0037859664, 0.16268505, 0.0068221423, 0.0, 0.1258826, 0.04948978, 0.09221244, 0.0, 0.031160168, 0.058220908, 0.0031052097, 0.0, 0.20849566, 0.062300887, 0.1448137, 0.013184617, 0.06082649, 0.0, 0.045017563, 0.007743726, 0.021068119, 0.07089737, 0.22038035, 0.04702127, 0.0452135…
4	[0.057688918, 0.0, 0.16614436, 0.21884674, 0.092772596, 0.011474406, 0.0011106449, 0.023339089, 0.018701281, 0.033088524, 0.075018466, 0.016376724, 0.106702596, 0.10884426, 0.023337357, 0.055588074, 0.0074762646, 0.114109956, 0.09148266, 0.015212938, 0.22949043, 0.1711076, 0.019681038, 0.02651663, 0.00525903, 0.14272986, 0.0006715692, 0.19340727, 0.028484056, 0.14784938, 0.040846884, 0.007947402,…
4	[0.0, 0.0, 0.15150397, 0.15949215, 0.040911295, 0.0, 0.13342588, 0.06942137, 0.04813968, 0.03832358, 0.08210618, 0.0, 0.03435683, 0.1532453, 0.013915342, 0.013409638, 0.013401947, 0.15772276, 0.03442364, 0.036677424, 0.24196075, 0.08401414, 0.055418026, 0.050090708, 0.0012329255, 0.13706009, 0.0, 0.20626104, 0.0315461, 0.14579542, 0.052557863, 0.07874055, 0.0077167233, 0.20174302, 0.10660981, 0.0…
4	[0.11474698, 0.037971716, 0.17676955, 0.2074094, 0.012637606, 0.007966572, 0.072933815, 0.031067204, 0.05390667, 0.09132565, 0.051025767, 0.02380952, 0.15436605, 0.14997695, 0.07034284, 0.024303125, 0.010549874, 0.11548075, 0.01563757, 0.06711253, 0.093098804, 0.10667246, 0.12006123, 0.061633777, 0.025344826, 0.11513938, 0.102214344, 0.12880164, 0.045560297, 0.13069662, 0.079667315, 0.115340695, …
4	[0.0, 0.021666424, 0.10032987, 0.075888745, 0.0013044048, 0.0, 0.0075158607, 0.025743652, 0.10987502, 0.08229853, 0.17222677, 0.036374073, 0.0584855, 0.06876669, 0.022040725, 0.14824772, 0.05640499, 0.10975866, 0.07969045, 0.010385753, 0.1164118, 0.04457648, 0.07141786, 0.15950014, 0.006516029, 0.11763545, 0.0, 0.08248976, 0.12634696, 0.14616896, 0.11017746, 0.085314326, 0.111965634, 0.019603902,…
4	[0.0, 0.00931481, 0.18546355, 0.112911, 0.031808455, 0.011063085, 0.0009008083, 0.015435329, 0.118546814, 0.072343186, 0.119994484, 0.01910782, 0.13354632, 0.02577933, 0.0014175654, 0.054538414, 0.0009071488, 0.17050493, 0.14991474, 0.0, 0.23839492, 0.03564524, 0.0065346053, 0.14318587, 0.005359475, 0.03418639, 0.0, 0.07562833, 0.22025387, 0.22252005, 0.114604056, 0.14990456, 0.042559672, 0.00374…
4	[0.024063522, 0.018410299, 0.17083463, 0.19799389, 0.0499685, 0.0, 0.017101722, 0.0048313555, 0.01664882, 0.042646047, 0.13117288, 0.00028206903, 0.07810684, 0.041006837, 0.0114819165, 0.012335392, 0.009328247, 0.12614182, 0.056294467, 0.0, 0.19422014, 0.12380227, 0.0116006145, 0.009642089, 0.034360927, 0.13212128, 0.0, 0.16994724, 0.06493849, 0.15783086, 0.11931705, 0.04830997, 0.07890759, 0.034…
4	[0.008027732, 0.023933567, 0.2054689, 0.153935, 0.037278306, 0.015277187, 0.00040684227, 0.032113142, 0.06311532, 0.061736673, 0.11714555, 0.055975523, 0.19070277, 0.047838245, 0.03497505, 0.05861214, 0.0056411843, 0.18116288, 0.07798981, 0.0, 0.22425738, 0.15696982, 0.006065803, 0.074783705, 0.01404264, 0.13604625, 0.0022893695, 0.15990092, 0.15686364, 0.1842622, 0.1554721, 0.066875964, 0.036095…
4	[0.0, 0.049348243, 0.09668982, 0.10705344, 0.0046704025, 0.023502603, 0.0013790405, 0.028742809, 0.16563782, 0.010164501, 0.2485484, 0.0005199685, 0.22073108, 0.02260994, 0.0, 0.000549053, 0.018407108, 0.27103147, 0.072343, 0.0, 0.10842536, 0.12680188, 0.019381978, 0.029968504, 0.003379318, 0.004523306, 0.0, 0.034911565, 0.094615504, 0.049751732, 0.100703776, 0.20108375, 0.17713471, 0.0, 0.001989…
4	[0.0, 0.005248567, 0.1863817, 0.14701654, 0.010860841, 0.0064831832, 0.0002482265, 0.0060976595, 0.10866761, 0.06616533, 0.15676737, 0.0, 0.21770939, 0.103399225, 0.0, 0.0, 0.0016712788, 0.21307932, 0.10006168, 0.00063493126, 0.25628182, 0.14728856, 0.0, 0.023292227, 0.0, 0.12709346, 0.01857692, 0.20347263, 0.1156445, 0.11982779, 0.11184342, 0.0, 0.034123432, 0.037128642, 0.043815017, 0.0, 0.1366…
4	[0.00066419394, 0.0015646004, 0.1438454, 0.13154674, 0.029877514, 0.0011311801, 0.002810267, 0.029585687, 0.053159438, 0.011123857, 0.2660972, 0.03067158, 0.06717213, 0.01469112, 0.00460934, 0.024706902, 0.0026620098, 0.21504815, 0.03520488, 0.00077746337, 0.2631121, 0.1734536, 0.0, 0.06114755, 0.0031342185, 0.07479708, 0.0, 0.08892271, 0.044969045, 0.25088233, 0.028967096, 0.07604835, 0.03100056…
4	[0.0062753004, 0.017760932, 0.16709454, 0.116528034, 0.004747544, 0.01406452, 0.0012203722, 0.019955438, 0.2124284, 0.03271173, 0.24374545, 0.010268668, 0.27459216, 0.032256123, 0.008062834, 0.009032009, 0.00437859, 0.31643316, 0.06304278, 0.0, 0.19422369, 0.13617083, 0.0, 0.07960632, 0.00648794, 0.07713952, 0.057872023, 0.09510038, 0.1652393, 0.07763837, 0.10854514, 0.11078668, 0.053364806, 0.00…
4	[0.06678689, 0.029307958, 0.142322, 0.19000244, 0.05033661, 0.015134693, 0.011464367, 0.052248057, 0.087860495, 0.03491753, 0.19411616, 0.0024743425, 0.2210241, 0.034783468, 0.015713746, 0.024073228, 0.018416729, 0.24805294, 0.08175772, 0.0, 0.16787937, 0.12557587, 0.010003999, 0.059923913, 0.007251183, 0.08500033, 0.007909372, 0.10335143, 0.06875447, 0.124208145, 0.118192315, 0.15848295, 0.11556…
4	[0.037082475, 0.040572084, 0.20451553, 0.10153102, 0.039275967, 0.02541745, 0.041809063, 0.04238362, 0.1119193, 0.091081016, 0.09713031, 0.07257007, 0.15992595, 0.042586673, 0.03584505, 0.100647904, 0.025898771, 0.15140545, 0.07800861, 0.055511106, 0.2606023, 0.12285243, 0.007952237, 0.089204155, 0.06288479, 0.1300735, 0.010958561, 0.18565287, 0.1282147, 0.11930755, 0.15149224, 0.08798687, 0.0363…
4	[0.013620305, 0.048305772, 0.10253679, 0.07571908, 0.091372795, 0.16628058, 0.04838696, 0.15223548, 0.036669243, 0.10944702, 8.467818e-05, 0.14557604, 0.0049485206, 0.011996851, 0.05446181, 0.21012375, 0.030378677, 0.0, 0.22300813, 0.014602827, 0.14814475, 0.022323119, 0.070242, 0.1575051, 0.1073313, 0.08848072, 0.0024364758, 0.10487209, 0.06937759, 0.12676312, 0.11900895, 0.051873073, 0.01245899…
4	[0.0, 0.005898067, 0.17972542, 0.09675693, 0.012650089, 0.051188342, 0.0002471596, 0.05074695, 0.14167646, 0.07044429, 0.09971814, 0.0635816, 0.20879035, 0.004668602, 0.0, 0.09872825, 0.0004035254, 0.1414427, 0.15759996, 0.0, 0.18025388, 0.072149895, 0.0, 0.18051822, 0.03496704, 0.10007974, 0.001357372, 0.087935455, 0.25183237, 0.20242977, 0.12936328, 0.10182909, 0.021970028, 0.0022983856, 0.1626…
4	[0.0009750819, 0.005801513, 0.17086077, 0.12738423, 0.01704032, 0.0, 0.0026145582, 0.008768324, 0.1680958, 0.01827381, 0.20555462, 0.0001467826, 0.23661385, 0.1566589, 0.0, 0.0031621528, 0.003925675, 0.24818936, 0.02623395, 0.01715996, 0.15087351, 0.15699174, 0.0029898365, 0.012129193, 0.006142293, 0.17157868, 0.0, 0.15253714, 0.09318189, 0.121098235, 0.046584237, 0.048618067, 0.09229026, 0.08981…
4	[0.021705158, 0.023871578, 0.15010399, 0.07596116, 0.049502812, 0.015395386, 0.029860245, 0.030860497, 0.033433303, 0.055660676, 0.12954792, 0.021654746, 0.17387888, 0.027939338, 0.035529617, 0.042161386, 0.012097004, 0.11483076, 0.07525425, 0.0061979373, 0.25743493, 0.14923024, 0.029904298, 0.03881658, 0.04455098, 0.12860355, 0.0, 0.17260443, 0.09115148, 0.12728105, 0.0802901, 0.08694223, 0.0511…
4	[0.034657653, 0.011275847, 0.12511186, 0.17083837, 0.010195643, 0.0, 0.040717132, 0.0054308358, 0.16004843, 0.0108651025, 0.17084904, 0.0055812993, 0.14036074, 0.15367524, 0.028091198, 0.0, 0.0061319997, 0.18633924, 0.0093836, 0.012568304, 0.08549861, 0.13073577, 0.059821513, 0.00443473, 0.040677518, 0.13660261, 0.028782427, 0.1284314, 0.015571918, 0.10704332, 0.012931432, 0.057381805, 0.18917578…
4	[0.054754585, 0.0, 0.13969384, 0.14110935, 0.008078235, 0.01588731, 0.037884988, 0.065180086, 0.06373203, 0.03141918, 0.060134467, 0.0, 0.12667073, 0.14292315, 0.046709854, 0.010816961, 0.00018608167, 0.11334254, 0.09137756, 0.056339666, 0.18977854, 0.09152406, 0.085725844, 0.03611714, 0.018410351, 0.19897063, 0.031133743, 0.21690443, 0.073240176, 0.15005825, 0.05634538, 0.00077079906, 0.01782445…
4	[0.0, 0.028330004, 0.1214439, 0.084133066, 0.044402257, 0.057882346, 0.006048248, 0.03828614, 0.01701887, 0.033289116, 0.12822656, 0.036608145, 0.052511163, 0.09450193, 0.0004832826, 0.030485244, 0.0030374862, 0.085333206, 0.16689251, 0.029186849, 0.16635394, 0.1716428, 0.058353443, 0.0, 0.0, 0.064666815, 0.0, 0.09914272, 0.059214946, 0.16725951, 0.14927283, 0.11827331, 0.09009339, 0.022059908, 0…
6	[0.0024710526, 0.0, 0.21010254, 0.09092038, 0.001791485, 0.040342174, 0.0053531183, 0.06202991, 0.18441837, 0.08919379, 0.13565685, 0.03719456, 0.23184186, 0.062831305, 0.014395993, 0.044995204, 0.010045445, 0.20447016, 0.11281359, 0.0, 0.21095468, 0.070750564, 0.0016374636, 0.11096741, 0.008561557, 0.13118371, 0.0, 0.09966611, 0.24180047, 0.111767925, 0.0984274, 0.05699183, 0.005715043, 0.055884…
6	[0.0005008111, 0.13150474, 0.005650841, 0.02440913, 0.0006397481, 0.10161928, 0.044967942, 0.07507783, 0.12674604, 0.010813902, 0.07040559, 0.03261525, 0.055752143, 0.16145894, 0.0, 0.015534143, 0.01351678, 0.09745118, 0.01830155, 0.0, 0.0042732055, 0.0, 0.24643514, 0.02451921, 0.0015689407, 0.018438332, 0.0, 0.00059402717, 0.06542954, 0.0015303788, 0.007890604, 0.23919143, 0.26027635, 0.0785545,…
2	[0.02256512, 0.016887141, 0.1257856, 0.0, 0.009016022, 0.11921118, 0.018397689, 0.20701559, 0.13517024, 0.060406186, 0.0030187021, 0.16032471, 0.048318587, 0.0175175, 0.0052823904, 0.16112319, 0.05867046, 0.05321293, 0.18309058, 0.002120693, 0.10833995, 0.03894184, 0.009179689, 0.19676022, 0.049885064, 0.04763417, 0.06074462, 0.0571184, 0.16263959, 0.111774065, 0.11342475, 0.20440935, 0.007132578…
6	[0.0, 0.06284837, 0.005324132, 0.010579415, 0.057963964, 0.070796646, 0.008741421, 0.02621719, 0.1341373, 0.0124287, 0.10873382, 0.003988654, 0.06691618, 0.08378982, 0.0024853933, 0.0013519735, 0.015707226, 0.09932059, 0.034436736, 0.0, 0.004474356, 0.020169117, 0.071878485, 0.007136861, 0.0063821007, 0.0030396243, 0.0, 0.014664353, 0.016832668, 0.0009459996, 0.020572623, 0.23522253, 0.24901505, …
3	[0.17912567, 0.22429626, 0.0, 0.00059170765, 0.00089840055, 0.1804912, 0.23115587, 0.00078397884, 0.0, 0.00034824215, 0.0, 0.094937794, 0.0030958946, 0.0, 0.25034586, 0.12688735, 0.11175289, 0.00014833457, 0.0007815807, 0.24633625, 0.0, 0.055181127, 0.011530654, 0.12819195, 0.20288056, 0.0, 0.24146953, 0.0, 0.0, 0.0052747033, 0.0009058566, 0.0, 0.003874393, 0.041514363, 0.13186735, 0.19311647, 0.…
4	[0.0333093, 0.06029888, 0.07348257, 0.19274573, 0.043814022, 0.0, 0.01300293, 0.00045394662, 0.0049917023, 0.007288153, 0.08142696, 0.004525683, 0.05721432, 0.04829768, 0.06844238, 0.0046492, 0.0013188552, 0.050843522, 0.07426668, 0.0021490245, 0.12190245, 0.14039269, 0.16416538, 0.0, 0.0139172785, 0.0044576987, 0.0072542294, 0.109318644, 0.002217231, 0.030586665, 0.13860992, 0.028344536, 0.23448…
4	[0.0, 0.025433997, 0.13190643, 0.07155519, 0.055786896, 0.0041073845, 0.0075925905, 0.07215487, 0.11972025, 0.050099183, 0.24130146, 0.022613076, 0.1689649, 0.062018503, 0.009733861, 0.013635414, 0.0015041308, 0.24139681, 0.13705248, 0.0, 0.100505866, 0.08781607, 0.0, 0.06247103, 0.047779057, 0.0194392, 0.0, 0.14265992, 0.14035033, 0.16666006, 0.118622415, 0.038030688, 0.051303536, 0.0, 0.0598086…
4	[0.0, 0.044798505, 0.14189202, 0.07447892, 0.0027801788, 0.01412268, 0.04572996, 0.06085757, 0.053059388, 0.051501453, 0.1739391, 0.017458493, 0.13749872, 0.068966635, 0.0037427854, 0.046254117, 0.013800414, 0.19104162, 0.12371124, 0.008361465, 0.15851554, 0.19983149, 0.0096371975, 0.07875019, 0.025053816, 0.089344755, 0.0, 0.13782558, 0.14033057, 0.12143225, 0.093450524, 0.06595389, 0.012072655,…
4	[0.0005601347, 0.05685833, 0.19694026, 0.022458214, 0.0072590862, 0.0025265312, 0.008681264, 0.10532141, 0.1404926, 0.11086714, 0.14622995, 0.070543505, 0.15588543, 0.023557471, 0.00014928309, 0.10987482, 0.061920475, 0.2001319, 0.19589889, 0.00078588893, 0.25534022, 0.120237246, 0.008474756, 0.10852901, 0.051108673, 0.11180239, 0.0077425144, 0.10580048, 0.19991073, 0.11270974, 0.1012052, 0.10828…
4	[0.01146515, 0.0, 0.14677888, 0.19410847, 0.009838099, 0.0, 0.0, 0.028872019, 0.0, 0.01300987, 0.05304002, 0.024923772, 0.087040946, 0.04194083, 0.028350988, 0.07766262, 0.0025017604, 0.08862319, 0.086119674, 0.028408345, 0.24239698, 0.040023457, 0.0180164, 0.0048589087, 0.0, 0.13895725, 0.008099246, 0.19052587, 0.06304616, 0.11282098, 0.03716698, 0.0, 0.022148374, 0.021846084, 0.054311015, 0.007…
4	[0.06712604, 0.18364325, 0.030448582, 0.0, 0.009202797, 0.0, 0.19131984, 0.0031504354, 0.0055424464, 0.0, 0.13433367, 0.0064535607, 0.008243558, 0.09242114, 0.115179285, 0.11636496, 0.11293531, 0.0111744115, 0.042347327, 0.113314144, 0.154729, 0.29787752, 0.0009990387, 0.058354214, 0.17737597, 0.006744239, 0.1551764, 0.062923394, 0.046500493, 0.018277766, 0.025921531, 0.004143374, 0.0, 0.11624777…
4	[0.0013901803, 0.049446974, 0.1605825, 0.0, 0.005547437, 0.069999754, 0.03985596, 0.07274122, 0.102394864, 0.10465477, 0.19011152, 0.046640377, 0.13171089, 0.04673063, 0.00427894, 0.09523919, 0.003961333, 0.21457586, 0.19001733, 0.0, 0.19453421, 0.14454667, 0.0011325525, 0.13556783, 0.0060135913, 0.07694978, 0.022608012, 0.12211373, 0.21089992, 0.13631804, 0.09807394, 0.13519537, 0.0, 0.007295491…
4	[0.0014101937, 0.015448081, 0.13993536, 0.1267825, 0.021877756, 0.0, 0.0, 0.0067718555, 0.09380834, 0.026505362, 0.2192999, 0.018625153, 0.15722929, 0.0918461, 0.025608625, 0.0120689245, 0.0055768993, 0.22435178, 0.08023321, 0.04188545, 0.22455476, 0.17613524, 0.0056265853, 0.0, 0.0017226, 0.038338654, 0.0075046727, 0.18805861, 0.11313372, 0.06885648, 0.06431296, 0.014864707, 0.004181353, 0.03597…
4	[0.0, 0.02159408, 0.02788961, 0.02179965, 0.0, 0.032186627, 0.07328975, 0.0030773927, 0.0068091988, 0.0, 0.008110964, 0.009508495, 0.02142477, 0.031864453, 0.09959771, 0.015546229, 0.047981117, 0.057107393, 0.037879936, 0.15156089, 0.069782965, 0.023609601, 0.11083663, 0.0, 0.0, 0.010385152, 0.021759821, 0.08189831, 0.06181952, 0.01063149, 0.019303592, 0.0, 0.16404806, 0.29446122, 0.0014187376, 0…
4	[4.3212447e-05, 0.00018965369, 0.13070364, 0.016533377, 0.050699145, 0.009741677, 0.023398284, 0.02983284, 0.053027492, 0.051414896, 0.071711354, 0.044683866, 0.12035161, 0.09012043, 0.013012316, 0.07911863, 0.011860331, 0.15573812, 0.1079833, 0.0, 0.20880571, 0.102287054, 0.0, 0.08733206, 0.009108749, 0.13221323, 0.0, 0.13533586, 0.123468906, 0.08381534, 0.050340474, 0.049217112, 0.0021457174, 0…
4	[0.09790219, 0.08664872, 0.025705425, 0.085841194, 0.007048875, 0.016274545, 0.14004219, 0.0045492495, 0.0, 0.0005734771, 0.059452433, 0.09392414, 0.008081295, 0.0138852615, 0.02934364, 0.15504423, 0.16767876, 0.0019305398, 0.019755496, 0.08270537, 0.122236684, 0.23430285, 0.0, 0.1545429, 0.016631553, 0.013761525, 0.022093453, 0.045092523, 0.0060501574, 0.020038404, 0.014804794, 0.0, 0.003719781,…
4	[0.0086458465, 0.010882471, 0.05645542, 0.21702518, 0.0026627523, 0.01928447, 0.03187039, 0.037026636, 0.0, 0.022199165, 0.069742136, 0.014318063, 0.10146811, 0.0, 0.14120658, 0.033607982, 0.06476465, 0.09464335, 0.015759137, 0.12322996, 0.06381312, 0.04043314, 0.07104657, 0.0, 0.015811518, 0.03272544, 0.045254134, 0.022887252, 0.028833728, 0.0027431308, 0.0056560705, 0.0, 0.16285098, 0.088060156…
4	[0.15579882, 0.0694395, 0.0076367226, 0.0048604268, 0.00861413, 0.0, 0.007814028, 0.006234559, 0.0, 0.0, 0.019866496, 0.004569169, 0.0, 0.08720463, 0.34106824, 0.101243936, 0.1307918, 0.0024969894, 0.004954445, 0.15738171, 0.16589813, 0.15113577, 0.0, 0.020907944, 0.008815673, 0.0067345845, 0.26458785, 0.03790291, 0.0, 0.0009780433, 0.0038233432, 0.0013244343, 0.0, 0.012968997, 0.07651152, 0.1158…
3	[0.11610713, 0.26571652, 0.00095055415, 0.0, 0.0024734058, 0.115240894, 0.23435475, 0.058917947, 0.09053889, 0.04274615, 0.012596907, 0.1404888, 0.009620243, 0.0, 0.11896452, 0.18121018, 0.15803401, 0.017845972, 0.05824793, 0.17843121, 0.0022052166, 0.06785961, 0.0, 0.1654935, 0.26460862, 0.009341549, 0.23767969, 0.005065312, 0.028510643, 0.0071637016, 0.0054946807, 0.0326708, 0.0, 0.0027720453, …
6	[0.0, 0.07019564, 0.04046688, 0.002675223, 0.0008599929, 0.015165845, 0.004435871, 0.025003795, 0.3372225, 0.052732825, 0.028002752, 0.14649394, 0.24230094, 0.0, 0.0, 0.16089351, 0.06640138, 0.13904212, 0.13795437, 0.00028198233, 0.015152139, 0.0065643135, 0.0, 0.2637135, 0.07108828, 0.0009359904, 0.00079424004, 0.0, 0.2299766, 0.055609744, 0.097444996, 0.21609038, 0.0, 0.0, 0.11587596, 0.0310692…
6	[0.0, 0.096600905, 0.023853585, 0.04752608, 0.079189725, 0.02145381, 0.025506698, 0.008656677, 0.04590458, 0.047938935, 0.14129369, 0.0022030661, 0.052929126, 0.09464198, 0.010300926, 0.013720118, 0.008082433, 0.105734095, 0.044211153, 0.0, 0.07177673, 0.11303561, 0.073180325, 0.0030752139, 0.0077434806, 0.0076511037, 0.0, 0.084330685, 0.002504143, 0.011483565, 0.11372987, 0.09689529, 0.16141699,…
6	[0.014630455, 0.034698457, 0.0, 0.023216536, 0.13851155, 0.010287415, 0.020058418, 0.002689808, 0.0, 0.0, 0.009248513, 0.055084843, 0.0, 0.13045754, 0.023317749, 0.00802254, 0.0066820667, 0.0, 0.126967, 0.00215171, 0.0154236825, 0.012395866, 0.10048455, 0.0, 0.033348195, 0.0027241143, 0.008082941, 0.083785266, 0.0059413575, 0.0, 0.08756127, 0.0030960985, 0.11055701, 0.042365316, 0.0012769052, 0.0…
6	[0.0, 0.04321275, 0.05501829, 0.062296428, 0.022870153, 0.0057451515, 0.010686091, 0.005744983, 0.16340746, 0.0084542185, 0.20608185, 0.009569874, 0.14406227, 0.06659436, 0.0, 0.01051432, 0.0, 0.23540846, 0.043504484, 0.0, 0.024580516, 0.13141546, 0.017313704, 0.020380992, 0.0, 0.0020840773, 0.0, 0.019367963, 0.027247682, 0.01400443, 0.10491239, 0.18702094, 0.17196834, 0.0067106327, 0.0, 0.008199…
6	[0.001420002, 0.13837364, 0.0, 0.037823703, 0.004395581, 0.09640374, 0.026749594, 0.0036077895, 0.034065302, 0.07170032, 0.01572268, 0.00090853916, 0.012571075, 0.13833041, 0.0, 0.0012433549, 0.012446922, 0.025340145, 0.04027645, 0.0012377938, 0.0017435797, 0.00164352, 0.2118816, 0.00060816685, 0.03895043, 0.0, 0.0, 0.00087777985, 0.010570259, 0.0, 0.024033358, 0.16224307, 0.244203, 0.012131957, …
6	[0.0, 0.11094741, 0.010679846, 0.020623598, 0.008350032, 0.07360841, 0.06767961, 0.03904437, 0.095161065, 0.005001495, 0.105619974, 0.006138626, 0.10189807, 0.054092903, 0.011903773, 0.002239909, 0.018605266, 0.09770407, 0.0327701, 0.0049613626, 0.020647442, 0.03302853, 0.011138683, 0.013648012, 0.03945321, 0.0070973877, 0.0019448437, 0.010739205, 0.0032651036, 0.0, 0.015543676, 0.14285438, 0.124…
1	[0.119914815, 0.042914283, 0.0047960193, 0.08908553, 0.08471649, 0.07066501, 0.0059644347, 0.08411403, 0.0, 0.027627198, 0.023381386, 0.19072051, 0.0, 0.04823332, 0.048143927, 0.23254068, 0.110069595, 0.0, 0.069525674, 0.009110888, 0.1090627, 0.024818677, 0.0, 0.18564221, 0.059574205, 0.0372388, 0.0062758964, 0.07388216, 0.0, 0.06452319, 0.027059402, 0.0, 0.0, 0.0, 0.25759277, 0.12227892, 0.04663…
0	[0.0, 0.0027603582, 0.0024809588, 0.008147271, 0.00073584676, 0.0020905072, 0.26340362, 0.1565508, 0.0, 0.00334747, 0.0, 0.00050574436, 0.0, 0.16571888, 0.0043396708, 0.0, 0.1678654, 0.0, 0.0030886987, 0.013237652, 0.0, 0.0, 0.24577838, 0.0, 0.001958182, 0.005973738, 0.0, 0.0012272749, 0.0, 0.0, 0.0, 0.0016410856, 0.13619196, 0.31669512, 0.0, 0.24080235, 0.0, 0.060039103, 0.0020709457, 0.0, 0.001…
1	[0.02358771, 0.023467604, 0.008477805, 0.24973854, 0.001264835, 0.029988835, 0.0, 0.0008613056, 0.00018652125, 0.00019461448, 0.0, 0.00012563624, 0.0043486734, 0.0004737728, 0.18604554, 0.0024798182, 0.005851311, 0.0013898326, 0.003382166, 0.22236167, 0.010002322, 0.0015306826, 0.2406623, 0.0, 0.0026920119, 0.009689696, 0.07108301, 0.014048401, 0.0012098873, 0.01015619, 0.002120516, 0.0, 0.181143…
0	[0.0, 0.0061279605, 0.018041229, 0.009957313, 0.009693715, 0.0, 0.03089384, 0.055121273, 0.0, 0.0, 0.006865465, 0.025314353, 0.012762996, 0.22595309, 0.003804632, 0.0011542217, 0.030131273, 0.010209126, 0.072028056, 0.0, 0.05219213, 0.0068114963, 0.19534896, 0.0, 0.006609255, 0.07768927, 0.0, 0.16066483, 0.0021253477, 0.08534409, 0.07969973, 0.0, 0.0, 0.2975292, 0.0087841535, 0.07965944, 0.072292…
1	[0.0031647654, 0.0, 0.017353049, 0.24294344, 0.0012615151, 0.028215133, 0.0, 0.04003405, 0.004297408, 0.0043027494, 0.003289587, 0.005111541, 0.02183479, 0.024771484, 0.15029526, 0.010904435, 0.030904632, 0.006289575, 0.002868649, 0.22463281, 0.03257786, 0.0023459324, 0.25439513, 0.0013413249, 0.0008533824, 0.031512767, 0.07168202, 0.02879111, 0.0039747134, 0.019160012, 0.007040146, 0.0038777343,…
1	[0.02428024, 0.08862107, 0.0, 0.17000695, 0.013427561, 0.06761097, 0.044113576, 0.007744719, 0.009937401, 0.0012751056, 0.0, 0.002827532, 0.0029717158, 0.04410202, 0.17245317, 0.0, 0.01584208, 0.00028913887, 0.0010171483, 0.30253828, 0.0038608601, 0.0053249737, 0.18019453, 0.0, 0.041955464, 0.0, 0.1516077, 0.0293877, 0.002585289, 0.0023674823, 0.0, 0.0034719242, 0.17956434, 0.050690595, 0.0, 0.04…
1	[0.033793025, 0.0155200865, 0.001580185, 0.2329974, 0.014846982, 0.13812101, 0.020268332, 0.0051019276, 0.0, 0.0011736935, 0.0, 0.0016098403, 0.0, 0.0, 0.19630037, 0.024062732, 0.03493365, 0.0, 0.00069545774, 0.24391548, 0.0033392664, 0.0, 0.19343819, 0.0072028646, 0.0028945417, 0.0, 0.098525316, 0.00028982933, 0.034835786, 0.0006749983, 0.0025311043, 0.0, 0.10098511, 0.069169216, 0.013901111, 0.…
4	[0.02414605, 0.0, 0.14457047, 0.16386712, 0.023095287, 0.018760053, 0.0022716855, 0.06386918, 0.19485979, 0.0356766, 0.17519794, 0.05527904, 0.16377158, 0.08197822, 0.034832317, 0.07378055, 0.009837305, 0.17092639, 0.009180145, 0.00024185049, 0.20791453, 0.09790424, 0.0, 0.12604815, 0.0020394737, 0.058416672, 0.011038626, 0.15004556, 0.20104319, 0.11844108, 0.041049242, 0.038571727, 0.019576445, …
4	[0.0987334, 0.1055893, 0.087661944, 0.0, 0.0033375486, 0.19777752, 0.02886051, 0.1886027, 0.08903114, 0.08091729, 0.0, 0.19723222, 0.05184418, 0.006268133, 0.04697317, 0.26110166, 0.121318966, 0.00058776734, 0.1534461, 0.022785097, 0.031989682, 0.012531525, 0.00087403826, 0.25202507, 0.104147494, 0.056337044, 0.0708093, 0.0064769457, 0.16519071, 0.12751028, 0.10640598, 0.06666505, 0.0010202246, 0…
4	[0.016287843, 0.036306772, 0.1260513, 0.044208903, 0.013153599, 0.08504123, 0.0039225696, 0.11103787, 0.28764787, 0.080269106, 0.15788224, 0.08166724, 0.27458203, 0.0086560715, 0.0, 0.04929868, 0.04257385, 0.2735622, 0.082030736, 0.0028163497, 0.062356953, 0.05262844, 0.002851209, 0.1658822, 0.04375927, 0.042348508, 0.002958865, 0.0277643, 0.23675604, 0.015871335, 0.10700584, 0.19695476, 0.008431…
4	[0.07373313, 0.021980867, 0.15279467, 0.062286682, 0.073417954, 0.03432884, 0.060221635, 0.07187129, 0.21089208, 0.036842443, 0.08837701, 0.08130062, 0.111042306, 0.076155655, 0.021987751, 0.14322068, 0.043925073, 0.10752078, 0.0124103045, 0.0337131, 0.1069768, 0.09548801, 0.002516144, 0.27359986, 0.023542259, 0.041902293, 0.018175779, 0.12556116, 0.15538122, 0.109741196, 0.045873772, 0.0654045, …
4	[0.0014332043, 0.008030984, 0.15894002, 0.07970921, 0.0017869085, 0.018930938, 0.007056058, 0.021004235, 0.23994929, 0.07184871, 0.17517154, 0.026431538, 0.2755812, 0.03381462, 0.0005087658, 0.043096103, 0.011932858, 0.29136968, 0.07989304, 0.005757417, 0.16361739, 0.116148815, 0.011808955, 0.06620706, 0.015110091, 0.07381009, 0.018143749, 0.099575, 0.21338356, 0.044727303, 0.1189988, 0.16642636,…
4	[0.0066685197, 0.023906423, 0.17884107, 0.0, 0.074319996, 0.042293705, 0.008989155, 0.10443606, 0.1972824, 0.10745837, 0.08993924, 0.06873142, 0.169506, 0.026161069, 0.0022755584, 0.10349572, 0.08222812, 0.1784514, 0.16449483, 0.0, 0.1965021, 0.07323851, 0.007959551, 0.18936072, 0.02332555, 0.13808702, 0.079400614, 0.068225145, 0.19833085, 0.08489616, 0.08126435, 0.19201458, 0.0016409417, 0.01539…
4	[0.009085198, 0.0092403805, 0.19831572, 0.1308344, 0.075502515, 0.020866778, 0.0035548026, 0.047734596, 0.1816471, 0.073547736, 0.10677889, 0.045606516, 0.20499697, 0.0025179673, 0.010163825, 0.09630934, 0.013863323, 0.17058781, 0.110645264, 0.00074618595, 0.17346257, 0.0893658, 0.01716234, 0.04548348, 0.006975598, 0.06675683, 0.0109735625, 0.10216151, 0.2104528, 0.14387314, 0.15664831, 0.1010313…
4	[0.0, 0.0, 0.18677315, 0.022458302, 0.06529951, 0.03118313, 0.0039705057, 0.09221996, 0.0, 0.09297542, 0.005738589, 0.13932124, 0.020345887, 0.011393097, 0.0, 0.16224375, 0.028702162, 0.017888311, 0.17117387, 0.0, 0.22698402, 0.040843274, 0.0, 0.14862317, 0.051973432, 0.11234017, 0.0, 0.10390587, 0.23469615, 0.30594283, 0.094008446, 0.008410888, 0.0, 0.037729256, 0.23534197, 0.04640193, 0.0553856…
4	[0.007894949, 0.008371703, 0.12540226, 0.0, 0.0011789048, 0.06902739, 0.005426315, 0.15722468, 0.19584142, 0.11999633, 0.09693734, 0.11582938, 0.20690474, 0.022473916, 0.0005187825, 0.09262017, 0.045325637, 0.20324068, 0.13744535, 0.005041498, 0.061107766, 0.08353507, 0.011494157, 0.21893233, 0.03341815, 0.12438457, 0.04728231, 0.0036057222, 0.22372237, 0.00022330967, 0.087641165, 0.18829094, 0.0…
4	[0.12477382, 0.17133398, 0.002147026, 0.0, 0.0013854947, 0.14547962, 0.19446912, 0.071560994, 0.013862628, 0.018878475, 0.0, 0.22029625, 0.0, 0.0, 0.09302653, 0.2478378, 0.17122434, 0.0, 0.016568653, 0.100900166, 0.008915712, 0.09026214, 0.0, 0.22611275, 0.25075412, 0.008186113, 0.1713411, 0.0010556681, 0.04165294, 0.007793745, 0.010129429, 0.016203968, 0.0, 0.0, 0.2529986, 0.22583266, 0.0, 0.134…
0	[0.0, 0.0, 0.002144985, 0.0, 0.005873722, 0.01063399, 0.18438087, 0.0741515, 0.0, 0.0066492027, 0.0, 0.002545724, 0.0, 0.16506153, 0.0, 0.0023614715, 0.20283835, 0.0, 0.0145384455, 0.0, 0.0006459155, 0.0, 0.3145956, 0.0018053359, 0.025596796, 0.012330285, 0.0002885816, 0.0021028554, 0.0, 0.0, 0.0036003203, 0.0, 0.20610939, 0.2628028, 0.0039144834, 0.22809832, 0.0, 0.27370334, 0.0074833934, 0.0, 0…
5	[0.0022692762, 0.002126851, 0.049508125, 0.17068636, 0.021266533, 0.009126321, 0.0024059315, 0.0020969904, 0.08207343, 0.0005905186, 0.16604847, 0.0005426792, 0.03175261, 0.09339305, 0.116062276, 0.0, 0.0016166823, 0.15444642, 0.007237861, 0.097841695, 0.16901186, 0.21827187, 0.053848222, 0.0, 0.00032439022, 0.013411378, 0.007669899, 0.21260597, 0.05702505, 0.03520367, 0.0015940194, 0.014168935, …
0	[0.0, 0.041155428, 0.0007108057, 0.08201192, 0.0017058919, 0.010443711, 0.09720173, 0.033799764, 0.06565015, 0.0, 0.09874469, 0.0027984697, 0.023226723, 0.1940282, 0.014289405, 0.0018741529, 0.046093624, 0.06955316, 0.0025322414, 0.0, 0.012850359, 0.015461286, 0.33275256, 0.0, 0.0020450782, 0.009734801, 0.0, 0.01370871, 0.031517264, 0.0051632593, 0.00031938148, 0.012905854, 0.25298068, 0.19794603…
2	[0.0, 0.016361995, 0.02298187, 0.2098082, 0.014351319, 0.030009435, 0.021401651, 0.061516024, 0.2619286, 0.0046190107, 0.19093536, 0.07231246, 0.15989767, 0.01741468, 0.051846538, 0.020062586, 0.0142329065, 0.17327723, 0.017189778, 0.052410543, 0.014226297, 0.036500003, 0.015540657, 0.0250985, 0.066929884, 0.01236291, 0.0, 0.027816806, 0.1328856, 0.053348053, 0.039504346, 0.13477746, 0.03430006, …
2	[0.0039303144, 0.13599813, 0.0078334, 0.0, 0.026517978, 0.13907807, 0.06287095, 0.1518358, 0.0791235, 0.011140804, 0.019603426, 0.0869744, 0.019125806, 0.020176185, 0.0, 0.033087738, 0.04341905, 0.013103652, 0.056624167, 0.0, 0.0, 0.0, 0.028035453, 0.12217723, 0.09530443, 0.0029955585, 0.0, 0.0012456005, 0.06432357, 0.02526126, 0.035071146, 0.26819485, 0.056040324, 0.03894807, 0.03175865, 0.13594…
0	[0.0005414606, 0.0, 0.0025180606, 0.00891052, 0.0021685364, 0.00596591, 0.24637516, 0.14735301, 0.0, 0.0066824886, 0.0, 0.0006397569, 0.0, 0.20379907, 0.0, 0.0037724578, 0.16433495, 0.0, 0.016385878, 0.0, 0.011549807, 0.0, 0.29930368, 0.0, 0.00034619024, 0.02410398, 0.0, 0.008600724, 0.0, 0.005212896, 0.005369842, 0.0, 0.0734253, 0.32939568, 0.0, 0.23072578, 0.0, 0.020767033, 0.0010299768, 0.0011…
2	[0.0047762115, 0.023161601, 0.046849124, 0.0055289445, 0.060898427, 0.10623792, 0.048793003, 0.094496526, 0.15546568, 0.09740056, 0.0547633, 0.22838877, 0.017512178, 0.0, 0.007821094, 0.2782639, 0.086773306, 0.047648083, 0.18906736, 0.003948717, 0.06808385, 0.045102786, 0.005304575, 0.16599171, 0.11888507, 0.03629654, 0.0, 0.021516882, 0.14173704, 0.080091715, 0.07935841, 0.028334493, 0.0, 0.0044…
2	[0.0031963645, 0.11093464, 0.05760369, 0.0, 0.0037746318, 0.14700843, 0.03302598, 0.19804937, 0.19168703, 0.13755001, 0.06370762, 0.17528284, 0.09319921, 0.007833453, 0.0, 0.21053913, 0.06864857, 0.09622432, 0.23502162, 0.00032271826, 0.06945049, 0.020039042, 0.0, 0.19598861, 0.16241649, 0.038495354, 0.0025414363, 0.014577255, 0.16623873, 0.06587662, 0.13417433, 0.14341111, 0.0, 0.00084005453, 0.…
0	[0.0, 0.0, 0.03534135, 0.05858317, 0.0034498156, 0.0, 0.03686102, 0.0078809615, 0.0, 0.0, 0.0, 0.00083430106, 0.0, 0.124980494, 0.001981344, 0.0, 0.059489127, 0.0, 0.013808013, 0.0, 0.091706015, 0.0, 0.094361104, 0.0009053709, 0.020781092, 0.17457053, 0.0, 0.18358034, 0.0, 0.10331122, 0.020078624, 0.0, 0.0, 0.16369054, 0.012635271, 0.10822742, 0.016599696, 0.003391055, 0.021256536, 0.0, 0.1464259…
1	[0.038053684, 0.062051117, 0.0031773846, 0.18754986, 0.0, 0.04280669, 0.00026522393, 0.0010224493, 3.197135e-05, 0.0007289879, 0.0052107605, 0.0007083028, 0.0107487915, 0.0, 0.21160583, 0.00028697168, 0.013896895, 0.0026641968, 0.0008930792, 0.2733598, 0.0050138766, 0.0050394493, 0.24489975, 0.0, 0.0120595535, 0.004790805, 0.10056012, 0.0074200775, 3.931908e-05, 0.0010502923, 0.013687139, 0.00510…
1	[0.039116662, 0.03023416, 0.004501505, 0.19356541, 0.0023463329, 0.10872548, 0.010215139, 0.02877284, 0.0, 0.008672468, 0.0, 0.036263652, 0.00055625587, 0.0, 0.18683536, 0.030325435, 0.022252215, 0.0, 0.010550491, 0.24042146, 0.022660945, 0.0, 0.08214272, 0.034964234, 0.005987942, 0.011075155, 0.056225616, 0.0068050916, 0.0067994082, 0.0047142236, 0.003670763, 0.004215198, 0.02682019, 0.11792086,…
1	[0.055452593, 0.0696982, 0.0018843882, 0.17802137, 0.00077904813, 0.006794891, 0.058172014, 0.00097087777, 0.0, 0.0, 0.0, 0.00088454376, 0.0, 0.006635339, 0.22408132, 0.020231236, 0.0065668635, 0.0005385797, 0.0016469391, 0.23834795, 0.00037409682, 0.0034408965, 0.25856626, 0.0, 0.030734167, 0.000992147, 0.13458434, 0.0031352867, 0.0, 0.0, 0.00080898585, 0.0, 0.23598567, 0.06588359, 0.0004415645,…
1	[0.018738246, 0.0342068, 0.033000063, 0.29164413, 0.0, 0.020271905, 0.0024064647, 0.0021269904, 0.023392512, 0.0010139798, 0.015024113, 0.011084055, 0.024438009, 0.0, 0.19718397, 0.0013194262, 0.0108347805, 0.021985762, 0.0047508515, 0.23322235, 0.011130146, 0.010391135, 0.2298563, 0.00072429265, 0.006519282, 0.028913781, 0.075538166, 0.011365527, 0.0034130788, 0.05093786, 0.001446803, 0.02337422…
1	[0.089267865, 0.14705127, 0.0074217184, 0.08347164, 0.0012227435, 0.037155632, 0.11669156, 0.0013387494, 0.00039970112, 0.0, 0.0012675169, 0.0058060708, 0.0011722, 0.0, 0.3208625, 0.036395516, 0.047441244, 0.0011020164, 0.0019035327, 0.29102847, 0.0022010382, 0.0022027453, 0.07391395, 0.0041126, 0.0954563, 0.0008978983, 0.24263795, 0.0005685488, 0.0010666877, 0.0, 0.0044834632, 0.0, 0.1057757, 0.…
6	[0.0129008535, 0.036953352, 0.012028812, 0.013531026, 0.042788055, 0.04354184, 0.008163122, 0.011604534, 0.06687423, 0.024347745, 0.09684736, 0.061706405, 0.09387992, 0.098105095, 0.008801498, 0.0013476145, 0.015086245, 0.088215455, 0.051095866, 0.007777113, 0.029778566, 0.031086808, 0.088946566, 0.006910764, 0.043577027, 0.008577427, 0.009902427, 0.011296298, 0.024760537, 0.018218553, 0.10104625…
6	[0.06216626, 0.06094628, 0.030767111, 0.026003985, 0.15375444, 0.0709124, 0.047377452, 0.013387952, 0.121796735, 0.023108551, 0.1882455, 0.04881244, 0.108206764, 0.048214376, 0.052628554, 0.065946385, 0.029691678, 0.13209791, 0.0348883, 0.029459476, 0.10927003, 0.05414611, 0.014182665, 0.03087803, 0.04934272, 0.008033562, 0.056250695, 0.02572466, 0.06706983, 0.04143754, 0.09227921, 0.017678622, 0…
2	[0.020647103, 0.031831063, 0.10083385, 0.008192219, 0.0041252347, 0.13895652, 0.0019756348, 0.23675326, 0.1840108, 0.103872605, 0.017744366, 0.15361899, 0.024079068, 0.025151834, 0.0069998847, 0.16349247, 0.07228969, 0.011754567, 0.17881007, 0.0, 0.07964179, 0.004694658, 0.009075408, 0.19444574, 0.054975167, 0.13853464, 0.010972348, 0.04871915, 0.18647195, 0.15118095, 0.06958758, 0.15922996, 0.0,…
2	[0.0039668498, 0.0025533242, 0.21572909, 0.0, 0.07604542, 0.021610262, 0.0, 0.031126963, 0.0, 0.10890296, 0.117963806, 0.0028827933, 0.1334758, 0.04917497, 0.005729881, 0.14876102, 0.015873184, 0.15749437, 0.18691474, 0.007074881, 0.32693222, 0.09531272, 0.011088472, 0.025424827, 0.0036360219, 0.13215983, 0.009179878, 0.14314036, 0.12970488, 0.13995254, 0.10384009, 0.062252417, 0.00021692821, 0.0…
1	[0.02665294, 0.047435354, 0.07176457, 0.1784956, 0.0, 0.0, 0.0058730207, 0.0011570767, 0.0043344935, 0.0, 0.11139171, 0.0031314902, 0.015187931, 0.047938928, 0.13015006, 0.0030012084, 0.0, 0.059901852, 0.002545836, 0.21973008, 0.17925899, 0.112216786, 0.179632, 0.0, 0.0, 0.017667055, 0.081291206, 0.26652533, 0.0, 0.00033235486, 0.005269239, 0.004008167, 0.1807023, 0.08375096, 0.0004375561, 0.0, 0…
1	[0.0941423, 0.16914704, 0.00074011745, 0.07517816, 0.002150725, 0.014570509, 0.14261083, 0.0019311508, 0.0, 0.0, 0.0, 0.021277288, 0.0, 0.0, 0.31856254, 0.01588529, 0.040937915, 0.0, 0.0022496697, 0.29873452, 0.0015510553, 0.012071847, 0.16750878, 0.012636238, 0.092740916, 0.0, 0.22579235, 0.0026974536, 0.0012783644, 0.00391871, 0.0032946786, 0.0, 0.13800536, 0.028588587, 0.00050412765, 0.0181787…
1	[0.0058892914, 0.005782189, 0.020435084, 0.21943083, 0.0010930113, 0.0013034291, 0.0015194248, 0.0028808021, 0.012192022, 0.003110495, 0.028340535, 0.003994958, 0.04806151, 0.005595221, 0.15804918, 0.0012298926, 0.0051111397, 0.03411403, 0.00833644, 0.25638235, 0.024436153, 0.007356341, 0.23739392, 0.0, 0.007976966, 0.01156714, 0.07388151, 0.003863122, 0.023318186, 0.0014547687, 0.0024405292, 0.0…
6	[0.17126131, 0.105740495, 0.007566122, 0.15653022, 0.051449794, 0.04613576, 0.012157264, 0.0128408335, 0.006802637, 0.009344039, 0.034969162, 0.008202482, 0.040647272, 0.13284953, 0.024757026, 0.030341435, 0.01232101, 0.014811905, 0.027222471, 0.038069252, 0.162495, 0.14038965, 0.24011078, 0.015388126, 0.0013347619, 0.0, 0.20310672, 0.17631736, 0.0029354151, 0.016526008, 0.05075115, 0.14158471, 0…
1	[0.0, 0.012389858, 0.08686664, 0.19343261, 0.011516593, 0.010343627, 0.0077657453, 0.00782622, 0.0, 0.08259318, 0.012462781, 0.0044223517, 0.036031548, 0.020828452, 0.0, 0.019551769, 0.009028378, 0.03253806, 0.10198271, 0.0, 0.049442224, 0.038746372, 0.14436671, 0.0, 0.043137215, 0.15166138, 0.006497125, 0.03893897, 0.017486306, 0.12030874, 0.0029796031, 0.0, 0.15527992, 0.120971255, 0.01952563, …
3	[0.18747641, 0.20146671, 0.0, 0.0, 0.0057585733, 0.07058788, 0.27054462, 0.014956143, 0.001843418, 0.020073172, 0.0007758798, 0.07727047, 0.0, 0.0, 0.19573393, 0.095482595, 0.06869621, 0.0, 0.043234717, 0.20509745, 0.0, 0.07470375, 0.00039253756, 0.06701471, 0.16161881, 0.0054279757, 0.27038765, 0.0, 0.0, 0.0, 0.0, 0.016389271, 0.0, 0.026519377, 0.08484805, 0.16799961, 0.0, 0.21780524, 0.0, 0.0, …
2	[0.16665046, 0.26989022, 0.0105412435, 0.0, 0.0012313073, 0.06717187, 0.24793468, 0.03157563, 0.054354053, 0.02030226, 0.0, 0.1646038, 0.025228143, 0.0, 0.11929921, 0.20894065, 0.16598217, 0.0047930703, 0.042456575, 0.20511366, 0.0064473343, 0.10391462, 0.0, 0.1336912, 0.26052386, 0.0047474066, 0.2554815, 0.0011428632, 0.024745863, 0.006357977, 0.01039823, 0.0010803482, 0.0, 0.008008353, 0.142591…
2	[0.09851334, 0.14515057, 0.02956876, 0.22862817, 0.07891493, 0.16169983, 0.10219723, 0.060059566, 0.038520172, 0.016313758, 0.09287431, 0.081605315, 0.039858766, 0.008137365, 0.1035038, 0.107624106, 0.081790574, 0.054235734, 0.05212733, 0.10219175, 0.03766503, 0.057787996, 0.080569066, 0.12447169, 0.11631554, 0.021022836, 0.13289514, 0.044300128, 0.009063526, 0.06338517, 0.055205785, 0.135459, 0.…
3	[0.12282667, 0.17583896, 0.06480068, 0.0, 0.000580141, 0.02906234, 0.1405347, 0.010953911, 0.063502915, 0.007818915, 0.006332338, 0.08673512, 0.11896994, 0.0, 0.20933914, 0.122356094, 0.06508019, 0.0073839785, 0.005471586, 0.21697828, 0.0037798062, 0.023617921, 0.0015073083, 0.101930834, 0.101967044, 0.00992905, 0.21215084, 0.002070268, 0.04912634, 0.0019940028, 0.0017841916, 0.0036526916, 0.0070…
1	[0.1355506, 0.25895146, 0.01894651, 0.09219358, 0.0028246136, 0.17530523, 0.074128926, 0.011300485, 0.018293543, 0.0046109585, 0.017608156, 0.010207329, 0.00956081, 0.045185164, 0.17204829, 0.020139597, 0.02236403, 0.020867428, 0.021568682, 0.0771749, 0.047010727, 0.028272938, 0.19638672, 0.005481095, 0.111909315, 0.023107698, 0.13361898, 0.014952067, 0.0043142918, 0.011667943, 0.0039748847, 0.05…
1	[0.07377169, 0.23899868, 0.010687582, 0.07451045, 0.010246197, 0.14832458, 0.0763554, 0.0077773756, 0.008293974, 0.0009820656, 0.0005579886, 0.012040801, 0.0004929446, 0.0065064467, 0.06617101, 0.015272189, 0.06865921, 0.006025298, 0.017789435, 0.07779282, 0.014739034, 0.0038035763, 0.24396908, 0.0, 0.13022816, 0.014016593, 0.020684857, 0.0031015968, 0.0023886955, 0.0, 0.008900575, 0.1660744, 0.1…
6	[0.006035541, 0.0, 0.0065394863, 0.083750024, 0.014995243, 0.14931059, 0.10490899, 0.19020598, 0.0, 0.08343633, 0.0, 0.17085856, 0.025492517, 0.054790743, 0.018032968, 0.10025564, 0.17669271, 0.004820341, 0.11883641, 0.01582843, 0.027389888, 0.0, 0.2157721, 0.016197842, 0.056024726, 0.07550037, 0.007741398, 0.01461006, 0.02651886, 0.0050221165, 0.04016076, 0.04128021, 0.09937399, 0.15540527, 0.03…
4	[0.00606352, 0.044296786, 0.051227313, 0.16802509, 0.11963721, 0.026694765, 0.019191144, 0.027028788, 0.02704033, 0.01915399, 0.114874415, 0.013923518, 0.066916786, 0.081372134, 0.09911333, 0.069662385, 0.0004455942, 0.10214071, 0.052777022, 0.14181599, 0.14085367, 0.23033641, 0.14288288, 0.026476774, 0.0027002092, 0.07210594, 0.06651999, 0.105824314, 0.024363978, 0.015529491, 0.042345352, 0.0734…
5	[0.012172228, 0.0031789602, 0.17057388, 0.06146339, 0.035186175, 0.1067994, 0.0, 0.11598707, 0.077336684, 0.08977902, 0.04875059, 0.112343, 0.07287649, 0.00019176034, 0.07778153, 0.17811055, 0.06290533, 0.05008927, 0.10982632, 0.015893305, 0.19087224, 0.048593227, 0.00309766, 0.16797362, 0.039995663, 0.1268085, 0.0029357783, 0.09208051, 0.13584721, 0.2252838, 0.078727104, 0.08210082, 0.009984527,…
1	[0.097242154, 0.12503414, 0.0055803014, 0.14507015, 0.0, 0.08428128, 0.028992563, 0.0022304263, 0.0, 0.00043530157, 0.0014847073, 0.007921562, 0.0015940365, 0.002518193, 0.2642256, 0.0077596284, 0.09451252, 0.0012462791, 0.0019721591, 0.30850288, 0.0014236448, 5.3931115e-05, 0.17270772, 0.014536277, 0.04400495, 0.0043718335, 0.21366175, 0.0015052083, 0.0, 0.002673003, 0.0006196475, 0.0, 0.1612480…
1	[0.08191986, 0.069118306, 0.007249026, 0.14253514, 0.0017835806, 0.047589656, 0.081299946, 0.0010161123, 0.0, 0.012616351, 0.0, 0.0012342449, 0.009249999, 0.0028053315, 0.19320069, 0.050840855, 0.050712295, 0.0017526966, 0.0026275918, 0.22404367, 0.012504604, 0.01771318, 0.25443095, 0.0, 0.018355953, 0.001547144, 0.14024688, 0.010146789, 0.00054203573, 0.0, 0.00073477015, 0.0, 0.21524762, 0.00264…
2	[0.11227774, 0.069138885, 0.14732417, 0.0, 0.0056227995, 0.13639319, 0.0788504, 0.071045056, 0.17859182, 0.03503444, 0.0022533657, 0.08405241, 0.22308308, 0.0, 0.18652304, 0.14472465, 0.19262461, 0.074852005, 0.035749715, 0.09116809, 0.047012143, 0.016775437, 0.05318042, 0.1859885, 0.047568075, 0.16810817, 0.1502883, 0.018095093, 0.14161131, 0.06222678, 0.0, 0.053478833, 0.017117992, 0.046037536,…
1	[0.0, 0.005511493, 0.011442951, 0.23462819, 0.0, 0.031315792, 0.023857072, 0.009005987, 0.0, 0.00138303, 0.0039276653, 0.0044373414, 0.0, 0.01702575, 0.18969221, 0.029817915, 0.0066966848, 0.0018304427, 0.002134924, 0.21660756, 0.04140254, 0.011657227, 0.24323812, 0.0, 0.01246256, 0.006398147, 0.050313704, 0.026071697, 0.0, 0.011029608, 0.004222768, 0.0023968986, 0.1292467, 0.04634917, 0.00168412…
1	[0.0997661, 0.16004124, 0.0, 0.06904622, 0.0013213935, 0.082318336, 0.1269434, 0.0013603935, 0.0, 0.0, 0.0, 0.0074664014, 0.0, 0.0, 0.32294288, 0.02355431, 0.03410574, 0.0, 0.000867166, 0.3230196, 0.0015196209, 0.0, 0.16637236, 0.0, 0.09383999, 0.0022552456, 0.23699743, 0.0019955349, 0.0005575015, 0.0006289539, 5.3469957e-05, 0.0, 0.1637358, 0.042306613, 0.0056623654, 0.05919553, 0.0, 0.12316978,…
5	[0.009729846, 0.077617384, 0.0081798555, 0.01152306, 0.028482925, 0.07325769, 0.0630974, 0.026915608, 0.13677357, 0.015990773, 0.08214231, 0.005516924, 0.059163526, 0.065916196, 0.0138783585, 0.010674738, 0.011520743, 0.11392628, 0.021288589, 0.027515778, 0.010349722, 0.023387942, 0.12734634, 0.008292106, 0.010686174, 0.0021212262, 0.00019452044, 0.008994261, 0.01800604, 0.0, 0.03588592, 0.099462…
5	[0.0, 0.0, 0.1321608, 0.09936065, 0.000839634, 0.0, 0.0, 0.0036265128, 0.32720047, 0.04243023, 0.27660298, 0.010547976, 0.26547736, 0.07386741, 0.002513425, 0.0018760624, 0.0011953609, 0.30177805, 0.01856654, 0.0, 0.12281481, 0.07031625, 0.0, 0.019055495, 0.011260228, 0.03758358, 0.0, 0.058052246, 0.18260448, 0.047623917, 0.025154648, 0.11227693, 0.09947114, 0.0096659325, 0.0040069157, 0.00345184…
1	[0.0004300632, 0.0004056626, 0.0012246232, 0.23278217, 0.0033348377, 0.011240755, 0.0011907854, 0.0046966043, 0.0033490204, 0.004766048, 0.0009274752, 0.0015500357, 0.0019691715, 0.0009659684, 0.16428998, 0.0007002261, 0.0010892061, 0.0015031545, 0.003069353, 0.22549981, 0.0014415543, 0.0006568852, 0.26218027, 0.0, 0.0014937444, 0.0026877017, 0.06778565, 0.008113515, 0.00044864166, 0.0022231874, …
1	[0.005960454, 0.0026949118, 0.0022579394, 0.1989272, 0.00848794, 0.04959639, 0.020002114, 0.0011162364, 0.0, 0.00347647, 0.0, 0.0020633894, 0.0, 0.0, 0.15623991, 0.012458862, 0.038700707, 0.0, 0.002542274, 0.25478014, 0.0104098655, 0.009476165, 0.27096045, 0.0012467033, 0.006502257, 0.003741585, 0.05122892, 0.013334449, 0.0014621947, 0.0005399502, 0.00018577516, 0.00014643093, 0.17119658, 0.07897…
1	[0.100733116, 0.13672635, 0.01605851, 0.10002989, 0.0053361477, 0.007452545, 0.14425185, 0.01565602, 0.0, 0.0015480551, 0.006363274, 0.12467676, 0.0, 0.026342638, 0.2108752, 0.09625449, 0.07763376, 0.00045858612, 0.010374413, 0.14498326, 0.0068099746, 0.010982327, 0.09813674, 0.10511118, 0.17133701, 0.0023321025, 0.15322, 0.0058993497, 0.0, 0.0011884379, 0.012384213, 0.008614607, 0.06120755, 0.01…
6	[0.029684514, 0.05894587, 0.00037880783, 0.20126021, 0.038566455, 0.022067435, 0.0025665485, 0.019116808, 0.0685827, 0.0059747305, 0.08261149, 0.0023875989, 0.07251942, 0.022663504, 0.07173186, 0.0005526485, 0.0050059794, 0.08048459, 0.01297423, 0.0, 0.007686175, 0.07862807, 0.16531774, 0.0, 0.0029710275, 0.003951642, 0.0, 0.064229645, 0.06014318, 0.029964725, 0.08969424, 0.11888139, 0.24763323, …
6	[0.0, 0.08955746, 0.0, 0.025107728, 0.02957136, 0.07087001, 0.026026536, 0.024660468, 0.01764477, 0.019701561, 0.009909107, 0.015541953, 0.0068234024, 0.10456116, 0.0003082202, 0.003728899, 0.0050237034, 0.013633394, 0.07266371, 0.0, 0.0, 0.0070627895, 0.084560975, 0.002771412, 0.03697911, 0.0027125836, 0.0, 0.0018177906, 0.0007127818, 0.0, 0.09046169, 0.16726063, 0.1967215, 0.012934659, 0.004405…
1	[0.11623894, 0.15292773, 0.0, 0.04656696, 0.00014024705, 0.08432165, 0.1309454, 0.00034022093, 0.0, 0.0, 0.0, 0.0013138677, 0.0, 0.0, 0.32359314, 0.022924744, 0.10945281, 0.0, 0.0003479292, 0.31822646, 0.0014170355, 0.022190774, 0.15629914, 0.0, 0.10855725, 0.0009690906, 0.2340613, 0.0, 0.00066784426, 0.0, 0.00056729355, 0.0, 0.14054106, 0.021218328, 0.0037297832, 0.04963078, 0.0, 0.11834873, 0.0…
2	[0.011297803, 0.07387552, 0.024495559, 0.024146697, 0.0, 0.09848182, 0.027378498, 0.11111766, 0.14522223, 0.062822774, 0.031112438, 0.17895645, 0.14900434, 0.0, 0.026028842, 0.078626126, 0.05875497, 0.055838063, 0.092764586, 0.048909333, 0.0011075457, 0.029574802, 0.08521917, 0.057818655, 0.10406316, 0.015674736, 0.101054326, 0.0, 0.08146458, 0.01890428, 0.056474075, 0.2524732, 0.15959433, 0.0, 0…
3	[0.114842795, 0.22038281, 0.0011036702, 0.0013062058, 0.008206257, 0.042868603, 0.1577272, 0.012822202, 0.004494501, 0.0022054163, 0.004837145, 0.08448432, 0.0043481574, 0.0, 0.25462592, 0.05496817, 0.059257325, 0.0, 0.0046558166, 0.2856038, 0.0003487041, 0.031664487, 0.020328464, 0.05322853, 0.10475728, 0.0018180446, 0.24401584, 0.0023883379, 0.0033578137, 0.0, 0.016589534, 0.00033980384, 0.0193…
2	[0.07219351, 0.17398669, 0.12733231, 0.0045203543, 0.0048192106, 0.20609288, 0.14745496, 0.054896276, 0.114779666, 0.04645333, 0.013099221, 0.10020759, 0.004030331, 0.0056874393, 0.04941516, 0.13492404, 0.15720256, 0.008252051, 0.06139645, 0.019744232, 0.002028549, 0.02287726, 0.026181713, 0.21005224, 0.19923675, 0.014366543, 0.11810385, 0.0, 0.119194604, 0.07734148, 0.033771742, 0.079334944, 0.0…
1	[0.115823336, 0.15592808, 0.006871634, 0.055515908, 0.0, 0.10764414, 0.12140083, 0.003395157, 0.0, 0.0010245596, 0.0, 0.03060876, 0.0026549804, 0.0, 0.28431395, 0.016031764, 0.06920447, 0.0, 0.0010716866, 0.3339937, 0.0071919267, 0.016365208, 0.08092217, 0.024688957, 0.098974064, 0.0037541413, 0.21837702, 0.003495289, 0.0, 0.0035357794, 0.0009194419, 0.0, 0.05963618, 0.043141585, 0.030385781, 0.1…
5	[0.0, 0.024906691, 0.07717704, 0.04212522, 0.08258892, 0.008025124, 0.0030681288, 0.022815395, 0.1546223, 0.030728878, 0.14577775, 0.05311843, 0.05067117, 0.0279179, 0.0054027326, 0.067595415, 0.0, 0.14814292, 0.071939796, 0.0, 0.2879606, 0.16041094, 0.02186019, 0.030298268, 0.049212225, 0.038656507, 0.0, 0.17027114, 0.063835524, 0.108651526, 0.10722301, 0.12963991, 0.01542118, 0.018255128, 0.035…
1	[0.12111258, 0.21235265, 0.00037378244, 0.024955021, 0.0015770051, 0.0689632, 0.1689233, 0.0026403372, 0.0, 0.0, 0.0, 0.04568921, 0.0, 0.0, 0.34912726, 0.06656913, 0.09064646, 0.0, 0.005709119, 0.29934704, 0.0024833425, 0.048327275, 0.08251679, 0.031230308, 0.14777479, 0.0051911813, 0.29596564, 0.0015805364, 0.0, 0.00015317216, 0.006567918, 0.0, 0.0715184, 0.025838997, 0.012365999, 0.08851675, 0.…
1	[0.0013103901, 0.016333614, 0.03216804, 0.2599707, 0.0, 0.014426708, 0.016323317, 0.016115282, 0.006284867, 0.0048691067, 0.0031940448, 0.003288903, 0.0093748765, 0.008660137, 0.20123714, 0.011373687, 0.048934408, 0.004348516, 0.0, 0.23238331, 0.015011669, 0.011235869, 0.249837, 0.0038322788, 0.0, 0.02020863, 0.044094197, 0.0, 0.010618891, 0.017549017, 0.0010416766, 0.0, 0.1756942, 0.121955164, 0…
3	[0.19163588, 0.22808675, 0.0, 0.011745172, 0.00071054365, 0.05778532, 0.19168939, 0.0010807712, 0.0, 0.0, 0.0, 0.05114627, 0.0, 0.0, 0.3119005, 0.04948541, 0.10673489, 0.0, 0.0013419111, 0.2970974, 0.0030001842, 0.04680244, 0.049722277, 0.05346414, 0.18119389, 0.0013334227, 0.29306632, 0.0025777859, 0.00043034033, 2.0613512e-05, 0.0029807307, 0.0, 0.06603282, 0.024473388, 0.027456777, 0.06672653,…
3	[0.20325528, 0.20236564, 0.0002625007, 0.0042673056, 0.0015775952, 0.101533465, 0.23086889, 0.002163405, 0.0, 0.0, 0.0, 0.076975845, 0.0026687894, 0.0, 0.25616467, 0.07625897, 0.118333906, 0.0, 0.0062159826, 0.25612217, 0.0023004466, 0.068152, 0.023507712, 0.076331444, 0.19027959, 0.004770724, 0.29318342, 0.002719828, 0.0010241532, 0.0, 0.0052160737, 0.0, 0.026990525, 0.017608548, 0.09686301, 0.1…
3	[0.22476412, 0.2512793, 0.0010005798, 0.0, 0.0015465004, 0.050287522, 0.22409697, 0.0040825554, 0.00086424395, 0.0, 0.0, 0.08022171, 0.0, 0.0, 0.27436054, 0.06834887, 0.11462016, 0.0, 0.003645702, 0.28921682, 0.00022579926, 0.06347088, 0.012024479, 0.07432812, 0.20482291, 0.0020409487, 0.30095968, 0.0016729528, 0.0005672545, 0.00012390957, 0.0037399884, 0.0, 0.026928522, 0.0083815865, 0.05032799,…
3	[0.21602148, 0.22947013, 0.0, 0.0, 0.0011729335, 0.095519505, 0.23021297, 0.0017511775, 0.0, 0.0, 0.0, 0.11173174, 0.0, 0.0, 0.23166767, 0.1149174, 0.14782773, 0.0, 0.0026327788, 0.24885358, 0.0, 0.0646257, 0.018138152, 0.11160178, 0.22448337, 0.00501191, 0.28542286, 0.0021283808, 0.0, 0.0, 0.0017072182, 0.0, 0.021068119, 0.023359377, 0.11029512, 0.16959617, 0.0, 0.20455742, 0.0, 0.0, 0.000352309…
5	[0.011623882, 0.021848913, 0.11377311, 0.15041222, 0.018775292, 0.012439541, 0.0, 0.017152522, 0.2711046, 0.005747838, 0.2856372, 0.0382289, 0.19132192, 0.015166777, 0.046835635, 0.05304135, 0.011892811, 0.23396254, 0.07142266, 0.016736412, 0.08964162, 0.15601374, 0.009617383, 0.075577945, 0.030328473, 0.014385342, 0.01833409, 0.10273083, 0.07495507, 0.06454411, 0.04617794, 0.08652968, 0.1084074,…
1	[0.034730762, 0.06833599, 0.0020829856, 0.19066513, 0.0002668055, 0.10527679, 0.029265016, 0.0017913216, 0.0, 0.0, 0.00046517933, 0.0073879194, 0.0039318167, 2.5178984e-05, 0.2550287, 0.0076479237, 0.06751086, 0.0012651393, 0.0012510901, 0.30036062, 0.0020602376, 0.0028935124, 0.22875741, 0.020232711, 0.013750222, 0.0046532527, 0.15689732, 0.00074699125, 0.0028631736, 0.0051273857, 0.0027893102, …
1	[0.041386586, 0.038573466, 0.040891327, 0.13186927, 0.0076684714, 0.10033106, 0.025833076, 0.0042705843, 0.022792758, 0.0035367082, 0.02292616, 0.0045928243, 0.03174139, 0.01573981, 0.17798924, 0.006855311, 0.054079387, 0.0420634, 0.0032975557, 0.38392696, 0.027654648, 0.08822326, 0.12244625, 0.0074674017, 0.015081902, 0.002848251, 0.08149533, 0.10060912, 0.0054329894, 0.004668897, 0.0, 0.0091381…
2	[0.043574277, 0.15019912, 0.011033726, 0.0, 0.0010970326, 0.19616273, 0.09369319, 0.23689562, 0.14598566, 0.12218707, 0.018732268, 0.17345776, 0.03758056, 0.0, 0.0064120004, 0.21194576, 0.1448878, 0.033086326, 0.1972364, 0.041612316, 0.00013802243, 0.017218575, 0.0034815022, 0.21625005, 0.19301334, 0.020926243, 0.07088657, 0.00083097315, 0.10697032, 0.048900235, 0.08963949, 0.10714984, 0.0, 0.0, …
6	[0.0, 0.09204944, 0.0, 0.0, 0.03365158, 0.02861702, 0.047183022, 0.021715049, 0.029980399, 0.013294126, 0.025940849, 0.015492279, 0.015882507, 0.11006269, 0.0, 0.012469646, 0.0065656933, 0.009781626, 0.062207777, 0.0, 0.0, 0.0006936974, 0.1370309, 0.0057337256, 0.011699232, 0.0040509035, 0.0, 0.007164736, 0.0, 0.0, 0.081669204, 0.16401544, 0.20352663, 0.03297343, 0.0068000294, 0.04000692, 0.10081…
3	[0.13450575, 0.16243973, 0.0010633245, 0.0, 0.0, 0.07817037, 0.14792982, 0.02227075, 0.0, 0.0025558, 0.0, 0.14936608, 0.004266239, 0.0, 0.22508481, 0.11860487, 0.09153762, 0.0004074935, 0.008775455, 0.22279365, 0.0077270945, 0.014947713, 0.0, 0.09137425, 0.18376526, 0.00975595, 0.23835048, 0.001677019, 0.009254812, 0.004645862, 0.0077262823, 0.014793785, 0.0006566845, 0.005212222, 0.10798637, 0.2…
1	[0.048128046, 0.108707525, 0.0017670218, 0.11820567, 0.0006792849, 0.06266513, 0.06326252, 0.0003957253, 0.0, 0.004248254, 0.0, 0.0037007798, 0.0, 0.0, 0.30583653, 0.007890668, 0.037202578, 0.0, 0.001098994, 0.32971662, 0.0, 0.0, 0.16966468, 0.0039497004, 0.04744516, 0.00047606527, 0.19483696, 0.0, 0.0, 0.0, 0.0008226014, 0.0, 0.11662013, 0.0018745668, 0.0074496185, 0.037363425, 0.010024908, 0.21…
6	[0.0027651147, 0.05650781, 0.0022111335, 0.011338288, 7.152582e-05, 0.07201343, 0.0013371608, 0.03870765, 0.22895698, 0.019401437, 0.13819969, 0.0152740795, 0.17490818, 0.030880885, 0.014239607, 0.012007006, 0.032393113, 0.18900718, 0.06285028, 0.0, 0.00035444144, 0.023594229, 0.10467677, 0.063508056, 0.023428742, 0.0006198902, 0.0065170014, 0.00034876884, 0.10729505, 0.00018228985, 0.05648603, 0…
6	[0.0, 0.038386554, 0.0, 0.021755708, 0.03934651, 0.0, 0.14277562, 0.10185307, 0.010658106, 0.0, 0.0, 0.0021400992, 0.0, 0.20805514, 0.0, 0.0035022735, 0.09861118, 0.0, 0.036686506, 0.0022537303, 0.0, 0.0, 0.28602162, 0.0, 0.0032697849, 0.0013013075, 0.0, 0.03645901, 0.0, 0.0, 0.05937764, 0.001569551, 0.13698547, 0.23189968, 0.000498071, 0.12904069, 0.048152983, 0.19895878, 0.06904545, 0.001274947…
6	[0.017733688, 0.040599927, 0.044366114, 0.067157246, 0.08087559, 0.028139507, 0.0034300124, 0.048468277, 0.058980957, 0.04291187, 0.12077532, 0.023727352, 0.037759088, 0.09111512, 0.0010991663, 0.052075416, 0.01439985, 0.10682423, 0.047263213, 0.0, 0.1256659, 0.1553606, 0.056221843, 0.014603882, 0.014641711, 0.017316962, 0.006510379, 0.11041202, 0.021127436, 0.009946753, 0.087948985, 0.11319584, …
1	[0.030077232, 0.027240692, 0.016527819, 0.22273627, 0.0043629096, 0.067900196, 0.0017766425, 0.0056888326, 0.0, 0.0, 0.0018975787, 0.00032118513, 0.01600106, 0.0027856904, 0.21611539, 0.0045915702, 0.035270773, 0.0007129151, 0.00032080073, 0.23713613, 0.0028015613, 0.0, 0.23398802, 0.009509297, 0.0010144183, 0.006534849, 0.07136145, 0.0034569642, 0.00885526, 0.02406466, 0.0, 0.0, 0.17047654, 0.03…
1	[0.022556739, 0.018420214, 0.023693424, 0.24700187, 0.0015914628, 0.015092392, 0.0, 0.008047529, 0.012391962, 0.006337327, 0.00704351, 0.00091682945, 0.016752804, 0.020435587, 0.16546343, 0.0068284194, 0.007115146, 0.007053759, 0.016277017, 0.20429249, 0.01598049, 0.0032838641, 0.26077196, 0.0, 0.0006284899, 0.009905595, 0.04513787, 0.009746058, 0.030091781, 0.030721618, 0.012583093, 0.030576892,…
1	[0.032656763, 0.023380727, 0.05020556, 0.30352724, 0.0071464796, 0.07134925, 0.0024334237, 0.034635253, 0.043361787, 0.018267648, 0.034731254, 0.006929425, 0.05142032, 0.012316599, 0.20219533, 0.0057616336, 0.083628535, 0.025442636, 0.012845158, 0.18636942, 0.021105688, 0.018580036, 0.17960523, 0.00546433, 0.0006611576, 0.0028059382, 0.05775184, 0.06649087, 0.14383076, 0.032576464, 0.0018819743, …
0	[0.0, 0.04284418, 0.0032778198, 0.07217207, 0.005628885, 0.044969987, 0.1451826, 0.059318673, 0.020247139, 0.0, 0.030608654, 0.0008528743, 0.0, 0.209513, 0.0067853592, 0.0, 0.040005118, 0.028700342, 0.0282579, 0.0040990836, 0.0012007643, 0.012835522, 0.3758228, 0.0, 0.0074412045, 0.0018267013, 0.0019314282, 0.005913326, 0.0, 0.0010020898, 0.013675275, 0.12476707, 0.218389, 0.1861313, 0.0016218409…
2	[0.035610013, 0.13110282, 0.08976015, 0.0, 0.011214803, 0.19383126, 0.15425995, 0.043565217, 0.12192968, 0.07348778, 0.0, 0.17421332, 0.022129467, 0.0, 0.081336126, 0.22061259, 0.21744083, 0.0, 0.084018454, 0.028899655, 0.035638556, 0.015526761, 0.020556232, 0.20249559, 0.20407122, 0.090434775, 0.028107952, 0.014152459, 0.08279889, 0.07099303, 0.04614952, 0.10002002, 0.013558209, 0.050171506, 0.1…
6	[0.012887844, 0.040711835, 0.015445395, 0.12406559, 0.004313431, 0.08375709, 0.024446424, 0.024566047, 0.20325759, 0.010839234, 0.10627076, 0.0031000935, 0.13584022, 0.09116, 0.018575823, 0.0, 0.003157685, 0.09373166, 0.010294544, 0.00053455785, 0.006254993, 0.08741103, 0.13445535, 0.0078078746, 0.008158847, 0.007396523, 0.0, 0.12246784, 0.06421518, 0.0017946627, 0.01875631, 0.2210211, 0.2657201,…
1	[0.00791359, 0.0012324002, 0.024435652, 0.21614197, 0.0011831935, 0.043807108, 0.0031038935, 0.0022503964, 0.0, 0.005844528, 0.0015637794, 0.0030398169, 0.0013221618, 0.0, 0.11181313, 0.0, 0.011851707, 0.0, 0.0020078826, 0.22063753, 0.00050853245, 0.0, 0.23503529, 0.0, 0.0013061962, 0.028067153, 0.053256344, 0.00065332715, 0.0, 0.018276125, 0.0, 0.0, 0.21434657, 0.035843726, 0.0012564101, 0.0, 0.…
3	[0.16767107, 0.20077394, 0.0, 0.0, 0.0026379481, 0.09283275, 0.22986816, 0.0044390815, 0.010376726, 0.006376671, 0.0072796014, 0.061222453, 0.0, 0.0, 0.16988382, 0.06520137, 0.059982043, 0.0004759392, 0.0016708486, 0.19638497, 0.0, 0.046226706, 0.006701516, 0.051910758, 0.15947038, 0.002834437, 0.24509117, 0.0, 0.0, 0.0, 0.0031516983, 0.0014217742, 0.013389505, 0.016849402, 0.06251562, 0.1359402,…
6	[0.025558747, 0.11244134, 0.055597913, 0.09139047, 0.08963095, 0.026511515, 0.0040838113, 0.019072901, 0.12773858, 0.012041113, 0.1241665, 0.0023682313, 0.081888415, 0.03278426, 0.049489677, 0.04491302, 0.008800693, 0.14978452, 0.09630746, 0.0, 0.13805678, 0.078444034, 0.058191855, 0.0022122567, 0.0067011123, 0.01681584, 0.0, 0.102752, 0.044232607, 0.102893874, 0.119675085, 0.048529234, 0.1468020…
0	[0.0, 0.0, 0.0012350286, 0.0050288485, 0.005957395, 0.0, 0.085473455, 0.2427241, 0.0, 0.06863865, 0.0012348192, 0.019271191, 0.0, 0.084291674, 0.0, 0.015694957, 0.113085605, 0.0, 0.055497427, 0.0, 0.0075984844, 0.009053374, 0.03575112, 0.0, 0.14939012, 0.15813684, 0.0011570209, 0.041551277, 0.0, 0.004234799, 0.005179416, 0.0, 0.054517552, 0.12396552, 0.002491578, 0.31763086, 0.0, 0.017789014, 0.0…
0	[0.0, 0.118515775, 0.0021387362, 0.05396845, 0.0020753196, 0.033973005, 0.06741667, 0.12546386, 0.0, 0.0145893395, 0.0030092346, 0.0032886735, 0.0, 0.22214787, 0.000988225, 0.008539144, 0.04851842, 0.0022976184, 0.08015129, 0.0, 0.021352595, 0.020171091, 0.2733683, 0.0, 0.0, 0.022960396, 0.0007718836, 0.09146047, 0.0, 0.015274238, 0.081196174, 0.082087934, 0.13045037, 0.2342956, 0.002914961, 0.07…
0	[0.0, 0.037606806, 0.0, 0.0, 0.000752258, 0.0085557345, 0.2518853, 0.14981428, 0.0, 0.00060298113, 0.0021991567, 0.0015231848, 0.0, 0.1752274, 0.0, 0.0020683224, 0.19024765, 0.0041209697, 0.0020999915, 0.008357899, 0.0008478536, 0.01807676, 0.30041972, 0.0, 0.022683894, 0.003499793, 0.012561669, 0.0018485653, 0.0, 0.0, 0.002950252, 0.013507647, 0.09774879, 0.26985893, 0.0012199177, 0.2633879, 0.0…
0	[0.00043140436, 0.0, 0.052131936, 0.098266706, 0.019601349, 0.041289426, 0.046093643, 0.064132996, 0.0, 0.0, 0.026105884, 0.022505067, 0.008772918, 0.09566491, 0.0, 0.02015197, 0.010104917, 0.044599343, 0.0412882, 0.0, 0.09113861, 0.039586037, 0.0, 0.0, 0.007945991, 0.08862165, 0.0, 0.12215213, 0.0053365817, 0.08443628, 0.0071373726, 0.0, 0.039061908, 0.12040242, 0.0050791716, 0.109678134, 0.0285…
3	[0.20042719, 0.18589678, 0.042681385, 0.02558113, 0.0044983802, 0.030370472, 0.24300373, 0.00782649, 0.0, 0.0019264529, 0.0008425736, 0.08936037, 0.0028002781, 0.016957687, 0.26858085, 0.091536924, 0.101900674, 0.00037309076, 0.0010768739, 0.23169017, 0.0026443717, 0.04278409, 0.003766711, 0.077336095, 0.1937587, 0.004604216, 0.283589, 0.0029238753, 0.005625546, 0.0046221474, 0.0011683477, 0.0006…
1	[0.046028223, 0.032174688, 0.002829336, 0.17521442, 0.0016866623, 0.085913636, 0.0085224975, 0.0059885867, 0.0, 0.0062179803, 0.0, 0.0020083704, 0.0032172163, 0.0, 0.15645654, 0.0026252565, 0.03671565, 0.0, 0.0070027034, 0.21475628, 0.003884751, 0.0, 0.2948184, 0.0, 0.0053399554, 0.0070080576, 0.07074589, 0.0044530234, 0.0, 0.014726283, 0.0044052303, 0.0, 0.25715387, 0.023484325, 0.0018058907, 0.…
6	[0.00017685187, 0.10018124, 0.0027836983, 0.0, 0.025218502, 0.012085905, 0.1588306, 0.034221422, 0.07868899, 0.0007869056, 0.1299364, 0.0018090259, 0.04771198, 0.13533568, 0.0, 0.0060782395, 0.06662654, 0.12211559, 0.02841835, 0.0, 0.007736254, 0.009612067, 0.14075267, 0.008556806, 0.008941115, 0.0024610239, 0.0, 0.005300771, 0.003666882, 0.0, 0.052216638, 0.14696847, 0.14595011, 0.09682195, 0.00…
0	[0.03561987, 0.019617483, 0.05121123, 0.09674394, 0.018490007, 0.09638172, 0.08981885, 0.11238917, 0.006973828, 0.012105248, 0.0, 0.004028297, 0.016504167, 0.1648039, 0.009866579, 0.0029589562, 0.06603256, 0.0031391939, 0.061972346, 0.044190943, 0.11667136, 0.025872208, 0.2157207, 0.0, 0.0, 0.06384762, 0.019125266, 0.19013104, 0.0, 0.0046388856, 0.026126985, 0.09772828, 0.07678918, 0.25754625, 0.…
5	[0.14682314, 0.14270853, 0.0176793, 0.0, 0.024413524, 0.22215071, 0.09106926, 0.116743095, 0.07584059, 0.07794351, 0.005290194, 0.16231999, 0.025013225, 0.0036265545, 0.14113393, 0.21047537, 0.080361225, 0.0553303, 0.12783138, 0.13101627, 0.057521053, 0.09257918, 0.0053869854, 0.2026036, 0.18434757, 0.03144436, 0.19687274, 0.021846501, 0.061916687, 0.031388577, 0.016285824, 0.08512724, 0.00131709…
1	[0.11815054, 0.13703544, 0.013877739, 0.09670496, 0.0058561563, 0.0039633433, 0.11236564, 0.0010008103, 0.0, 0.007219879, 0.008562733, 0.12082167, 0.0, 0.03937656, 0.1977969, 0.060394656, 0.08695802, 0.0019186564, 0.016766625, 0.14892752, 0.005087251, 0.028284501, 0.1054022, 0.09635471, 0.15506516, 0.0, 0.14301637, 0.0061035953, 0.0, 0.0, 0.013073637, 0.009845996, 0.07444581, 0.015408524, 0.12544…
3	[0.13432421, 0.13958551, 0.0042583146, 0.0, 0.021937499, 0.14950989, 0.150522, 0.020740766, 0.0, 0.016712882, 0.0035071112, 0.048714563, 0.0, 0.013634112, 0.12948488, 0.04733903, 0.08467741, 0.0, 0.02460618, 0.13879621, 0.007814676, 0.027137622, 0.00068369805, 0.10207161, 0.09702772, 0.023052529, 0.1939343, 0.00074754766, 0.031758398, 0.0, 0.0038217038, 0.012760838, 0.0, 0.0012091753, 0.076869674…
6	[0.04818953, 0.09424314, 0.0, 0.040105745, 0.017384706, 0.10664888, 0.02218731, 0.067155704, 0.05771054, 0.051210523, 0.05806265, 0.09708209, 0.08896434, 0.09329363, 0.03807425, 0.08436764, 0.05343421, 0.06478687, 0.08437279, 0.059756283, 0.035640318, 0.04302227, 0.09500482, 0.045527842, 0.10599915, 0.030008387, 0.07351301, 0.054325964, 0.045411102, 0.0, 0.040786102, 0.16959533, 0.176568, 0.01484…
0	[0.0, 0.041368965, 0.0, 0.0, 0.0059455517, 0.07332691, 0.17473498, 0.057359707, 0.00028566414, 0.0, 0.0, 0.003864761, 0.0, 0.18979788, 0.0, 0.0008293137, 0.12454109, 0.0, 0.013812466, 0.016071588, 0.0, 0.0, 0.34471652, 0.0, 0.0, 0.0006813286, 0.0, 0.026663214, 0.0, 0.0017851086, 0.0032845829, 0.02662637, 0.14688843, 0.26793256, 0.001297823, 0.20967102, 0.0012316825, 0.04296023, 0.0, 0.002612239, …
0	[0.0, 0.052062348, 0.0010416439, 0.027394164, 0.0042951563, 0.01603588, 0.115111016, 0.07202711, 0.006920977, 0.009620164, 0.0, 0.0005671053, 0.0, 0.20824902, 0.0, 0.0, 0.10479556, 0.0016874189, 0.022432504, 0.000226337, 0.0031925312, 0.010654507, 0.3111062, 0.0, 0.0, 0.015602188, 0.0015887385, 0.013029755, 0.0, 0.003486444, 0.0019220274, 0.018254587, 0.17390989, 0.2386971, 0.00048183592, 0.16498…
0	[0.0, 0.05587143, 0.0, 0.010086179, 0.001843839, 0.035748087, 0.1601672, 0.16677083, 0.0, 0.0, 0.0, 0.0020654693, 0.005496583, 0.1709281, 0.0, 0.0, 0.14524733, 0.0, 0.0016640348, 0.0005257774, 0.00737636, 0.0052335635, 0.26072326, 0.0, 0.00048101333, 0.0014044469, 0.0, 0.020903353, 0.0, 0.0, 0.0013007638, 0.026810551, 0.060967825, 0.27456313, 0.00039753586, 0.22588162, 0.0017522313, 0.03595979, 0…
1	[0.0, 0.0, 0.021895168, 0.21096024, 0.0012096047, 0.025722882, 0.0, 0.0017681102, 0.023319524, 0.008114758, 0.049030386, 0.0016375228, 0.06277301, 0.0, 0.14751413, 0.01590583, 0.0015702479, 0.052791636, 0.0074664643, 0.21799941, 0.028223, 0.015773525, 0.23369797, 0.0, 0.002000725, 0.024019653, 0.06295213, 0.011967821, 0.033712264, 0.0036816783, 0.006014086, 0.0050802813, 0.1628008, 0.02477336, 0.…
2	[0.011617867, 0.029619183, 0.098511264, 0.0, 0.0012415429, 0.08254072, 0.026540931, 0.096584655, 0.26748386, 0.071339086, 0.0359935, 0.11279207, 0.22617015, 0.00017343207, 0.028785499, 0.1062292, 0.069703735, 0.112597026, 0.13727786, 0.020077791, 0.045731276, 0.021877863, 0.0, 0.26899737, 0.04991884, 0.011957598, 0.033806827, 0.006826687, 0.25554168, 0.1323924, 0.055592474, 0.20449156, 0.03189111…
6	[0.026532436, 0.006137948, 0.02736789, 0.08380711, 0.025004752, 0.01573583, 0.013910656, 0.008013563, 0.0627892, 0.016651612, 0.1742866, 0.03081305, 0.056898028, 0.12803894, 0.034812868, 0.041428443, 0.006103248, 0.12408869, 0.032610442, 0.0136041, 0.021877686, 0.09891092, 0.04783192, 0.0, 0.024818668, 0.01939865, 0.0, 0.051003758, 0.0061502145, 0.019128518, 0.12097357, 0.044940222, 0.13245566, 0…
3	[0.20170419, 0.23203515, 0.06850001, 0.0010322083, 0.0022721917, 0.0, 0.26135638, 0.002059298, 0.0, 0.013128586, 0.0, 0.08756593, 0.031410787, 0.0, 0.24903783, 0.09574709, 0.12894084, 0.0, 0.011573566, 0.2624587, 0.0075770365, 0.09537595, 0.0, 0.04495364, 0.19999558, 0.020744616, 0.28376567, 0.007843174, 0.0, 0.009864334, 0.0030735538, 0.0, 0.0, 0.013041142, 0.08238429, 0.15730925, 0.0076804026, …
3	[0.17850268, 0.24144273, 0.00036030295, 0.0004441421, 0.0011442791, 0.09668032, 0.22121, 0.0047639767, 0.012622488, 0.0038812023, 0.0, 0.1494064, 0.008242865, 0.0, 0.17103526, 0.14376412, 0.16028818, 0.0, 0.007863825, 0.22122318, 0.0023392695, 0.044043384, 0.0, 0.17838076, 0.2654488, 0.002853933, 0.23606189, 0.0020431208, 0.009881613, 0.00045654204, 0.0013348674, 0.0, 0.0, 0.0072110537, 0.1714603…
[truncated: 585 more rows]

## Sheet: g
Internal						ZZH						QZH						NBH						Prospective						Score Distribution
[truncated: 3,301 more rows]

[truncated: 5 more sheets: h, i, j, k, l]
