# Supplementary material for: A multicenter clinical AI system study for detection and diagnosis of focal liver lesions
Source: Nat Commun. 2024 Feb 7;15:1131. doi: 10.1038/s41467-024-45325-9 (PMC10850133; doi:10.1038/s41467-024-45325-9)
Supplement: Supplementary file 4 — Source data [file 41467_2024_45325_MOESM4_ESM.zip › 2024-01-18-Cai-24-00871-SourceData/Source_data_Table_S1.xlsx]

## Sheet: Sheet1
		Internal validation		External validations				Prospective validation
				ZZH	QZH	NBH
HCC	Sensitivity	0.986(95CI0.955-1.000)		0.758(95CI0.667-0.840)	0.918(95CI0.855-0.967)	0.917(95CI0.864-0.963)		0.878(95CI0.771-0.971)
	Specificity	0.960(95CI0.940-0.980)		0.986(95CI0.976-0.994)	0.955(95CI0.939-0.972)	0.965(95CI0.948-0.981)		0.956(95CI0.942-0.971)
	Precision	0.835(95CI0.753-0.916)		0.882(95CI0.810-0.948)	0.774(95CI0.700-0.849)	0.866(95CI0.802-0.923)		0.522(95CI0.406-0.639)
ICC	Sensitivity	0.618(95CI0.440-0.774)		0.444(95CI0.125-0.818)	0.375(95CI0.229-0.531)	0.417(95CI0.125-0.727)		0.405(95CI0.262-0.542)
	Specificity	0.992(95CI0.982-1.000)		0.980(95CI0.970-0.989)	0.973(95CI0.960-0.986)	0.975(95CI0.961-0.987)		0.992(95CI0.985-0.997)
	Precision	0.875(95CI0.731-1.000)		0.200(95CI0.048-0.391)	0.469(95CI0.290-0.645)	0.250(95CI0.067-0.467)		0.769(95CI0.591-0.926)
HM	Sensitivity	0.865(95CI0.778-0.937)		0.897(95CI0.838-0.948)	0.900(95CI0.667-1.000)	0.941(95CI0.901-0.977)		0.939(95CI0.892-0.981)
	Specificity	0.980(95CI0.965-0.994)		0.977(95CI0.965-0.987)	0.964(95CI0.949-0.978)	0.955(95CI0.936-0.973)		0.931(95CI0.912-0.950)
	Precision	0.901(95CI0.825-0.966)		0.867(95CI0.800-0.924)	0.273(95CI0.133-0.444)	0.858(95CI0.803-0.913)		0.698(95CI0.628-0.767)
HH	Sensitivity	0.912(95CI0.806-1.000)		0.777(95CI0.703-0.846)	0.837(95CI0.774-0.892)	0.731(95CI0.670-0.788)		0.756(95CI0.708-0.802)
	Specificity	0.964(95CI0.944-0.982)		0.983(95CI0.973-0.992)	0.992(95CI0.984-0.998)	0.990(95CI0.979-0.998)		0.985(95CI0.973-0.996)
	Precision	0.689(95CI0.540-0.824)		0.908(95CI0.854-0.958)	0.970(95CI0.938-0.993)	0.976(95CI0.949-0.994)		0.973(95CI0.951-0.992)
FNH	Sensitivity	0.869(95CI0.807-0.925)		0.781(95CI0.632-0.919)	1.000(95CI1.000-1.000)	0.786(95CI0.538-1.000)		0.901(95CI0.825-0.966)
	Specificity	0.990(95CI0.976-1.000)		0.979(95CI0.968-0.988)	0.987(95CI0.978-0.994)	0.935(95CI0.915-0.955)		0.942(95CI0.924-0.959)
	Precision	0.975(95CI0.945-1.000)		0.610(95CI0.457-0.763)	0.571(95CI0.350-0.778)	0.224(95CI0.113-0.346)		0.599(95CI0.505-0.691)
HC	Sensitivity	0.935(95CI0.833-1.000)		0.904(95CI0.862-0.945)	0.899(95CI0.866-0.929)	0.879(95CI0.800-0.952)		0.857(95CI0.926-0.914)
	Specificity	0.987(95CI0.975-0.997)		0.993(95CI0.987-0.998)	1.000(95CI1.000-1.000)	0.996(95CI0.991-1.000)		0.994(95CI0.988-0.999)
	Precision	0.853(95CI0.720-0.967)		0.977(95CI0.951-0.995)	1.000(95CI1.000-1.000)	0.967(95CI0.917-1.000)		0.964(95CI0.926-0.992)
HA	Sensitivity	0.907(95CI0.810-0.979)		0.977(95CI0.954-0.995)	0.000(95CI0.000-0.000)	0.757(95CI0.606-0.889)		0.861(95CI0.770-0.940)
	Specificity	0.987(95CI0.975-0.997)		0.950(95CI0.932-0.968)	0.973(95CI0.962-0.985)	0.988(95CI0.977-0.996)		0.978(95CI0.966-0.988)
	Precision	0.886(95CI0.784-0.976)		0.879(95CI0.836-0.919)	0.000(95CI0.000-0.000)	0.800(95CI0.667-0.923)		0.773(95CI0.667-0.871)
LiAIDS=Liver Artificial Intelligence Diagnosis System；
ZZH=Zhangzhou Hospital; QZH=Quzhou People’s Hospital; NBH=Ningbo No.2 Hospital；
HCC=Hepatocellular Carcinoma; ICC=Intrahepatic Cholangiocarcinoma; HM= Hepatic Metastasis; HH= Hepatic Haemangioma; FNH= Focal Nodular Hyperplasia; HC= Hepatic Cyst;
HA= Hepatic Abscess.
