# Supplementary material for: A multicenter clinical AI system study for detection and diagnosis of focal liver lesions
Source: Nat Commun. 2024 Feb 7;15:1131. doi: 10.1038/s41467-024-45325-9 (PMC10850133; doi:10.1038/s41467-024-45325-9)
Supplement: Supplementary file 4 — Source data [file 41467_2024_45325_MOESM4_ESM.zip › 2024-01-18-Cai-24-00871-SourceData/Source_data_Table_1.xlsx]

## Sheet: Sheet1
		Internal cohort from 15 hospitals (8,702)			External test cohorts (2,029)				Prospective cohort(1,225)
		Training (6,901)	Internal (1,801)		ZZH (844)	QZH (529)	NBH (656)		SRRSH (1,225)
Age, Years (Mean±Std)		52.68 ±14.64	52.66 ±14.69		54.14 ±13.85	56.09 ±13.04	56.11 ±12.74		50.6 ±15.46
Sex (Male / Female)		3,807/3,094	1,132/669		525/319	293/236	384/272		692/533
History of hepatitis (No/Yes)		5,650/1,251	1,210/591		729/115	424/105	536/120		1,145/80
History of extra-hepatic tumors (No/Yes)		6,069/832	1,679/122		558/286	516/13	567/89		1,088/137
History of liver cirrhosis (No/Yes)		6,329/572	1,581/220		805/39	473/56	603/53		1,185/40
Number of patients	Malignant	1760	387		159	141	187		146
	Benign	2346	763		457	188	269		420
	No lesion	2795	651		228	200	200		659
Lesion numbers /size (Mean±Std) (cm3)	Malignant	3,914/117.1±254.6	1,155/80.8±195.2		298/117.9±303.4	171/105.7±202.6	577/62.1±172.5		437/43.8±157.0
	HCC	1155/190.8±375.6	752/157.7±289.6		106/213.9±288.3	106/129.9±241.2	117/95.7±168.0		64/129.3±317.6
	ICC	613/118.7±170.8	78/124.8±168.6		13/268.2±225.3	44/72.5±87.3	28/122.4±148.2		57/111.7±167.5
	HM	2146/44.3±127.6	325/18.7±59.9		179/50.6±297.4	21/25.5±23.6	432/33.1±171.9		316/14.4±83.5
	Benign	8,650/101.0±319.5	1,700/53.8±118.9		1,325/97.4±279.4	1,350/34.4±116.6	1,101/26.3±83.5		1,367/23.6±72.5
	HH	2652/166.4±566.1	304/61.1±100.5		213/31.3±92.3	211/76.7±106.2	441/31.3±95.5		473/19.8±46.8
	FNH	453/31.9±56.3	183/46.1±66.4		42/9.9±11.4	19/42.4±34.0	18/37.8±37.2		102/34.8±139.5
	HC	5035/44.8±142.2	1153/12.8±109.2		801/70.2±325.2	1118/25.4±117.1	597/2.3±6.7		721/12.7±38.6
	HA	510/161.8±198.6	60/176.5±189.7		269/235.8±235.1	2/295.6±3.4	45/109.9±139.3		71/108.6±151.0
Size (cm3) (Mean±Std)		108.0±293.1	64.9±155.5		101.8±284.9	42.9±131.9	40.0±126.7		28.8±101.3
Lesions/patient (Mean±Std)		1.82±3.51	1.59±2.94		1.92±3.75	2.88±5.45	2.56±5.15		1.47±3.47
Std=Standard Deviation; ZZH=Zhangzhou Hospital; QZH=Quzhou People’s Hospital; NBH=Ningbo No.2 Hospital.
